# Supplementary material for: Differential Effects of Turmeric Bioactive Compounds on Neuroinflammation and Mitochondrial Homeostasis in Brain Regions in a Rodent Model of Neuropathic Pain
Source: Metabolites. 2026 Jun 25;16(7):442. doi: 10.3390/metabo16070442 (PMC13414451; doi:10.3390/metabo16070442)
Supplement: Supplementary file 1 [file metabolites-16-00442-s001.zip]

Archive with 6 entries (6 files):
- File S1. 31 October 2023 143718 HPT PGC1a, OPA1, TFAM, PINK1, ComplexI, NRF2_QuantStudio 12K Flex_export.xls
- File S2. 1 November 2023 105830 HPT NRF1, NFkB, GFAP, CD11b, IBA1, DRP1, MFN1_QuantStudio 12K Flex_export.xls
- File S3. 8 November 2023 102709 HPC NRF1, NFkB, GFAP, CD11b, IBA1, DRP1, MFN1_QuantStudio 12K Flex_export.xls
- File S4. 8 November 2023 141657 HPC PGC1a, OPA1, TFAM, PINK1, ComplexI, NRF2_QuantStudio 12K Flex_export.xls
- File S5. 20 November 2023 140255 FC Curcumin NRF1, NFkB, GFAP, CD11B, IBA1, DRP1, MFN1_QuantStudio 12K Flex_export.xls
- File S6. 21 November 2023  140139 FC PGC1a, OPA1, TFAM, PINK1, ComplexI, NRF2_QuantStudio 12K Flex_export.xls
