# Supplementary material for: Differential Effects of Turmeric Bioactive Compounds on Neuroinflammation and Mitochondrial Homeostasis in Brain Regions in a Rodent Model of Neuropathic Pain
Source: Metabolites. 2026 Jun 25;16(7):442. doi: 10.3390/metabo16070442 (PMC13414451; doi:10.3390/metabo16070442)
Supplement: Supplementary file 1 [file metabolites-16-00442-s001.zip › File S1. 31 October 2023 143718 HPT PGC1a, OPA1, TFAM, PINK1, ComplexI, NRF2_QuantStudio 12K Flex_export.xls]

## Sheet: Sample Setup
Barcode
Block Type	384-Well Block
Calibration Background is expired	No
Calibration Background performed on	07-06-2023
Calibration Pure Dye ROX is expired	No
Calibration Pure Dye ROX performed on	07-06-2023
Calibration Pure Dye SYBR is expired	No
Calibration Pure Dye SYBR performed on	07-06-2023
Calibration ROI is expired	No
Calibration ROI performed on	07-06-2023
Calibration Uniformity is expired	No
Calibration Uniformity performed on	07-06-2023
Chemistry	SYBR_GREEN
Comment
Date Created	10-31-2023 14:38:11 PM CDT
Date Modified	10-31-2023 16:37:47 PM CDT
Experiment File Name	C:\Users\Public\Desktop\experiments\Shen\Students\Xiaobo\2023-10-31 143718 HPT Curcumin Xiaobo Plate 2.eds
Experiment Name	2023-10-31 143718 HPT Curcumin Xiaobo Plate 2
Experiment Run Start Time	10-31-2023 15:50:31 PM CDT
Experiment Run Stop Time	10-31-2023 17:40:05 PM CDT
Experiment Type	Comparative Cт (ΔΔCт)
Instrument Name	285880228
Instrument Serial Number	285880228
Instrument Type	QuantStudio 12K Flex
Passive Reference	ROX
Quantification Cycle Method	Ct
Signal Smoothing On	true
Stage/ Cycle where Analysis is performed	Stage 2, Step 2
User Name
Well	Well Position	Sample Name	Sample Color	Biogroup Name	Biogroup Color	Target Name	Target Color	Task	Reporter	Quencher	Quantity	Comments
1	A1	Sample 1	RGB(176,23,31)			PGC1a	RGB(176,23,31)	UNKNOWN	SYBR	None
2	A2	Sample 1	RGB(176,23,31)			b-actin	RGB(0,0,255)	UNKNOWN	SYBR	None
3	A3	Sample 1	RGB(176,23,31)			OPA1	RGB(0,139,69)	UNKNOWN	SYBR	None
4	A4	Sample 1	RGB(176,23,31)			TFAM	RGB(238,238,0)	UNKNOWN	SYBR	None
5	A5	Sample 1	RGB(176,23,31)			Pink1	RGB(139,137,112)	UNKNOWN	SYBR	None
6	A6	Sample 1	RGB(176,23,31)			Complex I	RGB(238,121,66)	UNKNOWN	SYBR	None
7	A7	Sample 1	RGB(176,23,31)			NRF2	RGB(142,56,142)	UNKNOWN	SYBR	None
8	A8	Sample 1	RGB(176,23,31)			SOD1	RGB(198,113,113)	UNKNOWN	SYBR	None
9	A9	Sample 9	RGB(0,245,255)			PGC1a	RGB(176,23,31)	UNKNOWN	SYBR	None
10	A10	Sample 9	RGB(0,245,255)			b-actin	RGB(0,0,255)	UNKNOWN	SYBR	None
11	A11	Sample 9	RGB(0,245,255)			OPA1	RGB(0,139,69)	UNKNOWN	SYBR	None
12	A12	Sample 9	RGB(0,245,255)			TFAM	RGB(238,238,0)	UNKNOWN	SYBR	None
13	A13	Sample 9	RGB(0,245,255)			Pink1	RGB(139,137,112)	UNKNOWN	SYBR	None
14	A14	Sample 9	RGB(0,245,255)			Complex I	RGB(238,121,66)	UNKNOWN	SYBR	None
15	A15	Sample 9	RGB(0,245,255)			NRF2	RGB(142,56,142)	UNKNOWN	SYBR	None
16	A16	Sample 9	RGB(0,245,255)			SOD1	RGB(198,113,113)	UNKNOWN	SYBR	None
17	A17	Sample 17	RGB(0,0,255)			PGC1a	RGB(176,23,31)	UNKNOWN	SYBR	None
18	A18	Sample 17	RGB(0,0,255)			b-actin	RGB(0,0,255)	UNKNOWN	SYBR	None
19	A19	Sample 17	RGB(0,0,255)			OPA1	RGB(0,139,69)	UNKNOWN	SYBR	None
20	A20	Sample 17	RGB(0,0,255)			TFAM	RGB(238,238,0)	UNKNOWN	SYBR	None
21	A21	Sample 17	RGB(0,0,255)			Pink1	RGB(139,137,112)	UNKNOWN	SYBR	None
22	A22	Sample 17	RGB(0,0,255)			Complex I	RGB(238,121,66)	UNKNOWN	SYBR	None
23	A23	Sample 17	RGB(0,0,255)			NRF2	RGB(142,56,142)	UNKNOWN	SYBR	None
24	A24	Sample 17	RGB(0,0,255)			SOD1	RGB(198,113,113)	UNKNOWN	SYBR	None
25	B1	Sample 1	RGB(176,23,31)			PGC1a	RGB(176,23,31)	UNKNOWN	SYBR	None
26	B2	Sample 1	RGB(176,23,31)			b-actin	RGB(0,0,255)	UNKNOWN	SYBR	None
27	B3	Sample 1	RGB(176,23,31)			OPA1	RGB(0,139,69)	UNKNOWN	SYBR	None
28	B4	Sample 1	RGB(176,23,31)			TFAM	RGB(238,238,0)	UNKNOWN	SYBR	None
29	B5	Sample 1	RGB(176,23,31)			Pink1	RGB(139,137,112)	UNKNOWN	SYBR	None
30	B6	Sample 1	RGB(176,23,31)			Complex I	RGB(238,121,66)	UNKNOWN	SYBR	None
31	B7	Sample 1	RGB(176,23,31)			NRF2	RGB(142,56,142)	UNKNOWN	SYBR	None
32	B8	Sample 1	RGB(176,23,31)			SOD1	RGB(198,113,113)	UNKNOWN	SYBR	None
33	B9	Sample 9	RGB(0,245,255)			PGC1a	RGB(176,23,31)	UNKNOWN	SYBR	None
34	B10	Sample 9	RGB(0,245,255)			b-actin	RGB(0,0,255)	UNKNOWN	SYBR	None
35	B11	Sample 9	RGB(0,245,255)			OPA1	RGB(0,139,69)	UNKNOWN	SYBR	None
36	B12	Sample 9	RGB(0,245,255)			TFAM	RGB(238,238,0)	UNKNOWN	SYBR	None
37	B13	Sample 9	RGB(0,245,255)			Pink1	RGB(139,137,112)	UNKNOWN	SYBR	None
38	B14	Sample 9	RGB(0,245,255)			Complex I	RGB(238,121,66)	UNKNOWN	SYBR	None
39	B15	Sample 9	RGB(0,245,255)			NRF2	RGB(142,56,142)	UNKNOWN	SYBR	None
40	B16	Sample 9	RGB(0,245,255)			SOD1	RGB(198,113,113)	UNKNOWN	SYBR	None
41	B17	Sample 17	RGB(0,0,255)			PGC1a	RGB(176,23,31)	UNKNOWN	SYBR	None
42	B18	Sample 17	RGB(0,0,255)			b-actin	RGB(0,0,255)	UNKNOWN	SYBR	None
43	B19	Sample 17	RGB(0,0,255)			OPA1	RGB(0,139,69)	UNKNOWN	SYBR	None
44	B20	Sample 17	RGB(0,0,255)			TFAM	RGB(238,238,0)	UNKNOWN	SYBR	None
45	B21	Sample 17	RGB(0,0,255)			Pink1	RGB(139,137,112)	UNKNOWN	SYBR	None
46	B22	Sample 17	RGB(0,0,255)			Complex I	RGB(238,121,66)	UNKNOWN	SYBR	None
47	B23	Sample 17	RGB(0,0,255)			NRF2	RGB(142,56,142)	UNKNOWN	SYBR	None
48	B24	Sample 17	RGB(0,0,255)			SOD1	RGB(198,113,113)	UNKNOWN	SYBR	None
49	C1	Sample 2	RGB(0,0,255)			PGC1a	RGB(176,23,31)	UNKNOWN	SYBR	None
50	C2	Sample 2	RGB(0,0,255)			b-actin	RGB(0,0,255)	UNKNOWN	SYBR	None
51	C3	Sample 2	RGB(0,0,255)			OPA1	RGB(0,139,69)	UNKNOWN	SYBR	None
52	C4	Sample 2	RGB(0,0,255)			TFAM	RGB(238,238,0)	UNKNOWN	SYBR	None
53	C5	Sample 2	RGB(0,0,255)			Pink1	RGB(139,137,112)	UNKNOWN	SYBR	None
54	C6	Sample 2	RGB(0,0,255)			Complex I	RGB(238,121,66)	UNKNOWN	SYBR	None
55	C7	Sample 2	RGB(0,0,255)			NRF2	RGB(142,56,142)	UNKNOWN	SYBR	None
56	C8	Sample 2	RGB(0,0,255)			SOD1	RGB(198,113,113)	UNKNOWN	SYBR	None
57	C9	Sample 10	RGB(238,220,130)			PGC1a	RGB(176,23,31)	UNKNOWN	SYBR	None
58	C10	Sample 10	RGB(238,220,130)			b-actin	RGB(0,0,255)	UNKNOWN	SYBR	None
59	C11	Sample 10	RGB(238,220,130)			OPA1	RGB(0,139,69)	UNKNOWN	SYBR	None
60	C12	Sample 10	RGB(238,220,130)			TFAM	RGB(238,238,0)	UNKNOWN	SYBR	None
61	C13	Sample 10	RGB(238,220,130)			Pink1	RGB(139,137,112)	UNKNOWN	SYBR	None
62	C14	Sample 10	RGB(238,220,130)			Complex I	RGB(238,121,66)	UNKNOWN	SYBR	None
63	C15	Sample 10	RGB(238,220,130)			NRF2	RGB(142,56,142)	UNKNOWN	SYBR	None
64	C16	Sample 10	RGB(238,220,130)			SOD1	RGB(198,113,113)	UNKNOWN	SYBR	None
65	C17	Sample 18	RGB(0,139,69)			PGC1a	RGB(176,23,31)	UNKNOWN	SYBR	None
66	C18	Sample 18	RGB(0,139,69)			b-actin	RGB(0,0,255)	UNKNOWN	SYBR	None
67	C19	Sample 18	RGB(0,139,69)			OPA1	RGB(0,139,69)	UNKNOWN	SYBR	None
68	C20	Sample 18	RGB(0,139,69)			TFAM	RGB(238,238,0)	UNKNOWN	SYBR	None
69	C21	Sample 18	RGB(0,139,69)			Pink1	RGB(139,137,112)	UNKNOWN	SYBR	None
70	C22	Sample 18	RGB(0,139,69)			Complex I	RGB(238,121,66)	UNKNOWN	SYBR	None
71	C23	Sample 18	RGB(0,139,69)			NRF2	RGB(142,56,142)	UNKNOWN	SYBR	None
72	C24	Sample 18	RGB(0,139,69)			SOD1	RGB(198,113,113)	UNKNOWN	SYBR	None
73	D1	Sample 2	RGB(0,0,255)			PGC1a	RGB(176,23,31)	UNKNOWN	SYBR	None
74	D2	Sample 2	RGB(0,0,255)			b-actin	RGB(0,0,255)	UNKNOWN	SYBR	None
75	D3	Sample 2	RGB(0,0,255)			OPA1	RGB(0,139,69)	UNKNOWN	SYBR	None
76	D4	Sample 2	RGB(0,0,255)			TFAM	RGB(238,238,0)	UNKNOWN	SYBR	None
77	D5	Sample 2	RGB(0,0,255)			Pink1	RGB(139,137,112)	UNKNOWN	SYBR	None
78	D6	Sample 2	RGB(0,0,255)			Complex I	RGB(238,121,66)	UNKNOWN	SYBR	None
79	D7	Sample 2	RGB(0,0,255)			NRF2	RGB(142,56,142)	UNKNOWN	SYBR	None
80	D8	Sample 2	RGB(0,0,255)			SOD1	RGB(198,113,113)	UNKNOWN	SYBR	None
81	D9	Sample 10	RGB(238,220,130)			PGC1a	RGB(176,23,31)	UNKNOWN	SYBR	None
82	D10	Sample 10	RGB(238,220,130)			b-actin	RGB(0,0,255)	UNKNOWN	SYBR	None
83	D11	Sample 10	RGB(238,220,130)			OPA1	RGB(0,139,69)	UNKNOWN	SYBR	None
84	D12	Sample 10	RGB(238,220,130)			TFAM	RGB(238,238,0)	UNKNOWN	SYBR	None
85	D13	Sample 10	RGB(238,220,130)			Pink1	RGB(139,137,112)	UNKNOWN	SYBR	None
86	D14	Sample 10	RGB(238,220,130)			Complex I	RGB(238,121,66)	UNKNOWN	SYBR	None
87	D15	Sample 10	RGB(238,220,130)			NRF2	RGB(142,56,142)	UNKNOWN	SYBR	None
88	D16	Sample 10	RGB(238,220,130)			SOD1	RGB(198,113,113)	UNKNOWN	SYBR	None
89	D17	Sample 18	RGB(0,139,69)			PGC1a	RGB(176,23,31)	UNKNOWN	SYBR	None
90	D18	Sample 18	RGB(0,139,69)			b-actin	RGB(0,0,255)	UNKNOWN	SYBR	None
91	D19	Sample 18	RGB(0,139,69)			OPA1	RGB(0,139,69)	UNKNOWN	SYBR	None
92	D20	Sample 18	RGB(0,139,69)			TFAM	RGB(238,238,0)	UNKNOWN	SYBR	None
93	D21	Sample 18	RGB(0,139,69)			Pink1	RGB(139,137,112)	UNKNOWN	SYBR	None
94	D22	Sample 18	RGB(0,139,69)			Complex I	RGB(238,121,66)	UNKNOWN	SYBR	None
95	D23	Sample 18	RGB(0,139,69)			NRF2	RGB(142,56,142)	UNKNOWN	SYBR	None
96	D24	Sample 18	RGB(0,139,69)			SOD1	RGB(198,113,113)	UNKNOWN	SYBR	None
97	E1	Sample 3	RGB(0,139,69)			PGC1a	RGB(176,23,31)	UNKNOWN	SYBR	None
98	E2	Sample 3	RGB(0,139,69)			b-actin	RGB(0,0,255)	UNKNOWN	SYBR	None
99	E3	Sample 3	RGB(0,139,69)			OPA1	RGB(0,139,69)	UNKNOWN	SYBR	None
100	E4	Sample 3	RGB(0,139,69)			TFAM	RGB(238,238,0)	UNKNOWN	SYBR	None
101	E5	Sample 3	RGB(0,139,69)			Pink1	RGB(139,137,112)	UNKNOWN	SYBR	None
102	E6	Sample 3	RGB(0,139,69)			Complex I	RGB(238,121,66)	UNKNOWN	SYBR	None
103	E7	Sample 3	RGB(0,139,69)			NRF2	RGB(142,56,142)	UNKNOWN	SYBR	None
104	E8	Sample 3	RGB(0,139,69)			SOD1	RGB(198,113,113)	UNKNOWN	SYBR	None
105	E9	Sample 11	RGB(238,238,0)			PGC1a	RGB(176,23,31)	UNKNOWN	SYBR	None
106	E10	Sample 11	RGB(238,238,0)			b-actin	RGB(0,0,255)	UNKNOWN	SYBR	None
107	E11	Sample 11	RGB(238,238,0)			OPA1	RGB(0,139,69)	UNKNOWN	SYBR	None
108	E12	Sample 11	RGB(238,238,0)			TFAM	RGB(238,238,0)	UNKNOWN	SYBR	None
109	E13	Sample 11	RGB(238,238,0)			Pink1	RGB(139,137,112)	UNKNOWN	SYBR	None
110	E14	Sample 11	RGB(238,238,0)			Complex I	RGB(238,121,66)	UNKNOWN	SYBR	None
111	E15	Sample 11	RGB(238,238,0)			NRF2	RGB(142,56,142)	UNKNOWN	SYBR	None
112	E16	Sample 11	RGB(238,238,0)			SOD1	RGB(198,113,113)	UNKNOWN	SYBR	None
113	E17	Sample 19	RGB(255,127,0)			PGC1a	RGB(176,23,31)	UNKNOWN	SYBR	None
114	E18	Sample 19	RGB(255,127,0)			b-actin	RGB(0,0,255)	UNKNOWN	SYBR	None
115	E19	Sample 19	RGB(255,127,0)			OPA1	RGB(0,139,69)	UNKNOWN	SYBR	None
116	E20	Sample 19	RGB(255,127,0)			TFAM	RGB(238,238,0)	UNKNOWN	SYBR	None
117	E21	Sample 19	RGB(255,127,0)			Pink1	RGB(139,137,112)	UNKNOWN	SYBR	None
118	E22	Sample 19	RGB(255,127,0)			Complex I	RGB(238,121,66)	UNKNOWN	SYBR	None
119	E23	Sample 19	RGB(255,127,0)			NRF2	RGB(142,56,142)	UNKNOWN	SYBR	None
120	E24	Sample 19	RGB(255,127,0)			SOD1	RGB(198,113,113)	UNKNOWN	SYBR	None
121	F1	Sample 3	RGB(0,139,69)			PGC1a	RGB(176,23,31)	UNKNOWN	SYBR	None
122	F2	Sample 3	RGB(0,139,69)			b-actin	RGB(0,0,255)	UNKNOWN	SYBR	None
123	F3	Sample 3	RGB(0,139,69)			OPA1	RGB(0,139,69)	UNKNOWN	SYBR	None
124	F4	Sample 3	RGB(0,139,69)			TFAM	RGB(238,238,0)	UNKNOWN	SYBR	None
125	F5	Sample 3	RGB(0,139,69)			Pink1	RGB(139,137,112)	UNKNOWN	SYBR	None
126	F6	Sample 3	RGB(0,139,69)			Complex I	RGB(238,121,66)	UNKNOWN	SYBR	None
127	F7	Sample 3	RGB(0,139,69)			NRF2	RGB(142,56,142)	UNKNOWN	SYBR	None
128	F8	Sample 3	RGB(0,139,69)			SOD1	RGB(198,113,113)	UNKNOWN	SYBR	None
129	F9	Sample 11	RGB(238,238,0)			PGC1a	RGB(176,23,31)	UNKNOWN	SYBR	None
130	F10	Sample 11	RGB(238,238,0)			b-actin	RGB(0,0,255)	UNKNOWN	SYBR	None
131	F11	Sample 11	RGB(238,238,0)			OPA1	RGB(0,139,69)	UNKNOWN	SYBR	None
132	F12	Sample 11	RGB(238,238,0)			TFAM	RGB(238,238,0)	UNKNOWN	SYBR	None
133	F13	Sample 11	RGB(238,238,0)			Pink1	RGB(139,137,112)	UNKNOWN	SYBR	None
134	F14	Sample 11	RGB(238,238,0)			Complex I	RGB(238,121,66)	UNKNOWN	SYBR	None
135	F15	Sample 11	RGB(238,238,0)			NRF2	RGB(142,56,142)	UNKNOWN	SYBR	None
136	F16	Sample 11	RGB(238,238,0)			SOD1	RGB(198,113,113)	UNKNOWN	SYBR	None
137	F17	Sample 19	RGB(255,127,0)			PGC1a	RGB(176,23,31)	UNKNOWN	SYBR	None
138	F18	Sample 19	RGB(255,127,0)			b-actin	RGB(0,0,255)	UNKNOWN	SYBR	None
139	F19	Sample 19	RGB(255,127,0)			OPA1	RGB(0,139,69)	UNKNOWN	SYBR	None
140	F20	Sample 19	RGB(255,127,0)			TFAM	RGB(238,238,0)	UNKNOWN	SYBR	None
141	F21	Sample 19	RGB(255,127,0)			Pink1	RGB(139,137,112)	UNKNOWN	SYBR	None
142	F22	Sample 19	RGB(255,127,0)			Complex I	RGB(238,121,66)	UNKNOWN	SYBR	None
143	F23	Sample 19	RGB(255,127,0)			NRF2	RGB(142,56,142)	UNKNOWN	SYBR	None
144	F24	Sample 19	RGB(255,127,0)			SOD1	RGB(198,113,113)	UNKNOWN	SYBR	None
145	G1	Sample 4	RGB(255,127,0)			PGC1a	RGB(176,23,31)	UNKNOWN	SYBR	None
146	G2	Sample 4	RGB(255,127,0)			b-actin	RGB(0,0,255)	UNKNOWN	SYBR	None
147	G3	Sample 4	RGB(255,127,0)			OPA1	RGB(0,139,69)	UNKNOWN	SYBR	None
148	G4	Sample 4	RGB(255,127,0)			TFAM	RGB(238,238,0)	UNKNOWN	SYBR	None
149	G5	Sample 4	RGB(255,127,0)			Pink1	RGB(139,137,112)	UNKNOWN	SYBR	None
150	G6	Sample 4	RGB(255,127,0)			Complex I	RGB(238,121,66)	UNKNOWN	SYBR	None
151	G7	Sample 4	RGB(255,127,0)			NRF2	RGB(142,56,142)	UNKNOWN	SYBR	None
152	G8	Sample 4	RGB(255,127,0)			SOD1	RGB(198,113,113)	UNKNOWN	SYBR	None
153	G9	Sample 12	RGB(142,142,56)			PGC1a	RGB(176,23,31)	UNKNOWN	SYBR	None
154	G10	Sample 12	RGB(142,142,56)			b-actin	RGB(0,0,255)	UNKNOWN	SYBR	None
155	G11	Sample 12	RGB(142,142,56)			OPA1	RGB(0,139,69)	UNKNOWN	SYBR	None
156	G12	Sample 12	RGB(142,142,56)			TFAM	RGB(238,238,0)	UNKNOWN	SYBR	None
157	G13	Sample 12	RGB(142,142,56)			Pink1	RGB(139,137,112)	UNKNOWN	SYBR	None
158	G14	Sample 12	RGB(142,142,56)			Complex I	RGB(238,121,66)	UNKNOWN	SYBR	None
159	G15	Sample 12	RGB(142,142,56)			NRF2	RGB(142,56,142)	UNKNOWN	SYBR	None
160	G16	Sample 12	RGB(142,142,56)			SOD1	RGB(198,113,113)	UNKNOWN	SYBR	None
161	G17	Sample 20	RGB(139,137,112)			PGC1a	RGB(176,23,31)	UNKNOWN	SYBR	None
162	G18
163	G19	Sample 20	RGB(139,137,112)			OPA1	RGB(0,139,69)	UNKNOWN	SYBR	None
164	G20	Sample 20	RGB(139,137,112)			TFAM	RGB(238,238,0)	UNKNOWN	SYBR	None
165	G21	Sample 20	RGB(139,137,112)			Pink1	RGB(139,137,112)	UNKNOWN	SYBR	None
166	G22	Sample 20	RGB(139,137,112)			Complex I	RGB(238,121,66)	UNKNOWN	SYBR	None
167	G23	Sample 20	RGB(139,137,112)			NRF2	RGB(142,56,142)	UNKNOWN	SYBR	None
168	G24	Sample 20	RGB(139,137,112)			SOD1	RGB(198,113,113)	UNKNOWN	SYBR	None
169	H1	Sample 4	RGB(255,127,0)			PGC1a	RGB(176,23,31)	UNKNOWN	SYBR	None
170	H2	Sample 4	RGB(255,127,0)			b-actin	RGB(0,0,255)	UNKNOWN	SYBR	None
171	H3	Sample 4	RGB(255,127,0)			OPA1	RGB(0,139,69)	UNKNOWN	SYBR	None
172	H4	Sample 4	RGB(255,127,0)			TFAM	RGB(238,238,0)	UNKNOWN	SYBR	None
173	H5	Sample 4	RGB(255,127,0)			Pink1	RGB(139,137,112)	UNKNOWN	SYBR	None
174	H6	Sample 4	RGB(255,127,0)			Complex I	RGB(238,121,66)	UNKNOWN	SYBR	None
175	H7	Sample 4	RGB(255,127,0)			NRF2	RGB(142,56,142)	UNKNOWN	SYBR	None
176	H8	Sample 4	RGB(255,127,0)			SOD1	RGB(198,113,113)	UNKNOWN	SYBR	None
177	H9	Sample 12	RGB(142,142,56)			PGC1a	RGB(176,23,31)	UNKNOWN	SYBR	None
178	H10	Sample 12	RGB(142,142,56)			b-actin	RGB(0,0,255)	UNKNOWN	SYBR	None
179	H11	Sample 12	RGB(142,142,56)			OPA1	RGB(0,139,69)	UNKNOWN	SYBR	None
180	H12	Sample 12	RGB(142,142,56)			TFAM	RGB(238,238,0)	UNKNOWN	SYBR	None
181	H13	Sample 12	RGB(142,142,56)			Pink1	RGB(139,137,112)	UNKNOWN	SYBR	None
182	H14	Sample 12	RGB(142,142,56)			Complex I	RGB(238,121,66)	UNKNOWN	SYBR	None
183	H15	Sample 12	RGB(142,142,56)			NRF2	RGB(142,56,142)	UNKNOWN	SYBR	None
184	H16	Sample 12	RGB(142,142,56)			SOD1	RGB(198,113,113)	UNKNOWN	SYBR	None
185	H17	Sample 20	RGB(139,137,112)			PGC1a	RGB(176,23,31)	UNKNOWN	SYBR	None
186	H18
187	H19	Sample 20	RGB(139,137,112)			OPA1	RGB(0,139,69)	UNKNOWN	SYBR	None
188	H20	Sample 20	RGB(139,137,112)			TFAM	RGB(238,238,0)	UNKNOWN	SYBR	None
189	H21	Sample 20	RGB(139,137,112)			Pink1	RGB(139,137,112)	UNKNOWN	SYBR	None
190	H22	Sample 20	RGB(139,137,112)			Complex I	RGB(238,121,66)	UNKNOWN	SYBR	None
191	H23	Sample 20	RGB(139,137,112)			NRF2	RGB(142,56,142)	UNKNOWN	SYBR	None
192	H24	Sample 20	RGB(139,137,112)			SOD1	RGB(198,113,113)	UNKNOWN	SYBR	None
193	I1	Sample 5	RGB(139,137,112)			PGC1a	RGB(176,23,31)	UNKNOWN	SYBR	None
194	I2	Sample 5	RGB(139,137,112)			b-actin	RGB(0,0,255)	UNKNOWN	SYBR	None
195	I3	Sample 5	RGB(139,137,112)			OPA1	RGB(0,139,69)	UNKNOWN	SYBR	None
196	I4	Sample 5	RGB(139,137,112)			TFAM	RGB(238,238,0)	UNKNOWN	SYBR	None
197	I5	Sample 5	RGB(139,137,112)			Pink1	RGB(139,137,112)	UNKNOWN	SYBR	None
198	I6	Sample 5	RGB(139,137,112)			Complex I	RGB(238,121,66)	UNKNOWN	SYBR	None
199	I7	Sample 5	RGB(139,137,112)			NRF2	RGB(142,56,142)	UNKNOWN	SYBR	None
200	I8	Sample 5	RGB(139,137,112)			SOD1	RGB(198,113,113)	UNKNOWN	SYBR	None
201	I9	Sample 13	RGB(238,44,44)			PGC1a	RGB(176,23,31)	UNKNOWN	SYBR	None
202	I10	Sample 13	RGB(238,44,44)			b-actin	RGB(0,0,255)	UNKNOWN	SYBR	None
203	I11	Sample 13	RGB(238,44,44)			OPA1	RGB(0,139,69)	UNKNOWN	SYBR	None
204	I12	Sample 13	RGB(238,44,44)			TFAM	RGB(238,238,0)	UNKNOWN	SYBR	None
205	I13	Sample 13	RGB(238,44,44)			Pink1	RGB(139,137,112)	UNKNOWN	SYBR	None
206	I14	Sample 13	RGB(238,44,44)			Complex I	RGB(238,121,66)	UNKNOWN	SYBR	None
207	I15	Sample 13	RGB(238,44,44)			NRF2	RGB(142,56,142)	UNKNOWN	SYBR	None
208	I16	Sample 13	RGB(238,44,44)			SOD1	RGB(198,113,113)	UNKNOWN	SYBR	None
209	I17	Sample 21	RGB(238,121,66)			PGC1a	RGB(176,23,31)	UNKNOWN	SYBR	None
210	I18	Sample 21	RGB(238,121,66)			b-actin	RGB(0,0,255)	UNKNOWN	SYBR	None
211	I19	Sample 21	RGB(238,121,66)			OPA1	RGB(0,139,69)	UNKNOWN	SYBR	None
212	I20	Sample 21	RGB(238,121,66)			TFAM	RGB(238,238,0)	UNKNOWN	SYBR	None
213	I21	Sample 21	RGB(238,121,66)			Pink1	RGB(139,137,112)	UNKNOWN	SYBR	None
214	I22	Sample 21	RGB(238,121,66)			Complex I	RGB(238,121,66)	UNKNOWN	SYBR	None
215	I23	Sample 21	RGB(238,121,66)			NRF2	RGB(142,56,142)	UNKNOWN	SYBR	None
216	I24	Sample 21	RGB(238,121,66)			SOD1	RGB(198,113,113)	UNKNOWN	SYBR	None
217	J1	Sample 5	RGB(139,137,112)			PGC1a	RGB(176,23,31)	UNKNOWN	SYBR	None
218	J2	Sample 5	RGB(139,137,112)			b-actin	RGB(0,0,255)	UNKNOWN	SYBR	None
219	J3	Sample 5	RGB(139,137,112)			OPA1	RGB(0,139,69)	UNKNOWN	SYBR	None
220	J4	Sample 5	RGB(139,137,112)			TFAM	RGB(238,238,0)	UNKNOWN	SYBR	None
221	J5	Sample 5	RGB(139,137,112)			Pink1	RGB(139,137,112)	UNKNOWN	SYBR	None
222	J6	Sample 5	RGB(139,137,112)			Complex I	RGB(238,121,66)	UNKNOWN	SYBR	None
223	J7	Sample 5	RGB(139,137,112)			NRF2	RGB(142,56,142)	UNKNOWN	SYBR	None
224	J8	Sample 5	RGB(139,137,112)			SOD1	RGB(198,113,113)	UNKNOWN	SYBR	None
225	J9	Sample 13	RGB(238,44,44)			PGC1a	RGB(176,23,31)	UNKNOWN	SYBR	None
226	J10	Sample 13	RGB(238,44,44)			b-actin	RGB(0,0,255)	UNKNOWN	SYBR	None
227	J11	Sample 13	RGB(238,44,44)			OPA1	RGB(0,139,69)	UNKNOWN	SYBR	None
228	J12	Sample 13	RGB(238,44,44)			TFAM	RGB(238,238,0)	UNKNOWN	SYBR	None
229	J13	Sample 13	RGB(238,44,44)			Pink1	RGB(139,137,112)	UNKNOWN	SYBR	None
230	J14	Sample 13	RGB(238,44,44)			Complex I	RGB(238,121,66)	UNKNOWN	SYBR	None
231	J15	Sample 13	RGB(238,44,44)			NRF2	RGB(142,56,142)	UNKNOWN	SYBR	None
232	J16	Sample 13	RGB(238,44,44)			SOD1	RGB(198,113,113)	UNKNOWN	SYBR	None
233	J17	Sample 21	RGB(238,121,66)			PGC1a	RGB(176,23,31)	UNKNOWN	SYBR	None
234	J18	Sample 21	RGB(238,121,66)			b-actin	RGB(0,0,255)	UNKNOWN	SYBR	None
235	J19	Sample 21	RGB(238,121,66)			OPA1	RGB(0,139,69)	UNKNOWN	SYBR	None
236	J20	Sample 21	RGB(238,121,66)			TFAM	RGB(238,238,0)	UNKNOWN	SYBR	None
237	J21	Sample 21	RGB(238,121,66)			Pink1	RGB(139,137,112)	UNKNOWN	SYBR	None
238	J22	Sample 21	RGB(238,121,66)			Complex I	RGB(238,121,66)	UNKNOWN	SYBR	None
239	J23	Sample 21	RGB(238,121,66)			NRF2	RGB(142,56,142)	UNKNOWN	SYBR	None
240	J24	Sample 21	RGB(238,121,66)			SOD1	RGB(198,113,113)	UNKNOWN	SYBR	None
241	K1	Sample 6	RGB(238,121,66)			PGC1a	RGB(176,23,31)	UNKNOWN	SYBR	None
242	K2	Sample 6	RGB(238,121,66)			b-actin	RGB(0,0,255)	UNKNOWN	SYBR	None
243	K3	Sample 6	RGB(238,121,66)			OPA1	RGB(0,139,69)	UNKNOWN	SYBR	None
244	K4	Sample 6	RGB(238,121,66)			TFAM	RGB(238,238,0)	UNKNOWN	SYBR	None
245	K5	Sample 6	RGB(238,121,66)			Pink1	RGB(139,137,112)	UNKNOWN	SYBR	None
246	K6	Sample 6	RGB(238,121,66)			Complex I	RGB(238,121,66)	UNKNOWN	SYBR	None
247	K7	Sample 6	RGB(238,121,66)			NRF2	RGB(142,56,142)	UNKNOWN	SYBR	None
248	K8	Sample 6	RGB(238,121,66)			SOD1	RGB(198,113,113)	UNKNOWN	SYBR	None
249	K9	Sample 14	RGB(51,161,201)			PGC1a	RGB(176,23,31)	UNKNOWN	SYBR	None
250	K10	Sample 14	RGB(51,161,201)			b-actin	RGB(0,0,255)	UNKNOWN	SYBR	None
251	K11	Sample 14	RGB(51,161,201)			OPA1	RGB(0,139,69)	UNKNOWN	SYBR	None
252	K12	Sample 14	RGB(51,161,201)			TFAM	RGB(238,238,0)	UNKNOWN	SYBR	None
253	K13	Sample 14	RGB(51,161,201)			Pink1	RGB(139,137,112)	UNKNOWN	SYBR	None
254	K14	Sample 14	RGB(51,161,201)			Complex I	RGB(238,121,66)	UNKNOWN	SYBR	None
255	K15	Sample 14	RGB(51,161,201)			NRF2	RGB(142,56,142)	UNKNOWN	SYBR	None
256	K16	Sample 14	RGB(51,161,201)			SOD1	RGB(198,113,113)	UNKNOWN	SYBR	None
257	K17	Sample 22	RGB(142,56,142)			PGC1a	RGB(176,23,31)	UNKNOWN	SYBR	None
258	K18	Sample 22	RGB(142,56,142)			b-actin	RGB(0,0,255)	UNKNOWN	SYBR	None
259	K19	Sample 22	RGB(142,56,142)			OPA1	RGB(0,139,69)	UNKNOWN	SYBR	None
260	K20	Sample 22	RGB(142,56,142)			TFAM	RGB(238,238,0)	UNKNOWN	SYBR	None
261	K21	Sample 22	RGB(142,56,142)			Pink1	RGB(139,137,112)	UNKNOWN	SYBR	None
262	K22	Sample 22	RGB(142,56,142)			Complex I	RGB(238,121,66)	UNKNOWN	SYBR	None
263	K23	Sample 22	RGB(142,56,142)			NRF2	RGB(142,56,142)	UNKNOWN	SYBR	None
264	K24	Sample 22	RGB(142,56,142)			SOD1	RGB(198,113,113)	UNKNOWN	SYBR	None
265	L1	Sample 6	RGB(238,121,66)			PGC1a	RGB(176,23,31)	UNKNOWN	SYBR	None
266	L2	Sample 6	RGB(238,121,66)			b-actin	RGB(0,0,255)	UNKNOWN	SYBR	None
267	L3	Sample 6	RGB(238,121,66)			OPA1	RGB(0,139,69)	UNKNOWN	SYBR	None
268	L4	Sample 6	RGB(238,121,66)			TFAM	RGB(238,238,0)	UNKNOWN	SYBR	None
269	L5	Sample 6	RGB(238,121,66)			Pink1	RGB(139,137,112)	UNKNOWN	SYBR	None
270	L6	Sample 6	RGB(238,121,66)			Complex I	RGB(238,121,66)	UNKNOWN	SYBR	None
271	L7	Sample 6	RGB(238,121,66)			NRF2	RGB(142,56,142)	UNKNOWN	SYBR	None
272	L8	Sample 6	RGB(238,121,66)			SOD1	RGB(198,113,113)	UNKNOWN	SYBR	None
273	L9	Sample 14	RGB(51,161,201)			PGC1a	RGB(176,23,31)	UNKNOWN	SYBR	None
274	L10	Sample 14	RGB(51,161,201)			b-actin	RGB(0,0,255)	UNKNOWN	SYBR	None
275	L11	Sample 14	RGB(51,161,201)			OPA1	RGB(0,139,69)	UNKNOWN	SYBR	None
276	L12	Sample 14	RGB(51,161,201)			TFAM	RGB(238,238,0)	UNKNOWN	SYBR	None
277	L13	Sample 14	RGB(51,161,201)			Pink1	RGB(139,137,112)	UNKNOWN	SYBR	None
278	L14	Sample 14	RGB(51,161,201)			Complex I	RGB(238,121,66)	UNKNOWN	SYBR	None
279	L15	Sample 14	RGB(51,161,201)			NRF2	RGB(142,56,142)	UNKNOWN	SYBR	None
280	L16	Sample 14	RGB(51,161,201)			SOD1	RGB(198,113,113)	UNKNOWN	SYBR	None
281	L17	Sample 22	RGB(142,56,142)			PGC1a	RGB(176,23,31)	UNKNOWN	SYBR	None
282	L18	Sample 22	RGB(142,56,142)			b-actin	RGB(0,0,255)	UNKNOWN	SYBR	None
283	L19	Sample 22	RGB(142,56,142)			OPA1	RGB(0,139,69)	UNKNOWN	SYBR	None
284	L20	Sample 22	RGB(142,56,142)			TFAM	RGB(238,238,0)	UNKNOWN	SYBR	None
285	L21	Sample 22	RGB(142,56,142)			Pink1	RGB(139,137,112)	UNKNOWN	SYBR	None
286	L22	Sample 22	RGB(142,56,142)			Complex I	RGB(238,121,66)	UNKNOWN	SYBR	None
287	L23	Sample 22	RGB(142,56,142)			NRF2	RGB(142,56,142)	UNKNOWN	SYBR	None
288	L24	Sample 22	RGB(142,56,142)			SOD1	RGB(198,113,113)	UNKNOWN	SYBR	None
289	M1	Sample 7	RGB(142,56,142)			PGC1a	RGB(176,23,31)	UNKNOWN	SYBR	None
290	M2	Sample 7	RGB(142,56,142)			b-actin	RGB(0,0,255)	UNKNOWN	SYBR	None
291	M3	Sample 7	RGB(142,56,142)			OPA1	RGB(0,139,69)	UNKNOWN	SYBR	None
292	M4	Sample 7	RGB(142,56,142)			TFAM	RGB(238,238,0)	UNKNOWN	SYBR	None
293	M5	Sample 7	RGB(142,56,142)			Pink1	RGB(139,137,112)	UNKNOWN	SYBR	None
294	M6	Sample 7	RGB(142,56,142)			Complex I	RGB(238,121,66)	UNKNOWN	SYBR	None
295	M7	Sample 7	RGB(142,56,142)			NRF2	RGB(142,56,142)	UNKNOWN	SYBR	None
296	M8	Sample 7	RGB(142,56,142)			SOD1	RGB(198,113,113)	UNKNOWN	SYBR	None
297	M9	Sample 15	RGB(238,18,137)			PGC1a	RGB(176,23,31)	UNKNOWN	SYBR	None
298	M10	Sample 15	RGB(238,18,137)			b-actin	RGB(0,0,255)	UNKNOWN	SYBR	None
299	M11	Sample 15	RGB(238,18,137)			OPA1	RGB(0,139,69)	UNKNOWN	SYBR	None
300	M12	Sample 15	RGB(238,18,137)			TFAM	RGB(238,238,0)	UNKNOWN	SYBR	None
301	M13	Sample 15	RGB(238,18,137)			Pink1	RGB(139,137,112)	UNKNOWN	SYBR	None
302	M14	Sample 15	RGB(238,18,137)			Complex I	RGB(238,121,66)	UNKNOWN	SYBR	None
303	M15	Sample 15	RGB(238,18,137)			NRF2	RGB(142,56,142)	UNKNOWN	SYBR	None
304	M16	Sample 15	RGB(238,18,137)			SOD1	RGB(198,113,113)	UNKNOWN	SYBR	None
305	M17	Sample 23	RGB(198,113,113)			PGC1a	RGB(176,23,31)	UNKNOWN	SYBR	None
306	M18	Sample 23	RGB(198,113,113)			b-actin	RGB(0,0,255)	UNKNOWN	SYBR	None
307	M19	Sample 23	RGB(198,113,113)			OPA1	RGB(0,139,69)	UNKNOWN	SYBR	None
308	M20	Sample 23	RGB(198,113,113)			TFAM	RGB(238,238,0)	UNKNOWN	SYBR	None
309	M21	Sample 23	RGB(198,113,113)			Pink1	RGB(139,137,112)	UNKNOWN	SYBR	None
310	M22	Sample 23	RGB(198,113,113)			Complex I	RGB(238,121,66)	UNKNOWN	SYBR	None
311	M23	Sample 23	RGB(198,113,113)			NRF2	RGB(142,56,142)	UNKNOWN	SYBR	None
312	M24	Sample 23	RGB(198,113,113)			SOD1	RGB(198,113,113)	UNKNOWN	SYBR	None
313	N1	Sample 7	RGB(142,56,142)			PGC1a	RGB(176,23,31)	UNKNOWN	SYBR	None
314	N2	Sample 7	RGB(142,56,142)			b-actin	RGB(0,0,255)	UNKNOWN	SYBR	None
315	N3	Sample 7	RGB(142,56,142)			OPA1	RGB(0,139,69)	UNKNOWN	SYBR	None
316	N4	Sample 7	RGB(142,56,142)			TFAM	RGB(238,238,0)	UNKNOWN	SYBR	None
317	N5	Sample 7	RGB(142,56,142)			Pink1	RGB(139,137,112)	UNKNOWN	SYBR	None
318	N6	Sample 7	RGB(142,56,142)			Complex I	RGB(238,121,66)	UNKNOWN	SYBR	None
319	N7	Sample 7	RGB(142,56,142)			NRF2	RGB(142,56,142)	UNKNOWN	SYBR	None
320	N8	Sample 7	RGB(142,56,142)			SOD1	RGB(198,113,113)	UNKNOWN	SYBR	None
321	N9	Sample 15	RGB(238,18,137)			PGC1a	RGB(176,23,31)	UNKNOWN	SYBR	None
322	N10	Sample 15	RGB(238,18,137)			b-actin	RGB(0,0,255)	UNKNOWN	SYBR	None
323	N11	Sample 15	RGB(238,18,137)			OPA1	RGB(0,139,69)	UNKNOWN	SYBR	None
324	N12	Sample 15	RGB(238,18,137)			TFAM	RGB(238,238,0)	UNKNOWN	SYBR	None
325	N13	Sample 15	RGB(238,18,137)			Pink1	RGB(139,137,112)	UNKNOWN	SYBR	None
326	N14	Sample 15	RGB(238,18,137)			Complex I	RGB(238,121,66)	UNKNOWN	SYBR	None
327	N15	Sample 15	RGB(238,18,137)			NRF2	RGB(142,56,142)	UNKNOWN	SYBR	None
328	N16	Sample 15	RGB(238,18,137)			SOD1	RGB(198,113,113)	UNKNOWN	SYBR	None
329	N17	Sample 23	RGB(198,113,113)			PGC1a	RGB(176,23,31)	UNKNOWN	SYBR	None
330	N18	Sample 23	RGB(198,113,113)			b-actin	RGB(0,0,255)	UNKNOWN	SYBR	None
331	N19	Sample 23	RGB(198,113,113)			OPA1	RGB(0,139,69)	UNKNOWN	SYBR	None
332	N20	Sample 23	RGB(198,113,113)			TFAM	RGB(238,238,0)	UNKNOWN	SYBR	None
333	N21	Sample 23	RGB(198,113,113)			Pink1	RGB(139,137,112)	UNKNOWN	SYBR	None
334	N22	Sample 23	RGB(198,113,113)			Complex I	RGB(238,121,66)	UNKNOWN	SYBR	None
335	N23	Sample 23	RGB(198,113,113)			NRF2	RGB(142,56,142)	UNKNOWN	SYBR	None
336	N24	Sample 23	RGB(198,113,113)			SOD1	RGB(198,113,113)	UNKNOWN	SYBR	None
337	O1	Sample 8	RGB(198,113,113)			PGC1a	RGB(176,23,31)	UNKNOWN	SYBR	None
338	O2	Sample 8	RGB(198,113,113)			b-actin	RGB(0,0,255)	UNKNOWN	SYBR	None
339	O3	Sample 8	RGB(198,113,113)			OPA1	RGB(0,139,69)	UNKNOWN	SYBR	None
340	O4	Sample 8	RGB(198,113,113)			TFAM	RGB(238,238,0)	UNKNOWN	SYBR	None
341	O5	Sample 8	RGB(198,113,113)			Pink1	RGB(139,137,112)	UNKNOWN	SYBR	None
342	O6	Sample 8	RGB(198,113,113)			Complex I	RGB(238,121,66)	UNKNOWN	SYBR	None
343	O7	Sample 8	RGB(198,113,113)			NRF2	RGB(142,56,142)	UNKNOWN	SYBR	None
344	O8	Sample 8	RGB(198,113,113)			SOD1	RGB(198,113,113)	UNKNOWN	SYBR	None
345	O9	Sample 16	RGB(176,23,31)			PGC1a	RGB(176,23,31)	UNKNOWN	SYBR	None
346	O10	Sample 16	RGB(176,23,31)			b-actin	RGB(0,0,255)	UNKNOWN	SYBR	None
347	O11	Sample 16	RGB(176,23,31)			OPA1	RGB(0,139,69)	UNKNOWN	SYBR	None
348	O12	Sample 16	RGB(176,23,31)			TFAM	RGB(238,238,0)	UNKNOWN	SYBR	None
349	O13	Sample 16	RGB(176,23,31)			Pink1	RGB(139,137,112)	UNKNOWN	SYBR	None
350	O14	Sample 16	RGB(176,23,31)			Complex I	RGB(238,121,66)	UNKNOWN	SYBR	None
351	O15	Sample 16	RGB(176,23,31)			NRF2	RGB(142,56,142)	UNKNOWN	SYBR	None
352	O16	Sample 16	RGB(176,23,31)			SOD1	RGB(198,113,113)	UNKNOWN	SYBR	None
353	O17
354	O18	Sample 20	RGB(139,137,112)			b-actin	RGB(0,0,255)	UNKNOWN	SYBR	None
355	O19
356	O20
357	O21
358	O22
359	O23
360	O24
361	P1	Sample 8	RGB(198,113,113)			PGC1a	RGB(176,23,31)	UNKNOWN	SYBR	None
362	P2	Sample 8	RGB(198,113,113)			b-actin	RGB(0,0,255)	UNKNOWN	SYBR	None
363	P3	Sample 8	RGB(198,113,113)			OPA1	RGB(0,139,69)	UNKNOWN	SYBR	None
364	P4	Sample 8	RGB(198,113,113)			TFAM	RGB(238,238,0)	UNKNOWN	SYBR	None
365	P5	Sample 8	RGB(198,113,113)			Pink1	RGB(139,137,112)	UNKNOWN	SYBR	None
366	P6	Sample 8	RGB(198,113,113)			Complex I	RGB(238,121,66)	UNKNOWN	SYBR	None
367	P7	Sample 8	RGB(198,113,113)			NRF2	RGB(142,56,142)	UNKNOWN	SYBR	None
368	P8	Sample 8	RGB(198,113,113)			SOD1	RGB(198,113,113)	UNKNOWN	SYBR	None
369	P9	Sample 16	RGB(176,23,31)			PGC1a	RGB(176,23,31)	UNKNOWN	SYBR	None
370	P10	Sample 16	RGB(176,23,31)			b-actin	RGB(0,0,255)	UNKNOWN	SYBR	None
371	P11	Sample 16	RGB(176,23,31)			OPA1	RGB(0,139,69)	UNKNOWN	SYBR	None
372	P12	Sample 16	RGB(176,23,31)			TFAM	RGB(238,238,0)	UNKNOWN	SYBR	None
373	P13	Sample 16	RGB(176,23,31)			Pink1	RGB(139,137,112)	UNKNOWN	SYBR	None
374	P14	Sample 16	RGB(176,23,31)			Complex I	RGB(238,121,66)	UNKNOWN	SYBR	None
375	P15	Sample 16	RGB(176,23,31)			NRF2	RGB(142,56,142)	UNKNOWN	SYBR	None
376	P16	Sample 16	RGB(176,23,31)			SOD1	RGB(198,113,113)	UNKNOWN	SYBR	None
377	P17
378	P18	Sample 20	RGB(139,137,112)			b-actin	RGB(0,0,255)	UNKNOWN	SYBR	None
379	P19
380	P20
381	P21
382	P22
383	P23
384	P24

## Sheet: Amplification Data
Barcode
Block Type	384-Well Block
Calibration Background is expired	No
Calibration Background performed on	07-06-2023
Calibration Pure Dye ROX is expired	No
Calibration Pure Dye ROX performed on	07-06-2023
Calibration Pure Dye SYBR is expired	No
Calibration Pure Dye SYBR performed on	07-06-2023
Calibration ROI is expired	No
Calibration ROI performed on	07-06-2023
Calibration Uniformity is expired	No
Calibration Uniformity performed on	07-06-2023
Chemistry	SYBR_GREEN
Comment
Date Created	10-31-2023 14:38:11 PM CDT
Date Modified	10-31-2023 16:37:47 PM CDT
Experiment File Name	C:\Users\Public\Desktop\experiments\Shen\Students\Xiaobo\2023-10-31 143718 HPT Curcumin Xiaobo Plate 2.eds
Experiment Name	2023-10-31 143718 HPT Curcumin Xiaobo Plate 2
Experiment Run Start Time	10-31-2023 15:50:31 PM CDT
Experiment Run Stop Time	10-31-2023 17:40:05 PM CDT
Experiment Type	Comparative Cт (ΔΔCт)
Instrument Name	285880228
Instrument Serial Number	285880228
Instrument Type	QuantStudio 12K Flex
Passive Reference	ROX
Quantification Cycle Method	Ct
Signal Smoothing On	true
Stage/ Cycle where Analysis is performed	Stage 2, Step 2
User Name
Well	Cycle	Target Name	Rn	Delta Rn
1	1	PGC1a	0.668831	-0.0333311
1	2	PGC1a	0.680271	-0.0298914
1	3	PGC1a	0.703982	-0.0141808
1	4	PGC1a	0.720976	-0.00518731
1	5	PGC1a	0.734816	0.000653116
1	6	PGC1a	0.744925	0.00276151
1	7	PGC1a	0.754085	0.00392107
1	8	PGC1a	0.766117	0.00795267
1	9	PGC1a	0.773028	0.0068637
1	10	PGC1a	0.777626	0.00346135
1	11	PGC1a	0.783711	0.00154578
1	12	PGC1a	0.792118	0.0019533
1	13	PGC1a	0.799141	0.000975903
1	14	PGC1a	0.807051	0.000885487
1	15	PGC1a	0.815462	0.00129605
1	16	PGC1a	0.82129	-0.000876539
1	17	PGC1a	0.82588	-0.00428664
1	18	PGC1a	0.833201	-0.00496529
1	19	PGC1a	0.843394	-0.00277333
1	20	PGC1a	0.855611	0.0014443
1	21	PGC1a	0.877233	0.0150657
1	22	PGC1a	0.91674	0.0465722
1	23	PGC1a	0.991349	0.113182
1	24	PGC1a	1.12503	0.238862
1	25	PGC1a	1.35881	0.464645
1	26	PGC1a	1.75597	0.853803
1	27	PGC1a	2.31623	1.40606
1	28	PGC1a	2.892	1.97383
1	29	PGC1a	3.32011	2.39394
1	30	PGC1a	3.63555	2.70138
1	31	PGC1a	3.8949	2.95273
1	32	PGC1a	4.10114	3.15097
1	33	PGC1a	4.26821	3.31003
1	34	PGC1a	4.41246	3.44629
1	35	PGC1a	4.51832	3.54414
1	36	PGC1a	4.5862	3.60403
1	37	PGC1a	4.65459	3.66442
1	38	PGC1a	4.70742	3.70924
1	39	PGC1a	4.76893	3.76276
1	40	PGC1a	4.81616	3.80199
2	1	b-actin	0.599904	-0.0174452
2	2	b-actin	0.610429	-0.0175742
2	3	b-actin	0.631508	-0.00715027
2	4	b-actin	0.646765	-0.00254706
2	5	b-actin	0.661139	0.00117185
2	6	b-actin	0.676249	0.00562695
2	7	b-actin	0.687095	0.00581923
2	8	b-actin	0.695534	0.00360367
2	9	b-actin	0.703746	0.00116083
2	10	b-actin	0.712289	-0.000950542
2	11	b-actin	0.721566	-0.002328
2	12	b-actin	0.730142	-0.00440666
2	13	b-actin	0.74371	-0.00149348
2	14	b-actin	0.766742	0.0108836
2	15	b-actin	0.801341	0.0348279
2	16	b-actin	0.862063	0.0848958
2	17	b-actin	0.967063	0.179241
2	18	b-actin	1.15318	0.354708
2	19	b-actin	1.47363	0.6645
2	20	b-actin	1.93105	1.11127
2	21	b-actin	2.42717	1.59673
2	22	b-actin	2.82633	1.98524
2	23	b-actin	3.17037	2.31863
2	24	b-actin	3.49264	2.63024
2	25	b-actin	3.77676	2.9037
2	26	b-actin	3.99384	3.11012
2	27	b-actin	4.16694	3.27257
2	28	b-actin	4.31896	3.41394
2	29	b-actin	4.43162	3.51594
2	30	b-actin	4.52479	3.59846
2	31	b-actin	4.60368	3.6667
2	32	b-actin	4.65871	3.71107
2	33	b-actin	4.71681	3.75852
2	34	b-actin	4.76519	3.79624
2	35	b-actin	4.80479	3.82518
2	36	b-actin	4.84124	3.85098
2	37	b-actin	4.86687	3.86596
2	38	b-actin	4.89252	3.88095
2	39	b-actin	4.91987	3.89765
2	40	b-actin	4.93165	3.89877
3	1	OPA1	0.598155	-0.0230457
3	2	OPA1	0.607091	-0.0227533
3	3	OPA1	0.6265	-0.0119878
3	4	OPA1	0.644051	-0.00308013
3	5	OPA1	0.655996	0.000221404
3	6	OPA1	0.668936	0.00451852
3	7	OPA1	0.678702	0.00564091
3	8	OPA1	0.684865	0.0031605
3	9	OPA1	0.69305	0.0027023
3	10	OPA1	0.703142	0.0041515
3	11	OPA1	0.710475	0.00284125
3	12	OPA1	0.719918	0.00364034
3	13	OPA1	0.726225	0.00130412
3	14	OPA1	0.730578	-0.00298565
3	15	OPA1	0.737938	-0.00426938
3	16	OPA1	0.747858	-0.0029922
3	17	OPA1	0.756628	-0.00286568
3	18	OPA1	0.768355	0.000218242
3	19	OPA1	0.789875	0.0130947
3	20	OPA1	0.823767	0.0383433
3	21	OPA1	0.888464	0.0943971
3	22	OPA1	1.00716	0.204446
3	23	OPA1	1.22817	0.416813
3	24	OPA1	1.60912	0.789119
3	25	OPA1	2.19246	1.36382
3	26	OPA1	2.88852	2.05123
3	27	OPA1	3.45488	2.60895
3	28	OPA1	3.84729	2.99272
3	29	OPA1	4.13735	3.27413
3	30	OPA1	4.37129	3.49943
3	31	OPA1	4.55605	3.67555
3	32	OPA1	4.70796	3.81882
3	33	OPA1	4.83121	3.93342
3	34	OPA1	4.92295	4.01652
3	35	OPA1	4.99959	4.08451
3	36	OPA1	5.0668	4.14308
3	37	OPA1	5.11413	4.18177
3	38	OPA1	5.15247	4.21147
3	39	OPA1	5.1857	4.23605
3	40	OPA1	5.21231	4.25402
4	1	TFAM	0.678447	-0.0290534
4	2	TFAM	0.688446	-0.0261848
4	3	TFAM	0.707394	-0.0143666
4	4	TFAM	0.722274	-0.00661714
4	5	TFAM	0.735185	-0.000836265
4	6	TFAM	0.746442	0.00328975
4	7	TFAM	0.754389	0.00410658
4	8	TFAM	0.761214	0.00380093
4	9	TFAM	0.770696	0.00615216
4	10	TFAM	0.778211	0.00653733
4	11	TFAM	0.784212	0.00540752
4	12	TFAM	0.789913	0.00397803
4	13	TFAM	0.796171	0.00310602
4	14	TFAM	0.802939	0.00274297
4	15	TFAM	0.808961	0.00163486
4	16	TFAM	0.811933	-0.00252327
4	17	TFAM	0.817067	-0.00451991
4	18	TFAM	0.821947	-0.00677028
4	19	TFAM	0.830725	-0.00512268
4	20	TFAM	0.842782	-0.000196414
4	21	TFAM	0.862181	0.0120719
4	22	TFAM	0.898882	0.0416427
4	23	TFAM	0.965253	0.100884
4	24	TFAM	1.08622	0.214717
4	25	TFAM	1.29999	0.421356
4	26	TFAM	1.66307	0.777308
4	27	TFAM	2.17153	1.27864
4	28	TFAM	2.67582	1.7758
4	29	TFAM	3.06424	2.15709
4	30	TFAM	3.38621	2.47193
4	31	TFAM	3.65827	2.73686
4	32	TFAM	3.88321	2.95467
4	33	TFAM	4.08002	3.14435
4	34	TFAM	4.23619	3.29339
4	35	TFAM	4.37688	3.42695
4	36	TFAM	4.49115	3.53409
4	37	TFAM	4.58488	3.62069
4	38	TFAM	4.66508	3.69376
4	39	TFAM	4.72418	3.74572
4	40	TFAM	4.76598	3.78039
5	1	Pink1	0.691945	-0.0271492
5	2	Pink1	0.702651	-0.0245998
5	3	Pink1	0.722383	-0.0130247
5	4	Pink1	0.738633	-0.00493122
5	5	Pink1	0.751619	-0.000101741
5	6	Pink1	0.762838	0.00296023
5	7	Pink1	0.77346	0.00542597
5	8	Pink1	0.780699	0.00450825
5	9	Pink1	0.790445	0.00609739
5	10	Pink1	0.799401	0.00689641
5	11	Pink1	0.806337	0.00567572
5	12	Pink1	0.810505	0.00168753
5	13	Pink1	0.816311	-0.000663435
5	14	Pink1	0.823183	-0.00194784
5	15	Pink1	0.830033	-0.00325495
5	16	Pink1	0.837182	-0.00426243
5	17	Pink1	0.844536	-0.00506517
5	18	Pink1	0.85689	-0.000867851
5	19	Pink1	0.878439	0.0125247
5	20	Pink1	0.912775	0.0387041
5	21	Pink1	0.979539	0.0973115
5	22	Pink1	1.10052	0.210136
5	23	Pink1	1.32121	0.422671
5	24	Pink1	1.68719	0.780487
5	25	Pink1	2.17404	1.25918
5	26	Pink1	2.63718	1.71417
5	27	Pink1	3.01423	2.08306
5	28	Pink1	3.33532	2.396
5	29	Pink1	3.62528	2.6778
5	30	Pink1	3.86045	2.90481
5	31	Pink1	4.05113	3.08733
5	32	Pink1	4.21572	3.24377
5	33	Pink1	4.34603	3.36592
5	34	Pink1	4.45398	3.46572
5	35	Pink1	4.5417	3.54528
5	36	Pink1	4.62054	3.61597
5	37	Pink1	4.69373	3.68099
5	38	Pink1	4.74892	3.72803
5	39	Pink1	4.79292	3.76387
5	40	Pink1	4.82133	3.78412
6	1	Complex I	0.525836	-0.0155417
6	2	Complex I	0.530515	-0.0112855
6	3	Complex I	0.536377	-0.00584647
6	4	Complex I	0.541267	-0.00138031
6	5	Complex I	0.545046	0.0019762
6	6	Complex I	0.546583	0.0030896
6	7	Complex I	0.546546	0.0026298
6	8	Complex I	0.546833	0.00249394
6	9	Complex I	0.545896	0.00113328
6	10	Complex I	0.545083	-0.000102757
6	11	Complex I	0.544808	-0.000800144
6	12	Complex I	0.545973	-5.86746e-05
6	13	Complex I	0.545665	-0.000789142
6	14	Complex I	0.544823	-0.00205426
6	15	Complex I	0.54701	-0.000291051
6	16	Complex I	0.551391	0.00366669
6	17	Complex I	0.560057	0.0119104
6	18	Complex I	0.575886	0.0273163
6	19	Complex I	0.604997	0.0560041
6	20	Complex I	0.660946	0.11153
6	21	Complex I	0.759551	0.209712
6	22	Complex I	0.90764	0.357378
6	23	Complex I	1.07787	0.527181
6	24	Complex I	1.22288	0.67177
6	25	Complex I	1.33879	0.787258
6	26	Complex I	1.43555	0.883599
6	27	Complex I	1.51263	0.96025
6	28	Complex I	1.57953	1.02673
6	29	Complex I	1.63109	1.07787
6	30	Complex I	1.66943	1.11578
6	31	Complex I	1.70444	1.15037
6	32	Complex I	1.73582	1.18133
6	33	Complex I	1.75906	1.20414
6	34	Complex I	1.78256	1.22722
6	35	Complex I	1.79935	1.24359
6	36	Complex I	1.81374	1.25756
6	37	Complex I	1.82698	1.27037
6	38	Complex I	1.83867	1.28164
6	39	Complex I	1.84574	1.28828
6	40	Complex I	1.85063	1.29275
7	1	NRF2	0.731464	-0.0281922
7	2	NRF2	0.741609	-0.0253803
7	3	NRF2	0.759573	-0.0147493
7	4	NRF2	0.775834	-0.00582083
7	5	NRF2	0.789852	0.000863987
7	6	NRF2	0.799269	0.00294768
7	7	NRF2	0.809088	0.00543377
7	8	NRF2	0.816085	0.00509806
7	9	NRF2	0.822592	0.00427233
7	10	NRF2	0.831853	0.00620088
7	11	NRF2	0.840281	0.00729579
7	12	NRF2	0.843861	0.00354258
7	13	NRF2	0.849024	0.00137265
7	14	NRF2	0.855247	0.000263151
7	15	NRF2	0.859272	-0.00304499
7	16	NRF2	0.865285	-0.00436442
7	17	NRF2	0.871922	-0.00506039
7	18	NRF2	0.880065	-0.00425092
7	19	NRF2	0.890872	-0.000776048
7	20	NRF2	0.907493	0.00851182
7	21	NRF2	0.931401	0.0250866
7	22	NRF2	0.972558	0.058911
7	23	NRF2	1.05043	0.129446
7	24	NRF2	1.19128	0.262966
7	25	NRF2	1.43998	0.504336
7	26	NRF2	1.85509	0.912111
7	27	NRF2	2.45164	1.50133
7	28	NRF2	3.10474	2.1471
7	29	NRF2	3.59721	2.63223
7	30	NRF2	3.94859	2.97628
7	31	NRF2	4.23127	3.25163
7	32	NRF2	4.45549	3.46852
7	33	NRF2	4.63655	3.64224
7	34	NRF2	4.76723	3.76559
7	35	NRF2	4.8561	3.84713
7	36	NRF2	4.94123	3.92492
7	37	NRF2	5.01082	3.98718
7	38	NRF2	5.07139	4.04042
7	39	NRF2	5.11429	4.07598
7	40	NRF2	5.14249	4.09685
8	1	SOD1	0.612179	-0.0142456
8	2	SOD1	0.620611	-0.0163893
8	3	SOD1	0.638943	-0.00863294
8	4	SOD1	0.656591	-0.00156078
8	5	SOD1	0.672041	0.00331352
8	6	SOD1	0.683686	0.00438201
8	7	SOD1	0.693418	0.00353904
8	8	SOD1	0.703964	0.00350842
8	9	SOD1	0.713099	0.00206797
8	10	SOD1	0.722672	0.00106477
8	11	SOD1	0.730283	-0.00190024
8	12	SOD1	0.739511	-0.00324783
8	13	SOD1	0.750801	-0.00253393
8	14	SOD1	0.765447	0.00153631
8	15	SOD1	0.786631	0.0121447
8	16	SOD1	0.824982	0.0399198
8	17	SOD1	0.896014	0.100376
8	18	SOD1	1.02055	0.214336
8	19	SOD1	1.24234	0.425548
8	20	SOD1	1.62215	0.794784
8	21	SOD1	2.19588	1.35793
8	22	SOD1	2.86752	2.01901
8	23	SOD1	3.40006	2.54096
8	24	SOD1	3.765	2.89533
8	25	SOD1	4.0708	3.19055
8	26	SOD1	4.33163	3.44081
8	27	SOD1	4.53652	3.63512
8	28	SOD1	4.69836	3.78639
8	29	SOD1	4.82221	3.89966
8	30	SOD1	4.92034	3.98721
8	31	SOD1	5.01213	4.06843
8	32	SOD1	5.0882	4.13393
8	33	SOD1	5.14047	4.17561
8	34	SOD1	5.18145	4.20602
8	35	SOD1	5.22903	4.24303
8	36	SOD1	5.27241	4.27583
8	37	SOD1	5.30122	4.29406
8	38	SOD1	5.32322	4.30549
8	39	SOD1	5.34574	4.31743
8	40	SOD1	5.36199	4.32311
9	1	PGC1a	0.535247	-0.0176417
9	2	PGC1a	0.541486	-0.0167444
9	3	PGC1a	0.554534	-0.00903827
9	4	PGC1a	0.564194	-0.00472037
9	5	PGC1a	0.57403	-0.000226151
9	6	PGC1a	0.58129	0.00169201
9	7	PGC1a	0.588356	0.00341646
9	8	PGC1a	0.594102	0.00382001
9	9	PGC1a	0.599705	0.00408134
9	10	PGC1a	0.605472	0.00450652
9	11	PGC1a	0.608874	0.00256659
9	12	PGC1a	0.614736	0.00308637
9	13	PGC1a	0.619565	0.00257356
9	14	PGC1a	0.621651	-0.000682442
9	15	PGC1a	0.625635	-0.00204009
9	16	PGC1a	0.631431	-0.00158534
9	17	PGC1a	0.635679	-0.00267918
9	18	PGC1a	0.640007	-0.00369357
9	19	PGC1a	0.647965	-0.00107744
9	20	PGC1a	0.659594	0.0052101
9	21	PGC1a	0.678176	0.0184499
9	22	PGC1a	0.70776	0.0426916
9	23	PGC1a	0.76217	0.0917601
9	24	PGC1a	0.863526	0.187774
9	25	PGC1a	1.04666	0.365571
9	26	PGC1a	1.36825	0.681811
9	27	PGC1a	1.87464	1.18287
9	28	PGC1a	2.50114	1.80402
9	29	PGC1a	3.04782	2.34536
9	30	PGC1a	3.45447	2.74666
9	31	PGC1a	3.76889	3.05575
9	32	PGC1a	4.02209	3.3036
9	33	PGC1a	4.21624	3.49241
9	34	PGC1a	4.35627	3.6271
9	35	PGC1a	4.47815	3.74364
9	36	PGC1a	4.57637	3.83652
9	37	PGC1a	4.64877	3.90357
9	38	PGC1a	4.7066	3.95606
9	39	PGC1a	4.74923	3.99335
9	40	PGC1a	4.78982	4.0286
10	1	b-actin	0.49339	-0.00895582
10	2	b-actin	0.499756	-0.0100859
10	3	b-actin	0.512909	-0.00442871
10	4	b-actin	0.524401	-0.000432777
10	5	b-actin	0.534342	0.00201242
10	6	b-actin	0.54279	0.00296494
10	7	b-actin	0.548771	0.00144912
10	8	b-actin	0.556243	0.00142502
10	9	b-actin	0.56317	0.000855951
10	10	b-actin	0.568876	-0.000933818
10	11	b-actin	0.5754	-0.00190593
10	12	b-actin	0.583499	-0.00130216
10	13	b-actin	0.592594	0.000295942
10	14	b-actin	0.605338	0.00554381
10	15	b-actin	0.626992	0.0197023
10	16	b-actin	0.666821	0.0520355
10	17	b-actin	0.737613	0.115332
10	18	b-actin	0.864653	0.234875
10	19	b-actin	1.08992	0.452645
10	20	b-actin	1.45421	0.809445
10	21	b-actin	1.94856	1.29629
10	22	b-actin	2.45963	1.79987
10	23	b-actin	2.89008	2.22283
10	24	b-actin	3.26247	2.58772
10	25	b-actin	3.59518	2.91293
10	26	b-actin	3.87691	3.18716
10	27	b-actin	4.09961	3.40237
10	28	b-actin	4.27823	3.57349
10	29	b-actin	4.41713	3.7049
10	30	b-actin	4.52963	3.8099
10	31	b-actin	4.62865	3.90143
10	32	b-actin	4.7097	3.97498
10	33	b-actin	4.77408	4.03186
10	34	b-actin	4.83483	4.08511
10	35	b-actin	4.87584	4.11863
10	36	b-actin	4.91423	4.14953
10	37	b-actin	4.94046	4.16826
10	38	b-actin	4.96953	4.18983
10	39	b-actin	4.99776	4.21057
10	40	b-actin	5.01507	4.22038
11	1	OPA1	0.47791	-0.0150465
11	2	OPA1	0.483884	-0.0149071
11	3	OPA1	0.497022	-0.00760527
11	4	OPA1	0.507148	-0.00331438
11	5	OPA1	0.51514	-0.00115722
11	6	OPA1	0.524229	0.00209607
11	7	OPA1	0.531994	0.00402614
11	8	OPA1	0.536854	0.00305095
11	9	OPA1	0.543947	0.00430791
11	10	OPA1	0.549683	0.00420867
11	11	OPA1	0.554791	0.00348192
11	12	OPA1	0.558017	0.000872379
11	13	OPA1	0.56288	-9.97041e-05
11	14	OPA1	0.567396	-0.00141922
11	15	OPA1	0.570672	-0.00397816
11	16	OPA1	0.577126	-0.00335946
11	17	OPA1	0.584676	-0.0016451
11	18	OPA1	0.592691	0.000534474
11	19	OPA1	0.607873	0.00988133
11	20	OPA1	0.636202	0.032375
11	21	OPA1	0.685647	0.0759845
11	22	OPA1	0.778098	0.162601
11	23	OPA1	0.949955	0.328622
11	24	OPA1	1.25441	0.627241
11	25	OPA1	1.75441	1.12141
11	26	OPA1	2.44091	1.80207
11	27	OPA1	3.13316	2.48848
11	28	OPA1	3.65102	3.00051
11	29	OPA1	4.02445	3.36811
11	30	OPA1	4.30685	3.64467
11	31	OPA1	4.54098	3.87296
11	32	OPA1	4.71392	4.04007
11	33	OPA1	4.85078	4.17109
11	34	OPA1	4.95882	4.2733
11	35	OPA1	5.03748	4.34613
11	36	OPA1	5.10597	4.40878
11	37	OPA1	5.15942	4.45639
11	38	OPA1	5.22062	4.51176
11	39	OPA1	5.26096	4.54626
11	40	OPA1	5.28357	4.56304
12	1	TFAM	0.546542	-0.015772
12	2	TFAM	0.552612	-0.0143767
12	3	TFAM	0.564597	-0.0070671
12	4	TFAM	0.572692	-0.00364811
12	5	TFAM	0.580345	-0.000669895
12	6	TFAM	0.587402	0.00171216
12	7	TFAM	0.590963	0.000597202
12	8	TFAM	0.59669	0.00164888
12	9	TFAM	0.601697	0.00198083
12	10	TFAM	0.607743	0.00335133
12	11	TFAM	0.613163	0.00409598
12	12	TFAM	0.618794	0.00505193
12	13	TFAM	0.621413	0.00299576
12	14	TFAM	0.624816	0.00172309
12	15	TFAM	0.628233	0.00046443
12	16	TFAM	0.630858	-0.00158536
12	17	TFAM	0.633446	-0.00367271
12	18	TFAM	0.636958	-0.004836
12	19	TFAM	0.644327	-0.0021424
12	20	TFAM	0.65537	0.0042256
12	21	TFAM	0.670361	0.014541
12	22	TFAM	0.697206	0.0367103
12	23	TFAM	0.748899	0.0837281
12	24	TFAM	0.845964	0.176118
12	25	TFAM	1.02337	0.34885
12	26	TFAM	1.33146	0.652262
12	27	TFAM	1.79949	1.11562
12	28	TFAM	2.32483	1.63628
12	29	TFAM	2.75474	2.06152
12	30	TFAM	3.10304	2.40515
12	31	TFAM	3.40666	2.70409
12	32	TFAM	3.67014	2.96289
12	33	TFAM	3.8954	3.18348
12	34	TFAM	4.07395	3.35735
12	35	TFAM	4.22201	3.50074
12	36	TFAM	4.34733	3.62138
12	37	TFAM	4.44609	3.71546
12	38	TFAM	4.53279	3.79749
12	39	TFAM	4.60888	3.8689
12	40	TFAM	4.65635	3.9117
13	1	Pink1	0.575412	-0.0195725
13	2	Pink1	0.583038	-0.0174483
13	3	Pink1	0.597776	-0.00821237
13	4	Pink1	0.607601	-0.00389006
13	5	Pink1	0.617229	0.000236147
13	6	Pink1	0.624543	0.00204803
13	7	Pink1	0.631146	0.00314876
13	8	Pink1	0.638288	0.00478815
13	9	Pink1	0.644328	0.00532622
13	10	Pink1	0.647503	0.00299838
13	11	Pink1	0.651184	0.001177
13	12	Pink1	0.656663	0.00115395
13	13	Pink1	0.661369	0.000357825
13	14	Pink1	0.665013	-0.00150057
13	15	Pink1	0.669743	-0.00227279
13	16	Pink1	0.674305	-0.00321309
13	17	Pink1	0.680875	-0.00214556
13	18	Pink1	0.689795	0.00127195
13	19	Pink1	0.705235	0.0112097
13	20	Pink1	0.733476	0.033949
13	21	Pink1	0.785937	0.0809073
13	22	Pink1	0.882462	0.17193
13	23	Pink1	1.05562	0.339585
13	24	Pink1	1.35936	0.637824
13	25	Pink1	1.81616	1.08912
13	26	Pink1	2.33379	1.60125
13	27	Pink1	2.76451	2.02647
13	28	Pink1	3.12807	2.38452
13	29	Pink1	3.44004	2.69099
13	30	Pink1	3.71237	2.95782
13	31	Pink1	3.93957	3.17952
13	32	Pink1	4.12431	3.35875
13	33	Pink1	4.27443	3.50338
13	34	Pink1	4.39081	3.61425
13	35	Pink1	4.48638	3.70432
13	36	Pink1	4.56858	3.78101
13	37	Pink1	4.63976	3.8467
13	38	Pink1	4.70106	3.90249
13	39	Pink1	4.755	3.95093
13	40	Pink1	4.7854	3.97583
14	1	Complex I	0.502188	-0.0134156
14	2	Complex I	0.508413	-0.0132193
14	3	Complex I	0.521053	-0.00660866
14	4	Complex I	0.531634	-0.00205669
14	5	Complex I	0.540959	0.00123894
14	6	Complex I	0.550387	0.00463828
14	7	Complex I	0.554943	0.00316565
14	8	Complex I	0.559162	0.00135572
14	9	Complex I	0.565734	0.00189857
14	10	Complex I	0.571406	0.00154144
14	11	Complex I	0.576525	0.000631128
14	12	Complex I	0.580436	-0.0014866
14	13	Complex I	0.586883	-0.00106851
14	14	Complex I	0.591932	-0.00204796
14	15	Complex I	0.598808	-0.00120131
14	16	Complex I	0.609419	0.003381
14	17	Complex I	0.627762	0.015695
14	18	Complex I	0.659874	0.0417781
14	19	Complex I	0.719156	0.0950305
14	20	Complex I	0.828426	0.198271
14	21	Complex I	1.02384	0.387654
14	22	Complex I	1.36757	0.725356
14	23	Complex I	1.88528	1.23704
14	24	Complex I	2.47083	1.81656
14	25	Complex I	2.97598	2.31568
14	26	Complex I	3.38155	2.71523
14	27	Complex I	3.71092	3.03856
14	28	Complex I	3.9706	3.29221
14	29	Complex I	4.17397	3.48955
14	30	Complex I	4.3321	3.64165
14	31	Complex I	4.45968	3.76321
14	32	Complex I	4.56978	3.86728
14	33	Complex I	4.65754	3.94901
14	34	Complex I	4.7266	4.01204
14	35	Complex I	4.78612	4.06553
14	36	Complex I	4.84184	4.11522
14	37	Complex I	4.89332	4.16067
14	38	Complex I	4.9329	4.19422
14	39	Complex I	4.96446	4.21976
14	40	Complex I	4.98304	4.23231
15	1	NRF2	0.577898	-0.0165088
15	2	NRF2	0.582586	-0.0166551
15	3	NRF2	0.594911	-0.00916456
15	4	NRF2	0.604344	-0.00456648
15	5	NRF2	0.61316	-0.000584478
15	6	NRF2	0.622845	0.00426561
15	7	NRF2	0.627958	0.00454491
15	8	NRF2	0.63069	0.00244218
15	9	NRF2	0.635784	0.00270205
15	10	NRF2	0.640887	0.00297045
15	11	NRF2	0.6441	0.00134848
15	12	NRF2	0.649243	0.00165783
15	13	NRF2	0.654348	0.00192753
15	14	NRF2	0.658366	0.00111178
15	15	NRF2	0.662624	0.00053558
15	16	NRF2	0.667093	0.000169664
15	17	NRF2	0.668148	-0.00360963
15	18	NRF2	0.674346	-0.00224624
15	19	NRF2	0.677922	-0.00350467
15	20	NRF2	0.689214	0.00295265
15	21	NRF2	0.713955	0.0228599
15	22	NRF2	0.748698	0.0527687
15	23	NRF2	0.807258	0.106494
15	24	NRF2	0.91203	0.206432
15	25	NRF2	1.09548	0.38505
15	26	NRF2	1.42242	0.707152
15	27	NRF2	1.93625	1.21614
15	28	NRF2	2.59278	1.86784
15	29	NRF2	3.18983	2.46006
15	30	NRF2	3.62797	2.89337
15	31	NRF2	3.96439	3.22495
15	32	NRF2	4.2383	3.49403
15	33	NRF2	4.44032	3.69121
15	34	NRF2	4.59385	3.8399
15	35	NRF2	4.70835	3.94957
15	36	NRF2	4.80438	4.04077
15	37	NRF2	4.88113	4.11268
15	38	NRF2	4.93053	4.15725
15	39	NRF2	4.96506	4.18694
15	40	NRF2	5.00196	4.21901
16	1	SOD1	0.496044	-0.00852667
16	2	SOD1	0.501836	-0.00994714
16	3	SOD1	0.514579	-0.00441756
16	4	SOD1	0.526376	0.000166153
16	5	SOD1	0.535413	0.00198987
16	6	SOD1	0.542826	0.00218901
16	7	SOD1	0.550266	0.00241634
16	8	SOD1	0.557056	0.00199267
16	9	SOD1	0.561826	-0.000449991
16	10	SOD1	0.568622	-0.000867286
16	11	SOD1	0.57447	-0.00223253
16	12	SOD1	0.58169	-0.00222628
16	13	SOD1	0.590639	-0.000490472
16	14	SOD1	0.600272	0.00193007
16	15	SOD1	0.61627	0.0107143
16	16	SOD1	0.646547	0.0337783
16	17	SOD1	0.701356	0.0813739
16	18	SOD1	0.802137	0.174942
16	19	SOD1	0.989846	0.355437
16	20	SOD1	1.32055	0.67893
16	21	SOD1	1.84846	1.19962
16	22	SOD1	2.53782	1.88177
16	23	SOD1	3.16885	2.50559
16	24	SOD1	3.6301	2.95962
16	25	SOD1	3.98581	3.30812
16	26	SOD1	4.29126	3.60636
16	27	SOD1	4.52424	3.83212
16	28	SOD1	4.69455	3.99522
16	29	SOD1	4.82531	4.11877
16	30	SOD1	4.93671	4.22295
16	31	SOD1	5.03562	4.31465
16	32	SOD1	5.11175	4.38357
16	33	SOD1	5.15792	4.42253
16	34	SOD1	5.22315	4.48054
16	35	SOD1	5.27319	4.52337
16	36	SOD1	5.31141	4.55438
16	37	SOD1	5.34299	4.57875
16	38	SOD1	5.38198	4.61052
16	39	SOD1	5.40584	4.62717
16	40	SOD1	5.41734	4.63145
17	1	PGC1a	0.510917	-0.00738959
17	2	PGC1a	0.514405	-0.0088981
17	3	PGC1a	0.522186	-0.00611419
17	4	PGC1a	0.531046	-0.00225065
17	5	PGC1a	0.538271	-2.18924e-05
17	6	PGC1a	0.544912	0.00162214
17	7	PGC1a	0.549858	0.00157144
17	8	PGC1a	0.555113	0.00182902
17	9	PGC1a	0.561673	0.00339259
17	10	PGC1a	0.566237	0.00295958
17	11	PGC1a	0.570035	0.00176149
17	12	PGC1a	0.575525	0.00225384
17	13	PGC1a	0.579215	0.000947928
17	14	PGC1a	0.582213	-0.00105083
17	15	PGC1a	0.586417	-0.00184409
17	16	PGC1a	0.591185	-0.00207307
17	17	PGC1a	0.595798	-0.00245654
17	18	PGC1a	0.602724	-0.000526763
17	19	PGC1a	0.612913	0.0046647
17	20	PGC1a	0.626911	0.0136663
17	21	PGC1a	0.648655	0.0304131
17	22	PGC1a	0.690778	0.0675393
17	23	PGC1a	0.768415	0.14018
17	24	PGC1a	0.906925	0.273693
17	25	PGC1a	1.14796	0.509734
17	26	PGC1a	1.54186	0.898637
17	27	PGC1a	2.07119	1.42296
17	28	PGC1a	2.61184	1.95862
17	29	PGC1a	3.06278	2.40457
17	30	PGC1a	3.41862	2.7554
17	31	PGC1a	3.6952	3.02699
17	32	PGC1a	3.91972	3.24652
17	33	PGC1a	4.09752	3.41932
17	34	PGC1a	4.23549	3.55229
17	35	PGC1a	4.33866	3.65047
17	36	PGC1a	4.43442	3.74123
17	37	PGC1a	4.50456	3.80637
17	38	PGC1a	4.56131	3.85812
17	39	PGC1a	4.62352	3.91533
17	40	PGC1a	4.65473	3.94155
18	1	b-actin	0.467321	0.000357256
18	2	b-actin	0.470332	-0.0033275
18	3	b-actin	0.47855	-0.00180563
18	4	b-actin	0.486536	-0.000515869
18	5	b-actin	0.49461	0.000862079
18	6	b-actin	0.502633	0.00218877
18	7	b-actin	0.508695	0.00155396
18	8	b-actin	0.513286	-0.000551302
18	9	b-actin	0.519858	-0.00067548
18	10	b-actin	0.525958	-0.00127113
18	11	b-actin	0.53414	0.000214612
18	12	b-actin	0.54735	0.00672783
18	13	b-actin	0.566005	0.0186865
18	14	b-actin	0.597463	0.0434484
18	15	b-actin	0.654892	0.0941815
18	16	b-actin	0.757314	0.189907
18	17	b-actin	0.937449	0.363346
18	18	b-actin	1.23218	0.65138
18	19	b-actin	1.64498	1.05748
18	20	b-actin	2.10237	1.50818
18	21	b-actin	2.50924	1.90835
18	22	b-actin	2.86955	2.26196
18	23	b-actin	3.20276	2.58848
18	24	b-actin	3.47933	2.85836
18	25	b-actin	3.71308	3.08541
18	26	b-actin	3.90198	3.26761
18	27	b-actin	4.05395	3.41288
18	28	b-actin	4.18984	3.54208
18	29	b-actin	4.29748	3.64302
18	30	b-actin	4.3869	3.72574
18	31	b-actin	4.47018	3.80233
18	32	b-actin	4.53174	3.8572
18	33	b-actin	4.57597	3.89472
18	34	b-actin	4.61179	3.92385
18	35	b-actin	4.65842	3.96378
18	36	b-actin	4.69682	3.99549
18	37	b-actin	4.71924	4.01122
18	38	b-actin	4.73486	4.02014
18	39	b-actin	4.74806	4.02664
18	40	b-actin	4.76737	4.03925
19	1	OPA1	0.46625	-0.00472199
19	2	OPA1	0.46934	-0.00671994
19	3	OPA1	0.476527	-0.00461988
19	4	OPA1	0.485079	-0.0011548
19	5	OPA1	0.492308	0.000986214
19	6	OPA1	0.49808	0.00167154
19	7	OPA1	0.503123	0.00162739
19	8	OPA1	0.508493	0.00191038
19	9	OPA1	0.51431	0.00263969
19	10	OPA1	0.518768	0.00201079
19	11	OPA1	0.522091	0.0002463
19	12	OPA1	0.526316	-0.000615714
19	13	OPA1	0.53006	-0.00195951
19	14	OPA1	0.534987	-0.00211938
19	15	OPA1	0.540812	-0.00138173
19	16	OPA1	0.546651	-0.000630663
19	17	OPA1	0.553758	0.00138939
19	18	OPA1	0.5671	0.00964432
19	19	OPA1	0.589658	0.0271154
19	20	OPA1	0.629784	0.062154
19	21	OPA1	0.70551	0.132792
19	22	OPA1	0.842665	0.264861
19	23	OPA1	1.08649	0.5036
19	24	OPA1	1.49667	0.908688
19	25	OPA1	2.083	1.48993
19	26	OPA1	2.70978	2.11163
19	27	OPA1	3.20641	2.60317
19	28	OPA1	3.59275	2.98443
19	29	OPA1	3.89944	3.28603
19	30	OPA1	4.14386	3.52536
19	31	OPA1	4.338	3.71441
19	32	OPA1	4.49047	3.86179
19	33	OPA1	4.61647	3.9827
19	34	OPA1	4.71567	4.07681
19	35	OPA1	4.79392	4.14998
19	36	OPA1	4.86307	4.21404
19	37	OPA1	4.91947	4.26536
19	38	OPA1	4.96416	4.30496
19	39	OPA1	4.99002	4.32573
19	40	OPA1	5.01337	4.34399
20	1	TFAM	0.536721	-0.00821044
20	2	TFAM	0.541651	-0.00742466
20	3	TFAM	0.550149	-0.00306963
20	4	TFAM	0.555397	-0.00196514
20	5	TFAM	0.5596	-0.00190529
20	6	TFAM	0.565796	0.000147273
20	7	TFAM	0.570637	0.000845258
20	8	TFAM	0.576621	0.00268563
20	9	TFAM	0.581931	0.0038521
20	10	TFAM	0.58451	0.00228845
20	11	TFAM	0.588665	0.00229997
20	12	TFAM	0.591557	0.00104834
20	13	TFAM	0.594914	0.000261816
20	14	TFAM	0.597422	-0.0013736
20	15	TFAM	0.601429	-0.00150925
20	16	TFAM	0.604736	-0.00234644
20	17	TFAM	0.609669	-0.00155654
20	18	TFAM	0.615666	0.000297056
20	19	TFAM	0.624432	0.00491959
20	20	TFAM	0.639846	0.0161904
20	21	TFAM	0.659939	0.0321405
20	22	TFAM	0.695622	0.0636803
20	23	TFAM	0.762565	0.12648
20	24	TFAM	0.885169	0.24494
20	25	TFAM	1.1078	0.46343
20	26	TFAM	1.46409	0.815574
20	27	TFAM	1.90803	1.25538
20	28	TFAM	2.29616	1.63936
20	29	TFAM	2.622	1.96105
20	30	TFAM	2.92359	2.2585
20	31	TFAM	3.19176	2.52253
20	32	TFAM	3.42758	2.7542
20	33	TFAM	3.63038	2.95286
20	34	TFAM	3.79995	3.11828
20	35	TFAM	3.93937	3.25357
20	36	TFAM	4.06367	3.37372
20	37	TFAM	4.16579	3.47169
20	38	TFAM	4.25098	3.55274
20	39	TFAM	4.32327	3.62089
20	40	TFAM	4.37849	3.67197
21	1	Pink1	0.472688	-0.00818313
21	2	Pink1	0.475867	-0.00935783
21	3	Pink1	0.485135	-0.00444375
21	4	Pink1	0.492297	-0.00163463
21	5	Pink1	0.499232	0.000946912
21	6	Pink1	0.505652	0.00301327
21	7	Pink1	0.508974	0.0019817
21	8	Pink1	0.513494	0.0021492
21	9	Pink1	0.516563	0.000863831
21	10	Pink1	0.520618	0.000565638
21	11	Pink1	0.524291	-0.000114382
21	12	Pink1	0.529273	0.000514575
21	13	Pink1	0.531755	-0.00135718
21	14	Pink1	0.535832	-0.00163374
21	15	Pink1	0.540038	-0.00178119
21	16	Pink1	0.547102	0.000929758
21	17	Pink1	0.558448	0.00792169
21	18	Pink1	0.573429	0.0185499
21	19	Pink1	0.598495	0.0392628
21	20	Pink1	0.648075	0.084489
21	21	Pink1	0.740105	0.172165
21	22	Pink1	0.907447	0.335155
21	23	Pink1	1.18818	0.611537
21	24	Pink1	1.57596	0.994961
21	25	Pink1	1.96979	1.38444
21	26	Pink1	2.3031	1.71339
21	27	Pink1	2.60309	2.00903
21	28	Pink1	2.88235	2.28394
21	29	Pink1	3.11825	2.51549
21	30	Pink1	3.32062	2.7135
21	31	Pink1	3.48129	2.86982
21	32	Pink1	3.61102	2.99519
21	33	Pink1	3.73229	3.11211
21	34	Pink1	3.82512	3.20059
21	35	Pink1	3.91027	3.28138
21	36	Pink1	3.9766	3.34336
21	37	Pink1	4.03334	3.39574
21	38	Pink1	4.08376	3.44181
21	39	Pink1	4.13915	3.49285
21	40	Pink1	4.17761	3.52696
22	1	Complex I	0.483319	-0.00270664
22	2	Complex I	0.486516	-0.00504175
22	3	Complex I	0.494514	-0.00257491
22	4	Complex I	0.50128	-0.00134006
22	5	Complex I	0.509079	0.000927524
22	6	Complex I	0.515829	0.00214613
22	7	Complex I	0.521806	0.0025916
22	8	Complex I	0.52614	0.00139449
22	9	Complex I	0.530435	0.000157442
22	10	Complex I	0.534964	-0.000844584
22	11	Complex I	0.540244	-0.00109607
22	12	Complex I	0.545157	-0.00171454
22	13	Complex I	0.551411	-0.000991845
22	14	Complex I	0.559279	0.00134482
22	15	Complex I	0.569908	0.00644154
22	16	Complex I	0.587819	0.0188211
22	17	Complex I	0.618323	0.0437942
22	18	Complex I	0.672333	0.0922727
22	19	Complex I	0.777474	0.191883
22	20	Complex I	0.966542	0.375419
22	21	Complex I	1.28399	0.687331
22	22	Complex I	1.74086	1.13867
22	23	Complex I	2.23523	1.62751
22	24	Complex I	2.67213	2.05888
22	25	Complex I	3.04244	2.42366
22	26	Complex I	3.35375	2.72944
22	27	Complex I	3.60763	2.97779
22	28	Complex I	3.81573	3.18036
22	29	Complex I	3.97628	3.33538
22	30	Complex I	4.11462	3.46818
22	31	Complex I	4.22162	3.56965
22	32	Complex I	4.307	3.6495
22	33	Complex I	4.3772	3.71417
22	34	Complex I	4.43798	3.76942
22	35	Complex I	4.49816	3.82406
22	36	Complex I	4.54724	3.86762
22	37	Complex I	4.58969	3.90454
22	38	Complex I	4.62742	3.93673
22	39	Complex I	4.64695	3.95073
22	40	Complex I	4.66767	3.96592
23	1	NRF2	0.616378	-0.0125854
23	2	NRF2	0.62133	-0.0125018
23	3	NRF2	0.63328	-0.00542014
23	4	NRF2	0.642194	-0.00137413
23	5	NRF2	0.648391	-4.51418e-05
23	6	NRF2	0.653791	0.000486456
23	7	NRF2	0.659209	0.00103635
23	8	NRF2	0.665706	0.00266527
23	9	NRF2	0.670759	0.00285021
23	10	NRF2	0.675193	0.00241627
23	11	NRF2	0.67958	0.00193471
23	12	NRF2	0.684039	0.00152622
23	13	NRF2	0.68873	0.00134912
23	14	NRF2	0.692713	0.000464091
23	15	NRF2	0.694221	-0.00289649
23	16	NRF2	0.69761	-0.00437584
23	17	NRF2	0.705247	-0.00160639
23	18	NRF2	0.712711	0.00098944
23	19	NRF2	0.721831	0.00524168
23	20	NRF2	0.737668	0.0162106
23	21	NRF2	0.765008	0.0386818
23	22	NRF2	0.816703	0.0855085
23	23	NRF2	0.910342	0.17428
23	24	NRF2	1.08089	0.339956
23	25	NRF2	1.37838	0.63258
23	26	NRF2	1.85673	1.10606
23	27	NRF2	2.49794	1.74241
23	28	NRF2	3.12086	2.36046
23	29	NRF2	3.59999	2.83472
23	30	NRF2	3.99495	3.22481
23	31	NRF2	4.30998	3.53497
23	32	NRF2	4.55747	3.7776
23	33	NRF2	4.75447	3.96973
23	34	NRF2	4.9118	4.12219
23	35	NRF2	5.03547	4.24099
23	36	NRF2	5.1228	4.32345
23	37	NRF2	5.19426	4.39004
23	38	NRF2	5.2525	4.44342
23	39	NRF2	5.2984	4.48445
23	40	NRF2	5.32488	4.50606
24	1	SOD1	0.517563	-0.00343486
24	2	SOD1	0.521937	-0.00531145
24	3	SOD1	0.531548	-0.00195225
24	4	SOD1	0.539498	-0.000253692
24	5	SOD1	0.547043	0.00103931
24	6	SOD1	0.554071	0.00181585
24	7	SOD1	0.559313	0.00080692
24	8	SOD1	0.565652	0.000894423
24	9	SOD1	0.570602	-0.000406625
24	10	SOD1	0.575182	-0.00207823
24	11	SOD1	0.582706	-0.000806448
24	12	SOD1	0.590704	0.000940746
24	13	SOD1	0.600589	0.00457419
24	14	SOD1	0.618161	0.0158948
24	15	SOD1	0.650546	0.0420286
24	16	SOD1	0.708982	0.094213
24	17	SOD1	0.81436	0.19334
24	18	SOD1	1.00919	0.381915
24	19	SOD1	1.34534	0.711812
24	20	SOD1	1.8635	1.22372
24	21	SOD1	2.49669	1.85066
24	22	SOD1	3.06093	2.40865
24	23	SOD1	3.51837	2.85984
24	24	SOD1	3.87544	3.21066
24	25	SOD1	4.16687	3.49584
24	26	SOD1	4.42009	3.74281
24	27	SOD1	4.61344	3.9299
24	28	SOD1	4.77314	4.08335
24	29	SOD1	4.89515	4.19911
24	30	SOD1	4.98462	4.28233
24	31	SOD1	5.07128	4.36274
24	32	SOD1	5.15691	4.44212
24	33	SOD1	5.21632	4.49528
24	34	SOD1	5.26989	4.5426
24	35	SOD1	5.30149	4.56794
24	36	SOD1	5.34086	4.60106
24	37	SOD1	5.37201	4.62596
24	38	SOD1	5.40108	4.64877
24	39	SOD1	5.44303	4.68448
24	40	SOD1	5.46001	4.6952
25	1	PGC1a	0.65246	-0.0292216
25	2	PGC1a	0.662464	-0.0269768
25	3	PGC1a	0.68336	-0.0138401
25	4	PGC1a	0.699383	-0.00557731
25	5	PGC1a	0.71175	-0.000970039
25	6	PGC1a	0.722878	0.00239829
25	7	PGC1a	0.732804	0.00456523
25	8	PGC1a	0.741612	0.00561351
25	9	PGC1a	0.750333	0.00657489
25	10	PGC1a	0.757084	0.00556532
25	11	PGC1a	0.763866	0.00458775
25	12	PGC1a	0.771684	0.00464588
25	13	PGC1a	0.777594	0.00279624
25	14	PGC1a	0.783259	0.000702461
25	15	PGC1a	0.788116	-0.00220039
25	16	PGC1a	0.793574	-0.00450255
25	17	PGC1a	0.801912	-0.00392389
25	18	PGC1a	0.809376	-0.00421934
25	19	PGC1a	0.819139	-0.0022159
25	20	PGC1a	0.834186	0.00507078
25	21	PGC1a	0.851714	0.0148395
25	22	PGC1a	0.891598	0.0469638
25	23	PGC1a	0.961112	0.108718
25	24	PGC1a	1.08622	0.226071
25	25	PGC1a	1.3076	0.439686
25	26	PGC1a	1.69343	0.81776
25	27	PGC1a	2.24312	1.35968
25	28	PGC1a	2.81398	1.92279
25	29	PGC1a	3.25228	2.35333
25	30	PGC1a	3.5764	2.66969
25	31	PGC1a	3.8387	2.92423
25	32	PGC1a	4.04741	3.12518
25	33	PGC1a	4.20425	3.27426
25	34	PGC1a	4.3353	3.39755
25	35	PGC1a	4.4336	3.48809
25	36	PGC1a	4.5128	3.55953
25	37	PGC1a	4.58731	3.62628
25	38	PGC1a	4.65923	3.69044
25	39	PGC1a	4.7109	3.73435
25	40	PGC1a	4.73633	3.75202
26	1	b-actin	0.600121	-0.0136454
26	2	b-actin	0.610048	-0.0148407
26	3	b-actin	0.62974	-0.00627079
26	4	b-actin	0.645701	-0.00143163
26	5	b-actin	0.660963	0.00270794
26	6	b-actin	0.672941	0.00356354
26	7	b-actin	0.683102	0.00260256
26	8	b-actin	0.694753	0.00313105
26	9	b-actin	0.704626	0.00188123
26	10	b-actin	0.713981	0.000113982
26	11	b-actin	0.721134	-0.0038553
26	12	b-actin	0.733669	-0.00244258
26	13	b-actin	0.750205	0.00297206
26	14	b-actin	0.771949	0.0135933
26	15	b-actin	0.80652	0.0370421
26	16	b-actin	0.865436	0.0848363
26	17	b-actin	0.972807	0.181084
26	18	b-actin	1.1648	0.361951
26	19	b-actin	1.48528	0.67131
26	20	b-actin	1.95084	1.12575
26	21	b-actin	2.46852	1.63231
26	22	b-actin	2.89524	2.04791
26	23	b-actin	3.24388	2.38543
26	24	b-actin	3.56979	2.70021
26	25	b-actin	3.85268	2.97198
26	26	b-actin	4.09113	3.19931
26	27	b-actin	4.26863	3.36569
26	28	b-actin	4.41525	3.50118
26	29	b-actin	4.52858	3.60339
26	30	b-actin	4.61964	3.68333
26	31	b-actin	4.69794	3.7505
26	32	b-actin	4.76468	3.80613
26	33	b-actin	4.82066	3.85099
26	34	b-actin	4.86612	3.88532
26	35	b-actin	4.91166	3.91973
26	36	b-actin	4.95823	3.95519
26	37	b-actin	4.99301	3.97885
26	38	b-actin	5.0184	3.99311
26	39	b-actin	5.03636	3.99994
26	40	b-actin	5.05795	4.01041
27	1	OPA1	0.5993	-0.0246641
27	2	OPA1	0.608877	-0.0238162
27	3	OPA1	0.628264	-0.0131596
27	4	OPA1	0.644527	-0.00562589
27	5	OPA1	0.658257	-0.000624523
27	6	OPA1	0.670813	0.00320198
27	7	OPA1	0.681643	0.00530239
27	8	OPA1	0.691715	0.00664458
27	9	OPA1	0.699965	0.00616488
27	10	OPA1	0.706984	0.00445513
27	11	OPA1	0.716916	0.0056576
27	12	OPA1	0.724879	0.00489055
27	13	OPA1	0.728784	6.62758e-05
27	14	OPA1	0.734723	-0.00272387
27	15	OPA1	0.741679	-0.0044977
27	16	OPA1	0.749723	-0.00518345
27	17	OPA1	0.759067	-0.00456838
27	18	OPA1	0.771421	-0.000944057
27	19	OPA1	0.793011	0.0119165
27	20	OPA1	0.826772	0.0369482
27	21	OPA1	0.893894	0.0953412
27	22	OPA1	1.0152	0.207916
27	23	OPA1	1.23812	0.422112
27	24	OPA1	1.62532	0.80058
27	25	OPA1	2.21926	1.38579
27	26	OPA1	2.93022	2.08802
27	27	OPA1	3.51022	2.65929
27	28	OPA1	3.91038	3.05072
27	29	OPA1	4.21755	3.34916
27	30	OPA1	4.46153	3.58441
27	31	OPA1	4.65327	3.76742
27	32	OPA1	4.79888	3.9043
27	33	OPA1	4.92636	4.02306
27	34	OPA1	5.02074	4.1087
27	35	OPA1	5.09889	4.17812
27	36	OPA1	5.16345	4.23396
27	37	OPA1	5.21221	4.27399
27	38	OPA1	5.25273	4.30578
27	39	OPA1	5.28906	4.33337
27	40	OPA1	5.30195	4.33754
28	1	TFAM	0.657126	-0.0350062
28	2	TFAM	0.66946	-0.0296293
28	3	TFAM	0.690984	-0.0150624
28	4	TFAM	0.706725	-0.00627906
28	5	TFAM	0.718168	-0.00179313
28	6	TFAM	0.729001	0.00208246
28	7	TFAM	0.74006	0.0061837
28	8	TFAM	0.748249	0.00741564
28	9	TFAM	0.753775	0.00598498
28	10	TFAM	0.761075	0.00632768
28	11	TFAM	0.766856	0.00515129
28	12	TFAM	0.772882	0.00421988
28	13	TFAM	0.778342	0.00272199
28	14	TFAM	0.782687	0.000109843
28	15	TFAM	0.78787	-0.00166486
28	16	TFAM	0.793508	-0.0029837
28	17	TFAM	0.800102	-0.00334696
28	18	TFAM	0.80572	-0.00468607
28	19	TFAM	0.812982	-0.00438134
28	20	TFAM	0.82568	0.0013585
28	21	TFAM	0.847586	0.0163079
28	22	TFAM	0.884852	0.0466164
28	23	TFAM	0.954974	0.109781
28	24	TFAM	1.08051	0.228362
28	25	TFAM	1.30467	0.445562
28	26	TFAM	1.68513	0.819065
28	27	TFAM	2.20321	1.33019
28	28	TFAM	2.70174	1.82176
28	29	TFAM	3.08031	2.19337
28	30	TFAM	3.38858	2.49468
28	31	TFAM	3.65904	2.75819
28	32	TFAM	3.88582	2.97801
28	33	TFAM	4.085	3.17024
28	34	TFAM	4.25456	3.33284
28	35	TFAM	4.38712	3.45844
28	36	TFAM	4.4837	3.54806
28	37	TFAM	4.57105	3.62846
28	38	TFAM	4.65782	3.70827
28	39	TFAM	4.72257	3.76606
28	40	TFAM	4.76244	3.79897
29	1	Pink1	0.703983	-0.0340004
29	2	Pink1	0.718427	-0.0272576
29	3	Pink1	0.742334	-0.0110517
29	4	Pink1	0.754898	-0.00618933
29	5	Pink1	0.767907	-0.000881704
29	6	Pink1	0.780252	0.00376223
29	7	Pink1	0.790304	0.00611239
29	8	Pink1	0.798347	0.006454
29	9	Pink1	0.80492	0.00532582
29	10	Pink1	0.811457	0.00416139
29	11	Pink1	0.818349	0.00335204
29	12	Pink1	0.824537	0.0018391
29	13	Pink1	0.83091	0.000510173
29	14	Pink1	0.83593	-0.00217155
29	15	Pink1	0.842383	-0.00341965
29	16	Pink1	0.848944	-0.0045594
29	17	Pink1	0.857961	-0.00324379
29	18	Pink1	0.872368	0.00346097
29	19	Pink1	0.893215	0.0166074
29	20	Pink1	0.92834	0.0440311
29	21	Pink1	0.994606	0.102596
29	22	Pink1	1.11289	0.21318
29	23	Pink1	1.32806	0.420642
29	24	Pink1	1.69045	0.775332
29	25	Pink1	2.17136	1.24855
29	26	Pink1	2.62668	1.69616
29	27	Pink1	2.99218	2.05396
29	28	Pink1	3.30361	2.35769
29	29	Pink1	3.58134	2.62772
29	30	Pink1	3.81115	2.84982
29	31	Pink1	3.99984	3.03082
29	32	Pink1	4.15073	3.17401
29	33	Pink1	4.27724	3.29282
29	34	Pink1	4.38779	3.39566
29	35	Pink1	4.49118	3.49135
29	36	Pink1	4.57025	3.56272
29	37	Pink1	4.62504	3.6098
29	38	Pink1	4.66759	3.64466
29	39	Pink1	4.71436	3.68372
29	40	Pink1	4.75111	3.71277
30	1	Complex I	0.602216	-0.0206449
30	2	Complex I	0.610901	-0.0209501
30	3	Complex I	0.629734	-0.0111064
30	4	Complex I	0.645571	-0.00425921
30	5	Complex I	0.660435	0.00161429
30	6	Complex I	0.67246	0.00464941
30	7	Complex I	0.682957	0.00615639
30	8	Complex I	0.690969	0.00517834
30	9	Complex I	0.698428	0.00364745
30	10	Complex I	0.706834	0.00306344
30	11	Complex I	0.715176	0.00241595
30	12	Complex I	0.721546	-0.000204626
30	13	Complex I	0.728436	-0.00230373
30	14	Complex I	0.734726	-0.005004
30	15	Complex I	0.744873	-0.00384737
30	16	Complex I	0.759512	0.00180231
30	17	Complex I	0.780622	0.013922
30	18	Complex I	0.818151	0.0424617
30	19	Complex I	0.887544	0.102865
30	20	Complex I	1.01538	0.221708
30	21	Complex I	1.24607	0.443414
30	22	Complex I	1.63246	0.820807
30	23	Complex I	2.16778	1.34714
30	24	Complex I	2.69821	1.86858
30	25	Complex I	3.12716	2.28854
30	26	Complex I	3.47407	2.62646
30	27	Complex I	3.7598	2.9032
30	28	Complex I	3.98933	3.12374
30	29	Complex I	4.15899	3.28441
30	30	Complex I	4.29302	3.40945
30	31	Complex I	4.40709	3.51453
30	32	Complex I	4.49878	3.59723
30	33	Complex I	4.58201	3.67147
30	34	Complex I	4.64754	3.72801
30	35	Complex I	4.70526	3.77674
30	36	Complex I	4.74871	3.8112
30	37	Complex I	4.78926	3.84276
30	38	Complex I	4.81623	3.86074
30	39	Complex I	4.85024	3.88576
30	40	Complex I	4.87567	3.9022
31	1	NRF2	0.725275	-0.0293656
31	2	NRF2	0.735988	-0.0257579
31	3	NRF2	0.756716	-0.0121355
31	4	NRF2	0.770656	-0.00530137
31	5	NRF2	0.779847	-0.00321601
31	6	NRF2	0.792689	0.00252102
31	7	NRF2	0.803121	0.00584698
31	8	NRF2	0.809525	0.00514635
31	9	NRF2	0.816761	0.00527637
31	10	NRF2	0.824789	0.00619883
31	11	NRF2	0.831693	0.00599757
31	12	NRF2	0.837301	0.00450015
31	13	NRF2	0.841776	0.00186934
31	14	NRF2	0.846336	-0.000675694
31	15	NRF2	0.851471	-0.00264704
31	16	NRF2	0.857329	-0.003894
31	17	NRF2	0.863379	-0.00494969
31	18	NRF2	0.870897	-0.00453733
31	19	NRF2	0.880497	-0.00204243
31	20	NRF2	0.89705	0.00740505
31	21	NRF2	0.922067	0.0253162
31	22	NRF2	0.964203	0.0603468
31	23	NRF2	1.04516	0.134201
31	24	NRF2	1.18656	0.268489
31	25	NRF2	1.43398	0.508808
31	26	NRF2	1.85028	0.917998
31	27	NRF2	2.44392	1.50454
31	28	NRF2	3.09511	2.14862
31	29	NRF2	3.58826	2.63466
31	30	NRF2	3.93727	2.97657
31	31	NRF2	4.20474	3.23693
31	32	NRF2	4.41784	3.44293
31	33	NRF2	4.57898	3.59697
31	34	NRF2	4.70259	3.71347
31	35	NRF2	4.79861	3.80238
31	36	NRF2	4.87868	3.87535
31	37	NRF2	4.94855	3.93811
31	38	NRF2	5.00325	3.9857
31	39	NRF2	5.0368	4.01215
31	40	NRF2	5.06598	4.03422
32	1	SOD1	0.590071	-0.0161617
32	2	SOD1	0.59911	-0.0170752
32	3	SOD1	0.618136	-0.00800151
32	4	SOD1	0.63365	-0.00243918
32	5	SOD1	0.648299	0.00225673
32	6	SOD1	0.66198	0.0059864
32	7	SOD1	0.671829	0.00588325
32	8	SOD1	0.678106	0.00220823
32	9	SOD1	0.68576	-9.08191e-05
32	10	SOD1	0.695794	-8.18318e-06
32	11	SOD1	0.705448	-0.000306421
32	12	SOD1	0.712376	-0.00333086
32	13	SOD1	0.723501	-0.00215763
32	14	SOD1	0.738781	0.00316991
32	15	SOD1	0.762771	0.0172071
32	16	SOD1	0.79904	0.0435245
32	17	SOD1	0.864585	0.0991171
32	18	SOD1	0.989192	0.213772
32	19	SOD1	1.21199	0.426614
32	20	SOD1	1.59406	0.798731
32	21	SOD1	2.17114	1.36586
32	22	SOD1	2.83729	2.02206
32	23	SOD1	3.37734	2.55216
32	24	SOD1	3.75569	2.92056
32	25	SOD1	4.05038	3.2053
32	26	SOD1	4.30464	3.4496
32	27	SOD1	4.51497	3.64998
32	28	SOD1	4.67108	3.79614
32	29	SOD1	4.78865	3.90376
32	30	SOD1	4.89868	4.00384
32	31	SOD1	4.98357	4.07877
32	32	SOD1	5.06122	4.14647
32	33	SOD1	5.11573	4.19103
32	34	SOD1	5.15417	4.21951
32	35	SOD1	5.20195	4.25734
32	36	SOD1	5.23126	4.2767
32	37	SOD1	5.25386	4.28935
32	38	SOD1	5.28938	4.31491
32	39	SOD1	5.32324	4.33882
32	40	SOD1	5.34131	4.34694
33	1	PGC1a	0.535598	-0.0174997
33	2	PGC1a	0.541811	-0.0165445
33	3	PGC1a	0.554574	-0.00903846
33	4	PGC1a	0.564603	-0.00426752
33	5	PGC1a	0.573487	-0.000640932
33	6	PGC1a	0.581664	0.00227916
33	7	PGC1a	0.587929	0.00328714
33	8	PGC1a	0.594031	0.00413132
33	9	PGC1a	0.599554	0.00439657
33	10	PGC1a	0.604447	0.00403245
33	11	PGC1a	0.608736	0.00306435
33	12	PGC1a	0.61306	0.00213118
33	13	PGC1a	0.617899	0.00171223
33	14	PGC1a	0.621585	0.000141588
33	15	PGC1a	0.624524	-0.00217685
33	16	PGC1a	0.628568	-0.00339076
33	17	PGC1a	0.634167	-0.0030491
33	18	PGC1a	0.639861	-0.00261237
33	19	PGC1a	0.648212	0.00048141
33	20	PGC1a	0.661553	0.008565
33	21	PGC1a	0.68034	0.0220949
33	22	PGC1a	0.710067	0.0465639
33	23	PGC1a	0.76864	0.0998798
33	24	PGC1a	0.876223	0.202205
33	25	PGC1a	1.06988	0.390606
33	26	PGC1a	1.40726	0.722725
33	27	PGC1a	1.9321	1.24231
33	28	PGC1a	2.56624	1.87119
33	29	PGC1a	3.10931	2.409
33	30	PGC1a	3.51332	2.80776
33	31	PGC1a	3.8274	3.11658
33	32	PGC1a	4.07198	3.3559
33	33	PGC1a	4.26317	3.54184
33	34	PGC1a	4.40545	3.67886
33	35	PGC1a	4.52519	3.79334
33	36	PGC1a	4.62631	3.8892
33	37	PGC1a	4.6996	3.95724
33	38	PGC1a	4.758	4.01037
33	39	PGC1a	4.80444	4.05156
33	40	PGC1a	4.83536	4.07723
34	1	b-actin	0.488135	-0.00784429
34	2	b-actin	0.494604	-0.00890141
34	3	b-actin	0.507281	-0.00374954
34	4	b-actin	0.517655	-0.000901777
34	5	b-actin	0.528167	0.00208421
34	6	b-actin	0.536338	0.00272958
34	7	b-actin	0.542785	0.00165047
34	8	b-actin	0.550323	0.0016626
34	9	b-actin	0.55652	0.000333502
34	10	b-actin	0.562142	-0.00157054
34	11	b-actin	0.569245	-0.0019934
34	12	b-actin	0.577744	-0.00102068
34	13	b-actin	0.587066	0.000775592
34	14	b-actin	0.601562	0.00774531
34	15	b-actin	0.623369	0.0220263
34	16	b-actin	0.666816	0.0579474
34	17	b-actin	0.747478	0.131084
34	18	b-actin	0.889784	0.265864
34	19	b-actin	1.14163	0.510188
34	20	b-actin	1.54271	0.903735
34	21	b-actin	2.06283	1.41633
34	22	b-actin	2.56053	1.90651
34	23	b-actin	2.96971	2.30816
34	24	b-actin	3.34133	2.67225
34	25	b-actin	3.67567	2.99907
34	26	b-actin	3.9488	3.26467
34	27	b-actin	4.1612	3.46955
34	28	b-actin	4.33215	3.63297
34	29	b-actin	4.46861	3.7619
34	30	b-actin	4.58153	3.8673
34	31	b-actin	4.67437	3.95261
34	32	b-actin	4.74128	4.01199
34	33	b-actin	4.79939	4.06258
34	34	b-actin	4.85055	4.10622
34	35	b-actin	4.90208	4.15022
34	36	b-actin	4.95037	4.19099
34	37	b-actin	4.97999	4.21308
34	38	b-actin	5.00473	4.23029
34	39	b-actin	5.0308	4.24884
34	40	b-actin	5.04207	4.25258
35	1	OPA1	0.476602	-0.0149104
35	2	OPA1	0.482245	-0.0149593
35	3	OPA1	0.494684	-0.0082124
35	4	OPA1	0.504631	-0.00395777
35	5	OPA1	0.513606	-0.000674346
35	6	OPA1	0.522736	0.00276399
35	7	OPA1	0.530209	0.00454508
35	8	OPA1	0.53546	0.00410411
35	9	OPA1	0.542208	0.00516029
35	10	OPA1	0.545821	0.00308121
35	11	OPA1	0.550537	0.00210517
35	12	OPA1	0.555264	0.00114039
35	13	OPA1	0.558803	-0.0010126
35	14	OPA1	0.563161	-0.00234627
35	15	OPA1	0.568239	-0.00296039
35	16	OPA1	0.574442	-0.00244888
35	17	OPA1	0.581296	-0.00128761
35	18	OPA1	0.590518	0.00224293
35	19	OPA1	0.606115	0.0121479
35	20	OPA1	0.634442	0.0347827
35	21	OPA1	0.686906	0.0815553
35	22	OPA1	0.782423	0.17138
35	23	OPA1	0.956933	0.340198
35	24	OPA1	1.26638	0.643956
35	25	OPA1	1.78107	1.15295
35	26	OPA1	2.48747	1.85366
35	27	OPA1	3.1873	2.5478
35	28	OPA1	3.69347	3.04828
35	29	OPA1	4.06455	3.41366
35	30	OPA1	4.36014	3.70356
35	31	OPA1	4.58157	3.9193
35	32	OPA1	4.74655	4.07859
35	33	OPA1	4.86999	4.19634
35	34	OPA1	4.98493	4.30559
35	35	OPA1	5.08156	4.39652
35	36	OPA1	5.15161	4.46088
35	37	OPA1	5.20032	4.5039
35	38	OPA1	5.24552	4.54341
35	39	OPA1	5.28454	4.57673
35	40	OPA1	5.31084	4.59734
36	1	TFAM	0.558896	-0.0155533
36	2	TFAM	0.563377	-0.0155528
36	3	TFAM	0.572841	-0.0105695
36	4	TFAM	0.584107	-0.00378335
36	5	TFAM	0.592717	0.000346201
36	6	TFAM	0.599256	0.00240485
36	7	TFAM	0.603814	0.00248253
36	8	TFAM	0.609075	0.0032632
36	9	TFAM	0.614872	0.00457935
36	10	TFAM	0.619911	0.0051387
36	11	TFAM	0.624247	0.00499412
36	12	TFAM	0.626583	0.00284921
36	13	TFAM	0.628902	0.000687551
36	14	TFAM	0.632271	-0.0004231
36	15	TFAM	0.635132	-0.00204295
36	16	TFAM	0.638036	-0.00361894
36	17	TFAM	0.642184	-0.00395109
36	18	TFAM	0.647664	-0.0029518
36	19	TFAM	0.655691	0.000594996
36	20	TFAM	0.66484	0.00526343
36	21	TFAM	0.678544	0.0144866
36	22	TFAM	0.705658	0.0371202
36	23	TFAM	0.756175	0.0831574
36	24	TFAM	0.850303	0.172805
36	25	TFAM	1.02584	0.343859
36	26	TFAM	1.33368	0.647222
36	27	TFAM	1.80112	1.11018
36	28	TFAM	2.34497	1.64955
36	29	TFAM	2.79815	2.09825
36	30	TFAM	3.15655	2.45217
36	31	TFAM	3.46003	2.75117
36	32	TFAM	3.72611	3.01277
36	33	TFAM	3.94389	3.22607
36	34	TFAM	4.12561	3.40331
36	35	TFAM	4.27204	3.54526
36	36	TFAM	4.4015	3.67024
36	37	TFAM	4.50316	3.76742
36	38	TFAM	4.58769	3.84746
36	39	TFAM	4.65767	3.91297
36	40	TFAM	4.71658	3.96739
37	1	Pink1	0.555247	-0.0236908
37	2	Pink1	0.564939	-0.0197101
37	3	Pink1	0.580851	-0.00950951
37	4	Pink1	0.592804	-0.0032676
37	5	Pink1	0.601474	-0.000309017
37	6	Pink1	0.608995	0.00150123
37	7	Pink1	0.615977	0.00277199
37	8	Pink1	0.622649	0.00373263
37	9	Pink1	0.629807	0.0051797
37	10	Pink1	0.634811	0.00447296
37	11	Pink1	0.639463	0.00341335
37	12	Pink1	0.64543	0.00366964
37	13	Pink1	0.649599	0.00212718
37	14	Pink1	0.651672	-0.0015105
37	15	Pink1	0.654489	-0.00440515
37	16	Pink1	0.659355	-0.00525035
37	17	Pink1	0.6677	-0.00261655
37	18	Pink1	0.678478	0.00245061
37	19	Pink1	0.69283	0.0110917
37	20	Pink1	0.720586	0.0331358
37	21	Pink1	0.771443	0.078282
37	22	Pink1	0.866397	0.167525
37	23	Pink1	1.04023	0.335649
37	24	Pink1	1.34275	0.632457
37	25	Pink1	1.79792	1.08191
37	26	Pink1	2.31853	1.59681
37	27	Pink1	2.74939	2.02196
37	28	Pink1	3.11	2.37687
37	29	Pink1	3.42845	2.68959
37	30	Pink1	3.7073	2.96274
37	31	Pink1	3.93297	3.1827
37	32	Pink1	4.11448	3.3585
37	33	Pink1	4.26003	3.49834
37	34	Pink1	4.38115	3.61374
37	35	Pink1	4.47758	3.70447
37	36	Pink1	4.55972	3.78089
37	37	Pink1	4.63065	3.84612
37	38	Pink1	4.69043	3.90018
37	39	Pink1	4.74075	3.94479
37	40	Pink1	4.77485	3.97318
38	1	Complex I	0.492847	-0.0113171
38	2	Complex I	0.498335	-0.0118229
38	3	Complex I	0.510073	-0.00607804
38	4	Complex I	0.519069	-0.00307545
38	5	Complex I	0.529045	0.000905953
38	6	Complex I	0.536469	0.00233694
38	7	Complex I	0.542691	0.00256498
38	8	Complex I	0.549926	0.00380613
38	9	Complex I	0.555928	0.00381518
38	10	Complex I	0.560678	0.00257099
38	11	Complex I	0.56443	0.000329736
38	12	Complex I	0.569646	-0.000448168
38	13	Complex I	0.57458	-0.00150741
38	14	Complex I	0.578887	-0.00319398
38	15	Complex I	0.586048	-0.00202687
38	16	Complex I	0.597594	0.00352542
38	17	Complex I	0.615238	0.0151759
38	18	Complex I	0.647276	0.0412209
38	19	Complex I	0.705204	0.0931545
38	20	Complex I	0.815583	0.19754
38	21	Complex I	1.01918	0.395147
38	22	Complex I	1.373	0.742967
38	23	Complex I	1.9003	1.26427
38	24	Complex I	2.49596	1.85395
38	25	Complex I	3.00321	2.3552
38	26	Complex I	3.41419	2.76018
38	27	Complex I	3.74761	3.08761
38	28	Complex I	4.017	3.351
38	29	Complex I	4.23318	3.56119
38	30	Complex I	4.39343	3.71545
38	31	Complex I	4.51295	3.82898
38	32	Complex I	4.61216	3.9222
38	33	Complex I	4.7004	4.00444
38	34	Complex I	4.78415	4.0822
38	35	Complex I	4.85741	4.14946
38	36	Complex I	4.90956	4.19562
38	37	Complex I	4.94611	4.22618
38	38	Complex I	4.98124	4.25531
38	39	Complex I	5.01268	4.28076
38	40	Complex I	5.04195	4.30404
39	1	NRF2	0.580472	-0.0205329
39	2	NRF2	0.590068	-0.0158755
39	3	NRF2	0.60441	-0.00647252
39	4	NRF2	0.613237	-0.00258374
39	5	NRF2	0.618945	-0.00181419
39	6	NRF2	0.625418	-0.000279798
39	7	NRF2	0.632677	0.00204037
39	8	NRF2	0.638144	0.00256887
39	9	NRF2	0.644627	0.00411269
39	10	NRF2	0.64997	0.00451698
39	11	NRF2	0.653986	0.00359501
39	12	NRF2	0.658155	0.00282569
39	13	NRF2	0.661726	0.00145799
39	14	NRF2	0.665902	0.000694568
39	15	NRF2	0.668573	-0.00157238
39	16	NRF2	0.672493	-0.00259109
39	17	NRF2	0.676618	-0.00340488
39	18	NRF2	0.681904	-0.00305721
39	19	NRF2	0.689864	-3.63366e-05
39	20	NRF2	0.700791	0.00595249
39	21	NRF2	0.719364	0.0195865
39	22	NRF2	0.752571	0.0478547
39	23	NRF2	0.810267	0.100612
39	24	NRF2	0.916004	0.201411
39	25	NRF2	1.10537	0.385843
39	26	NRF2	1.43163	0.707155
39	27	NRF2	1.95215	1.22274
39	28	NRF2	2.63318	1.89883
39	29	NRF2	3.26548	2.52619
39	30	NRF2	3.72296	2.97874
39	31	NRF2	4.07609	3.32693
39	32	NRF2	4.34284	3.58874
39	33	NRF2	4.54405	3.78501
39	34	NRF2	4.7	3.93602
39	35	NRF2	4.82048	4.05156
39	36	NRF2	4.91716	4.1433
39	37	NRF2	4.99328	4.21449
39	38	NRF2	5.05255	4.26881
39	39	NRF2	5.09896	4.31029
39	40	NRF2	5.12787	4.33426
40	1	SOD1	0.490024	-0.00947793
40	2	SOD1	0.496618	-0.00979695
40	3	SOD1	0.509524	-0.00380417
40	4	SOD1	0.520254	1.22059e-05
40	5	SOD1	0.529095	0.00193989
40	6	SOD1	0.534775	0.000707219
40	7	SOD1	0.542223	0.00124141
40	8	SOD1	0.549896	0.00200168
40	9	SOD1	0.555769	0.000961288
40	10	SOD1	0.561388	-0.000333373
40	11	SOD1	0.567893	-0.000740819
40	12	SOD1	0.574189	-0.00135801
40	13	SOD1	0.581833	-0.000627309
40	14	SOD1	0.592471	0.00309704
40	15	SOD1	0.60729	0.0110028
40	16	SOD1	0.635279	0.0320786
40	17	SOD1	0.690678	0.0805643
40	18	SOD1	0.791749	0.174722
40	19	SOD1	0.975909	0.351969
40	20	SOD1	1.29884	0.667986
40	21	SOD1	1.81527	1.1775
40	22	SOD1	2.48034	1.83566
40	23	SOD1	3.09177	2.44017
40	24	SOD1	3.56662	2.90811
40	25	SOD1	3.93029	3.26487
40	26	SOD1	4.22287	3.55054
40	27	SOD1	4.4526	3.77336
40	28	SOD1	4.6373	3.95114
40	29	SOD1	4.77904	4.08596
40	30	SOD1	4.89666	4.19668
40	31	SOD1	4.9926	4.28571
40	32	SOD1	5.068	4.35419
40	33	SOD1	5.12703	4.40631
40	34	SOD1	5.17302	4.44538
40	35	SOD1	5.21335	4.47879
40	36	SOD1	5.2673	4.52584
40	37	SOD1	5.30067	4.55229
40	38	SOD1	5.32775	4.57245
40	39	SOD1	5.34508	4.58288
40	40	SOD1	5.35341	4.5843
41	1	PGC1a	0.486476	-0.00738941
41	2	PGC1a	0.490303	-0.00834216
41	3	PGC1a	0.499691	-0.00373279
41	4	PGC1a	0.506481	-0.00172241
41	5	PGC1a	0.513247	0.000264329
41	6	PGC1a	0.519302	0.00154076
41	7	PGC1a	0.523973	0.00143258
41	8	PGC1a	0.528797	0.00147698
41	9	PGC1a	0.533326	0.00122664
41	10	PGC1a	0.5385	0.00162182
41	11	PGC1a	0.542774	0.00111626
41	12	PGC1a	0.547146	0.000708976
41	13	PGC1a	0.551268	5.20728e-05
41	14	PGC1a	0.5558	-0.000195525
41	15	PGC1a	0.559991	-0.000784062
41	16	PGC1a	0.563539	-0.00201484
41	17	PGC1a	0.568807	-0.00152644
41	18	PGC1a	0.575648	0.000535643
41	19	PGC1a	0.585928	0.0060362
41	20	PGC1a	0.599879	0.0152083
41	21	PGC1a	0.624721	0.0352711
41	22	PGC1a	0.666582	0.0723527
41	23	PGC1a	0.738875	0.139866
41	24	PGC1a	0.870859	0.267072
41	25	PGC1a	1.10476	0.496189
41	26	PGC1a	1.48623	0.872882
41	27	PGC1a	2.01273	1.39461
41	28	PGC1a	2.55943	1.93652
41	29	PGC1a	3.01073	2.38305
41	30	PGC1a	3.372	2.73954
41	31	PGC1a	3.65545	3.0182
41	32	PGC1a	3.88529	3.24327
41	33	PGC1a	4.05917	3.41237
41	34	PGC1a	4.19216	3.54058
41	35	PGC1a	4.29983	3.64348
41	36	PGC1a	4.38662	3.72548
41	37	PGC1a	4.4521	3.78618
41	38	PGC1a	4.50818	3.83748
41	39	PGC1a	4.5514	3.87592
41	40	PGC1a	4.56711	3.88685
42	1	b-actin	0.469306	-0.000623149
42	2	b-actin	0.473114	-0.00348142
42	3	b-actin	0.483163	-9.73635e-05
42	4	b-actin	0.490168	0.000241942
42	5	b-actin	0.496537	-5.4167e-05
42	6	b-actin	0.503515	0.000258138
42	7	b-actin	0.510261	0.000338819
42	8	b-actin	0.516654	6.69392e-05
42	9	b-actin	0.521816	-0.00143697
42	10	b-actin	0.529355	-0.000562533
42	11	b-actin	0.537829	0.00124519
42	12	b-actin	0.549563	0.00631413
42	13	b-actin	0.568174	0.0182595
42	14	b-actin	0.600569	0.0439901
42	15	b-actin	0.65872	0.0954752
42	16	b-actin	0.764671	0.194761
42	17	b-actin	0.950316	0.373741
42	18	b-actin	1.25744	0.674196
42	19	b-actin	1.68577	1.09587
42	20	b-actin	2.15032	1.55375
42	21	b-actin	2.563	1.95977
42	22	b-actin	2.9225	2.3126
42	23	b-actin	3.26058	2.64401
42	24	b-actin	3.55184	2.9286
42	25	b-actin	3.7915	3.1616
42	26	b-actin	3.98222	3.34565
42	27	b-actin	4.13937	3.49614
42	28	b-actin	4.27209	3.62219
42	29	b-actin	4.37189	3.71533
42	30	b-actin	4.46434	3.80112
42	31	b-actin	4.54829	3.8784
42	32	b-actin	4.61022	3.93366
42	33	b-actin	4.65624	3.97302
42	34	b-actin	4.69869	4.0088
42	35	b-actin	4.73885	4.0423
42	36	b-actin	4.77372	4.0705
42	37	b-actin	4.80777	4.09788
42	38	b-actin	4.8301	4.11355
42	39	b-actin	4.85626	4.13304
42	40	b-actin	4.86859	4.13871
43	1	OPA1	0.461196	-0.00635098
43	2	OPA1	0.464633	-0.00797141
43	3	OPA1	0.473384	-0.00427853
43	4	OPA1	0.481602	-0.00111762
43	5	OPA1	0.488809	0.00103129
43	6	OPA1	0.493803	0.000967322
43	7	OPA1	0.499274	0.00138135
43	8	OPA1	0.505355	0.00240445
43	9	OPA1	0.510733	0.00272472
43	10	OPA1	0.514276	0.00121036
43	11	OPA1	0.518015	-0.000109033
43	12	OPA1	0.522536	-0.000645102
43	13	OPA1	0.527172	-0.00106733
43	14	OPA1	0.531936	-0.00136051
43	15	OPA1	0.537415	-0.000939563
43	16	OPA1	0.54321	-0.000201821
43	17	OPA1	0.551743	0.00327273
43	18	OPA1	0.565657	0.0121295
43	19	OPA1	0.58883	0.0302448
43	20	OPA1	0.630795	0.0671523
43	21	OPA1	0.707388	0.138687
43	22	OPA1	0.849795	0.276037
43	23	OPA1	1.10609	0.527272
43	24	OPA1	1.53013	0.946259
43	25	OPA1	2.1333	1.54436
43	26	OPA1	2.77381	2.17982
43	27	OPA1	3.28528	2.68623
43	28	OPA1	3.68555	3.08144
43	29	OPA1	3.99026	3.3811
43	30	OPA1	4.23837	3.62415
43	31	OPA1	4.43249	3.81321
43	32	OPA1	4.57991	3.95557
43	33	OPA1	4.69912	4.06973
43	34	OPA1	4.79938	4.16493
43	35	OPA1	4.88872	4.24921
43	36	OPA1	4.95529	4.31072
43	37	OPA1	5.01219	4.36256
43	38	OPA1	5.06203	4.40735
43	39	OPA1	5.09381	4.43407
43	40	OPA1	5.12482	4.46003
44	1	TFAM	0.524813	-0.00876012
44	2	TFAM	0.529092	-0.00868865
44	3	TFAM	0.536088	-0.00589938
44	4	TFAM	0.543546	-0.0026489
44	5	TFAM	0.550351	-5.12624e-05
44	6	TFAM	0.554954	0.000345114
44	7	TFAM	0.560356	0.00154007
44	8	TFAM	0.565686	0.0026619
44	9	TFAM	0.571072	0.00384088
44	10	TFAM	0.574487	0.00304892
44	11	TFAM	0.577592	0.0019463
44	12	TFAM	0.582043	0.00219033
44	13	TFAM	0.584985	0.000924745
44	14	TFAM	0.587455	-0.000812248
44	15	TFAM	0.591127	-0.00134719
44	16	TFAM	0.595105	-0.00157661
44	17	TFAM	0.599524	-0.00136471
44	18	TFAM	0.602298	-0.00279796
44	19	TFAM	0.610161	0.000857602
44	20	TFAM	0.623313	0.0098023
44	21	TFAM	0.644479	0.0267615
44	22	TFAM	0.68055	0.0586251
44	23	TFAM	0.748786	0.122654
44	24	TFAM	0.871343	0.241003
44	25	TFAM	1.08655	0.452
44	26	TFAM	1.43852	0.799765
44	27	TFAM	1.90806	1.2651
44	28	TFAM	2.34661	1.69944
44	29	TFAM	2.69922	2.04784
44	30	TFAM	3.01178	2.3562
44	31	TFAM	3.28963	2.62984
44	32	TFAM	3.53027	2.86628
44	33	TFAM	3.72888	3.06068
44	34	TFAM	3.89812	3.22571
44	35	TFAM	4.04438	3.36776
44	36	TFAM	4.16961	3.48879
44	37	TFAM	4.27251	3.58747
44	38	TFAM	4.36009	3.67084
44	39	TFAM	4.42243	3.72899
44	40	TFAM	4.47296	3.7753
45	1	Pink1	0.538661	-0.0123347
45	2	Pink1	0.545812	-0.0102881
45	3	Pink1	0.557654	-0.00355143
45	4	Pink1	0.565511	-0.000800019
45	5	Pink1	0.571732	0.000316195
45	6	Pink1	0.576765	0.000243833
45	7	Pink1	0.5819	0.000273693
45	8	Pink1	0.588511	0.00177966
45	9	Pink1	0.594043	0.00220679
45	10	Pink1	0.599673	0.00273202
45	11	Pink1	0.603796	0.00174997
45	12	Pink1	0.607359	0.00020764
45	13	Pink1	0.611091	-0.00116524
45	14	Pink1	0.615971	-0.00139072
45	15	Pink1	0.620475	-0.00199112
45	16	Pink1	0.62696	-0.000611276
45	17	Pink1	0.636922	0.00424477
45	18	Pink1	0.654612	0.0168302
45	19	Pink1	0.685117	0.0422296
45	20	Pink1	0.740923	0.0929311
45	21	Pink1	0.844428	0.191331
45	22	Pink1	1.03222	0.374014
45	23	Pink1	1.34891	0.685606
45	24	Pink1	1.78681	1.11839
45	25	Pink1	2.23393	1.56041
45	26	Pink1	2.61952	1.9409
45	27	Pink1	2.96042	2.27669
45	28	Pink1	3.2656	2.57677
45	29	Pink1	3.52722	2.83329
45	30	Pink1	3.75166	3.05262
45	31	Pink1	3.94418	3.24003
45	32	Pink1	4.0992	3.38995
45	33	Pink1	4.22281	3.50845
45	34	Pink1	4.32596	3.6065
45	35	Pink1	4.41485	3.69028
45	36	Pink1	4.49159	3.76192
45	37	Pink1	4.56319	3.82841
45	38	Pink1	4.62651	3.88663
45	39	Pink1	4.67891	3.93393
45	40	Pink1	4.70524	3.95514
46	1	Complex I	0.490383	-0.00784864
46	2	Complex I	0.495395	-0.00829805
46	3	Complex I	0.505291	-0.00386292
46	4	Complex I	0.514698	8.31523e-05
46	5	Complex I	0.521799	0.00172288
46	6	Complex I	0.526663	0.0011266
46	7	Complex I	0.531605	0.000607575
46	8	Complex I	0.537787	0.00132832
46	9	Complex I	0.543184	0.0012639
46	10	Complex I	0.548801	0.00141989
46	11	Complex I	0.552128	-0.000713892
46	12	Complex I	0.556752	-0.00155062
46	13	Complex I	0.561926	-0.00183725
46	14	Complex I	0.569637	0.000412358
46	15	Complex I	0.580676	0.00599035
46	16	Complex I	0.600148	0.0200016
46	17	Complex I	0.631346	0.0457388
46	18	Complex I	0.68827	0.0972011
46	19	Complex I	0.797647	0.201117
46	20	Complex I	0.996295	0.394305
46	21	Complex I	1.33179	0.724338
46	22	Complex I	1.81423	1.20132
46	23	Complex I	2.33797	1.7196
46	24	Complex I	2.79962	2.17579
46	25	Complex I	3.18244	2.55314
46	26	Complex I	3.49497	2.86021
46	27	Complex I	3.75264	3.11242
46	28	Complex I	3.96005	3.31437
46	29	Complex I	4.12663	3.47549
46	30	Complex I	4.26123	3.60463
46	31	Complex I	4.37544	3.71338
46	32	Complex I	4.466	3.79848
46	33	Complex I	4.54945	3.87647
46	34	Complex I	4.62352	3.94508
46	35	Complex I	4.69215	4.00824
46	36	Complex I	4.74305	4.05369
46	37	Complex I	4.7709	4.07607
46	38	Complex I	4.80728	4.10699
46	39	Complex I	4.84552	4.13977
46	40	Complex I	4.86543	4.15422
47	1	NRF2	0.534174	-0.0141309
47	2	NRF2	0.539922	-0.0128102
47	3	NRF2	0.551526	-0.00563312
47	4	NRF2	0.55938	-0.00220631
47	5	NRF2	0.566542	0.000528612
47	6	NRF2	0.571876	0.00143564
47	7	NRF2	0.575025	0.000157141
47	8	NRF2	0.581218	0.00192367
47	9	NRF2	0.587698	0.003976
47	10	NRF2	0.592458	0.00430897
47	11	NRF2	0.594558	0.00198244
47	12	NRF2	0.597641	0.000638142
47	13	NRF2	0.600583	-0.000847541
47	14	NRF2	0.604539	-0.00131881
47	15	NRF2	0.609345	-0.000939765
47	16	NRF2	0.612951	-0.00176092
47	17	NRF2	0.617351	-0.00178724
47	18	NRF2	0.623109	-0.000456901
47	19	NRF2	0.634353	0.0063601
47	20	NRF2	0.650499	0.0180786
47	21	NRF2	0.678223	0.0413757
47	22	NRF2	0.726488	0.0852141
47	23	NRF2	0.813243	0.167541
47	24	NRF2	0.969901	0.319772
47	25	NRF2	1.24346	0.588903
47	26	NRF2	1.68588	1.0269
47	27	NRF2	2.27357	1.61016
47	28	NRF2	2.8403	2.17247
47	29	NRF2	3.28113	2.60887
47	30	NRF2	3.63413	2.95744
47	31	NRF2	3.91952	3.2384
47	32	NRF2	4.15061	3.46507
47	33	NRF2	4.32993	3.63996
47	34	NRF2	4.46174	3.76734
47	35	NRF2	4.57092	3.87209
47	36	NRF2	4.6531	3.94985
47	37	NRF2	4.71201	4.00433
47	38	NRF2	4.7581	4.046
47	39	NRF2	4.80138	4.08484
47	40	NRF2	4.82681	4.10585
48	1	SOD1	0.539912	-0.00466046
48	2	SOD1	0.545329	-0.00541372
48	3	SOD1	0.554836	-0.00207721
48	4	SOD1	0.562802	-0.000281183
48	5	SOD1	0.569195	-5.93146e-05
48	6	SOD1	0.576744	0.00131882
48	7	SOD1	0.583842	0.00224713
48	8	SOD1	0.590064	0.00229769
48	9	SOD1	0.593183	-0.000753689
48	10	SOD1	0.598656	-0.0014514
48	11	SOD1	0.604462	-0.00181592
48	12	SOD1	0.613023	0.000575078
48	13	SOD1	0.623493	0.00487414
48	14	SOD1	0.639504	0.0147148
48	15	SOD1	0.670188	0.039228
48	16	SOD1	0.728859	0.0917285
48	17	SOD1	0.835375	0.192075
48	18	SOD1	1.02977	0.380297
48	19	SOD1	1.36951	0.713869
48	20	SOD1	1.88153	1.21971
48	21	SOD1	2.50005	1.83206
48	22	SOD1	3.05528	2.38112
48	23	SOD1	3.49881	2.81849
48	24	SOD1	3.86339	3.1769
48	25	SOD1	4.16928	3.47662
48	26	SOD1	4.4105	3.71167
48	27	SOD1	4.59304	3.88803
48	28	SOD1	4.75611	4.04494
48	29	SOD1	4.88733	4.16998
48	30	SOD1	4.99623	4.27271
48	31	SOD1	5.08419	4.3545
48	32	SOD1	5.15478	4.41892
48	33	SOD1	5.20697	4.46494
48	34	SOD1	5.25317	4.50497
48	35	SOD1	5.29306	4.53869
48	36	SOD1	5.34587	4.58533
48	37	SOD1	5.37856	4.61185
48	38	SOD1	5.40694	4.63405
48	39	SOD1	5.44113	4.66208
48	40	SOD1	5.45569	4.67047
49	1	PGC1a	0.611151	-0.0292029
49	2	PGC1a	0.61926	-0.0273391
49	3	PGC1a	0.636498	-0.0163472
49	4	PGC1a	0.652404	-0.00668577
49	5	PGC1a	0.664528	-0.00080691
49	6	PGC1a	0.673902	0.00232143
49	7	PGC1a	0.682886	0.00506008
49	8	PGC1a	0.691019	0.00694727
49	9	PGC1a	0.698352	0.00803541
49	10	PGC1a	0.702762	0.0062
49	11	PGC1a	0.708672	0.00586423
49	12	PGC1a	0.712917	0.00386455
49	13	PGC1a	0.717053	0.00175508
49	14	PGC1a	0.722672	0.00112862
49	15	PGC1a	0.727085	-0.000703274
49	16	PGC1a	0.73191	-0.00212414
49	17	PGC1a	0.737204	-0.00307502
49	18	PGC1a	0.741386	-0.00513896
49	19	PGC1a	0.746475	-0.00629541
49	20	PGC1a	0.760201	0.0011855
49	21	PGC1a	0.779952	0.0146913
49	22	PGC1a	0.8091	0.0375946
49	23	PGC1a	0.861614	0.083863
49	24	PGC1a	0.962356	0.178359
49	25	PGC1a	1.14889	0.358649
49	26	PGC1a	1.47534	0.678855
49	27	PGC1a	1.98545	1.18272
49	28	PGC1a	2.61491	1.80594
49	29	PGC1a	3.12082	2.30559
49	30	PGC1a	3.47839	2.65692
49	31	PGC1a	3.75793	2.93022
49	32	PGC1a	3.98502	3.15106
49	33	PGC1a	4.16503	3.32483
49	34	PGC1a	4.29544	3.44899
49	35	PGC1a	4.39948	3.54679
49	36	PGC1a	4.49767	3.63873
49	37	PGC1a	4.57371	3.70853
49	38	PGC1a	4.64161	3.77018
49	39	PGC1a	4.70291	3.82523
49	40	PGC1a	4.73464	3.85072
50	1	b-actin	0.629381	-0.0144875
50	2	b-actin	0.636975	-0.0154699
50	3	b-actin	0.653897	-0.00712377
50	4	b-actin	0.667757	-0.00183912
50	5	b-actin	0.680562	0.00239005
50	6	b-actin	0.690398	0.00364918
50	7	b-actin	0.699478	0.0041539
50	8	b-actin	0.706849	0.0029485
50	9	b-actin	0.714484	0.00200732
50	10	b-actin	0.721434	0.000381112
[truncated: 13,390 more rows]

## Sheet: Results
Barcode
Block Type	384-Well Block
Calibration Background is expired	No
Calibration Background performed on	07-06-2023
Calibration Pure Dye ROX is expired	No
Calibration Pure Dye ROX performed on	07-06-2023
Calibration Pure Dye SYBR is expired	No
Calibration Pure Dye SYBR performed on	07-06-2023
Calibration ROI is expired	No
Calibration ROI performed on	07-06-2023
Calibration Uniformity is expired	No
Calibration Uniformity performed on	07-06-2023
Chemistry	SYBR_GREEN
Comment
Date Created	10-31-2023 14:38:11 PM CDT
Date Modified	10-31-2023 16:37:47 PM CDT
Experiment File Name	C:\Users\Public\Desktop\experiments\Shen\Students\Xiaobo\2023-10-31 143718 HPT Curcumin Xiaobo Plate 2.eds
Experiment Name	2023-10-31 143718 HPT Curcumin Xiaobo Plate 2
Experiment Run Start Time	10-31-2023 15:50:31 PM CDT
Experiment Run Stop Time	10-31-2023 17:40:05 PM CDT
Experiment Type	Comparative Cт (ΔΔCт)
Instrument Name	285880228
Instrument Serial Number	285880228
Instrument Type	QuantStudio 12K Flex
Passive Reference	ROX
Quantification Cycle Method	Ct
Signal Smoothing On	true
Stage/ Cycle where Analysis is performed	Stage 2, Step 2
User Name
Well	Well Position	Omit	Sample Name	Target Name	Task	Reporter	Quencher	RQ	RQ Min	RQ Max	CT	EQ.Ct Mean	EQ.Ct SE	Quantity	Delta Ct Mean	Delta Ct SE	Delta Delta Ct	Automatic Ct Threshold	Ct Threshold	Automatic Baseline	Baseline Start	Tm1	Baseline End	Tm2	Efficiency	Tm3	Comments	Amp Score	Cq Conf	EQ.Ct	F Factor	ΔΔCт - Fsigma	ΔΔCт + Fsigma	Amp Status	MTP	HIGHSD
1	A1	FALSE	Sample 1	PGC1a	UNKNOWN	SYBR	None	1	0.882971	1.13254	24.1906	24.2313	0.0406694		6.77772	0.0417327	0	TRUE	0.273127	TRUE	3	82.1209	19					1.49576	0.897623	24.1906	4.30265	-0.179561	0.179561	Amp	N	N
2	A2	FALSE	Sample 1	b-actin	UNKNOWN	SYBR	None				17.4629	17.4535	0.00936031					TRUE	0.249828	TRUE	3	88.5131	12					1.46429	0.886016	17.4629				Amp	N	N
3	A3	FALSE	Sample 1	OPA1	UNKNOWN	SYBR	None	1	0.967849	1.03322	21.3508	21.3451	0.0056963		3.89158	0.0109573	0	TRUE	0.118406	TRUE	3	76.9273	17					1.52443	0.909491	21.3508	4.30265	-0.0471456	0.0471456	Amp	N	N
4	A4	FALSE	Sample 1	TFAM	UNKNOWN	SYBR	None	1	0.87941	1.13713	23.925	23.883	0.0420589		6.42941	0.0430879	0	TRUE	0.201425	TRUE	3	78.7917	19					1.47277	0.908078	23.925	4.30265	-0.185392	0.185392	Amp	N	N
5	A5	FALSE	Sample 1	Pink1	UNKNOWN	SYBR	None	1	0.963557	1.03782	21.9901	21.9819	0.00820541		4.52832	0.0124477	0	TRUE	0.20857	TRUE	3	82.3873	17					1.46382	0.89809	21.9901	4.30265	-0.053558	0.053558	Amp	N	N
6	A6	FALSE	Sample 1	Complex I	UNKNOWN	SYBR	None	1	0.303647	3.2933	19.8846	19.4851	0.399535		2.03155	0.399645	0	TRUE	0.104195	TRUE	3	81.1887	15					1.23091	0.935527	19.8846	4.30265	-1.71953	1.71953	Amp	N	Y
7	A7	FALSE	Sample 1	NRF2	UNKNOWN	SYBR	None	1	0.954686	1.04746	24.2955	24.283	0.0124159		6.8295	0.0155489	0	TRUE	0.32156	TRUE	3	80.9224	18					1.50992	0.91238	24.2955	4.30265	-0.0669017	0.0669017	Amp	N	N
8	A8	FALSE	Sample 1	SOD1	UNKNOWN	SYBR	None	1	0.972264	1.02853	18.0517	18.0528	0.00115585		0.599267	0.00943141	0	TRUE	0.218775	TRUE	3	81.7214	13					1.51498	0.89875	18.0517	4.30265	-0.0405801	0.0405801	Amp	N	N
9	A9	FALSE	Sample 9	PGC1a	UNKNOWN	SYBR	None	1.1885	0.894186	1.57968	24.5681	24.5161	0.052001		6.52857	0.095405	-0.249142	TRUE	0.273127	TRUE	3	81.7214	19					1.50917	0.93632	24.5681	4.30265	-0.659636	0.161353	Amp	N	N
10	A10	FALSE	Sample 9	b-actin	UNKNOWN	SYBR	None				18.0675	17.9875	0.0799875					TRUE	0.249828	TRUE	3	88.3799	13					1.47812	0.924158	18.0675				Amp	N	N
11	A11	FALSE	Sample 9	OPA1	UNKNOWN	SYBR	None	1.22545	0.943938	1.59092	21.6213	21.5858	0.035511		3.59827	0.0875159	-0.293315	TRUE	0.118406	TRUE	3	76.7941	18					1.53928	0.941409	21.6213	4.30265	-0.669865	0.0832356	Amp	N	N
12	A12	FALSE	Sample 9	TFAM	UNKNOWN	SYBR	None	1.1488	0.902927	1.46161	24.2057	24.2168	0.0110731		6.22929	0.0807503	-0.200122	TRUE	0.201425	TRUE	3	78.6585	19					1.47367	0.941196	24.2057	4.30265	-0.547563	0.147319	Amp	N	N
13	A13	FALSE	Sample 9	Pink1	UNKNOWN	SYBR	None	1.16094	0.911934	1.47795	22.2881	22.3005	0.0124435		4.31302	0.0809496	-0.2153	TRUE	0.20857	TRUE	3	82.2541	17					1.47331	0.931506	22.2881	4.30265	-0.563598	0.132999	Amp	N	N
14	A14	FALSE	Sample 9	Complex I	UNKNOWN	SYBR	None	1.75227	1.37838	2.22756	19.201	19.2098	0.00882053		1.22233	0.0804724	-0.809221	TRUE	0.104195	TRUE	3	81.4551	15					1.50151	0.934576	19.201	4.30265	-1.15547	-0.462977	Amp	N	N
15	A15	FALSE	Sample 9	NRF2	UNKNOWN	SYBR	None	1.07027	0.842619	1.35942	24.7133	24.719	0.00567055		6.73152	0.0801883	-0.0979738	TRUE	0.32156	TRUE	3	80.7892	19					1.52124	0.943511	24.7133	4.30265	-0.442996	0.247048	Amp	N	N
16	A16	FALSE	Sample 9	SOD1	UNKNOWN	SYBR	None	1.18875	0.936082	1.50963	18.3326	18.3373	0.00466633		0.349817	0.0801235	-0.24945	TRUE	0.218775	TRUE	3	81.4551	14					1.53125	0.934103	18.3326	4.30265	-0.594193	0.0952939	Amp	N	N
17	A17	FALSE	Sample 17	PGC1a	UNKNOWN	SYBR	None	0.552549	0.517038	0.590498	24.0001	24.01	0.00988388		7.63354	0.0222726	0.855826	TRUE	0.273127	TRUE	3	81.0556	18					1.49055	0.943341	24.0001	4.30265	0.759995	0.951658	Amp	N	N
18	A18	FALSE	Sample 17	b-actin	UNKNOWN	SYBR	None				16.3964	16.3764	0.0199594					TRUE	0.249828	TRUE	3	87.8473	11					1.45656	0.936755	16.3964				Amp	N	N
19	A19	FALSE	Sample 17	OPA1	UNKNOWN	SYBR	None	0.67201	0.604836	0.746644	20.8706	20.8415	0.0291309		4.46503	0.0353128	0.573445	TRUE	0.118406	TRUE	3	76.3946	17					1.51019	0.952265	20.8706	4.30265	0.421507	0.725384	Amp	N	N
20	A20	FALSE	Sample 17	TFAM	UNKNOWN	SYBR	None	0.528347	0.487929	0.572113	23.7086	23.7263	0.0177116		7.34985	0.0266849	0.920443	TRUE	0.201425	TRUE	3	78.259	18					1.43958	0.948771	23.7086	4.30265	0.805627	1.03526	Amp	N	N
21	A21	FALSE	Sample 17	Pink1	UNKNOWN	SYBR	None	0.824401	0.652813	1.04109	21.259	21.1833	0.0756598		4.8069	0.0782482	0.278583	TRUE	0.20857	TRUE	3	81.7214	16					1.42485	0.943356	21.259	4.30265	-0.0580921	0.615257	Amp	N	N
22	A22	FALSE	Sample 17	Complex I	UNKNOWN	SYBR	None	1.17108	1.05312	1.30225	18.2096	18.1801	0.0294762		1.80371	0.0355981	-0.227838	TRUE	0.104195	TRUE	3	80.9224	14					1.47205	0.944961	18.2096	4.30265	-0.381004	-0.0746714	Amp	N	N
23	A23	FALSE	Sample 17	NRF2	UNKNOWN	SYBR	None	0.596189	0.528906	0.672032	23.9172	23.9521	0.0348396		7.57566	0.040152	0.746158	TRUE	0.32156	TRUE	3	80.2565	18					1.52282	0.949654	23.9172	4.30265	0.573398	0.918918	Amp	N	N
24	A24	FALSE	Sample 17	SOD1	UNKNOWN	SYBR	None	0.858393	0.808337	0.911549	17.1933	17.196	0.00273609		0.819557	0.0201461	0.22029	TRUE	0.218775	TRUE	3	80.9224	12					1.51802	0.94477	17.1933	4.30265	0.133608	0.306972	Amp	N	N
25	B1	FALSE	Sample 1	PGC1a	UNKNOWN	SYBR	None	1	0.882971	1.13254	24.2719	24.2313	0.0406694		6.77772	0.0417327	0	TRUE	0.273127	TRUE	3	82.1209	19					1.48691	0.901523	24.2719	4.30265	-0.179561	0.179561	Amp	N	N
26	B2	FALSE	Sample 1	b-actin	UNKNOWN	SYBR	None				17.4442	17.4535	0.00936031					TRUE	0.249828	TRUE	3	88.6463	12					1.47207	0.885721	17.4442				Amp	N	N
27	B3	FALSE	Sample 1	OPA1	UNKNOWN	SYBR	None	1	0.967849	1.03322	21.3394	21.3451	0.0056963		3.89158	0.0109573	0	TRUE	0.118406	TRUE	3	76.9273	17					1.52893	0.909208	21.3394	4.30265	-0.0471456	0.0471456	Amp	N	N
28	B4	FALSE	Sample 1	TFAM	UNKNOWN	SYBR	None	1	0.87941	1.13713	23.8409	23.883	0.0420589		6.42941	0.0430879	0	TRUE	0.201425	TRUE	3	78.9248	19					1.47416	0.90532	23.8409	4.30265	-0.185392	0.185392	Amp	N	N
29	B5	FALSE	Sample 1	Pink1	UNKNOWN	SYBR	None	1	0.963557	1.03782	21.9737	21.9819	0.00820541		4.52832	0.0124477	0	TRUE	0.20857	TRUE	3	82.5204	17					1.46008	0.894837	21.9737	4.30265	-0.053558	0.053558	Amp	N	N
30	B6	FALSE	Sample 1	Complex I	UNKNOWN	SYBR	None	1	0.303647	3.2933	19.0856	19.4851	0.399535		2.03155	0.399645	0	TRUE	0.104195	TRUE	3	81.7214	15					1.48669	0.89793	19.0856	4.30265	-1.71953	1.71953	Amp	N	Y
31	B7	FALSE	Sample 1	NRF2	UNKNOWN	SYBR	None	1	0.954686	1.04746	24.2706	24.283	0.0124159		6.8295	0.0155489	0	TRUE	0.32156	TRUE	3	80.9224	18					1.50925	0.911966	24.2706	4.30265	-0.0669017	0.0669017	Amp	N	N
32	B8	FALSE	Sample 1	SOD1	UNKNOWN	SYBR	None	1	0.972264	1.02853	18.054	18.0528	0.00115585		0.599267	0.00943141	0	TRUE	0.218775	TRUE	3	81.7214	13					1.51688	0.90083	18.054	4.30265	-0.0405801	0.0405801	Amp	N	N
33	B9	FALSE	Sample 9	PGC1a	UNKNOWN	SYBR	None	1.1885	0.894186	1.57968	24.4641	24.5161	0.052001		6.52857	0.095405	-0.249142	TRUE	0.273127	TRUE	3	81.8546	18					1.51122	0.937702	24.4641	4.30265	-0.659636	0.161353	Amp	N	N
34	B10	FALSE	Sample 9	b-actin	UNKNOWN	SYBR	None				17.9075	17.9875	0.0799875					TRUE	0.249828	TRUE	3	88.3799	13					1.48048	0.926835	17.9075				Amp	N	N
35	B11	FALSE	Sample 9	OPA1	UNKNOWN	SYBR	None	1.22545	0.943938	1.59092	21.5502	21.5858	0.035511		3.59827	0.0875159	-0.293315	TRUE	0.118406	TRUE	3	76.9273	17					1.54203	0.942628	21.5502	4.30265	-0.669865	0.0832356	Amp	N	N
36	B12	FALSE	Sample 9	TFAM	UNKNOWN	SYBR	None	1.1488	0.902927	1.46161	24.2278	24.2168	0.0110731		6.22929	0.0807503	-0.200122	TRUE	0.201425	TRUE	3	78.6585	19					1.47986	0.944694	24.2278	4.30265	-0.547563	0.147319	Amp	N	N
37	B13	FALSE	Sample 9	Pink1	UNKNOWN	SYBR	None	1.16094	0.911934	1.47795	22.313	22.3005	0.0124435		4.31302	0.0809496	-0.2153	TRUE	0.20857	TRUE	3	82.2541	17					1.47313	0.92605	22.313	4.30265	-0.563598	0.132999	Amp	N	N
38	B14	FALSE	Sample 9	Complex I	UNKNOWN	SYBR	None	1.75227	1.37838	2.22756	19.2186	19.2098	0.00882053		1.22233	0.0804724	-0.809221	TRUE	0.104195	TRUE	3	81.5882	15					1.50443	0.937393	19.2186	4.30265	-1.15547	-0.462977	Amp	N	N
39	B15	FALSE	Sample 9	NRF2	UNKNOWN	SYBR	None	1.07027	0.842619	1.35942	24.7247	24.719	0.00567055		6.73152	0.0801883	-0.0979738	TRUE	0.32156	TRUE	3	80.7892	19					1.52953	0.941491	24.7247	4.30265	-0.442996	0.247048	Amp	N	N
40	B16	FALSE	Sample 9	SOD1	UNKNOWN	SYBR	None	1.18875	0.936082	1.50963	18.342	18.3373	0.00466633		0.349817	0.0801235	-0.24945	TRUE	0.218775	TRUE	3	81.4551	13					1.52729	0.934493	18.342	4.30265	-0.594193	0.0952939	Amp	N	N
41	B17	FALSE	Sample 17	PGC1a	UNKNOWN	SYBR	None	0.552549	0.517038	0.590498	24.0199	24.01	0.00988388		7.63354	0.0222726	0.855826	TRUE	0.273127	TRUE	3	81.0556	18					1.48723	0.943299	24.0199	4.30265	0.759995	0.951658	Amp	N	N
42	B18	FALSE	Sample 17	b-actin	UNKNOWN	SYBR	None				16.3565	16.3764	0.0199594					TRUE	0.249828	TRUE	3	87.9804	11					1.4602	0.936231	16.3565				Amp	N	N
43	B19	FALSE	Sample 17	OPA1	UNKNOWN	SYBR	None	0.67201	0.604836	0.746644	20.8123	20.8415	0.0291309		4.46503	0.0353128	0.573445	TRUE	0.118406	TRUE	3	76.3946	16					1.51625	0.952031	20.8123	4.30265	0.421507	0.725384	Amp	N	N
44	B20	FALSE	Sample 17	TFAM	UNKNOWN	SYBR	None	0.528347	0.487929	0.572113	23.744	23.7263	0.0177116		7.34985	0.0266849	0.920443	TRUE	0.201425	TRUE	3	78.259	18					1.45326	0.94997	23.744	4.30265	0.805627	1.03526	Amp	N	N
45	B21	FALSE	Sample 17	Pink1	UNKNOWN	SYBR	None	0.824401	0.652813	1.04109	21.1077	21.1833	0.0756598		4.8069	0.0782482	0.278583	TRUE	0.20857	TRUE	3	81.7214	16					1.4531	0.938967	21.1077	4.30265	-0.0580921	0.615257	Amp	N	N
46	B22	FALSE	Sample 17	Complex I	UNKNOWN	SYBR	None	1.17108	1.05312	1.30225	18.1507	18.1801	0.0294762		1.80371	0.0355981	-0.227838	TRUE	0.104195	TRUE	3	81.0556	14					1.48315	0.942833	18.1507	4.30265	-0.381004	-0.0746714	Amp	N	N
47	B23	FALSE	Sample 17	NRF2	UNKNOWN	SYBR	None	0.596189	0.528906	0.672032	23.9869	23.9521	0.0348396		7.57566	0.040152	0.746158	TRUE	0.32156	TRUE	3	80.2565	18					1.50405	0.946496	23.9869	4.30265	0.573398	0.918918	Amp	N	N
48	B24	FALSE	Sample 17	SOD1	UNKNOWN	SYBR	None	0.858393	0.808337	0.911549	17.1987	17.196	0.00273609		0.819557	0.0201461	0.22029	TRUE	0.218775	TRUE	3	80.9224	12					1.5136	0.944498	17.1987	4.30265	0.133608	0.306972	Amp	N	N
49	C1	FALSE	Sample 2	PGC1a	UNKNOWN	SYBR	None	1.44071	1.3279	1.5631	24.6074	24.621	0.0136194		6.25093	0.0273393	-0.526783	TRUE	0.273127	TRUE	3	82.2541	19					1.50033	0.916256	24.6074	4.30265	-0.644415	-0.409151	Amp	N	N
50	C2	FALSE	Sample 2	b-actin	UNKNOWN	SYBR	None				18.3938	18.3701	0.0237055					TRUE	0.249828	TRUE	3	88.6463	13					1.46387	0.904046	18.3938				Amp	N	N
51	C3	FALSE	Sample 2	OPA1	UNKNOWN	SYBR	None	1.36064	1.26414	1.46451	21.8105	21.8174	0.00681591		3.44729	0.0246659	-0.44429	TRUE	0.118406	TRUE	3	77.0605	17					1.53537	0.92673	21.8105	4.30265	-0.550419	-0.338161	Amp	N	N
52	C4	FALSE	Sample 2	TFAM	UNKNOWN	SYBR	None	1.26544	1.12515	1.42323	24.4913	24.4598	0.0314713		6.08977	0.0394004	-0.33964	TRUE	0.201425	TRUE	3	78.9248	19					1.47692	0.924269	24.4913	4.30265	-0.509166	-0.170114	Amp	N	N
53	C5	FALSE	Sample 2	Pink1	UNKNOWN	SYBR	None	1.15256	1.06792	1.2439	22.7031	22.6935	0.00959492		4.32348	0.0255737	-0.204841	TRUE	0.20857	TRUE	3	82.5204	18					1.46989	0.907217	22.7031	4.30265	-0.314875	-0.0948061	Amp	N	N
54	C6	FALSE	Sample 2	Complex I	UNKNOWN	SYBR	None	1.62264	1.48329	1.77507	19.7218	19.7033	0.0185595		1.33321	0.0301065	-0.698341	TRUE	0.104195	TRUE	3	81.7214	16					1.49437	0.913168	19.7218	4.30265	-0.827879	-0.568803	Amp	N	N
55	C7	FALSE	Sample 2	NRF2	UNKNOWN	SYBR	None	1.54076	1.39787	1.69825	24.5535	24.5759	0.0224276		6.20586	0.0326335	-0.623638	TRUE	0.32156	TRUE	3	81.0556	19					1.51587	0.920622	24.5535	4.30265	-0.764049	-0.483228	Amp	N	N
56	C8	FALSE	Sample 2	SOD1	UNKNOWN	SYBR	None	1.2013	1.11924	1.28937	18.7038	18.7047	0.000940323		0.334672	0.0237241	-0.264595	TRUE	0.218775	TRUE	3	81.7214	14					1.52241	0.915803	18.7038	4.30265	-0.366672	-0.162518	Amp	N	N
57	C9	FALSE	Sample 10	PGC1a	UNKNOWN	SYBR	None	0.955314	0.879873	1.03722	24.4522	24.4401	0.0121412		6.84367	0.0275828	0.0659533	TRUE	0.273127	TRUE	3	81.8546	19					1.50976	0.930945	24.4522	4.30265	-0.0527259	0.184632	Amp	N	N
58	C10	FALSE	Sample 10	b-actin	UNKNOWN	SYBR	None				17.5716	17.5964	0.0247669					TRUE	0.249828	TRUE	3	88.3799	12					1.48216	0.915179	17.5716				Amp	N	N
59	C11	FALSE	Sample 10	OPA1	UNKNOWN	SYBR	None	1.05147	0.95885	1.15303	21.3971	21.4156	0.018507		3.81918	0.0309178	-0.0724049	TRUE	0.118406	TRUE	3	76.9273	17					1.53711	0.936309	21.3971	4.30265	-0.205433	0.0606236	Amp	N	N
60	C12	FALSE	Sample 10	TFAM	UNKNOWN	SYBR	None	0.942318	0.863122	1.02878	24.0956	24.1115	0.0159073		6.51512	0.0294354	0.0857134	TRUE	0.201425	TRUE	3	78.7917	19					1.4839	0.936	24.0956	4.30265	-0.0409369	0.212364	Amp	N	N
61	C13	FALSE	Sample 10	Pink1	UNKNOWN	SYBR	None	1.20979	1.12297	1.30332	21.8531	21.85	0.00317001		4.25356	0.024969	-0.274756	TRUE	0.20857	TRUE	3	82.2541	17					1.47803	0.926498	21.8531	4.30265	-0.382189	-0.167324	Amp	N	N
62	C14	FALSE	Sample 10	Complex I	UNKNOWN	SYBR	None	1.31502	1.21396	1.42448	19.2226	19.2329	0.0102663		1.63647	0.0268104	-0.39508	TRUE	0.104195	TRUE	3	81.5882	15					1.50258	0.925181	19.2226	4.30265	-0.510435	-0.279724	Amp	N	N
63	C15	FALSE	Sample 10	NRF2	UNKNOWN	SYBR	None	1.07004	0.634026	1.80589	24.502	24.3282	0.173728		6.73184	0.175485	-0.0976629	TRUE	0.32156	TRUE	3	80.7892	19					1.52543	0.934771	24.502	4.30265	-0.852712	0.657386	Amp	N	N
64	C16	FALSE	Sample 10	SOD1	UNKNOWN	SYBR	None	0.867035	0.797789	0.942291	18.4144	18.4015	0.0128651		0.805105	0.027909	0.205838	TRUE	0.218775	TRUE	3	81.4551	13					1.52859	0.928335	18.4144	4.30265	0.0857556	0.325921	Amp	N	N
65	C17	FALSE	Sample 18	PGC1a	UNKNOWN	SYBR	None	0.519924	0.481908	0.560939	23.9635	23.9577	0.00579262		7.72134	0.0254595	0.943626	TRUE	0.273127	TRUE	3	81.0556	18					1.48747	0.949695	23.9635	4.30265	0.834083	1.05317	Amp	N	N
66	C18	FALSE	Sample 18	b-actin	UNKNOWN	SYBR	None				16.2612	16.2364	0.0247917					TRUE	0.249828	TRUE	3	87.8473	11					1.44935	0.938684	16.2612				Amp	N	N
67	C19	FALSE	Sample 18	OPA1	UNKNOWN	SYBR	None	0.663933	0.612893	0.719223	20.7291	20.7188	0.0102348		4.48247	0.0268213	0.590891	TRUE	0.118406	TRUE	3	76.3946	16					1.51453	0.953711	20.7291	4.30265	0.475488	0.706294	Amp	N	N
68	C20	FALSE	Sample 18	TFAM	UNKNOWN	SYBR	None	0.768131	0.70614	0.835563	23.0329	23.0464	0.0134697		6.80999	0.0282146	0.380576	TRUE	0.201425	TRUE	3	78.1258	18					1.43952	0.947876	23.0329	4.30265	0.259179	0.501974	Amp	N	N
69	C21	FALSE	Sample 18	Pink1	UNKNOWN	SYBR	None	0.795842	0.734338	0.862498	21.0835	21.0941	0.0106163		4.85777	0.0269692	0.329446	TRUE	0.20857	TRUE	3	81.5882	16					1.44737	0.943594	21.0835	4.30265	0.213407	0.445485	Amp	N	N
70	C22	FALSE	Sample 18	Complex I	UNKNOWN	SYBR	None	1.21248	1.11746	1.31559	18.0015	17.99	0.0115881		1.75358	0.0273663	-0.277966	TRUE	0.104195	TRUE	3	80.9224	14					1.46762	0.943685	18.0015	4.30265	-0.395714	-0.160219	Amp	N	N
71	C23	FALSE	Sample 18	NRF2	UNKNOWN	SYBR	None	0.743948	0.62986	0.878701	23.4426	23.4926	0.0500116		7.25622	0.0558193	0.426726	TRUE	0.32156	TRUE	3	80.1234	18					1.51681	0.950271	23.4426	4.30265	0.186555	0.666897	Amp	N	N
72	C24	FALSE	Sample 18	SOD1	UNKNOWN	SYBR	None	0.839532	0.772603	0.91226	17.0753	17.088	0.0127039		0.851609	0.0278571	0.252342	TRUE	0.218775	TRUE	3	80.9224	12					1.50294	0.947181	17.0753	4.30265	0.132483	0.372202	Amp	N	N
73	D1	FALSE	Sample 2	PGC1a	UNKNOWN	SYBR	None	1.44071	1.3279	1.5631	24.6346	24.621	0.0136194		6.25093	0.0273393	-0.526783	TRUE	0.273127	TRUE	3	82.1209	19					1.50965	0.916905	24.6346	4.30265	-0.644415	-0.409151	Amp	N	N
74	D2	FALSE	Sample 2	b-actin	UNKNOWN	SYBR	None				18.3464	18.3701	0.0237055					TRUE	0.249828	TRUE	3	88.6463	13					1.47161	0.907423	18.3464				Amp	N	N
75	D3	FALSE	Sample 2	OPA1	UNKNOWN	SYBR	None	1.36064	1.26414	1.46451	21.8242	21.8174	0.00681591		3.44729	0.0246659	-0.44429	TRUE	0.118406	TRUE	3	77.0605	18					1.5353	0.92779	21.8242	4.30265	-0.550419	-0.338161	Amp	N	N
76	D4	FALSE	Sample 2	TFAM	UNKNOWN	SYBR	None	1.26544	1.12515	1.42323	24.4284	24.4598	0.0314713		6.08977	0.0394004	-0.33964	TRUE	0.201425	TRUE	3	78.9248	19					1.47656	0.925953	24.4284	4.30265	-0.509166	-0.170114	Amp	N	N
77	D5	FALSE	Sample 2	Pink1	UNKNOWN	SYBR	None	1.15256	1.06792	1.2439	22.6839	22.6935	0.00959492		4.32348	0.0255737	-0.204841	TRUE	0.20857	TRUE	3	82.5204	18					1.47312	0.915868	22.6839	4.30265	-0.314875	-0.0948061	Amp	N	N
78	D6	FALSE	Sample 2	Complex I	UNKNOWN	SYBR	None	1.62264	1.48329	1.77507	19.6847	19.7033	0.0185595		1.33321	0.0301065	-0.698341	TRUE	0.104195	TRUE	3	81.7214	16					1.50219	0.913775	19.6847	4.30265	-0.827879	-0.568803	Amp	N	N
79	D7	FALSE	Sample 2	NRF2	UNKNOWN	SYBR	None	1.54076	1.39787	1.69825	24.5984	24.5759	0.0224276		6.20586	0.0326335	-0.623638	TRUE	0.32156	TRUE	3	81.0556	19					1.50971	0.924769	24.5984	4.30265	-0.764049	-0.483228	Amp	N	N
80	D8	FALSE	Sample 2	SOD1	UNKNOWN	SYBR	None	1.2013	1.11924	1.28937	18.7057	18.7047	0.000940323		0.334672	0.0237241	-0.264595	TRUE	0.218775	TRUE	3	81.7214	14					1.51528	0.914737	18.7057	4.30265	-0.366672	-0.162518	Amp	N	N
81	D9	FALSE	Sample 10	PGC1a	UNKNOWN	SYBR	None	0.955314	0.879873	1.03722	24.4279	24.4401	0.0121412		6.84367	0.0275828	0.0659533	TRUE	0.273127	TRUE	3	81.8546	19					1.51453	0.9281	24.4279	4.30265	-0.0527259	0.184632	Amp	N	N
82	D10	FALSE	Sample 10	b-actin	UNKNOWN	SYBR	None				17.6212	17.5964	0.0247669					TRUE	0.249828	TRUE	3	88.3799	13					1.48411	0.919907	17.6212				Amp	N	N
83	D11	FALSE	Sample 10	OPA1	UNKNOWN	SYBR	None	1.05147	0.95885	1.15303	21.4341	21.4156	0.018507		3.81918	0.0309178	-0.0724049	TRUE	0.118406	TRUE	3	76.7941	17					1.52196	0.936414	21.4341	4.30265	-0.205433	0.0606236	Amp	N	N
84	D12	FALSE	Sample 10	TFAM	UNKNOWN	SYBR	None	0.942318	0.863122	1.02878	24.1274	24.1115	0.0159073		6.51512	0.0294354	0.0857134	TRUE	0.201425	TRUE	3	78.7917	19					1.48732	0.934586	24.1274	4.30265	-0.0409369	0.212364	Amp	N	N
85	D13	FALSE	Sample 10	Pink1	UNKNOWN	SYBR	None	1.20979	1.12297	1.30332	21.8468	21.85	0.00317001		4.25356	0.024969	-0.274756	TRUE	0.20857	TRUE	3	82.2541	17					1.47656	0.92656	21.8468	4.30265	-0.382189	-0.167324	Amp	N	N
86	D14	FALSE	Sample 10	Complex I	UNKNOWN	SYBR	None	1.31502	1.21396	1.42448	19.2431	19.2329	0.0102663		1.63647	0.0268104	-0.39508	TRUE	0.104195	TRUE	3	81.5882	15					1.50483	0.926337	19.2431	4.30265	-0.510435	-0.279724	Amp	N	N
87	D15	FALSE	Sample 10	NRF2	UNKNOWN	SYBR	None	1.07004	0.634026	1.80589	24.1545	24.3282	0.173728		6.73184	0.175485	-0.0976629	TRUE	0.32156	TRUE	3	80.7892	18					1.51668	0.932002	24.1545	4.30265	-0.852712	0.657386	Amp	N	N
88	D16	FALSE	Sample 10	SOD1	UNKNOWN	SYBR	None	0.867035	0.797789	0.942291	18.3886	18.4015	0.0128651		0.805105	0.027909	0.205838	TRUE	0.218775	TRUE	3	81.4551	13					1.53195	0.930369	18.3886	4.30265	0.0857556	0.325921	Amp	N	N
89	D17	FALSE	Sample 18	PGC1a	UNKNOWN	SYBR	None	0.519924	0.481908	0.560939	23.9519	23.9577	0.00579262		7.72134	0.0254595	0.943626	TRUE	0.273127	TRUE	3	81.0556	18					1.48569	0.951433	23.9519	4.30265	0.834083	1.05317	Amp	N	N
90	D18	FALSE	Sample 18	b-actin	UNKNOWN	SYBR	None				16.2116	16.2364	0.0247917					TRUE	0.249828	TRUE	3	87.8473	11					1.45559	0.942096	16.2116				Amp	N	N
91	D19	FALSE	Sample 18	OPA1	UNKNOWN	SYBR	None	0.663933	0.612893	0.719223	20.7086	20.7188	0.0102348		4.48247	0.0268213	0.590891	TRUE	0.118406	TRUE	3	76.3946	16					1.51659	0.953319	20.7086	4.30265	0.475488	0.706294	Amp	N	N
92	D20	FALSE	Sample 18	TFAM	UNKNOWN	SYBR	None	0.768131	0.70614	0.835563	23.0598	23.0464	0.0134697		6.80999	0.0282146	0.380576	TRUE	0.201425	TRUE	3	78.259	18					1.44776	0.944695	23.0598	4.30265	0.259179	0.501974	Amp	N	N
93	D21	FALSE	Sample 18	Pink1	UNKNOWN	SYBR	None	0.795842	0.734338	0.862498	21.1048	21.0941	0.0106163		4.85777	0.0269692	0.329446	TRUE	0.20857	TRUE	3	81.5882	16					1.43776	0.944577	21.1048	4.30265	0.213407	0.445485	Amp	N	N
94	D22	FALSE	Sample 18	Complex I	UNKNOWN	SYBR	None	1.21248	1.11746	1.31559	17.9784	17.99	0.0115881		1.75358	0.0273663	-0.277966	TRUE	0.104195	TRUE	3	80.9224	14					1.47249	0.945892	17.9784	4.30265	-0.395714	-0.160219	Amp	N	N
95	D23	FALSE	Sample 18	NRF2	UNKNOWN	SYBR	None	0.743948	0.62986	0.878701	23.5426	23.4926	0.0500116		7.25622	0.0558193	0.426726	TRUE	0.32156	TRUE	3	80.1234	17					1.49804	0.945515	23.5426	4.30265	0.186555	0.666897	Amp	N	N
96	D24	FALSE	Sample 18	SOD1	UNKNOWN	SYBR	None	0.839532	0.772603	0.91226	17.1007	17.088	0.0127039		0.851609	0.0278571	0.252342	TRUE	0.218775	TRUE	3	80.9224	12					1.50292	0.947985	17.1007	4.30265	0.132483	0.372202	Amp	N	N
97	E1	FALSE	Sample 3	PGC1a	UNKNOWN	SYBR	None	0.770169	0.688908	0.861015	24.4398	24.4682	0.0284433		7.15447	0.0373869	0.376753	TRUE	0.273127	TRUE	3	81.9878	19					1.51004	0.929225	24.4398	4.30265	0.21589	0.537616	Amp	N	N
98	E2	FALSE	Sample 3	b-actin	UNKNOWN	SYBR	None				17.338	17.3138	0.0242643					TRUE	0.249828	TRUE	3	88.5131	12					1.47039	0.922583	17.338				Amp	N	N
99	E3	FALSE	Sample 3	OPA1	UNKNOWN	SYBR	None	0.899176	0.824902	0.980138	21.3744	21.3587	0.0157137		4.0449	0.0289081	0.153324	TRUE	0.118406	TRUE	3	76.9273	17					1.53699	0.937808	21.3744	4.30265	0.0289426	0.277706	Amp	N	N
100	E4	FALSE	Sample 3	TFAM	UNKNOWN	SYBR	None	0.819803	0.649386	1.03494	23.9555	24.0298	0.074275		6.71606	0.0781379	0.286651	TRUE	0.201425	TRUE	3	78.7917	19					1.48017	0.938252	23.9555	4.30265	-0.0495497	0.622851	Amp	N	N
101	E5	FALSE	Sample 3	Pink1	UNKNOWN	SYBR	None	0.836504	0.718101	0.97443	22.1447	22.0996	0.0450563		4.78588	0.0511745	0.257556	TRUE	0.20857	TRUE	3	82.2541	17					1.46977	0.929679	22.1447	4.30265	0.0373698	0.477742	Amp	N	N
102	E6	FALSE	Sample 3	Complex I	UNKNOWN	SYBR	None	1.30373	1.1917	1.42629	18.9448	18.9627	0.0178556		1.64891	0.0301261	-0.382643	TRUE	0.104195	TRUE	3	81.5882	15					1.49671	0.930764	18.9448	4.30265	-0.512265	-0.253021	Amp	N	N
103	E7	FALSE	Sample 3	NRF2	UNKNOWN	SYBR	None	1.11773	0.636596	1.9625	24.1699	23.9827	0.187182		6.66893	0.188749	-0.16057	TRUE	0.32156	TRUE	3	80.7892	18					1.52403	0.933811	24.1699	4.30265	-0.97269	0.651549	Amp	N	N
104	E8	FALSE	Sample 3	SOD1	UNKNOWN	SYBR	None	0.90648	0.83698	0.981751	18.0659	18.0547	0.0112534		0.74092	0.0267469	0.141653	TRUE	0.218775	TRUE	3	81.5882	13					1.52487	0.932294	18.0659	4.30265	0.0265705	0.256736	Amp	N	N
105	E9	FALSE	Sample 11	PGC1a	UNKNOWN	SYBR	None	1.08085	0.91954	1.27046	24.0685	24.0358	0.0327377		6.66555	0.0541953	-0.112167	TRUE	0.273127	TRUE	3	82.2541	18					1.50873	0.937919	24.0685	4.30265	-0.345351	0.121016	Amp	N	N
106	E10	FALSE	Sample 11	b-actin	UNKNOWN	SYBR	None				17.4134	17.3702	0.04319					TRUE	0.249828	TRUE	3	88.6463	12					1.47343	0.923079	17.4134				Amp	N	N
107	E11	FALSE	Sample 11	OPA1	UNKNOWN	SYBR	None	1.06828	0.936906	1.21807	21.1749	21.1665	0.0083952		3.79629	0.0439984	-0.0952864	TRUE	0.118406	TRUE	3	77.0605	17					1.54856	0.943096	21.1749	4.30265	-0.284596	0.0940233	Amp	N	N
108	E12	FALSE	Sample 11	TFAM	UNKNOWN	SYBR	None	0.944193	0.817974	1.08989	23.8613	23.8825	0.0212088		6.51226	0.0481164	0.0828457	TRUE	0.201425	TRUE	3	78.9248	19					1.48705	0.945227	23.8613	4.30265	-0.124182	0.289874	Amp	N	N
109	E13	FALSE	Sample 11	Pink1	UNKNOWN	SYBR	None	0.867002	0.761327	0.987344	22.0986	22.1044	0.00583267		4.73421	0.0435821	0.205894	TRUE	0.20857	TRUE	3	82.5204	17					1.48193	0.935797	22.0986	4.30265	0.0183751	0.393412	Amp	N	N
110	E14	FALSE	Sample 11	Complex I	UNKNOWN	SYBR	None	1.42248	1.23977	1.63211	18.8772	18.8934	0.0161066		1.52314	0.0460955	-0.508407	TRUE	0.104195	TRUE	3	81.8546	15					1.50866	0.933906	18.8772	4.30265	-0.70674	-0.310074	Amp	N	N
111	E15	FALSE	Sample 11	NRF2	UNKNOWN	SYBR	None	1.09216	0.943358	1.26444	24.0959	24.0725	0.0233793		6.70231	0.0491118	-0.127189	TRUE	0.32156	TRUE	3	81.0556	18					1.53489	0.940971	24.0959	4.30265	-0.3385	0.0841223	Amp	N	N
112	E16	FALSE	Sample 11	SOD1	UNKNOWN	SYBR	None	1.08034	0.896129	1.30242	17.8126	17.858	0.0454311		0.487778	0.0626846	-0.111489	TRUE	0.218775	TRUE	3	81.7214	12					1.41679	0.959429	17.8126	4.30265	-0.3812	0.158221	Amp	N	N
113	E17	FALSE	Sample 19	PGC1a	UNKNOWN	SYBR	None	0.670633	0.6271	0.717189	23.2669	23.2829	0.0159817		7.35412	0.0225046	0.576404	TRUE	0.273127	TRUE	3	81.8546	18					1.49786	0.925417	23.2669	4.30265	0.479574	0.673233	Amp	N	N
114	E18	FALSE	Sample 19	b-actin	UNKNOWN	SYBR	None				15.9129	15.9288	0.0158443					TRUE	0.249828	TRUE	3	88.5131	11					1.47567	0.902026	15.9129				Amp	N	N
115	E19	FALSE	Sample 19	OPA1	UNKNOWN	SYBR	None	0.733829	0.699949	0.76935	20.2672	20.2668	0.000411034		4.33806	0.0158497	0.446484	TRUE	0.118406	TRUE	3	76.9273	16					1.5378	0.926878	20.2672	4.30265	0.378288	0.514679	Amp	N	N
116	E20	FALSE	Sample 19	TFAM	UNKNOWN	SYBR	None	0.548365	0.499831	0.601611	23.1982	23.225	0.0267296		7.2962	0.0310727	0.866793	TRUE	0.201425	TRUE	3	78.7917	18					1.47803	0.925019	23.1982	4.30265	0.733098	1.00049	Amp	N	N
117	E21	FALSE	Sample 19	Pink1	UNKNOWN	SYBR	None	0.693389	0.656004	0.732903	20.9756	20.9853	0.00971127		5.05658	0.0185836	0.528264	TRUE	0.20857	TRUE	3	82.2541	16					1.46025	0.915739	20.9756	4.30265	0.448305	0.608223	Amp	N	N
118	E22	FALSE	Sample 19	Complex I	UNKNOWN	SYBR	None	0.990825	0.945068	1.0388	17.9741	17.9736	0.000538826		2.04485	0.0158535	0.013298	TRUE	0.104195	TRUE	3	81.4551	14					1.48792	0.913372	17.9741	4.30265	-0.0549141	0.0815101	Amp	N	N
119	E23	FALSE	Sample 19	NRF2	UNKNOWN	SYBR	None	0.831203	0.782864	0.882526	23.0126	23.025	0.012351		7.09623	0.0200896	0.266727	TRUE	0.32156	TRUE	3	80.7892	17					1.51736	0.919761	23.0126	4.30265	0.180289	0.353166	Amp	N	N
120	E24	FALSE	Sample 19	SOD1	UNKNOWN	SYBR	None	0.799008	0.72862	0.876195	16.8252	16.8517	0.0265532		0.922985	0.0309211	0.323718	TRUE	0.218775	TRUE	3	81.4551	12					1.51928	0.917438	16.8252	4.30265	0.190675	0.456761	Amp	N	N
121	F1	FALSE	Sample 3	PGC1a	UNKNOWN	SYBR	None	0.770169	0.688908	0.861015	24.4967	24.4682	0.0284433		7.15447	0.0373869	0.376753	TRUE	0.273127	TRUE	3	81.9878	18					1.50182	0.929906	24.4967	4.30265	0.21589	0.537616	Amp	N	N
122	F2	FALSE	Sample 3	b-actin	UNKNOWN	SYBR	None				17.2895	17.3138	0.0242643					TRUE	0.249828	TRUE	3	88.5131	12					1.47597	0.923197	17.2895				Amp	N	N
123	F3	FALSE	Sample 3	OPA1	UNKNOWN	SYBR	None	0.899176	0.824902	0.980138	21.343	21.3587	0.0157137		4.0449	0.0289081	0.153324	TRUE	0.118406	TRUE	3	76.9273	17					1.53567	0.941707	21.343	4.30265	0.0289426	0.277706	Amp	N	N
124	F4	FALSE	Sample 3	TFAM	UNKNOWN	SYBR	None	0.819803	0.649386	1.03494	24.1041	24.0298	0.074275		6.71606	0.0781379	0.286651	TRUE	0.201425	TRUE	3	78.6585	19					1.47188	0.932563	24.1041	4.30265	-0.0495497	0.622851	Amp	N	N
125	F5	FALSE	Sample 3	Pink1	UNKNOWN	SYBR	None	0.836504	0.718101	0.97443	22.0546	22.0996	0.0450563		4.78588	0.0511745	0.257556	TRUE	0.20857	TRUE	3	82.3873	17					1.46697	0.926683	22.0546	4.30265	0.0373698	0.477742	Amp	N	N
126	F6	FALSE	Sample 3	Complex I	UNKNOWN	SYBR	None	1.30373	1.1917	1.42629	18.9805	18.9627	0.0178556		1.64891	0.0301261	-0.382643	TRUE	0.104195	TRUE	3	81.5882	15					1.49557	0.927687	18.9805	4.30265	-0.512265	-0.253021	Amp	N	N
127	F7	FALSE	Sample 3	NRF2	UNKNOWN	SYBR	None	1.11773	0.636596	1.9625	23.7955	23.9827	0.187182		6.66893	0.188749	-0.16057	TRUE	0.32156	TRUE	3	80.7892	18					1.50713	0.93095	23.7955	4.30265	-0.97269	0.651549	Amp	N	N
128	F8	FALSE	Sample 3	SOD1	UNKNOWN	SYBR	None	0.90648	0.83698	0.981751	18.0434	18.0547	0.0112534		0.74092	0.0267469	0.141653	TRUE	0.218775	TRUE	3	81.5882	13					1.52321	0.931755	18.0434	4.30265	0.0265705	0.256736	Amp	N	N
129	F9	FALSE	Sample 11	PGC1a	UNKNOWN	SYBR	None	1.08085	0.91954	1.27046	24.003	24.0358	0.0327377		6.66555	0.0541953	-0.112167	TRUE	0.273127	TRUE	3	82.2541	18					1.50857	0.936172	24.003	4.30265	-0.345351	0.121016	Amp	N	N
130	F10	FALSE	Sample 11	b-actin	UNKNOWN	SYBR	None				17.327	17.3702	0.04319					TRUE	0.249828	TRUE	3	88.7795	12					1.48535	0.926801	17.327				Amp	N	N
131	F11	FALSE	Sample 11	OPA1	UNKNOWN	SYBR	None	1.06828	0.936906	1.21807	21.1581	21.1665	0.0083952		3.79629	0.0439984	-0.0952864	TRUE	0.118406	TRUE	3	77.1936	17					1.54955	0.941676	21.1581	4.30265	-0.284596	0.0940233	Amp	N	N
132	F12	FALSE	Sample 11	TFAM	UNKNOWN	SYBR	None	0.944193	0.817974	1.08989	23.9037	23.8825	0.0212088		6.51226	0.0481164	0.0828457	TRUE	0.201425	TRUE	3	78.9248	19					1.48556	0.946052	23.9037	4.30265	-0.124182	0.289874	Amp	N	N
133	F13	FALSE	Sample 11	Pink1	UNKNOWN	SYBR	None	0.867002	0.761327	0.987344	22.1103	22.1044	0.00583267		4.73421	0.0435821	0.205894	TRUE	0.20857	TRUE	3	82.5204	17					1.48551	0.931498	22.1103	4.30265	0.0183751	0.393412	Amp	N	N
134	F14	FALSE	Sample 11	Complex I	UNKNOWN	SYBR	None	1.42248	1.23977	1.63211	18.9095	18.8934	0.0161066		1.52314	0.0460955	-0.508407	TRUE	0.104195	TRUE	3	81.8546	15					1.50018	0.934862	18.9095	4.30265	-0.70674	-0.310074	Amp	N	N
135	F15	FALSE	Sample 11	NRF2	UNKNOWN	SYBR	None	1.09216	0.943358	1.26444	24.0491	24.0725	0.0233793		6.70231	0.0491118	-0.127189	TRUE	0.32156	TRUE	3	81.0556	18					1.53484	0.943311	24.0491	4.30265	-0.3385	0.0841223	Amp	N	N
136	F16	FALSE	Sample 11	SOD1	UNKNOWN	SYBR	None	1.08034	0.896129	1.30242	17.9034	17.858	0.0454311		0.487778	0.0626846	-0.111489	TRUE	0.218775	TRUE	3	81.7214	13					1.53245	0.934877	17.9034	4.30265	-0.3812	0.158221	Amp	N	N
137	F17	FALSE	Sample 19	PGC1a	UNKNOWN	SYBR	None	0.670633	0.6271	0.717189	23.2989	23.2829	0.0159817		7.35412	0.0225046	0.576404	TRUE	0.273127	TRUE	3	81.8546	18					1.50251	0.927661	23.2989	4.30265	0.479574	0.673233	Amp	N	N
138	F18	FALSE	Sample 19	b-actin	UNKNOWN	SYBR	None				15.9446	15.9288	0.0158443					TRUE	0.249828	TRUE	3	88.5131	11					1.47477	0.908266	15.9446				Amp	N	N
139	F19	FALSE	Sample 19	OPA1	UNKNOWN	SYBR	None	0.733829	0.699949	0.76935	20.2664	20.2668	0.000411034		4.33806	0.0158497	0.446484	TRUE	0.118406	TRUE	3	76.9273	16					1.53598	0.925542	20.2664	4.30265	0.378288	0.514679	Amp	N	N
140	F20	FALSE	Sample 19	TFAM	UNKNOWN	SYBR	None	0.548365	0.499831	0.601611	23.2517	23.225	0.0267296		7.2962	0.0310727	0.866793	TRUE	0.201425	TRUE	3	78.7917	18					1.47721	0.926559	23.2517	4.30265	0.733098	1.00049	Amp	N	N
141	F21	FALSE	Sample 19	Pink1	UNKNOWN	SYBR	None	0.693389	0.656004	0.732903	20.9951	20.9853	0.00971127		5.05658	0.0185836	0.528264	TRUE	0.20857	TRUE	3	82.2541	16					1.46221	0.918821	20.9951	4.30265	0.448305	0.608223	Amp	N	N
142	F22	FALSE	Sample 19	Complex I	UNKNOWN	SYBR	None	0.990825	0.945068	1.0388	17.9731	17.9736	0.000538826		2.04485	0.0158535	0.013298	TRUE	0.104195	TRUE	3	81.5882	14					1.48913	0.914177	17.9731	4.30265	-0.0549141	0.0815101	Amp	N	N
143	F23	FALSE	Sample 19	NRF2	UNKNOWN	SYBR	None	0.831203	0.782864	0.882526	23.0373	23.025	0.012351		7.09623	0.0200896	0.266727	TRUE	0.32156	TRUE	3	80.7892	17					1.52482	0.916244	23.0373	4.30265	0.180289	0.353166	Amp	N	N
144	F24	FALSE	Sample 19	SOD1	UNKNOWN	SYBR	None	0.799008	0.72862	0.876195	16.8783	16.8517	0.0265532		0.922985	0.0309211	0.323718	TRUE	0.218775	TRUE	3	81.4551	12					1.51701	0.917694	16.8783	4.30265	0.190675	0.456761	Amp	N	N
145	G1	FALSE	Sample 4	PGC1a	UNKNOWN	SYBR	None	1.21375	1.00335	1.46827	23.9434	23.9669	0.02349		6.49825	0.0638321	-0.279469	TRUE	0.273127	TRUE	3	81.9878	18					1.50354	0.908438	23.9434	4.30265	-0.554117	-0.00482201	Amp	N	N
146	G2	FALSE	Sample 4	b-actin	UNKNOWN	SYBR	None				17.528	17.4687	0.0593529					TRUE	0.249828	TRUE	3	88.6463	13					1.45348	0.888494	17.528				Amp	N	N
147	G3	FALSE	Sample 4	OPA1	UNKNOWN	SYBR	None	1.44241	1.20641	1.72459	20.8236	20.8318	0.00813866		3.36309	0.0599083	-0.528486	TRUE	0.118406	TRUE	3	77.0605	17					1.53903	0.913273	20.8236	4.30265	-0.786251	-0.270722	Amp	N	N
148	G4	FALSE	Sample 4	TFAM	UNKNOWN	SYBR	None	1.18497	0.987345	1.42215	23.668	23.6532	0.0148287		6.18456	0.0611772	-0.24485	TRUE	0.201425	TRUE	3	78.9248	18					1.47219	0.907784	23.668	4.30265	-0.508075	0.0183742	Amp	N	N
149	G5	FALSE	Sample 4	Pink1	UNKNOWN	SYBR	None	1.29475	1.08446	1.54583	21.6213	21.6243	0.00299931		4.15564	0.0594286	-0.372677	TRUE	0.20857	TRUE	3	82.5204	16					1.46552	0.904924	21.6213	4.30265	-0.628377	-0.116976	Amp	N	N
150	G6	FALSE	Sample 4	Complex I	UNKNOWN	SYBR	None	1.63206	1.33773	1.99114	18.8239	18.7935	0.0303898		1.32486	0.0666806	-0.706692	TRUE	0.104195	TRUE	3	81.7214	15					1.48726	0.900591	18.8239	4.30265	-0.993595	-0.419788	Amp	N	N
151	G7	FALSE	Sample 4	NRF2	UNKNOWN	SYBR	None	1.11915	0.89315	1.40235	24.1826	24.1357	0.0468826		6.66709	0.0756356	-0.162409	TRUE	0.32156	TRUE	3	81.0556	19					1.51259	0.908661	24.1826	4.30265	-0.487843	0.163025	Amp	N	N
152	G8	FALSE	Sample 4	SOD1	UNKNOWN	SYBR	None	1.17114	0.980973	1.39817	17.8427	17.84	0.00263977		0.371355	0.0594115	-0.227912	TRUE	0.218775	TRUE	3	81.7214	13					1.51158	0.906021	17.8427	4.30265	-0.483539	0.0277153	Amp	N	N
153	G9	FALSE	Sample 12	PGC1a	UNKNOWN	SYBR	None	0.535869	0.465799	0.616478	23.6754	23.6351	0.040329		7.67776	0.0469875	0.900049	TRUE	0.273127	TRUE	3	81.8546	18					1.49679	0.927911	23.6754	4.30265	0.697878	1.10222	Amp	N	N
154	G10	FALSE	Sample 12	b-actin	UNKNOWN	SYBR	None				15.9815	15.9573	0.0241122					TRUE	0.249828	TRUE	3	88.5131	11					1.46551	0.915851	15.9815				Amp	N	N
155	G11	FALSE	Sample 12	OPA1	UNKNOWN	SYBR	None	0.699888	0.64139	0.763721	20.3803	20.3637	0.0165863		4.40638	0.0292661	0.514804	TRUE	0.118406	TRUE	3	76.9273	16					1.53799	0.933756	20.3803	4.30265	0.388882	0.640726	Amp	N	N
156	G12	FALSE	Sample 12	TFAM	UNKNOWN	SYBR	None	0.485985	0.450191	0.524625	23.4365	23.4278	0.00875473		7.47043	0.0256524	1.04102	TRUE	0.201425	TRUE	3	78.7917	18					1.47261	0.931548	23.4365	4.30265	0.930643	1.15139	Amp	N	N
157	G13	FALSE	Sample 12	Pink1	UNKNOWN	SYBR	None	0.634044	0.588709	0.682869	21.1491	21.143	0.0061121		5.18567	0.0248748	0.657346	TRUE	0.20857	TRUE	3	82.3873	16					1.46539	0.920148	21.1491	4.30265	0.550319	0.764374	Amp	N	N
158	G14	FALSE	Sample 12	Complex I	UNKNOWN	SYBR	None	0.91318	0.838064	0.995029	18.1042	18.1199	0.0157166		2.16258	0.0287821	0.131029	TRUE	0.104195	TRUE	3	81.5882	14					1.4907	0.924424	18.1042	4.30265	0.00718928	0.254868	Amp	N	N
159	G15	FALSE	Sample 12	NRF2	UNKNOWN	SYBR	None	0.707629	0.603115	0.830255	23.2379	23.2858	0.0478544		7.32843	0.0535859	0.498934	TRUE	0.32156	TRUE	3	80.7892	17					1.51599	0.929339	23.2379	4.30265	0.268373	0.729496	Amp	N	N
160	G16	FALSE	Sample 12	SOD1	UNKNOWN	SYBR	None	0.748784	0.692375	0.809789	16.9844	16.974	0.0104065		1.01664	0.026262	0.417378	TRUE	0.218775	TRUE	3	81.5882	12					1.52129	0.926052	16.9844	4.30265	0.304382	0.530374	Amp	N	N
161	G17	FALSE	Sample 20	PGC1a	UNKNOWN	SYBR	None	135.242	47.6864	383.557	30.8282	30.7456	0.0826359		-0.301685	0.349528	-7.0794	TRUE	0.273127	TRUE	3	84.1185	24	81.0556				1.52418	0.989769	30.8282	4.30265	-8.5833	-5.57551	Amp	Y	N
163	G19	FALSE	Sample 20	OPA1	UNKNOWN	SYBR	None	1.82208	0.240264	13.8181	34.6616	34.0733	0.588337		3.02599	0.679324	-0.865589	TRUE	0.118406	TRUE	3	75.9951	30					1.4561	0.987615	34.6616	4.30265	-3.78848	2.05731	Amp	N	Y
164	G20	FALSE	Sample 20	TFAM	UNKNOWN	SYBR	None	6.20961	0.0855018	450.976	36.2383	34.8422	1.39617		3.79491	1.43688	-2.6345	TRUE	0.201425	TRUE	3	76.7941	31					1.35506	0.977772	36.2383	4.30265	-8.81691	3.5479	Amp	N	Y
165	G21	FALSE	Sample 20	Pink1	UNKNOWN	SYBR	None	6.85078	1.89688	24.7423	33.064	32.7993	0.264687		1.75205	0.430581	-2.77627	TRUE	0.20857	TRUE	3	75.7287	27					1.45154	0.980766	33.064	4.30265	-4.62891	-0.923629	Amp	N	N
166	G22	FALSE	Sample 20	Complex I	UNKNOWN	SYBR	None	17.3524	6.28102	47.9391	28.9893	28.9618	0.027566		-2.08551	0.340736	-4.11706	TRUE	0.104195	TRUE	3	81.4551	24					1.52852	0.996434	28.9893	4.30265	-5.58313	-2.651	Amp	N	N
167	G23	FALSE	Sample 20	NRF2	UNKNOWN	SYBR	None	10.8452	1.64434	71.5287	34.9714	34.4378	0.5336		3.39052	0.632511	-3.43898	TRUE	0.32156	TRUE	3	79.3244	29	75.8619				1.51698	0.983972	34.9714	4.30265	-6.16045	-0.717505	Amp	Y	Y
168	G24	FALSE	Sample 20	SOD1	UNKNOWN	SYBR	None	0.137538	0.137538	0.137538	34.5086	34.5086			3.46136		2.8621	TRUE	0.218775	TRUE	3	81.8546	29					1.52922	0.991611	34.5086				Amp	N	N
169	H1	FALSE	Sample 4	PGC1a	UNKNOWN	SYBR	None	1.21375	1.00335	1.46827	23.9904	23.9669	0.02349		6.49825	0.0638321	-0.279469	TRUE	0.273127	TRUE	3	81.9878	18					1.50034	0.908382	23.9904	4.30265	-0.554117	-0.00482201	Amp	N	N
170	H2	FALSE	Sample 4	b-actin	UNKNOWN	SYBR	None				17.4093	17.4687	0.0593529					TRUE	0.249828	TRUE	3	88.6463	12					1.47508	0.890016	17.4093				Amp	N	N
171	H3	FALSE	Sample 4	OPA1	UNKNOWN	SYBR	None	1.44241	1.20641	1.72459	20.8399	20.8318	0.00813866		3.36309	0.0599083	-0.528486	TRUE	0.118406	TRUE	3	77.0605	17					1.53498	0.916319	20.8399	4.30265	-0.786251	-0.270722	Amp	N	N
172	H4	FALSE	Sample 4	TFAM	UNKNOWN	SYBR	None	1.18497	0.987345	1.42215	23.6384	23.6532	0.0148287		6.18456	0.0611772	-0.24485	TRUE	0.201425	TRUE	3	78.9248	18					1.46991	0.920965	23.6384	4.30265	-0.508075	0.0183742	Amp	N	N
173	H5	FALSE	Sample 4	Pink1	UNKNOWN	SYBR	None	1.29475	1.08446	1.54583	21.6273	21.6243	0.00299931		4.15564	0.0594286	-0.372677	TRUE	0.20857	TRUE	3	82.5204	17					1.46798	0.901168	21.6273	4.30265	-0.628377	-0.116976	Amp	N	N
174	H6	FALSE	Sample 4	Complex I	UNKNOWN	SYBR	None	1.63206	1.33773	1.99114	18.7631	18.7935	0.0303898		1.32486	0.0666806	-0.706692	TRUE	0.104195	TRUE	3	81.7214	14					1.49569	0.906563	18.7631	4.30265	-0.993595	-0.419788	Amp	N	N
175	H7	FALSE	Sample 4	NRF2	UNKNOWN	SYBR	None	1.11915	0.89315	1.40235	24.0889	24.1357	0.0468826		6.66709	0.0756356	-0.162409	TRUE	0.32156	TRUE	3	81.0556	18					1.52375	0.907154	24.0889	4.30265	-0.487843	0.163025	Amp	N	N
176	H8	FALSE	Sample 4	SOD1	UNKNOWN	SYBR	None	1.17114	0.980973	1.39817	17.8374	17.84	0.00263977		0.371355	0.0594115	-0.227912	TRUE	0.218775	TRUE	3	81.7214	13					1.50979	0.904748	17.8374	4.30265	-0.483539	0.0277153	Amp	N	N
177	H9	FALSE	Sample 12	PGC1a	UNKNOWN	SYBR	None	0.535869	0.465799	0.616478	23.5948	23.6351	0.040329		7.67776	0.0469875	0.900049	TRUE	0.273127	TRUE	3	81.8546	18					1.50645	0.927079	23.5948	4.30265	0.697878	1.10222	Amp	N	N
178	H10	FALSE	Sample 12	b-actin	UNKNOWN	SYBR	None				15.9332	15.9573	0.0241122					TRUE	0.249828	TRUE	3	88.5131	11					1.47581	0.917526	15.9332				Amp	N	N
179	H11	FALSE	Sample 12	OPA1	UNKNOWN	SYBR	None	0.699888	0.64139	0.763721	20.3471	20.3637	0.0165863		4.40638	0.0292661	0.514804	TRUE	0.118406	TRUE	3	76.9273	16					1.53681	0.935609	20.3471	4.30265	0.388882	0.640726	Amp	N	N
180	H12	FALSE	Sample 12	TFAM	UNKNOWN	SYBR	None	0.485985	0.450191	0.524625	23.419	23.4278	0.00875473		7.47043	0.0256524	1.04102	TRUE	0.201425	TRUE	3	78.7917	18					1.47539	0.932208	23.419	4.30265	0.930643	1.15139	Amp	N	N
181	H13	FALSE	Sample 12	Pink1	UNKNOWN	SYBR	None	0.634044	0.588709	0.682869	21.1369	21.143	0.0061121		5.18567	0.0248748	0.657346	TRUE	0.20857	TRUE	3	82.3873	16					1.46275	0.920612	21.1369	4.30265	0.550319	0.764374	Amp	N	N
182	H14	FALSE	Sample 12	Complex I	UNKNOWN	SYBR	None	0.91318	0.838064	0.995029	18.1356	18.1199	0.0157166		2.16258	0.0287821	0.131029	TRUE	0.104195	TRUE	3	81.5882	14					1.48959	0.924828	18.1356	4.30265	0.00718928	0.254868	Amp	N	N
183	H15	FALSE	Sample 12	NRF2	UNKNOWN	SYBR	None	0.707629	0.603115	0.830255	23.3336	23.2858	0.0478544		7.32843	0.0535859	0.498934	TRUE	0.32156	TRUE	3	80.7892	17					1.51672	0.933599	23.3336	4.30265	0.268373	0.729496	Amp	N	N
184	H16	FALSE	Sample 12	SOD1	UNKNOWN	SYBR	None	0.748784	0.692375	0.809789	16.9636	16.974	0.0104065		1.01664	0.026262	0.417378	TRUE	0.218775	TRUE	3	81.5882	12					1.51846	0.928041	16.9636	4.30265	0.304382	0.530374	Amp	N	N
185	H17	FALSE	Sample 20	PGC1a	UNKNOWN	SYBR	None	135.242	47.6864	383.557	30.663	30.7456	0.0826359		-0.301685	0.349528	-7.0794	TRUE	0.273127	TRUE	3	81.0556	24	83.9853				1.52508	0.988977	30.663	4.30265	-8.5833	-5.57551	Amp	Y	N
187	H19	FALSE	Sample 20	OPA1	UNKNOWN	SYBR	None	1.82208	0.240264	13.8181	33.4849	34.0733	0.588337		3.02599	0.679324	-0.865589	TRUE	0.118406	TRUE	3	77.5931	29					1.53284	0.989813	33.4849	4.30265	-3.78848	2.05731	Amp	N	Y
188	H20	FALSE	Sample 20	TFAM	UNKNOWN	SYBR	None	6.20961	0.0855018	450.976	33.446	34.8422	1.39617		3.79491	1.43688	-2.6345	TRUE	0.201425	TRUE	3	79.058	27					1.48083	0.988776	33.446	4.30265	-8.81691	3.5479	Amp	N	Y
189	H21	FALSE	Sample 20	Pink1	UNKNOWN	SYBR	None	6.85078	1.89688	24.7423	32.5346	32.7993	0.264687		1.75205	0.430581	-2.77627	TRUE	0.20857	TRUE	3	75.7287	27					1.4557	0.983113	32.5346	4.30265	-4.62891	-0.923629	Amp	N	N
190	H22	FALSE	Sample 20	Complex I	UNKNOWN	SYBR	None	17.3524	6.28102	47.9391	28.9342	28.9618	0.027566		-2.08551	0.340736	-4.11706	TRUE	0.104195	TRUE	3	81.5882	24					1.52868	0.995813	28.9342	4.30265	-5.58313	-2.651	Amp	N	N
191	H23	FALSE	Sample 20	NRF2	UNKNOWN	SYBR	None	10.8452	1.64434	71.5287	33.9042	34.4378	0.5336		3.39052	0.632511	-3.43898	TRUE	0.32156	TRUE	3	75.8619	27	79.4575				1.52122	0.986061	33.9042	4.30265	-6.16045	-0.717505	Amp	Y	Y
192	H24	FALSE	Sample 20	SOD1	UNKNOWN	SYBR	None	0.137538	0.137538	0.137538	Undetermined	34.5086			3.46136		2.8621	TRUE	0.218775	TRUE	3	78.9248	34					0.947478	0	Undetermined				No Amp	N	N
193	I1	FALSE	Sample 5	PGC1a	UNKNOWN	SYBR	None	1.32699	1.2505	1.40817	24.3274	24.3256	0.00180817		6.36956	0.0199082	-0.408158	TRUE	0.273127	TRUE	3	82.2541	19					1.50733	0.918581	24.3274	4.30265	-0.493816	-0.3225	Amp	N	N
194	I2	FALSE	Sample 5	b-actin	UNKNOWN	SYBR	None				17.9759	17.9561	0.0198259					TRUE	0.249828	TRUE	3	88.6463	13					1.479	0.911568	17.9759				Amp	N	N
195	I3	FALSE	Sample 5	OPA1	UNKNOWN	SYBR	None	1.24828	1.16053	1.34267	21.542	21.5277	0.0142937		3.57163	0.0244413	-0.319947	TRUE	0.118406	TRUE	3	77.0605	17					1.54158	0.928835	21.542	4.30265	-0.42511	-0.214785	Amp	N	N
196	I4	FALSE	Sample 5	TFAM	UNKNOWN	SYBR	None	1.29283	1.21614	1.37434	24.0202	24.015	0.00522327		6.05888	0.0205024	-0.370528	TRUE	0.201425	TRUE	3	78.9248	19					1.47955	0.930015	24.0202	4.30265	-0.458743	-0.282313	Amp	N	N
197	I5	FALSE	Sample 5	Pink1	UNKNOWN	SYBR	None	1.11367	1.03127	1.20266	22.3126	22.3291	0.0164728		4.373	0.0257764	-0.155322	TRUE	0.20857	TRUE	3	82.5204	17					1.47933	0.922421	22.3126	4.30265	-0.266229	-0.0444153	Amp	N	N
198	I6	FALSE	Sample 5	Complex I	UNKNOWN	SYBR	None	1.67684	1.55607	1.80699	19.2572	19.2419	0.0153341		1.2858	0.025064	-0.745747	TRUE	0.104195	TRUE	3	81.7214	15					1.50476	0.915091	19.2572	4.30265	-0.853588	-0.637905	Amp	N	N
199	I7	FALSE	Sample 5	NRF2	UNKNOWN	SYBR	None	1.3454	1.24404	1.45503	24.3403	24.3575	0.0172272		6.40146	0.0262649	-0.428039	TRUE	0.32156	TRUE	3	80.9224	18					1.52826	0.920691	24.3403	4.30265	-0.541047	-0.31503	Amp	N	N
200	I8	FALSE	Sample 5	SOD1	UNKNOWN	SYBR	None	1.19852	1.10347	1.30175	18.2747	18.2941	0.019352		0.338016	0.027705	-0.261251	TRUE	0.218775	TRUE	3	81.7214	13					1.53276	0.921138	18.2747	4.30265	-0.380456	-0.142047	Amp	N	N
201	I9	FALSE	Sample 13	PGC1a	UNKNOWN	SYBR	None	0.72834	0.569862	0.93089	23.6228	23.6554	0.0326462		7.23503	0.0822747	0.457316	TRUE	0.273127	TRUE	3	81.7214	18					1.51197	0.945037	23.6228	4.30265	0.103317	0.811316	Amp	N	N
202	I10	FALSE	Sample 13	b-actin	UNKNOWN	SYBR	None				16.3449	16.4204	0.0755205					TRUE	0.249828	TRUE	3	88.3799	11					1.48287	0.936445	16.3449				Amp	N	N
203	I11	FALSE	Sample 13	OPA1	UNKNOWN	SYBR	None	0.811079	0.643455	1.02237	20.5961	20.614	0.0179625		4.19367	0.0776273	0.302086	TRUE	0.118406	TRUE	3	76.7941	16					1.54048	0.953951	20.5961	4.30265	-0.0319174	0.636089	Amp	N	N
204	I12	FALSE	Sample 13	TFAM	UNKNOWN	SYBR	None	0.566421	0.436399	0.735183	23.6258	23.6698	0.0440741		7.24946	0.0874407	0.820052	TRUE	0.201425	TRUE	3	78.6585	18					1.47958	0.948163	23.6258	4.30265	0.443825	1.19628	Amp	N	N
205	I13	FALSE	Sample 13	Pink1	UNKNOWN	SYBR	None	0.619012	0.494177	0.775381	21.6406	21.6407	6.29425e-05		5.22028	0.0755205	0.691961	TRUE	0.20857	TRUE	3	82.2541	16					1.46995	0.941797	21.6406	4.30265	0.367023	1.0169	Amp	N	N
206	I14	FALSE	Sample 13	Complex I	UNKNOWN	SYBR	None	1.40384	1.11692	1.76446	17.9494	17.9625	0.0131798		1.54218	0.076662	-0.489375	TRUE	0.104195	TRUE	3	81.4551	14					1.49949	0.944664	17.9494	4.30265	-0.819225	-0.159525	Amp	N	N
207	I15	FALSE	Sample 13	NRF2	UNKNOWN	SYBR	None	0.618686	0.474418	0.806825	23.9897	23.9426	0.0471411		7.52222	0.089026	0.69272	TRUE	0.32156	TRUE	3	80.7892	18					1.5247	0.947858	23.9897	4.30265	0.309672	1.07577	Amp	N	N
208	I16	FALSE	Sample 13	SOD1	UNKNOWN	SYBR	None	1.08078	0.861658	1.35563	16.8993	16.9076	0.00828171		0.487193	0.0759732	-0.112074	TRUE	0.218775	TRUE	3	81.4551	12					1.52798	0.94383	16.8993	4.30265	-0.43896	0.214813	Amp	N	N
209	I17	FALSE	Sample 21	PGC1a	UNKNOWN	SYBR	None	0.930274	0.854828	1.01238	22.8627	22.8908	0.0281143		6.88199	0.0283599	0.104272	TRUE	0.273127	TRUE	3	81.8546	17					1.5112	0.930325	22.8627	4.30265	-0.0177509	0.226295	Amp	N	N
210	I18	FALSE	Sample 21	b-actin	UNKNOWN	SYBR	None				16.0125	16.0088	0.0037241					TRUE	0.249828	TRUE	3	88.5131	11					1.47389	0.925128	16.0125				Amp	N	N
211	I19	FALSE	Sample 21	OPA1	UNKNOWN	SYBR	None	0.795772	0.710003	0.891901	20.1919	20.23	0.0380573		4.22115	0.0382391	0.329574	TRUE	0.118406	TRUE	3	76.9273	16					1.53769	0.931249	20.1919	4.30265	0.165044	0.494103	Amp	N	N
212	I20	FALSE	Sample 21	TFAM	UNKNOWN	SYBR	None	0.525499	0.501856	0.550255	23.3814	23.3665	0.0149794		7.35765	0.0154354	0.928241	TRUE	0.201425	TRUE	3	78.9248	18					1.48443	0.92754	23.3814	4.30265	0.861828	0.994654	Amp	N	N
213	I21	FALSE	Sample 21	Pink1	UNKNOWN	SYBR	None	0.873993	0.857881	0.890408	20.7364	20.7314	0.00500584		4.72263	0.00623918	0.194306	TRUE	0.20857	TRUE	3	82.3873	16					1.47201	0.918768	20.7364	4.30265	0.167461	0.221151	Amp	N	N
214	I22	FALSE	Sample 21	Complex I	UNKNOWN	SYBR	None	1.15164	1.12232	1.18173	17.8445	17.8367	0.00780392		1.82786	0.00864697	-0.20369	TRUE	0.104195	TRUE	3	81.5882	14					1.49568	0.920718	17.8445	4.30265	-0.240894	-0.166485	Amp	N	N
215	I23	FALSE	Sample 21	NRF2	UNKNOWN	SYBR	None	0.719572	0.598182	0.865596	23.2513	23.3131	0.0618391		7.30429	0.0619511	0.474789	TRUE	0.32156	TRUE	3	80.9224	18					1.50434	0.924117	23.2513	4.30265	0.208234	0.741343	Amp	N	N
216	I24	FALSE	Sample 21	SOD1	UNKNOWN	SYBR	None	0.924568	0.90309	0.946557	16.7282	16.7212	0.00694561		0.712416	0.00788102	0.113149	TRUE	0.218775	TRUE	3	81.5882	12					1.52202	0.922484	16.7282	4.30265	0.0792394	0.147058	Amp	N	N
217	J1	FALSE	Sample 5	PGC1a	UNKNOWN	SYBR	None	1.32699	1.2505	1.40817	24.3238	24.3256	0.00180817		6.36956	0.0199082	-0.408158	TRUE	0.273127	TRUE	3	82.1209	19					1.50175	0.91985	24.3238	4.30265	-0.493816	-0.3225	Amp	N	N
218	J2	FALSE	Sample 5	b-actin	UNKNOWN	SYBR	None				17.9363	17.9561	0.0198259					TRUE	0.249828	TRUE	3	88.5131	13					1.475	0.91295	17.9363				Amp	N	N
219	J3	FALSE	Sample 5	OPA1	UNKNOWN	SYBR	None	1.24828	1.16053	1.34267	21.5134	21.5277	0.0142937		3.57163	0.0244413	-0.319947	TRUE	0.118406	TRUE	3	77.0605	17					1.54355	0.929129	21.5134	4.30265	-0.42511	-0.214785	Amp	N	N
220	J4	FALSE	Sample 5	TFAM	UNKNOWN	SYBR	None	1.29283	1.21614	1.37434	24.0097	24.015	0.00522327		6.05888	0.0205024	-0.370528	TRUE	0.201425	TRUE	3	78.9248	19					1.48952	0.923795	24.0097	4.30265	-0.458743	-0.282313	Amp	N	N
221	J5	FALSE	Sample 5	Pink1	UNKNOWN	SYBR	None	1.11367	1.03127	1.20266	22.3455	22.3291	0.0164728		4.373	0.0257764	-0.155322	TRUE	0.20857	TRUE	3	82.3873	17					1.47685	0.91799	22.3455	4.30265	-0.266229	-0.0444153	Amp	N	N
222	J6	FALSE	Sample 5	Complex I	UNKNOWN	SYBR	None	1.67684	1.55607	1.80699	19.2265	19.2419	0.0153341		1.2858	0.025064	-0.745747	TRUE	0.104195	TRUE	3	81.7214	15					1.50651	0.914653	19.2265	4.30265	-0.853588	-0.637905	Amp	N	N
223	J7	FALSE	Sample 5	NRF2	UNKNOWN	SYBR	None	1.3454	1.24404	1.45503	24.3748	24.3575	0.0172272		6.40146	0.0262649	-0.428039	TRUE	0.32156	TRUE	3	80.9224	19					1.52944	0.922534	24.3748	4.30265	-0.541047	-0.31503	Amp	N	N
224	J8	FALSE	Sample 5	SOD1	UNKNOWN	SYBR	None	1.19852	1.10347	1.30175	18.3134	18.2941	0.019352		0.338016	0.027705	-0.261251	TRUE	0.218775	TRUE	3	81.5882	13					1.52915	0.918105	18.3134	4.30265	-0.380456	-0.142047	Amp	N	N
225	J9	FALSE	Sample 13	PGC1a	UNKNOWN	SYBR	None	0.72834	0.569862	0.93089	23.688	23.6554	0.0326462		7.23503	0.0822747	0.457316	TRUE	0.273127	TRUE	3	81.7214	18					1.50959	0.944506	23.688	4.30265	0.103317	0.811316	Amp	N	N
226	J10	FALSE	Sample 13	b-actin	UNKNOWN	SYBR	None				16.4959	16.4204	0.0755205					TRUE	0.249828	TRUE	3	88.2468	11					1.47533	0.938475	16.4959				Amp	N	N
227	J11	FALSE	Sample 13	OPA1	UNKNOWN	SYBR	None	0.811079	0.643455	1.02237	20.632	20.614	0.0179625		4.19367	0.0776273	0.302086	TRUE	0.118406	TRUE	3	76.7941	16					1.54176	0.951556	20.632	4.30265	-0.0319174	0.636089	Amp	N	N
228	J12	FALSE	Sample 13	TFAM	UNKNOWN	SYBR	None	0.566421	0.436399	0.735183	23.7139	23.6698	0.0440741		7.24946	0.0874407	0.820052	TRUE	0.201425	TRUE	3	78.6585	19					1.48556	0.943167	23.7139	4.30265	0.443825	1.19628	Amp	N	N
229	J13	FALSE	Sample 13	Pink1	UNKNOWN	SYBR	None	0.619012	0.494177	0.775381	21.6407	21.6407	6.29425e-05		5.22028	0.0755205	0.691961	TRUE	0.20857	TRUE	3	82.2541	17					1.47235	0.939457	21.6407	4.30265	0.367023	1.0169	Amp	N	N
230	J14	FALSE	Sample 13	Complex I	UNKNOWN	SYBR	None	1.40384	1.11692	1.76446	17.9757	17.9625	0.0131798		1.54218	0.076662	-0.489375	TRUE	0.104195	TRUE	3	81.4551	14					1.49471	0.941174	17.9757	4.30265	-0.819225	-0.159525	Amp	N	N
231	J15	FALSE	Sample 13	NRF2	UNKNOWN	SYBR	None	0.618686	0.474418	0.806825	23.8954	23.9426	0.0471411		7.52222	0.089026	0.69272	TRUE	0.32156	TRUE	3	80.7892	18					1.51527	0.941748	23.8954	4.30265	0.309672	1.07577	Amp	N	N
232	J16	FALSE	Sample 13	SOD1	UNKNOWN	SYBR	None	1.08078	0.861658	1.35563	16.9158	16.9076	0.00828171		0.487193	0.0759732	-0.112074	TRUE	0.218775	TRUE	3	81.4551	12					1.52985	0.947357	16.9158	4.30265	-0.43896	0.214813	Amp	N	N
233	J17	FALSE	Sample 21	PGC1a	UNKNOWN	SYBR	None	0.930274	0.854828	1.01238	22.9189	22.8908	0.0281143		6.88199	0.0283599	0.104272	TRUE	0.273127	TRUE	3	81.7214	17					1.50992	0.928541	22.9189	4.30265	-0.0177509	0.226295	Amp	N	N
234	J18	FALSE	Sample 21	b-actin	UNKNOWN	SYBR	None				16.0051	16.0088	0.0037241					TRUE	0.249828	TRUE	3	88.5131	11					1.47177	0.913398	16.0051				Amp	N	N
235	J19	FALSE	Sample 21	OPA1	UNKNOWN	SYBR	None	0.795772	0.710003	0.891901	20.268	20.23	0.0380573		4.22115	0.0382391	0.329574	TRUE	0.118406	TRUE	3	76.9273	16					1.53719	0.929987	20.268	4.30265	0.165044	0.494103	Amp	N	N
236	J20	FALSE	Sample 21	TFAM	UNKNOWN	SYBR	None	0.525499	0.501856	0.550255	23.3515	23.3665	0.0149794		7.35765	0.0154354	0.928241	TRUE	0.201425	TRUE	3	78.9248	18					1.48352	0.928688	23.3515	4.30265	0.861828	0.994654	Amp	N	N
237	J21	FALSE	Sample 21	Pink1	UNKNOWN	SYBR	None	0.873993	0.857881	0.890408	20.7264	20.7314	0.00500584		4.72263	0.00623918	0.194306	TRUE	0.20857	TRUE	3	82.3873	16					1.4688	0.914927	20.7264	4.30265	0.167461	0.221151	Amp	N	N
238	J22	FALSE	Sample 21	Complex I	UNKNOWN	SYBR	None	1.15164	1.12232	1.18173	17.8289	17.8367	0.00780392		1.82786	0.00864697	-0.20369	TRUE	0.104195	TRUE	3	81.5882	14					1.49871	0.920808	17.8289	4.30265	-0.240894	-0.166485	Amp	N	N
239	J23	FALSE	Sample 21	NRF2	UNKNOWN	SYBR	None	0.719572	0.598182	0.865596	23.3749	23.3131	0.0618391		7.30429	0.0619511	0.474789	TRUE	0.32156	TRUE	3	80.9224	18					1.52342	0.930554	23.3749	4.30265	0.208234	0.741343	Amp	N	N
240	J24	FALSE	Sample 21	SOD1	UNKNOWN	SYBR	None	0.924568	0.90309	0.946557	16.7143	16.7212	0.00694561		0.712416	0.00788102	0.113149	TRUE	0.218775	TRUE	3	81.5882	12					1.52592	0.918034	16.7143	4.30265	0.0792394	0.147058	Amp	N	N
241	K1	FALSE	Sample 6	PGC1a	UNKNOWN	SYBR	None	0.862538	0.763696	0.974172	24.1007	24.1414	0.0407143		6.99106	0.0408094	0.213341	TRUE	0.273127	TRUE	3	81.9878	18					1.50501	0.916946	24.1007	4.30265	0.0377522	0.388929	Amp	N	N
242	K2	FALSE	Sample 6	b-actin	UNKNOWN	SYBR	None				17.1475	17.1503	0.00278473					TRUE	0.249828	TRUE	3	88.5131	12					1.47201	0.904451	17.1475				Amp	N	N
243	K3	FALSE	Sample 6	OPA1	UNKNOWN	SYBR	None	0.953958	0.942139	0.965926	21.1068	21.1099	0.00311756		3.95958	0.00418018	0.0680017	TRUE	0.118406	TRUE	3	76.9273	17					1.53799	0.926009	21.1068	4.30265	0.0500159	0.0859876	Amp	N	N
244	K4	FALSE	Sample 6	TFAM	UNKNOWN	SYBR	None	0.912489	0.902439	0.922651	23.7094	23.7119	0.00245667		6.56153	0.00371348	0.132121	TRUE	0.201425	TRUE	3	78.7917	19					1.47766	0.924951	23.7094	4.30265	0.116143	0.148099	Amp	N	N
245	K5	FALSE	Sample 6	Pink1	UNKNOWN	SYBR	None	1.06131	1.00438	1.12146	21.5745	21.5928	0.0182743		4.44248	0.0184853	-0.0858412	TRUE	0.20857	TRUE	3	82.2541	17					1.47349	0.908802	21.5745	4.30265	-0.165377	-0.00630551	Amp	N	N
246	K6	FALSE	Sample 6	Complex I	UNKNOWN	SYBR	None	1.33849	1.23715	1.44813	18.735	18.7613	0.0262508		1.61094	0.0263981	-0.420607	TRUE	0.104195	TRUE	3	81.5882	15					1.49504	0.915193	18.735	4.30265	-0.534189	-0.307025	Amp	N	N
247	K7	FALSE	Sample 6	NRF2	UNKNOWN	SYBR	None	0.981155	0.930937	1.03408	23.9899	24.0073	0.017395		6.85695	0.0176165	0.0274467	TRUE	0.32156	TRUE	3	80.7892	18					1.52373	0.918854	23.9899	4.30265	-0.048351	0.103244	Amp	N	N
248	K8	FALSE	Sample 6	SOD1	UNKNOWN	SYBR	None	0.884841	0.851452	0.91954	17.9135	17.9261	0.0125933		0.775777	0.0128975	0.17651	TRUE	0.218775	TRUE	3	81.4551	13					1.51552	0.914451	17.9135	4.30265	0.121016	0.232003	Amp	N	N
249	K9	FALSE	Sample 14	PGC1a	UNKNOWN	SYBR	None	0.563567	0.456448	0.695825	24.8681	24.809	0.0590572		7.60506	0.0706857	0.82734	TRUE	0.273127	TRUE	3	81.1887	19					1.48888	0.977924	24.8681	4.30265	0.523204	1.13148	Amp	N	N
250	K10	FALSE	Sample 14	b-actin	UNKNOWN	SYBR	None				17.1651	17.204	0.0388422					TRUE	0.249828	TRUE	3	88.1136	12					1.45304	0.976471	17.1651				Amp	N	N
251	K11	FALSE	Sample 14	OPA1	UNKNOWN	SYBR	None	0.7847	0.655189	0.93981	21.399	21.4454	0.04636		4.24137	0.0604811	0.349788	TRUE	0.118406	TRUE	3	76.6609	17					1.52312	0.98251	21.399	4.30265	0.0895584	0.610017	Amp	N	N
252	K12	FALSE	Sample 14	TFAM	UNKNOWN	SYBR	None	0.569676	0.483608	0.671061	24.4064	24.4452	0.0388269		7.2412	0.0549204	0.811788	TRUE	0.201425	TRUE	3	78.5253	19					1.45144	0.975493	24.4064	4.30265	0.575484	1.04809	Amp	N	N
253	K13	FALSE	Sample 14	Pink1	UNKNOWN	SYBR	None	0.421711	0.372096	0.47794	22.9621	22.978	0.0158949		5.77399	0.0419686	1.24568	TRUE	0.20857	TRUE	3	82.1209	18					1.444	0.972526	22.9621	4.30265	1.0651	1.42625	Amp	N	N
254	K14	FALSE	Sample 14	Complex I	UNKNOWN	SYBR	None	1.90735	1.67852	2.16737	18.3221	18.304	0.0180998		1.09999	0.0428523	-0.931566	TRUE	0.104195	TRUE	3	81.3219	14					1.48102	0.97889	18.3221	4.30265	-1.11594	-0.747188	Amp	N	N
255	K15	FALSE	Sample 14	NRF2	UNKNOWN	SYBR	None	0.456364	0.378359	0.55045	25.1158	25.1652	0.0494127		7.96124	0.0628517	1.13174	TRUE	0.32156	TRUE	3	80.6561	18					1.49549	0.973345	25.1158	4.30265	0.861315	1.40217	Amp	N	N
256	K16	FALSE	Sample 14	SOD1	UNKNOWN	SYBR	None	1.47714	1.30739	1.66894	17.2275	17.2404	0.0129137		0.0364571	0.0409326	-0.56281	TRUE	0.218775	TRUE	3	81.3219	12					1.50786	0.976123	17.2275	4.30265	-0.738929	-0.386691	Amp	N	N
257	K17	FALSE	Sample 22	PGC1a	UNKNOWN	SYBR	None	0.78471	0.683243	0.901246	22.8968	22.9429	0.0461254		7.12748	0.0464274	0.349768	TRUE	0.273127	TRUE	3	81.9878	17					1.51141	0.925421	22.8968	4.30265	0.150007	0.549529	Amp	N	N
258	K18	FALSE	Sample 22	b-actin	UNKNOWN	SYBR	None				15.8207	15.8154	0.00528669					TRUE	0.249828	TRUE	3	88.6463	11					1.47499	0.915332	15.8207				Amp	N	N
259	K19	FALSE	Sample 22	OPA1	UNKNOWN	SYBR	None	0.897686	0.878902	0.916872	19.858	19.8627	0.00472546		4.0473	0.00709077	0.155717	TRUE	0.118406	TRUE	3	77.0605	16					1.52858	0.932894	19.858	4.30265	0.125208	0.186227	Amp	N	N
260	K20	FALSE	Sample 22	TFAM	UNKNOWN	SYBR	None	1.14265	1.10358	1.18311	22.0421	22.0525	0.0103998		6.23703	0.0116664	-0.192382	TRUE	0.201425	TRUE	3	78.7917	17					1.47574	0.929734	22.0421	4.30265	-0.242579	-0.142186	Amp	N	N
261	K21	FALSE	Sample 22	Pink1	UNKNOWN	SYBR	None	0.614844	0.58263	0.648839	21.0627	21.0455	0.0172529		5.23003	0.0180447	0.701708	TRUE	0.20857	TRUE	3	82.3873	16					1.46861	0.917771	21.0627	4.30265	0.624068	0.779349	Amp	N	N
262	K22	FALSE	Sample 22	Complex I	UNKNOWN	SYBR	None	1.47993	1.45348	1.50687	17.2785	17.2815	0.00293636		1.46602	0.00604743	-0.565533	TRUE	0.104195	TRUE	3	81.7214	13					1.50598	0.920983	17.2785	4.30265	-0.591553	-0.539513	Amp	N	N
263	K23	FALSE	Sample 22	NRF2	UNKNOWN	SYBR	None	0.771059	0.728308	0.81632	23.0016	23.02	0.0183811		7.20458	0.0191263	0.375086	TRUE	0.32156	TRUE	3	80.9224	17					1.53164	0.926109	23.0016	4.30265	0.292793	0.45738	Amp	N	N
264	K24	FALSE	Sample 22	SOD1	UNKNOWN	SYBR	None	1.23943	1.19227	1.28846	16.0931	16.105	0.0118856		0.289585	0.0130084	-0.309682	TRUE	0.218775	TRUE	3	81.5882	11					1.52664	0.921511	16.0931	4.30265	-0.365653	-0.253712	Amp	N	N
265	L1	FALSE	Sample 6	PGC1a	UNKNOWN	SYBR	None	0.862538	0.763696	0.974172	24.1821	24.1414	0.0407143		6.99106	0.0408094	0.213341	TRUE	0.273127	TRUE	3	81.8546	18					1.49995	0.916298	24.1821	4.30265	0.0377522	0.388929	Amp	N	N
266	L2	FALSE	Sample 6	b-actin	UNKNOWN	SYBR	None				17.1531	17.1503	0.00278473					TRUE	0.249828	TRUE	3	88.3799	12					1.47007	0.89632	17.1531				Amp	N	N
267	L3	FALSE	Sample 6	OPA1	UNKNOWN	SYBR	None	0.953958	0.942139	0.965926	21.113	21.1099	0.00311756		3.95958	0.00418018	0.0680017	TRUE	0.118406	TRUE	3	76.9273	17					1.53655	0.923742	21.113	4.30265	0.0500159	0.0859876	Amp	N	N
268	L4	FALSE	Sample 6	TFAM	UNKNOWN	SYBR	None	0.912489	0.902439	0.922651	23.7143	23.7119	0.00245667		6.56153	0.00371348	0.132121	TRUE	0.201425	TRUE	3	78.7917	19					1.47973	0.917879	23.7143	4.30265	0.116143	0.148099	Amp	N	N
269	L5	FALSE	Sample 6	Pink1	UNKNOWN	SYBR	None	1.06131	1.00438	1.12146	21.6111	21.5928	0.0182743		4.44248	0.0184853	-0.0858412	TRUE	0.20857	TRUE	3	82.2541	17					1.47224	0.912379	21.6111	4.30265	-0.165377	-0.00630551	Amp	N	N
270	L6	FALSE	Sample 6	Complex I	UNKNOWN	SYBR	None	1.33849	1.23715	1.44813	18.7875	18.7613	0.0262508		1.61094	0.0263981	-0.420607	TRUE	0.104195	TRUE	3	81.5882	15					1.49454	0.911394	18.7875	4.30265	-0.534189	-0.307025	Amp	N	N
271	L7	FALSE	Sample 6	NRF2	UNKNOWN	SYBR	None	0.981155	0.930937	1.03408	24.0247	24.0073	0.017395		6.85695	0.0176165	0.0274467	TRUE	0.32156	TRUE	3	80.7892	18					1.52034	0.914847	24.0247	4.30265	-0.048351	0.103244	Amp	N	N
272	L8	FALSE	Sample 6	SOD1	UNKNOWN	SYBR	None	0.884841	0.851452	0.91954	17.9387	17.9261	0.0125933		0.775777	0.0128975	0.17651	TRUE	0.218775	TRUE	3	81.4551	13					1.51388	0.916786	17.9387	4.30265	0.121016	0.232003	Amp	N	N
273	L9	FALSE	Sample 14	PGC1a	UNKNOWN	SYBR	None	0.563567	0.456448	0.695825	24.75	24.809	0.0590572		7.60506	0.0706857	0.82734	TRUE	0.273127	TRUE	3	81.1887	18					1.49089	0.976684	24.75	4.30265	0.523204	1.13148	Amp	N	N
274	L10	FALSE	Sample 14	b-actin	UNKNOWN	SYBR	None				17.2428	17.204	0.0388422					TRUE	0.249828	TRUE	3	88.1136	12					1.44525	0.976357	17.2428				Amp	N	N
275	L11	FALSE	Sample 14	OPA1	UNKNOWN	SYBR	None	0.7847	0.655189	0.93981	21.4917	21.4454	0.04636		4.24137	0.0604811	0.349788	TRUE	0.118406	TRUE	3	76.6609	17					1.506	0.982603	21.4917	4.30265	0.0895584	0.610017	Amp	N	N
276	L12	FALSE	Sample 14	TFAM	UNKNOWN	SYBR	None	0.569676	0.483608	0.671061	24.484	24.4452	0.0388269		7.2412	0.0549204	0.811788	TRUE	0.201425	TRUE	3	78.5253	19					1.44946	0.97965	24.484	4.30265	0.575484	1.04809	Amp	N	N
277	L13	FALSE	Sample 14	Pink1	UNKNOWN	SYBR	None	0.421711	0.372096	0.47794	22.9939	22.978	0.0158949		5.77399	0.0419686	1.24568	TRUE	0.20857	TRUE	3	82.1209	18					1.43887	0.972286	22.9939	4.30265	1.0651	1.42625	Amp	N	N
278	L14	FALSE	Sample 14	Complex I	UNKNOWN	SYBR	None	1.90735	1.67852	2.16737	18.2859	18.304	0.0180998		1.09999	0.0428523	-0.931566	TRUE	0.104195	TRUE	3	81.3219	14					1.48368	0.978862	18.2859	4.30265	-1.11594	-0.747188	Amp	N	N
279	L15	FALSE	Sample 14	NRF2	UNKNOWN	SYBR	None	0.456364	0.378359	0.55045	25.2146	25.1652	0.0494127		7.96124	0.0628517	1.13174	TRUE	0.32156	TRUE	3	80.6561	18					1.50034	0.976761	25.2146	4.30265	0.861315	1.40217	Amp	N	N
280	L16	FALSE	Sample 14	SOD1	UNKNOWN	SYBR	None	1.47714	1.30739	1.66894	17.2534	17.2404	0.0129137		0.0364571	0.0409326	-0.56281	TRUE	0.218775	TRUE	3	81.3219	12					1.50348	0.978278	17.2534	4.30265	-0.738929	-0.386691	Amp	N	N
281	L17	FALSE	Sample 22	PGC1a	UNKNOWN	SYBR	None	0.78471	0.683243	0.901246	22.989	22.9429	0.0461254		7.12748	0.0464274	0.349768	TRUE	0.273127	TRUE	3	81.8546	17					1.50513	0.9269	22.989	4.30265	0.150007	0.549529	Amp	N	N
282	L18	FALSE	Sample 22	b-actin	UNKNOWN	SYBR	None				15.8102	15.8154	0.00528669					TRUE	0.249828	TRUE	3	88.5131	11					1.47716	0.912359	15.8102				Amp	N	N
283	L19	FALSE	Sample 22	OPA1	UNKNOWN	SYBR	None	0.897686	0.878902	0.916872	19.8675	19.8627	0.00472546		4.0473	0.00709077	0.155717	TRUE	0.118406	TRUE	3	77.0605	15					1.53466	0.931498	19.8675	4.30265	0.125208	0.186227	Amp	N	N
284	L20	FALSE	Sample 22	TFAM	UNKNOWN	SYBR	None	1.14265	1.10358	1.18311	22.0629	22.0525	0.0103998		6.23703	0.0116664	-0.192382	TRUE	0.201425	TRUE	3	78.7917	17					1.47897	0.929529	22.0629	4.30265	-0.242579	-0.142186	Amp	N	N
285	L21	FALSE	Sample 22	Pink1	UNKNOWN	SYBR	None	0.614844	0.58263	0.648839	21.0282	21.0455	0.0172529		5.23003	0.0180447	0.701708	TRUE	0.20857	TRUE	3	82.3873	16					1.47129	0.919539	21.0282	4.30265	0.624068	0.779349	Amp	N	N
286	L22	FALSE	Sample 22	Complex I	UNKNOWN	SYBR	None	1.47993	1.45348	1.50687	17.2844	17.2815	0.00293636		1.46602	0.00604743	-0.565533	TRUE	0.104195	TRUE	3	81.5882	13					1.50486	0.92096	17.2844	4.30265	-0.591553	-0.539513	Amp	N	N
287	L23	FALSE	Sample 22	NRF2	UNKNOWN	SYBR	None	0.771059	0.728308	0.81632	23.0384	23.02	0.0183811		7.20458	0.0191263	0.375086	TRUE	0.32156	TRUE	3	80.9224	17					1.52683	0.929583	23.0384	4.30265	0.292793	0.45738	Amp	N	N
288	L24	FALSE	Sample 22	SOD1	UNKNOWN	SYBR	None	1.23943	1.19227	1.28846	16.1169	16.105	0.0118856		0.289585	0.0130084	-0.309682	TRUE	0.218775	TRUE	3	81.5882	11					1.52102	0.923021	16.1169	4.30265	-0.365653	-0.253712	Amp	N	N
289	M1	FALSE	Sample 7	PGC1a	UNKNOWN	SYBR	None	0.988719	0.914186	1.06933	24.1426	24.1441	0.00157261		6.79408	0.0262798	0.016367	TRUE	0.273127	TRUE	3	82.1209	19					1.50432	0.919514	24.1426	4.30265	-0.0967059	0.12944	Amp	N	N
290	M2	FALSE	Sample 7	b-actin	UNKNOWN	SYBR	None				17.3238	17.3501	0.0262327					TRUE	0.249828	TRUE	3	88.5131	12					1.48042	0.911731	17.3238				Amp	N	N
291	M3	FALSE	Sample 7	OPA1	UNKNOWN	SYBR	None	1.01994	0.940019	1.10667	21.2054	21.2132	0.00777912		3.86309	0.0273618	-0.0284901	TRUE	0.118406	TRUE	3	76.9273	17					1.5351	0.928283	21.2054	4.30265	-0.146219	0.0892384	Amp	N	N
292	M4	FALSE	Sample 7	TFAM	UNKNOWN	SYBR	None	0.961408	0.888446	1.04036	23.8328	23.8363	0.0034914		6.48619	0.026464	0.0567789	TRUE	0.201425	TRUE	3	78.7917	19					1.47329	0.932141	23.8328	4.30265	-0.0570867	0.170644	Amp	N	N
293	M5	FALSE	Sample 7	Pink1	UNKNOWN	SYBR	None	0.864966	0.796502	0.939315	22.0789	22.0877	0.00873661		4.7376	0.0276493	0.209285	TRUE	0.20857	TRUE	3	82.3873	17					1.46997	0.913998	22.0789	4.30265	0.0903194	0.32825	Amp	N	N
294	M6	FALSE	Sample 7	Complex I	UNKNOWN	SYBR	None	1.42682	1.22187	1.66614	18.9137	18.8688	0.0448904		1.51875	0.0519933	-0.512804	TRUE	0.104195	TRUE	3	81.5882	15					1.49799	0.920296	18.9137	4.30265	-0.736513	-0.289095	Amp	N	N
295	M7	FALSE	Sample 7	NRF2	UNKNOWN	SYBR	None	1.07391	0.89616	1.28691	24.022	24.0767	0.0547056		6.72663	0.0606701	-0.102871	TRUE	0.32156	TRUE	3	80.7892	18					1.50386	0.917551	24.022	4.30265	-0.363913	0.158171	Amp	N	N
296	M8	FALSE	Sample 7	SOD1	UNKNOWN	SYBR	None	1.01286	0.93363	1.09881	17.9385	17.9309	0.00759792		0.580835	0.0273109	-0.0184317	TRUE	0.218775	TRUE	3	81.5882	13					1.52611	0.919272	17.9385	4.30265	-0.135941	0.0990775	Amp	N	N
297	M9	FALSE	Sample 15	PGC1a	UNKNOWN	SYBR	None	0.584713	0.561801	0.608559	23.3591	23.3723	0.0131979		7.55192	0.0134032	0.7742	TRUE	0.273127	TRUE	3	81.3219	18					1.48931	0.912973	23.3591	4.30265	0.716531	0.831869	Amp	N	N
298	M10	FALSE	Sample 15	b-actin	UNKNOWN	SYBR	None				15.8228	15.8204	0.00233698					TRUE	0.249828	TRUE	3	88.1136	11					1.4605	0.900506	15.8228				Amp	N	N
299	M11	FALSE	Sample 15	OPA1	UNKNOWN	SYBR	None	0.63394	0.597995	0.672045	20.3502	20.3696	0.0194321		4.54916	0.0195721	0.657582	TRUE	0.118406	TRUE	3	76.6609	16					1.52371	0.922219	20.3502	4.30265	0.57337	0.741794	Amp	N	N
300	M12	FALSE	Sample 15	TFAM	UNKNOWN	SYBR	None	0.616488	0.557058	0.682257	22.9816	22.9477	0.0339088		7.12727	0.0339893	0.697856	TRUE	0.201425	TRUE	3	78.5253	18					1.45791	0.912114	22.9816	4.30265	0.551612	0.8441	Amp	N	N
301	M13	FALSE	Sample 15	Pink1	UNKNOWN	SYBR	None	0.808248	0.781389	0.836031	20.6448	20.6559	0.0110884		4.83545	0.011332	0.307129	TRUE	0.20857	TRUE	3	81.9878	16					1.45549	0.911006	20.6448	4.30265	0.258372	0.355887	Amp	N	N
302	M14	FALSE	Sample 15	Complex I	UNKNOWN	SYBR	None	0.986839	0.893955	1.08937	17.838	17.8711	0.0330629		2.05066	0.0331454	0.0191131	TRUE	0.104195	TRUE	3	81.3219	14					1.48211	0.909504	17.838	4.30265	-0.1235	0.161726	Amp	N	N
303	M15	FALSE	Sample 15	NRF2	UNKNOWN	SYBR	None	0.713804	0.686988	0.741666	23.1489	23.1363	0.0126247		7.3159	0.0128392	0.486401	TRUE	0.32156	TRUE	3	80.5229	17					1.50871	0.913533	23.1489	4.30265	0.431158	0.541644	Amp	N	N
304	M16	FALSE	Sample 15	SOD1	UNKNOWN	SYBR	None	0.790179	0.761798	0.819617	16.7474	16.7594	0.0120401		0.939016	0.0122648	0.339749	TRUE	0.218775	TRUE	3	81.3219	12					1.51422	0.910849	16.7474	4.30265	0.286977	0.39252	Amp	N	N
305	M17	FALSE	Sample 23	PGC1a	UNKNOWN	SYBR	None	0.871902	0.774577	0.981455	23.2761	23.289	0.0128593		6.97548	0.0396863	0.197762	TRUE	0.273127	TRUE	3	81.9878	17					1.51643	0.93486	23.2761	4.30265	0.027006	0.368519	Amp	N	N
306	M18	FALSE	Sample 23	b-actin	UNKNOWN	SYBR	None				16.276	16.3135	0.0375452					TRUE	0.249828	TRUE	3	88.5131	11					1.4837	0.919006	16.276				Amp	N	N
307	M19	FALSE	Sample 23	OPA1	UNKNOWN	SYBR	None	0.864232	0.772116	0.967338	20.4199	20.4156	0.00430298		4.10209	0.037791	0.210509	TRUE	0.118406	TRUE	3	76.9273	16					1.54301	0.935826	20.4199	4.30265	0.0479079	0.373111	Amp	N	N
308	M20	FALSE	Sample 23	TFAM	UNKNOWN	SYBR	None	0.612557	0.545122	0.688334	23.461	23.45	0.0109425		7.13649	0.0391073	0.707085	TRUE	0.201425	TRUE	3	78.7917	18					1.47856	0.935742	23.461	4.30265	0.53882	0.87535	Amp	N	N
309	M21	FALSE	Sample 23	Pink1	UNKNOWN	SYBR	None	0.778234	0.68282	0.886979	21.1809	21.2036	0.022665		4.89004	0.043856	0.361725	TRUE	0.20857	TRUE	3	82.3873	16					1.46734	0.928859	21.1809	4.30265	0.173028	0.550422	Amp	N	N
310	M22	FALSE	Sample 23	Complex I	UNKNOWN	SYBR	None	1.29013	1.14952	1.44793	17.9682	17.9776	0.00935173		1.66403	0.0386923	-0.367517	TRUE	0.104195	TRUE	3	81.5882	14					1.4963	0.927604	17.9682	4.30265	-0.533996	-0.201037	Amp	N	N
311	M23	FALSE	Sample 23	NRF2	UNKNOWN	SYBR	None	0.733075	0.611444	0.878902	23.5431	23.591	0.047864		7.27747	0.0608326	0.447968	TRUE	0.32156	TRUE	3	80.9224	18					1.52158	0.934119	23.5431	4.30265	0.186226	0.709709	Amp	N	N
312	M24	FALSE	Sample 23	SOD1	UNKNOWN	SYBR	None	0.988759	0.880868	1.10987	16.9195	16.9291	0.00955486		0.615576	0.0387419	0.0163088	TRUE	0.218775	TRUE	3	81.5882	12					1.52475	0.931814	16.9195	4.30265	-0.150384	0.183002	Amp	N	N
313	N1	FALSE	Sample 7	PGC1a	UNKNOWN	SYBR	None	0.988719	0.914186	1.06933	24.1457	24.1441	0.00157261		6.79408	0.0262798	0.016367	TRUE	0.273127	TRUE	3	81.9878	19					1.5041	0.92488	24.1457	4.30265	-0.0967059	0.12944	Amp	N	N
314	N2	FALSE	Sample 7	b-actin	UNKNOWN	SYBR	None				17.3763	17.3501	0.0262327					TRUE	0.249828	TRUE	3	88.5131	12					1.4776	0.907512	17.3763				Amp	N	N
315	N3	FALSE	Sample 7	OPA1	UNKNOWN	SYBR	None	1.01994	0.940019	1.10667	21.2209	21.2132	0.00777912		3.86309	0.0273618	-0.0284901	TRUE	0.118406	TRUE	3	76.9273	17					1.53982	0.930812	21.2209	4.30265	-0.146219	0.0892384	Amp	N	N
316	N4	FALSE	Sample 7	TFAM	UNKNOWN	SYBR	None	0.961408	0.888446	1.04036	23.8397	23.8363	0.0034914		6.48619	0.026464	0.0567789	TRUE	0.201425	TRUE	3	78.7917	18					1.47014	0.929671	23.8397	4.30265	-0.0570867	0.170644	Amp	N	N
317	N5	FALSE	Sample 7	Pink1	UNKNOWN	SYBR	None	0.864966	0.796502	0.939315	22.0964	22.0877	0.00873661		4.7376	0.0276493	0.209285	TRUE	0.20857	TRUE	3	82.2541	17					1.46551	0.920034	22.0964	4.30265	0.0903194	0.32825	Amp	N	N
318	N6	FALSE	Sample 7	Complex I	UNKNOWN	SYBR	None	1.42682	1.22187	1.66614	18.8239	18.8688	0.0448904		1.51875	0.0519933	-0.512804	TRUE	0.104195	TRUE	3	81.5882	15					1.49977	0.917453	18.8239	4.30265	-0.736513	-0.289095	Amp	N	N
319	N7	FALSE	Sample 7	NRF2	UNKNOWN	SYBR	None	1.07391	0.89616	1.28691	24.1314	24.0767	0.0547056		6.72663	0.0606701	-0.102871	TRUE	0.32156	TRUE	3	80.7892	18					1.52054	0.923015	24.1314	4.30265	-0.363913	0.158171	Amp	N	N
320	N8	FALSE	Sample 7	SOD1	UNKNOWN	SYBR	None	1.01286	0.93363	1.09881	17.9233	17.9309	0.00759792		0.580835	0.0273109	-0.0184317	TRUE	0.218775	TRUE	3	81.4551	13					1.52404	0.921365	17.9233	4.30265	-0.135941	0.0990775	Amp	N	N
321	N9	FALSE	Sample 15	PGC1a	UNKNOWN	SYBR	None	0.584713	0.561801	0.608559	23.3855	23.3723	0.0131979		7.55192	0.0134032	0.7742	TRUE	0.273127	TRUE	3	81.3219	18					1.49133	0.913382	23.3855	4.30265	0.716531	0.831869	Amp	N	N
322	N10	FALSE	Sample 15	b-actin	UNKNOWN	SYBR	None				15.8181	15.8204	0.00233698					TRUE	0.249828	TRUE	3	88.1136	11					1.4601	0.901714	15.8181				Amp	N	N
323	N11	FALSE	Sample 15	OPA1	UNKNOWN	SYBR	None	0.63394	0.597995	0.672045	20.389	20.3696	0.0194321		4.54916	0.0195721	0.657582	TRUE	0.118406	TRUE	3	76.6609	16					1.52234	0.921742	20.389	4.30265	0.57337	0.741794	Amp	N	N
324	N12	FALSE	Sample 15	TFAM	UNKNOWN	SYBR	None	0.616488	0.557058	0.682257	22.9138	22.9477	0.0339088		7.12727	0.0339893	0.697856	TRUE	0.201425	TRUE	3	78.5253	18					1.45685	0.916903	22.9138	4.30265	0.551612	0.8441	Amp	N	N
325	N13	FALSE	Sample 15	Pink1	UNKNOWN	SYBR	None	0.808248	0.781389	0.836031	20.667	20.6559	0.0110884		4.83545	0.011332	0.307129	TRUE	0.20857	TRUE	3	81.9878	15					1.45057	0.908112	20.667	4.30265	0.258372	0.355887	Amp	N	N
326	N14	FALSE	Sample 15	Complex I	UNKNOWN	SYBR	None	0.986839	0.893955	1.08937	17.9042	17.8711	0.0330629		2.05066	0.0331454	0.0191131	TRUE	0.104195	TRUE	3	81.3219	14					1.48007	0.906558	17.9042	4.30265	-0.1235	0.161726	Amp	N	N
327	N15	FALSE	Sample 15	NRF2	UNKNOWN	SYBR	None	0.713804	0.686988	0.741666	23.1237	23.1363	0.0126247		7.3159	0.0128392	0.486401	TRUE	0.32156	TRUE	3	80.5229	17					1.51336	0.914743	23.1237	4.30265	0.431158	0.541644	Amp	N	N
328	N16	FALSE	Sample 15	SOD1	UNKNOWN	SYBR	None	0.790179	0.761798	0.819617	16.7715	16.7594	0.0120401		0.939016	0.0122648	0.339749	TRUE	0.218775	TRUE	3	81.3219	12					1.50831	0.911004	16.7715	4.30265	0.286977	0.39252	Amp	N	N
329	N17	FALSE	Sample 23	PGC1a	UNKNOWN	SYBR	None	0.871902	0.774577	0.981455	23.3019	23.289	0.0128593		6.97548	0.0396863	0.197762	TRUE	0.273127	TRUE	3	81.9878	17					1.5077	0.93082	23.3019	4.30265	0.027006	0.368519	Amp	N	N
330	N18	FALSE	Sample 23	b-actin	UNKNOWN	SYBR	None				16.3511	16.3135	0.0375452					TRUE	0.249828	TRUE	3	88.5131	11					1.47925	0.919559	16.3511				Amp	N	N
331	N19	FALSE	Sample 23	OPA1	UNKNOWN	SYBR	None	0.864232	0.772116	0.967338	20.4113	20.4156	0.00430298		4.10209	0.037791	0.210509	TRUE	0.118406	TRUE	3	76.9273	16					1.54169	0.936249	20.4113	4.30265	0.0479079	0.373111	Amp	N	N
332	N20	FALSE	Sample 23	TFAM	UNKNOWN	SYBR	None	0.612557	0.545122	0.688334	23.4391	23.45	0.0109425		7.13649	0.0391073	0.707085	TRUE	0.201425	TRUE	3	78.7917	18					1.48164	0.936173	23.4391	4.30265	0.53882	0.87535	Amp	N	N
333	N21	FALSE	Sample 23	Pink1	UNKNOWN	SYBR	None	0.778234	0.68282	0.886979	21.2262	21.2036	0.022665		4.89004	0.043856	0.361725	TRUE	0.20857	TRUE	3	82.3873	16					1.46757	0.925567	21.2262	4.30265	0.173028	0.550422	Amp	N	N
334	N22	FALSE	Sample 23	Complex I	UNKNOWN	SYBR	None	1.29013	1.14952	1.44793	17.9869	17.9776	0.00935173		1.66403	0.0386923	-0.367517	TRUE	0.104195	TRUE	3	81.5882	14					1.49145	0.926594	17.9869	4.30265	-0.533996	-0.201037	Amp	N	N
335	N23	FALSE	Sample 23	NRF2	UNKNOWN	SYBR	None	0.733075	0.611444	0.878902	23.6389	23.591	0.047864		7.27747	0.0608326	0.447968	TRUE	0.32156	TRUE	3	80.7892	18					1.49802	0.940568	23.6389	4.30265	0.186226	0.709709	Amp	N	N
336	N24	FALSE	Sample 23	SOD1	UNKNOWN	SYBR	None	0.988759	0.880868	1.10987	16.9387	16.9291	0.00955486		0.615576	0.0387419	0.0163088	TRUE	0.218775	TRUE	3	81.4551	12					1.51749	0.9304	16.9387	4.30265	-0.150384	0.183002	Amp	N	N
337	O1	FALSE	Sample 8	PGC1a	UNKNOWN	SYBR	None	1.05062	1.00578	1.09746	24.0385	24.0258	0.0127087		6.70648	0.014625	-0.0712385	TRUE	0.273127	TRUE	3	81.8546	19					1.50125	0.907985	24.0385	4.30265	-0.134165	-0.00831223	Amp	N	N
338	O2	FALSE	Sample 8	b-actin	UNKNOWN	SYBR	None				17.3265	17.3193	0.00723743					TRUE	0.249828	TRUE	3	88.3799	13					1.46754	0.891866	17.3265				Amp	N	N
339	O3	FALSE	Sample 8	OPA1	UNKNOWN	SYBR	None	1.18149	1.08425	1.28746	20.9424	20.9703	0.0278759		3.65097	0.0288001	-0.240609	TRUE	0.118406	TRUE	3	76.9273	17					1.52731	0.915373	20.9424	4.30265	-0.364526	-0.116692	Amp	N	N
340	O4	FALSE	Sample 8	TFAM	UNKNOWN	SYBR	None	1.15734	1.02473	1.30712	23.578	23.5379	0.0401583		6.21859	0.0408052	-0.210816	TRUE	0.201425	TRUE	3	78.7917	18					1.47227	0.917621	23.578	4.30265	-0.386387	-0.0352456	Amp	N	N
341	O5	FALSE	Sample 8	Pink1	UNKNOWN	SYBR	None	1.06133	0.947595	1.18872	21.7244	21.7617	0.0373116		4.44245	0.038007	-0.0858727	TRUE	0.20857	TRUE	3	82.2541	17					1.46876	0.907861	21.7244	4.30265	-0.249404	0.0776583	Amp	N	N
342	O6	FALSE	Sample 8	Complex I	UNKNOWN	SYBR	None	1.54101	1.47459	1.61043	18.7141	18.727	0.0128794		1.40767	0.0147736	-0.623878	TRUE	0.104195	TRUE	3	81.5882	15					1.49881	0.905194	18.7141	4.30265	-0.687444	-0.560313	Amp	N	N
343	O7	FALSE	Sample 8	NRF2	UNKNOWN	SYBR	None	1.14041	1.03281	1.25921	23.9268	23.9592	0.0324306		6.63995	0.0332284	-0.189548	TRUE	0.32156	TRUE	3	80.7892	18					1.5235	0.918888	23.9268	4.30265	-0.332518	-0.0465772	Amp	N	N
344	O8	FALSE	Sample 8	SOD1	UNKNOWN	SYBR	None	1.10059	1.04319	1.16115	17.7967	17.7803	0.0164375		0.460988	0.0179603	-0.138279	TRUE	0.218775	TRUE	3	81.4551	13					1.51453	0.907666	17.7967	4.30265	-0.215556	-0.061002	Amp	N	N
345	O9	FALSE	Sample 16	PGC1a	UNKNOWN	SYBR	None	0.594373	0.526006	0.671627	23.7765	23.8142	0.0376606		7.52827	0.0409727	0.750559	TRUE	0.273127	TRUE	3	81.1887	18					1.49006	0.925229	23.7765	4.30265	0.574268	0.92685	Amp	N	N
346	O10	FALSE	Sample 16	b-actin	UNKNOWN	SYBR	None				16.2697	16.2859	0.0161381					TRUE	0.249828	TRUE	3	87.8473	11					1.45821	0.911002	16.2697				Amp	N	N
347	O11	FALSE	Sample 16	OPA1	UNKNOWN	SYBR	None	0.77865	0.68704	0.882475	20.4997	20.5384	0.038743		4.25253	0.0419697	0.360953	TRUE	0.118406	TRUE	3	76.5278	16					1.52222	0.93166	20.4997	4.30265	0.180372	0.541535	Amp	N	N
348	O12	FALSE	Sample 16	TFAM	UNKNOWN	SYBR	None	0.621241	0.528806	0.729835	23.3505	23.4021	0.0515499		7.11618	0.054017	0.686774	TRUE	0.201425	TRUE	3	78.3922	18					1.45096	0.926876	23.3505	4.30265	0.454358	0.91919	Amp	N	N
349	O13	FALSE	Sample 16	Pink1	UNKNOWN	SYBR	None	0.669692	0.631172	0.710563	21.3811	21.3926	0.0115805		5.10675	0.0198632	0.57843	TRUE	0.20857	TRUE	3	81.8546	16					1.44776	0.917695	21.3811	4.30265	0.492966	0.663894	Amp	N	N
350	O14	FALSE	Sample 16	Complex I	UNKNOWN	SYBR	None	1.07382	1.0054	1.14689	18.2297	18.2147	0.0150623		1.9288	0.0220751	-0.102751	TRUE	0.104195	TRUE	3	81.0556	14					1.47372	0.917681	18.2297	4.30265	-0.197732	-0.00776917	Amp	N	N
351	O15	FALSE	Sample 16	NRF2	UNKNOWN	SYBR	None	0.834319	0.752851	0.924603	23.3463	23.3767	0.0304384		7.09083	0.0344519	0.261329	TRUE	0.32156	TRUE	3	80.3897	17					1.50577	0.922079	23.3463	4.30265	0.113094	0.409563	Amp	N	N
352	O16	FALSE	Sample 16	SOD1	UNKNOWN	SYBR	None	0.93253	0.868173	1.00166	16.9682	16.9859	0.0177336		0.700046	0.0239774	0.100779	TRUE	0.218775	TRUE	3	81.0556	12					1.50587	0.920739	16.9682	4.30265	-0.00238796	0.203945	Amp	N	N
354	O18	FALSE	Sample 20	b-actin	UNKNOWN	SYBR	None				30.7077	31.0473	0.339619					TRUE	0.249828	TRUE	3	88.5131	25	75.1961				1.47475	0.992685	30.7077				Amp	Y	N
361	P1	FALSE	Sample 8	PGC1a	UNKNOWN	SYBR	None	1.05062	1.00578	1.09746	24.0131	24.0258	0.0127087		6.70648	0.014625	-0.0712385	TRUE	0.273127	TRUE	3	81.7214	18					1.50214	0.909755	24.0131	4.30265	-0.134165	-0.00831223	Amp	N	N
362	P2	FALSE	Sample 8	b-actin	UNKNOWN	SYBR	None				17.312	17.3193	0.00723743					TRUE	0.249828	TRUE	3	88.3799	12					1.46719	0.890864	17.312				Amp	N	N
363	P3	FALSE	Sample 8	OPA1	UNKNOWN	SYBR	None	1.18149	1.08425	1.28746	20.9981	20.9703	0.0278759		3.65097	0.0288001	-0.240609	TRUE	0.118406	TRUE	3	76.7941	17					1.52901	0.91487	20.9981	4.30265	-0.364526	-0.116692	Amp	N	N
364	P4	FALSE	Sample 8	TFAM	UNKNOWN	SYBR	None	1.15734	1.02473	1.30712	23.4977	23.5379	0.0401583		6.21859	0.0408052	-0.210816	TRUE	0.201425	TRUE	3	78.6585	18					1.46774	0.914962	23.4977	4.30265	-0.386387	-0.0352456	Amp	N	N
365	P5	FALSE	Sample 8	Pink1	UNKNOWN	SYBR	None	1.06133	0.947595	1.18872	21.799	21.7617	0.0373116		4.44245	0.038007	-0.0858727	TRUE	0.20857	TRUE	3	82.2541	17					1.46513	0.904633	21.799	4.30265	-0.249404	0.0776583	Amp	N	N
366	P6	FALSE	Sample 8	Complex I	UNKNOWN	SYBR	None	1.54101	1.47459	1.61043	18.7398	18.727	0.0128794		1.40767	0.0147736	-0.623878	TRUE	0.104195	TRUE	3	81.4551	15					1.49732	0.902461	18.7398	4.30265	-0.687444	-0.560313	Amp	N	N
367	P7	FALSE	Sample 8	NRF2	UNKNOWN	SYBR	None	1.14041	1.03281	1.25921	23.9917	23.9592	0.0324306		6.63995	0.0332284	-0.189548	TRUE	0.32156	TRUE	3	80.7892	18					1.52286	0.917107	23.9917	4.30265	-0.332518	-0.0465772	Amp	N	N
368	P8	FALSE	Sample 8	SOD1	UNKNOWN	SYBR	None	1.10059	1.04319	1.16115	17.7638	17.7803	0.0164375		0.460988	0.0179603	-0.138279	TRUE	0.218775	TRUE	3	81.4551	13					1.51398	0.906248	17.7638	4.30265	-0.215556	-0.061002	Amp	N	N
369	P9	FALSE	Sample 16	PGC1a	UNKNOWN	SYBR	None	0.594373	0.526006	0.671627	23.8518	23.8142	0.0376606		7.52827	0.0409727	0.750559	TRUE	0.273127	TRUE	3	81.0556	18					1.48929	0.925098	23.8518	4.30265	0.574268	0.92685	Amp	N	N
370	P10	FALSE	Sample 16	b-actin	UNKNOWN	SYBR	None				16.302	16.2859	0.0161381					TRUE	0.249828	TRUE	3	87.8473	11					1.4527	0.910078	16.302				Amp	N	N
371	P11	FALSE	Sample 16	OPA1	UNKNOWN	SYBR	None	0.77865	0.68704	0.882475	20.5772	20.5384	0.038743		4.25253	0.0419697	0.360953	TRUE	0.118406	TRUE	3	76.5278	16					1.5177	0.930655	20.5772	4.30265	0.180372	0.541535	Amp	N	N
372	P12	FALSE	Sample 16	TFAM	UNKNOWN	SYBR	None	0.621241	0.528806	0.729835	23.4536	23.4021	0.0515499		7.11618	0.054017	0.686774	TRUE	0.201425	TRUE	3	78.259	18					1.44115	0.922785	23.4536	4.30265	0.454358	0.91919	Amp	N	N
373	P13	FALSE	Sample 16	Pink1	UNKNOWN	SYBR	None	0.669692	0.631172	0.710563	21.4042	21.3926	0.0115805		5.10675	0.0198632	0.57843	TRUE	0.20857	TRUE	3	81.7214	16					1.44374	0.919473	21.4042	4.30265	0.492966	0.663894	Amp	N	N
374	P14	FALSE	Sample 16	Complex I	UNKNOWN	SYBR	None	1.07382	1.0054	1.14689	18.1996	18.2147	0.0150623		1.9288	0.0220751	-0.102751	TRUE	0.104195	TRUE	3	81.0556	14					1.47329	0.91758	18.1996	4.30265	-0.197732	-0.00776917	Amp	N	N
375	P15	FALSE	Sample 16	NRF2	UNKNOWN	SYBR	None	0.834319	0.752851	0.924603	23.4072	23.3767	0.0304384		7.09083	0.0344519	0.261329	TRUE	0.32156	TRUE	3	80.3897	18					1.50106	0.923815	23.4072	4.30265	0.113094	0.409563	Amp	N	N
376	P16	FALSE	Sample 16	SOD1	UNKNOWN	SYBR	None	0.93253	0.868173	1.00166	17.0037	16.9859	0.0177336		0.700046	0.0239774	0.100779	TRUE	0.218775	TRUE	3	81.0556	12					1.5052	0.919171	17.0037	4.30265	-0.00238796	0.203945	Amp	N	N
378	P18	FALSE	Sample 20	b-actin	UNKNOWN	SYBR	None				31.3869	31.0473	0.339619					TRUE	0.249828	TRUE	3	88.5131	25					1.48117	0.989526	31.3869				Amp	N	N
Analysis Type	Singleplex
Endogenous Control	b-actin
RQ Min/Max Confidence Level	95.0
Reference Sample	Sample 1

## Sheet: Melt Curve Raw Data
Barcode
Block Type	384-Well Block
Calibration Background is expired	No
Calibration Background performed on	07-06-2023
Calibration Pure Dye ROX is expired	No
Calibration Pure Dye ROX performed on	07-06-2023
Calibration Pure Dye SYBR is expired	No
Calibration Pure Dye SYBR performed on	07-06-2023
Calibration ROI is expired	No
Calibration ROI performed on	07-06-2023
Calibration Uniformity is expired	No
Calibration Uniformity performed on	07-06-2023
Chemistry	SYBR_GREEN
Comment
Date Created	10-31-2023 14:38:11 PM CDT
Date Modified	10-31-2023 16:37:47 PM CDT
Experiment File Name	C:\Users\Public\Desktop\experiments\Shen\Students\Xiaobo\2023-10-31 143718 HPT Curcumin Xiaobo Plate 2.eds
Experiment Name	2023-10-31 143718 HPT Curcumin Xiaobo Plate 2
Experiment Run Start Time	10-31-2023 15:50:31 PM CDT
Experiment Run Stop Time	10-31-2023 17:40:05 PM CDT
Experiment Type	Comparative Cт (ΔΔCт)
Instrument Name	285880228
Instrument Serial Number	285880228
Instrument Type	QuantStudio 12K Flex
Passive Reference	ROX
Quantification Cycle Method	Ct
Signal Smoothing On	true
Stage/ Cycle where Analysis is performed	Stage 2, Step 2
User Name
Well	Well Position	Reading	Temperature	Fluorescence	Derivative
1	A1	1	60.1478	4.88289	0.0915966
1	A1	2	60.4141	4.87342	0.0925121
1	A1	3	60.6805	4.84016	0.0929495
1	A1	4	60.9468	4.80186	0.092961
1	A1	5	61.2132	4.77754	0.0929757
1	A1	6	61.4795	4.75896	0.0935747
1	A1	7	61.7458	4.73302	0.095104
1	A1	8	62.0122	4.73584	0.0973871
1	A1	9	62.2785	4.70252	0.0997927
1	A1	10	62.5449	4.62342	0.10161
1	A1	11	62.8112	4.62122	0.102456
1	A1	12	63.0776	4.59745	0.102422
1	A1	13	63.3439	4.56884	0.101927
1	A1	14	63.6102	4.54074	0.101431
1	A1	15	63.8766	4.49847	0.101236
1	A1	16	64.1429	4.49519	0.101445
1	A1	17	64.4093	4.45271	0.102012
1	A1	18	64.6756	4.41783	0.102807
1	A1	19	64.9419	4.4032	0.10367
1	A1	20	65.2083	4.37993	0.104476
1	A1	21	65.4746	4.32401	0.105208
1	A1	22	65.741	4.30419	0.105985
1	A1	23	66.0073	4.28516	0.107006
1	A1	24	66.2736	4.25334	0.108425
1	A1	25	66.54	4.21902	0.110427
1	A1	26	66.8063	4.19422	0.112936
1	A1	27	67.0727	4.16211	0.115147
1	A1	28	67.339	4.1171	0.116595
1	A1	29	67.6053	4.09587	0.117025
1	A1	30	67.8717	4.05793	0.116516
1	A1	31	68.138	4.02368	0.115501
1	A1	32	68.4044	3.98497	0.114647
1	A1	33	68.6707	3.97248	0.114597
1	A1	34	68.9371	3.93158	0.115664
1	A1	35	69.2034	3.90806	0.117614
1	A1	36	69.4697	3.88736	0.119708
1	A1	37	69.7361	3.83395	0.12101
1	A1	38	70.0024	3.7856	0.120833
1	A1	39	70.2688	3.77651	0.119072
1	A1	40	70.5351	3.72768	0.116241
1	A1	41	70.8014	3.68748	0.113248
1	A1	42	71.0678	3.68823	0.111054
1	A1	43	71.3341	3.65729	0.110409
1	A1	44	71.6005	3.59172	0.111714
1	A1	45	71.8668	3.58277	0.114952
1	A1	46	72.1331	3.58243	0.119674
1	A1	47	72.3995	3.52125	0.125074
1	A1	48	72.6658	3.48343	0.1302
1	A1	49	72.9322	3.43579	0.134253
1	A1	50	73.1985	3.40901	0.13679
1	A1	51	73.4649	3.37898	0.13773
1	A1	52	73.7312	3.33275	0.137229
1	A1	53	73.9975	3.28574	0.13555
1	A1	54	74.2639	3.25688	0.133006
1	A1	55	74.5302	3.23135	0.129945
1	A1	56	74.7966	3.18087	0.126729
1	A1	57	75.0629	3.16187	0.123704
1	A1	58	75.3292	3.12047	0.121181
1	A1	59	75.5956	3.08513	0.119444
1	A1	60	75.8619	3.0692	0.118729
1	A1	61	76.1283	3.02711	0.119189
1	A1	62	76.3946	2.99107	0.120835
1	A1	63	76.6609	2.97221	0.123486
1	A1	64	76.9273	2.93374	0.126793
1	A1	65	77.1936	2.90314	0.130324
1	A1	66	77.46	2.84331	0.133698
1	A1	67	77.7263	2.83532	0.136704
1	A1	68	77.9926	2.78093	0.139406
1	A1	69	78.259	2.75823	0.142278
1	A1	70	78.5253	2.70752	0.146407
1	A1	71	78.7917	2.66322	0.153721
1	A1	72	79.058	2.63724	0.167061
1	A1	73	79.3244	2.60286	0.189923
1	A1	74	79.5907	2.57074	0.22581
1	A1	75	79.857	2.52311	0.277229
1	A1	76	80.1234	2.46601	0.34459
1	A1	77	80.3897	2.39655	0.425326
1	A1	78	80.6561	2.29515	0.513728
1	A1	79	80.9224	2.15437	0.601842
1	A1	80	81.1887	1.95716	0.681328
1	A1	81	81.4551	1.72226	0.745439
1	A1	82	81.7214	1.51999	0.789994
1	A1	83	81.9878	1.34757	0.812707
1	A1	84	82.2541	1.19656	0.811559
1	A1	85	82.5204	1.00313	0.783837
1	A1	86	82.7868	0.751068	0.727161
1	A1	87	83.0531	0.491154	0.642156
1	A1	88	83.3195	0.348712	0.534831
1	A1	89	83.5858	0.306681	0.416554
1	A1	90	83.8521	0.299713	0.301152
1	A1	91	84.1185	0.288698	0.20066
1	A1	92	84.3848	0.279923	0.122055
1	A1	93	84.6512	0.27161	0.0763483
1	A1	94	84.9175	0.268557	0.0486979
1	A1	95	85.1839	0.262101	0.0321648
1	A1	96	85.4502	0.258808	0.0227832
1	A1	97	85.7165	0.251809	0.017531
1	A1	98	85.9829	0.250791	0.0144833
1	A1	99	86.2492	0.250046	0.012579
1	A1	100	86.5156	0.244015	0.0112966
1	A1	101	86.7819	0.240886	0.0103971
1	A1	102	87.0482	0.238405	0.00976858
1	A1	103	87.3146	0.238877	0.00934538
1	A1	104	87.5809	0.23338	0.00906704
1	A1	105	87.8473	0.232748	0.0088608
1	A1	106	88.1136	0.229712	0.00864275
1	A1	107	88.3799	0.226991	0.00833663
1	A1	108	88.6463	0.224166	0.00790059
1	A1	109	88.9126	0.22293	0.00734683
1	A1	110	89.179	0.219331	0.0067403
1	A1	111	89.4453	0.221341	0.00617222
1	A1	112	89.7117	0.219439	0.00571991
1	A1	113	89.978	0.218474	0.00541604
1	A1	114	90.2443	0.215592	0.00524539
1	A1	115	90.5107	0.213005	0.00516655
1	A1	116	90.777	0.21616	0.00513842
1	A1	117	91.0434	0.21139	0.00513182
1	A1	118	91.3097	0.2108	0.0051249
1	A1	119	91.576	0.20992	0.0050963
1	A1	120	91.8424	0.208473	0.00502699
1	A1	121	92.1087	0.204905	0.00490991
1	A1	122	92.3751	0.206486	0.00475434
1	A1	123	92.6414	0.204524	0.00457857
1	A1	124	92.9077	0.204496	0.00439613
1	A1	125	93.1741	0.20103	0.0042086
1	A1	126	93.4404	0.201876	0.00401101
1	A1	127	93.7068	0.19855	0.00380386
1	A1	128	93.9731	0.201714	0.00359809
1	A1	129	94.2394	0.198161	0.00340812
1	A1	130	94.5058	0.197888	0.00324089
1	A1	131	94.7721	0.197639	0.0030912
2	A2	1	60.1478	4.9973	0.0925551
2	A2	2	60.4141	4.97464	0.0954129
2	A2	3	60.6805	4.97558	0.0988169
2	A2	4	60.9468	4.93134	0.102334
2	A2	5	61.2132	4.92003	0.105407
2	A2	6	61.4795	4.85428	0.107621
2	A2	7	61.7458	4.84061	0.108911
2	A2	8	62.0122	4.81058	0.109599
2	A2	9	62.2785	4.79168	0.110217
2	A2	10	62.5449	4.73841	0.111229
2	A2	11	62.8112	4.72991	0.112815
2	A2	12	63.0776	4.70891	0.114806
2	A2	13	63.3439	4.66352	0.116804
2	A2	14	63.6102	4.61983	0.118145
2	A2	15	63.8766	4.5903	0.118606
2	A2	16	64.1429	4.57601	0.118703
2	A2	17	64.4093	4.5184	0.118495
2	A2	18	64.6756	4.50314	0.118095
2	A2	19	64.9419	4.46138	0.117427
2	A2	20	65.2083	4.43015	0.116866
2	A2	21	65.4746	4.39452	0.116989
2	A2	22	65.741	4.38572	0.11797
2	A2	23	66.0073	4.33378	0.118982
2	A2	24	66.2736	4.32735	0.120365
2	A2	25	66.54	4.26399	0.12194
2	A2	26	66.8063	4.23308	0.123509
2	A2	27	67.0727	4.21529	0.124886
2	A2	28	67.339	4.17063	0.125891
2	A2	29	67.6053	4.12909	0.126371
2	A2	30	67.8717	4.09104	0.126248
2	A2	31	68.138	4.04157	0.125563
2	A2	32	68.4044	4.02288	0.12448
2	A2	33	68.6707	3.9741	0.123221
2	A2	34	68.9371	3.95431	0.121981
2	A2	35	69.2034	3.92006	0.120874
2	A2	36	69.4697	3.87772	0.119944
2	A2	37	69.7361	3.84541	0.119208
2	A2	38	70.0024	3.81704	0.118689
2	A2	39	70.2688	3.79576	0.118419
2	A2	40	70.5351	3.74765	0.118412
2	A2	41	70.8014	3.7232	0.118651
2	A2	42	71.0678	3.69392	0.119091
2	A2	43	71.3341	3.65706	0.11968
2	A2	44	71.6005	3.6301	0.120392
2	A2	45	71.8668	3.57967	0.121238
2	A2	46	72.1331	3.55929	0.122232
2	A2	47	72.3995	3.52289	0.123331
2	A2	48	72.6658	3.49459	0.124387
2	A2	49	72.9322	3.4544	0.125166
2	A2	50	73.1985	3.40917	0.125452
2	A2	51	73.4649	3.36037	0.125165
2	A2	52	73.7312	3.33507	0.124427
2	A2	53	73.9975	3.3005	0.123494
2	A2	54	74.2639	3.26869	0.122623
2	A2	55	74.5302	3.24014	0.121939
2	A2	56	74.7966	3.19947	0.121402
2	A2	57	75.0629	3.1653	0.120872
2	A2	58	75.3292	3.13499	0.120233
2	A2	59	75.5956	3.09379	0.119489
2	A2	60	75.8619	3.05516	0.118768
2	A2	61	76.1283	3.03503	0.118228
2	A2	62	76.3946	3.01913	0.117938
2	A2	63	76.6609	2.97892	0.11774
2	A2	64	76.9273	2.93006	0.117466
2	A2	65	77.1936	2.90172	0.116857
2	A2	66	77.46	2.88413	0.115901
2	A2	67	77.7263	2.83242	0.114918
2	A2	68	77.9926	2.82229	0.114405
2	A2	69	78.259	2.78003	0.114768
2	A2	70	78.5253	2.76734	0.116089
2	A2	71	78.7917	2.726	0.117961
2	A2	72	79.058	2.68694	0.118905
2	A2	73	79.3244	2.66927	0.119422
2	A2	74	79.5907	2.61977	0.11922
2	A2	75	79.857	2.56576	0.118238
2	A2	76	80.1234	2.56153	0.115492
2	A2	77	80.3897	2.51632	0.112064
2	A2	78	80.6561	2.50246	0.109156
2	A2	79	80.9224	2.46924	0.107375
2	A2	80	81.1887	2.44403	0.106894
2	A2	81	81.4551	2.41623	0.107459
2	A2	82	81.7214	2.39308	0.108572
2	A2	83	81.9878	2.34737	0.10972
2	A2	84	82.2541	2.31893	0.110576
2	A2	85	82.5204	2.29516	0.111059
2	A2	86	82.7868	2.2592	0.111276
2	A2	87	83.0531	2.23743	0.111385
2	A2	88	83.3195	2.20766	0.111502
2	A2	89	83.5858	2.16535	0.111675
2	A2	90	83.8521	2.1432	0.11191
2	A2	91	84.1185	2.11594	0.112198
2	A2	92	84.3848	2.08198	0.112507
2	A2	93	84.6512	2.05529	0.11279
2	A2	94	84.9175	2.01573	0.113032
2	A2	95	85.1839	1.98892	0.113351
2	A2	96	85.4502	1.95551	0.11414
2	A2	97	85.7165	1.92893	0.116269
2	A2	98	85.9829	1.90515	0.119635
2	A2	99	86.2492	1.85741	0.125028
2	A2	100	86.5156	1.83176	0.135214
2	A2	101	86.7819	1.7988	0.152596
2	A2	102	87.0482	1.74997	0.179439
2	A2	103	87.3146	1.70931	0.216781
2	A2	104	87.5809	1.62242	0.263069
2	A2	105	87.8473	1.50341	0.313109
2	A2	106	88.1136	1.30463	0.35822
2	A2	107	88.3799	0.950684	0.388163
2	A2	108	88.6463	0.533082	0.394537
2	A2	109	88.9126	0.280332	0.374199
2	A2	110	89.179	0.229173	0.330841
2	A2	111	89.4453	0.224362	0.273711
2	A2	112	89.7117	0.222667	0.214096
2	A2	113	89.978	0.222089	0.16145
2	A2	114	90.2443	0.216789	0.121007
2	A2	115	90.5107	0.218704	0.0695983
2	A2	116	90.777	0.215765	0.0367398
2	A2	117	91.0434	0.213183	0.0189862
2	A2	118	91.3097	0.212094	0.0103279
2	A2	119	91.576	0.212869	0.00647774
2	A2	120	91.8424	0.210305	0.00489797
2	A2	121	92.1087	0.209359	0.00429573
2	A2	122	92.3751	0.209641	0.00407869
2	A2	123	92.6414	0.206604	0.00398309
2	A2	124	92.9077	0.204664	0.00388598
2	A2	125	93.1741	0.204844	0.00373271
2	A2	126	93.4404	0.20408	0.003511
2	A2	127	93.7068	0.202293	0.00323442
2	A2	128	93.9731	0.201894	0.00292794
2	A2	129	94.2394	0.200401	0.00261743
2	A2	130	94.5058	0.200709	0.00232431
2	A2	131	94.7721	0.200643	0.00206202
3	A3	1	60.1478	5.31197	0.0919829
3	A3	2	60.4141	5.30251	0.0947646
3	A3	3	60.6805	5.28311	0.0971936
3	A3	4	60.9468	5.23283	0.0988102
3	A3	5	61.2132	5.19076	0.0991958
3	A3	6	61.4795	5.17285	0.0984799
3	A3	7	61.7458	5.15304	0.0975147
3	A3	8	62.0122	5.11732	0.0970548
3	A3	9	62.2785	5.09821	0.0975995
3	A3	10	62.5449	5.05743	0.0996312
3	A3	11	62.8112	5.05885	0.103035
3	A3	12	63.0776	5.00697	0.107125
3	A3	13	63.3439	4.96924	0.111018
3	A3	14	63.6102	4.96492	0.113793
3	A3	15	63.8766	4.91095	0.114838
3	A3	16	64.1429	4.86001	0.114135
3	A3	17	64.4093	4.81894	0.112325
3	A3	18	64.6756	4.81217	0.11041
3	A3	19	64.9419	4.79389	0.109261
3	A3	20	65.2083	4.75468	0.109235
3	A3	21	65.4746	4.71199	0.110125
3	A3	22	65.741	4.69333	0.111435
3	A3	23	66.0073	4.65034	0.112762
3	A3	24	66.2736	4.62102	0.114021
3	A3	25	66.54	4.58963	0.115446
3	A3	26	66.8063	4.55202	0.117389
3	A3	27	67.0727	4.52857	0.120056
3	A3	28	67.339	4.49659	0.123312
3	A3	29	67.6053	4.46368	0.126669
3	A3	30	67.8717	4.41642	0.129444
3	A3	31	68.138	4.37694	0.131043
3	A3	32	68.4044	4.34736	0.131196
3	A3	33	68.6707	4.29251	0.130039
3	A3	34	68.9371	4.26317	0.127997
3	A3	35	69.2034	4.24138	0.12557
3	A3	36	69.4697	4.19129	0.123119
3	A3	37	69.7361	4.1669	0.120802
3	A3	38	70.0024	4.1334	0.11867
3	A3	39	70.2688	4.09225	0.116822
3	A3	40	70.5351	4.05316	0.115509
3	A3	41	70.8014	4.04142	0.115079
3	A3	42	71.0678	3.99768	0.115824
3	A3	43	71.3341	3.97389	0.117827
3	A3	44	71.6005	3.94399	0.120919
3	A3	45	71.8668	3.896	0.124762
3	A3	46	72.1331	3.86307	0.128951
3	A3	47	72.3995	3.82513	0.133077
3	A3	48	72.6658	3.80571	0.136795
3	A3	49	72.9322	3.748	0.139981
3	A3	50	73.1985	3.69799	0.14301
3	A3	51	73.4649	3.66123	0.147066
3	A3	52	73.7312	3.62492	0.154297
3	A3	53	73.9975	3.59439	0.167775
3	A3	54	74.2639	3.55631	0.191329
3	A3	55	74.5302	3.51559	0.229387
3	A3	56	74.7966	3.47282	0.286695
3	A3	57	75.0629	3.39298	0.367636
3	A3	58	75.3292	3.32772	0.474768
3	A3	59	75.5956	3.23127	0.606656
3	A3	60	75.8619	3.09838	0.755747
3	A3	61	76.1283	2.89835	0.907545
3	A3	62	76.3946	2.57277	1.0422
3	A3	63	76.6609	2.17987	1.13855
3	A3	64	76.9273	1.72151	1.17949
3	A3	65	77.1936	1.35677	1.15657
3	A3	66	77.46	1.01772	1.07217
3	A3	67	77.7263	0.728874	0.93866
3	A3	68	77.9926	0.518925	0.775087
3	A3	69	78.259	0.402069	0.602649
3	A3	70	78.5253	0.35633	0.440285
3	A3	71	78.7917	0.339204	0.301468
3	A3	72	79.058	0.329856	0.19282
3	A3	73	79.3244	0.323281	0.114628
3	A3	74	79.5907	0.320587	0.0683869
3	A3	75	79.857	0.314662	0.0416386
3	A3	76	80.1234	0.311524	0.0264309
3	A3	77	80.3897	0.310363	0.0184184
3	A3	78	80.6561	0.306348	0.0145213
3	A3	79	80.9224	0.304911	0.0127867
3	A3	80	81.1887	0.299693	0.0120784
3	A3	81	81.4551	0.295635	0.011784
3	A3	82	81.7214	0.293446	0.0116079
3	A3	83	81.9878	0.288765	0.0114422
3	A3	84	82.2541	0.288013	0.0112835
3	A3	85	82.5204	0.282405	0.0111724
3	A3	86	82.7868	0.279439	0.0111477
3	A3	87	83.0531	0.281344	0.0112154
3	A3	88	83.3195	0.273854	0.0113396
3	A3	89	83.5858	0.271465	0.011453
3	A3	90	83.8521	0.267324	0.0114827
3	A3	91	84.1185	0.264756	0.0113749
3	A3	92	84.3848	0.261723	0.0111087
3	A3	93	84.6512	0.256738	0.0106977
3	A3	94	84.9175	0.25485	0.0101806
3	A3	95	85.1839	0.252309	0.00960857
3	A3	96	85.4502	0.249987	0.00903364
3	A3	97	85.7165	0.247165	0.00849879
3	A3	98	85.9829	0.24591	0.00803373
3	A3	99	86.2492	0.242904	0.00765386
3	A3	100	86.5156	0.241168	0.00736143
3	A3	101	86.7819	0.240069	0.00714789
3	A3	102	87.0482	0.235449	0.00699776
3	A3	103	87.3146	0.234247	0.00689203
3	A3	104	87.5809	0.235685	0.00681002
3	A3	105	87.8473	0.230543	0.00673015
3	A3	106	88.1136	0.22923	0.00663283
3	A3	107	88.3799	0.227232	0.00650588
3	A3	108	88.6463	0.226185	0.00634688
3	A3	109	88.9126	0.224784	0.006159
3	A3	110	89.179	0.222193	0.0059441
3	A3	111	89.4453	0.221797	0.00570201
3	A3	112	89.7117	0.218665	0.0054394
3	A3	113	89.978	0.217321	0.00518019
3	A3	114	90.2443	0.218806	0.0049648
3	A3	115	90.5107	0.21574	0.00483305
3	A3	116	90.777	0.215173	0.00479942
3	A3	117	91.0434	0.213849	0.00483631
3	A3	118	91.3097	0.213693	0.00487836
3	A3	119	91.576	0.209801	0.004848
3	A3	120	91.8424	0.207831	0.0046905
3	A3	121	92.1087	0.2079	0.00439854
3	A3	122	92.3751	0.207932	0.00401284
3	A3	123	92.6414	0.206362	0.00360018
3	A3	124	92.9077	0.205355	0.00322478
3	A3	125	93.1741	0.205891	0.00293021
3	A3	126	93.4404	0.204056	0.00273546
3	A3	127	93.7068	0.204403	0.00263772
3	A3	128	93.9731	0.204244	0.0026135
3	A3	129	94.2394	0.203626	0.00262053
3	A3	130	94.5058	0.202057	0.00260735
3	A3	131	94.7721	0.200032	0.0025318
4	A4	1	60.1478	4.9221	0.0989996
4	A4	2	60.4141	4.90217	0.100215
4	A4	3	60.6805	4.87881	0.101323
4	A4	4	60.9468	4.8469	0.102131
4	A4	5	61.2132	4.82264	0.102654
4	A4	6	61.4795	4.7833	0.103099
4	A4	7	61.7458	4.7702	0.103693
4	A4	8	62.0122	4.74483	0.104476
4	A4	9	62.2785	4.72468	0.105202
4	A4	10	62.5449	4.68488	0.105506
4	A4	11	62.8112	4.652	0.105269
4	A4	12	63.0776	4.62417	0.104585
4	A4	13	63.3439	4.59121	0.103918
4	A4	14	63.6102	4.57762	0.103812
4	A4	15	63.8766	4.57079	0.104499
4	A4	16	64.1429	4.51359	0.105725
4	A4	17	64.4093	4.49639	0.107036
4	A4	18	64.6756	4.471	0.108088
4	A4	19	64.9419	4.42183	0.108696
4	A4	20	65.2083	4.41653	0.108956
4	A4	21	65.4746	4.37183	0.109153
4	A4	22	65.741	4.34735	0.109629
4	A4	23	66.0073	4.33242	0.11067
4	A4	24	66.2736	4.28826	0.112431
4	A4	25	66.54	4.26238	0.114892
4	A4	26	66.8063	4.23798	0.117813
4	A4	27	67.0727	4.20449	0.120742
4	A4	28	67.339	4.18878	0.123124
4	A4	29	67.6053	4.11844	0.124528
4	A4	30	67.8717	4.09309	0.124855
4	A4	31	68.138	4.06456	0.124409
4	A4	32	68.4044	4.02665	0.123727
4	A4	33	68.6707	4.00811	0.123276
4	A4	34	68.9371	3.97045	0.123214
4	A4	35	69.2034	3.93926	0.12335
4	A4	36	69.4697	3.9086	0.123324
4	A4	37	69.7361	3.86161	0.122885
4	A4	38	70.0024	3.8282	0.122073
4	A4	39	70.2688	3.80607	0.121189
4	A4	40	70.5351	3.76929	0.120605
4	A4	41	70.8014	3.74598	0.120527
4	A4	42	71.0678	3.71897	0.120891
4	A4	43	71.3341	3.6769	0.121457
4	A4	44	71.6005	3.63504	0.122025
4	A4	45	71.8668	3.61603	0.122613
4	A4	46	72.1331	3.57242	0.123466
4	A4	47	72.3995	3.54669	0.124878
4	A4	48	72.6658	3.5169	0.126936
4	A4	49	72.9322	3.4906	0.129368
4	A4	50	73.1985	3.44573	0.131595
4	A4	51	73.4649	3.4077	0.132984
4	A4	52	73.7312	3.35307	0.133147
4	A4	53	73.9975	3.3307	0.132115
4	A4	54	74.2639	3.29418	0.13031
4	A4	55	74.5302	3.26552	0.128351
4	A4	56	74.7966	3.21852	0.126854
4	A4	57	75.0629	3.19957	0.126327
4	A4	58	75.3292	3.16938	0.127247
4	A4	59	75.5956	3.13357	0.130321
4	A4	60	75.8619	3.09051	0.136854
4	A4	61	76.1283	3.05555	0.149132
4	A4	62	76.3946	3.03941	0.170656
4	A4	63	76.6609	2.99414	0.206047
4	A4	64	76.9273	2.95615	0.26042
4	A4	65	77.1936	2.90998	0.338059
4	A4	66	77.46	2.83809	0.440322
4	A4	67	77.7263	2.74416	0.563213
4	A4	68	77.9926	2.59551	0.695577
4	A4	69	78.259	2.37106	0.819322
4	A4	70	78.5253	2.01655	0.912592
4	A4	71	78.7917	1.51366	0.955548
4	A4	72	79.058	1.07773	0.936778
4	A4	73	79.3244	0.718374	0.857548
4	A4	74	79.5907	0.464719	0.731799
4	A4	75	79.857	0.356275	0.581755
4	A4	76	80.1234	0.33596	0.431112
4	A4	77	80.3897	0.327912	0.29871
4	A4	78	80.6561	0.326014	0.194994
4	A4	79	80.9224	0.320467	0.121926
4	A4	80	81.1887	0.315861	0.0719997
4	A4	81	81.4551	0.314948	0.042118
4	A4	82	81.7214	0.310475	0.0265384
4	A4	83	81.9878	0.305125	0.0191888
4	A4	84	82.2541	0.302422	0.0160381
4	A4	85	82.5204	0.297275	0.014779
4	A4	86	82.7868	0.293755	0.014269
4	A4	87	83.0531	0.290913	0.0140242
4	A4	88	83.3195	0.286136	0.0138699
4	A4	89	83.5858	0.283228	0.0137412
4	A4	90	83.8521	0.280307	0.0135929
4	A4	91	84.1185	0.275829	0.01338
4	A4	92	84.3848	0.271238	0.0130692
4	A4	93	84.6512	0.266194	0.0126551
4	A4	94	84.9175	0.265989	0.0121583
4	A4	95	85.1839	0.262403	0.0116069
4	A4	96	85.4502	0.257687	0.0110163
4	A4	97	85.7165	0.255432	0.0103835
4	A4	98	85.9829	0.253944	0.00970189
4	A4	99	86.2492	0.249251	0.00898501
4	A4	100	86.5156	0.246807	0.00828107
4	A4	101	86.7819	0.245433	0.00766587
4	A4	102	87.0482	0.244071	0.00721376
4	A4	103	87.3146	0.241046	0.00696109
4	A4	104	87.5809	0.242489	0.00688364
4	A4	105	87.8473	0.236914	0.00690262
4	A4	106	88.1136	0.236603	0.00691941
4	A4	107	88.3799	0.232558	0.0068596
4	A4	108	88.6463	0.231206	0.00670142
4	A4	109	88.9126	0.231002	0.00647308
4	A4	110	89.179	0.227703	0.00622439
4	A4	111	89.4453	0.227229	0.0059934
4	A4	112	89.7117	0.225438	0.00579018
4	A4	113	89.978	0.222928	0.00560315
4	A4	114	90.2443	0.221408	0.00541835
4	A4	115	90.5107	0.220479	0.00523458
4	A4	116	90.777	0.219745	0.00506543
4	A4	117	91.0434	0.217479	0.00493083
4	A4	118	91.3097	0.215956	0.00484632
4	A4	119	91.576	0.214931	0.00481553
4	A4	120	91.8424	0.214016	0.00482591
4	A4	121	92.1087	0.213378	0.00484815
4	A4	122	92.3751	0.209405	0.00484233
4	A4	123	92.6414	0.208067	0.00477033
4	A4	124	92.9077	0.209045	0.00460951
4	A4	125	93.1741	0.206378	0.00436016
4	A4	126	93.4404	0.204094	0.00404482
4	A4	127	93.7068	0.205003	0.00370194
4	A4	128	93.9731	0.202261	0.00337705
4	A4	129	94.2394	0.203393	0.00311028
4	A4	130	94.5058	0.202275	0.00292236
4	A4	131	94.7721	0.201546	0.00280634
5	A5	1	60.1478	5.02116	0.0892248
5	A5	2	60.4141	4.99019	0.0914046
5	A5	3	60.6805	4.99141	0.0941303
5	A5	4	60.9468	4.94298	0.0972026
5	A5	5	61.2132	4.94591	0.100215
5	A5	6	61.4795	4.89863	0.102712
5	A5	7	61.7458	4.86347	0.104418
5	A5	8	62.0122	4.82197	0.105395
5	A5	9	62.2785	4.80866	0.105974
5	A5	10	62.5449	4.78851	0.106535
5	A5	11	62.8112	4.76501	0.107286
5	A5	12	63.0776	4.7105	0.108214
5	A5	13	63.3439	4.69795	0.109184
5	A5	14	63.6102	4.64768	0.11006
5	A5	15	63.8766	4.65122	0.11075
5	A5	16	64.1429	4.59495	0.111206
5	A5	17	64.4093	4.5707	0.111444
5	A5	18	64.6756	4.54056	0.111583
5	A5	19	64.9419	4.4963	0.111827
5	A5	20	65.2083	4.47541	0.112334
5	A5	21	65.4746	4.4694	0.113089
5	A5	22	65.741	4.41954	0.11391
5	A5	23	66.0073	4.38121	0.11462
5	A5	24	66.2736	4.33645	0.115261
5	A5	25	66.54	4.32421	0.116122
5	A5	26	66.8063	4.29366	0.1175
5	A5	27	67.0727	4.27316	0.119494
5	A5	28	67.339	4.23181	0.121933
5	A5	29	67.6053	4.18599	0.124406
5	A5	30	67.8717	4.15165	0.126491
5	A5	31	68.138	4.12703	0.127904
5	A5	32	68.4044	4.09846	0.128534
5	A5	33	68.6707	4.03384	0.128409
5	A5	34	68.9371	4.00997	0.127647
5	A5	35	69.2034	3.97913	0.126418
5	A5	36	69.4697	3.95671	0.124919
5	A5	37	69.7361	3.8988	0.12337
5	A5	38	70.0024	3.8721	0.122022
5	A5	39	70.2688	3.84348	0.121115
5	A5	40	70.5351	3.81021	0.120784
5	A5	41	70.8014	3.79194	0.120961
5	A5	42	71.0678	3.74225	0.121385
5	A5	43	71.3341	3.71512	0.121761
5	A5	44	71.6005	3.67521	0.121982
5	A5	45	71.8668	3.63167	0.122249
5	A5	46	72.1331	3.609	0.122991
5	A5	47	72.3995	3.5879	0.124612
5	A5	48	72.6658	3.5508	0.127238
5	A5	49	72.9322	3.50566	0.130612
5	A5	50	73.1985	3.47698	0.134185
5	A5	51	73.4649	3.43731	0.137337
5	A5	52	73.7312	3.38805	0.1396
5	A5	53	73.9975	3.34525	0.140783
5	A5	54	74.2639	3.31376	0.140955
5	A5	55	74.5302	3.27228	0.140334
5	A5	56	74.7966	3.23072	0.139138
5	A5	57	75.0629	3.19852	0.13749
5	A5	58	75.3292	3.15346	0.135417
5	A5	59	75.5956	3.12098	0.132906
5	A5	60	75.8619	3.07378	0.129995
5	A5	61	76.1283	3.05588	0.126821
5	A5	62	76.3946	3.00291	0.123633
5	A5	63	76.6609	2.98377	0.120748
5	A5	64	76.9273	2.95094	0.118481
5	A5	65	77.1936	2.91535	0.117072
5	A5	66	77.46	2.88926	0.116618
5	A5	67	77.7263	2.86878	0.117093
5	A5	68	77.9926	2.82346	0.118361
5	A5	69	78.259	2.78855	0.120309
5	A5	70	78.5253	2.7654	0.122934
5	A5	71	78.7917	2.73105	0.126421
5	A5	72	79.058	2.69094	0.131237
5	A5	73	79.3244	2.65331	0.138237
5	A5	74	79.5907	2.62843	0.148829
5	A5	75	79.857	2.57663	0.165124
5	A5	76	80.1234	2.54428	0.189993
5	A5	77	80.3897	2.49831	0.226877
5	A5	78	80.6561	2.45238	0.279183
5	A5	79	80.9224	2.38526	0.349132
5	A5	80	81.1887	2.30045	0.436124
5	A5	81	81.4551	2.18303	0.535012
5	A5	82	81.7214	2.0309	0.63516
5	A5	83	81.9878	1.81432	0.721286
5	A5	84	82.2541	1.4589	0.776625
5	A5	85	82.5204	1.08201	0.78778
5	A5	86	82.7868	0.73467	0.749429
5	A5	87	83.0531	0.47594	0.666656
5	A5	88	83.3195	0.340161	0.553644
5	A5	89	83.5858	0.288337	0.429186
5	A5	90	83.8521	0.267721	0.311092
5	A5	91	84.1185	0.259355	0.211818
5	A5	92	84.3848	0.25611	0.136786
5	A5	93	84.6512	0.249625	0.0837403
5	A5	94	84.9175	0.244431	0.0498177
5	A5	95	85.1839	0.24342	0.030174
5	A5	96	85.4502	0.23942	0.0195488
5	A5	97	85.7165	0.238526	0.0140667
5	A5	98	85.9829	0.234702	0.011269
5	A5	99	86.2492	0.23078	0.00978358
5	A5	100	86.5156	0.229772	0.00893093
5	A5	101	86.7819	0.227873	0.0084049
5	A5	102	87.0482	0.225825	0.00806339
5	A5	103	87.3146	0.223302	0.00781723
5	A5	104	87.5809	0.220392	0.00759362
5	A5	105	87.8473	0.218916	0.00734091
5	A5	106	88.1136	0.217702	0.00704171
5	A5	107	88.3799	0.215592	0.00671354
5	A5	108	88.6463	0.213617	0.00639417
5	A5	109	88.9126	0.212774	0.00612131
5	A5	110	89.179	0.211466	0.00591685
5	A5	111	89.4453	0.21027	0.00578027
5	A5	112	89.7117	0.208205	0.00569334
5	A5	113	89.978	0.206397	0.00563194
5	A5	114	90.2443	0.205791	0.00557781
5	A5	115	90.5107	0.203177	0.00552168
5	A5	116	90.777	0.204096	0.00545667
5	A5	117	91.0434	0.201089	0.0053688
5	A5	118	91.3097	0.199196	0.00523611
5	A5	119	91.576	0.198337	0.00503973
5	A5	120	91.8424	0.197646	0.00477951
5	A5	121	92.1087	0.195085	0.00448286
5	A5	122	92.3751	0.195656	0.00419857
5	A5	123	92.6414	0.194118	0.00397754
5	A5	124	92.9077	0.195933	0.00385048
5	A5	125	93.1741	0.190362	0.00381466
5	A5	126	93.4404	0.193796	0.00383572
5	A5	127	93.7068	0.190101	0.00386327
5	A5	128	93.9731	0.189183	0.0038509
5	A5	129	94.2394	0.189594	0.00377207
5	A5	130	94.5058	0.186614	0.00362605
5	A5	131	94.7721	0.187534	0.00343339
6	A6	1	60.1478	1.92702	0.0365452
6	A6	2	60.4141	1.9169	0.0373328
6	A6	3	60.6805	1.90565	0.0380757
6	A6	4	60.9468	1.89592	0.0386776
6	A6	5	61.2132	1.88538	0.0390926
6	A6	6	61.4795	1.87429	0.0393332
6	A6	7	61.7458	1.86366	0.0394566
6	A6	8	62.0122	1.85199	0.0395369
6	A6	9	62.2785	1.83919	0.0396386
6	A6	10	62.5449	1.8364	0.0397978
6	A6	11	62.8112	1.8207	0.0400179
6	A6	12	63.0776	1.80771	0.0402798
6	A6	13	63.3439	1.79984	0.0405549
6	A6	14	63.6102	1.78618	0.0408055
6	A6	15	63.8766	1.78105	0.0409574
6	A6	16	64.1429	1.76253	0.0409893
6	A6	17	64.4093	1.75252	0.0409184
6	A6	18	64.6756	1.74678	0.0406908
6	A6	19	64.9419	1.72747	0.0404521
6	A6	20	65.2083	1.71495	0.0403632
6	A6	21	65.4746	1.71187	0.040538
6	A6	22	65.741	1.70929	0.0409567
6	A6	23	66.0073	1.6869	0.0413565
6	A6	24	66.2736	1.67359	0.0417885
6	A6	25	66.54	1.65993	0.0422118
6	A6	26	66.8063	1.65818	0.0426347
6	A6	27	67.0727	1.64274	0.0430814
6	A6	28	67.339	1.62933	0.0435522
6	A6	29	67.6053	1.61827	0.04401
6	A6	30	67.8717	1.60173	0.0444041
6	A6	31	68.138	1.59367	0.0447063
6	A6	32	68.4044	1.57861	0.0449329
6	A6	33	68.6707	1.56207	0.0451456
6	A6	34	68.9371	1.55709	0.0454255
6	A6	35	69.2034	1.53428	0.0458307
6	A6	36	69.4697	1.5311	0.0463505
6	A6	37	69.7361	1.5165	0.0468901
6	A6	38	70.0024	1.50498	0.0472996
6	A6	39	70.2688	1.47735	0.0474409
6	A6	40	70.5351	1.46838	0.0472507
6	A6	41	70.8014	1.45634	0.0467612
6	A6	42	71.0678	1.4452	0.0460719
6	A6	43	71.3341	1.42664	0.045302
6	A6	44	71.6005	1.41606	0.0445531
6	A6	45	71.8668	1.40395	0.0438946
6	A6	46	72.1331	1.3934	0.0433612
6	A6	47	72.3995	1.38141	0.0429569
6	A6	48	72.6658	1.3679	0.0426616
6	A6	49	72.9322	1.35771	0.0424404
6	A6	50	73.1985	1.3429	0.0422566
6	A6	51	73.4649	1.33652	0.0420817
6	A6	52	73.7312	1.32099	0.0419056
6	A6	53	73.9975	1.30843	0.0417411
6	A6	54	74.2639	1.29853	0.0416207
6	A6	55	74.5302	1.28726	0.041578
6	A6	56	74.7966	1.2775	0.0416211
6	A6	57	75.0629	1.26793	0.0417189
6	A6	58	75.3292	1.25156	0.0418119
6	A6	59	75.5956	1.2413	0.0418467
6	A6	60	75.8619	1.2293	0.0418113
6	A6	61	76.1283	1.21738	0.0417434
6	A6	62	76.3946	1.20445	0.0417048
6	A6	63	76.6609	1.19936	0.0417402
6	A6	64	76.9273	1.18691	0.0418546
6	A6	65	77.1936	1.17233	0.0420339
6	A6	66	77.46	1.1608	0.042301
6	A6	67	77.7263	1.14517	0.0427731
6	A6	68	77.9926	1.14092	0.0436898
6	A6	69	78.259	1.12649	0.0454099
6	A6	70	78.5253	1.11952	0.0484158
6	A6	71	78.7917	1.10212	0.0533567
6	A6	72	79.058	1.09172	0.061119
6	A6	73	79.3244	1.07122	0.0728234
6	A6	74	79.5907	1.05163	0.0896029
6	A6	75	79.857	1.02975	0.112064
6	A6	76	80.1234	1.00379	0.139517
6	A6	77	80.3897	0.966987	0.16933
6	A6	78	80.6561	0.895773	0.196912
6	A6	79	80.9224	0.765134	0.216663
6	A6	80	81.1887	0.581547	0.223738
6	A6	81	81.4551	0.420801	0.21588
6	A6	82	81.7214	0.328921	0.194392
6	A6	83	81.9878	0.28687	0.163699
6	A6	84	82.2541	0.271861	0.129718
6	A6	85	82.5204	0.263932	0.0978795
6	A6	86	82.7868	0.259627	0.0717101
6	A6	87	83.0531	0.254157	0.0524378
6	A6	88	83.3195	0.249537	0.0387128
6	A6	89	83.5858	0.241202	0.0261864
6	A6	90	83.8521	0.238454	0.0185928
6	A6	91	84.1185	0.235881	0.0139588
6	A6	92	84.3848	0.235807	0.0110037
6	A6	93	84.6512	0.233797	0.00900635
6	A6	94	84.9175	0.229822	0.0075906
6	A6	95	85.1839	0.22873	0.00655969
6	A6	96	85.4502	0.22748	0.00580243
6	A6	97	85.7165	0.228193	0.00524512
6	A6	98	85.9829	0.225714	0.00482689
6	A6	99	86.2492	0.225003	0.00449238
6	A6	100	86.5156	0.22166	0.00419932
6	A6	101	86.7819	0.222097	0.00392964
6	A6	102	87.0482	0.220907	0.00369073
6	A6	103	87.3146	0.220924	0.00350298
6	A6	104	87.5809	0.218688	0.00338215
6	A6	105	87.8473	0.218868	0.00332767
6	A6	106	88.1136	0.21795	0.00332107
6	A6	107	88.3799	0.217449	0.00333374
6	A6	108	88.6463	0.214636	0.00333922
6	A6	109	88.9126	0.215186	0.00332521
6	A6	110	89.179	0.214174	0.00329893
6	A6	111	89.4453	0.213206	0.003282
6	A6	112	89.7117	0.212355	0.00329614
6	A6	113	89.978	0.212163	0.00334746
6	A6	114	90.2443	0.211218	0.00341957
6	A6	115	90.5107	0.209512	0.00348085
6	A6	116	90.777	0.208231	0.00350131
6	A6	117	91.0434	0.207065	0.00346734
6	A6	118	91.3097	0.207024	0.00338249
6	A6	119	91.576	0.207528	0.00325662
6	A6	120	91.8424	0.204855	0.00309621
6	A6	121	92.1087	0.203078	0.00290809
6	A6	122	92.3751	0.203167	0.00271143
6	A6	123	92.6414	0.204254	0.00254157
6	A6	124	92.9077	0.203242	0.00243552
6	A6	125	93.1741	0.202639	0.0024083
6	A6	126	93.4404	0.201133	0.00244049
6	A6	127	93.7068	0.201443	0.00248736
6	A6	128	93.9731	0.198983	0.00250257
6	A6	129	94.2394	0.200492	0.00245883
6	A6	130	94.5058	0.198199	0.00235493
6	A6	131	94.7721	0.198271	0.0022091
7	A7	1	60.1478	5.36369	0.107076
7	A7	2	60.4141	5.33414	0.107881
7	A7	3	60.6805	5.3007	0.109131
7	A7	4	60.9468	5.29797	0.110985
7	A7	5	61.2132	5.25889	0.113417
7	A7	6	61.4795	5.22975	0.116184
7	A7	7	61.7458	5.19854	0.11892
7	A7	8	62.0122	5.1475	0.121283
7	A7	9	62.2785	5.13193	0.123044
7	A7	10	62.5449	5.09982	0.124077
7	A7	11	62.8112	5.05978	0.124311
7	A7	12	63.0776	5.02399	0.123745
7	A7	13	63.3439	4.99931	0.122525
7	A7	14	63.6102	4.94766	0.120996
7	A7	15	63.8766	4.9201	0.119604
7	A7	16	64.1429	4.90247	0.118696
7	A7	17	64.4093	4.87917	0.118336
7	A7	18	64.6756	4.84011	0.118316
7	A7	19	64.9419	4.79019	0.118358
7	A7	20	65.2083	4.77012	0.118348
7	A7	21	65.4746	4.73744	0.118394
7	A7	22	65.741	4.70571	0.118683
7	A7	23	66.0073	4.68602	0.119273
7	A7	24	66.2736	4.65233	0.120029
7	A7	25	66.54	4.6114	0.120776
7	A7	26	66.8063	4.57068	0.121498
7	A7	27	67.0727	4.53973	0.122415
7	A7	28	67.339	4.51989	0.123854
7	A7	29	67.6053	4.50267	0.126006
7	A7	30	67.8717	4.44508	0.12877
7	A7	31	68.138	4.40939	0.131752
7	A7	32	68.4044	4.38062	0.134389
7	A7	33	68.6707	4.35439	0.136113
7	A7	34	68.9371	4.30914	0.136515
7	A7	35	69.2034	4.24699	0.135494
7	A7	36	69.4697	4.22199	0.133321
7	A7	37	69.7361	4.20629	0.130572
7	A7	38	70.0024	4.14527	0.127935
7	A7	39	70.2688	4.1333	0.125992
7	A7	40	70.5351	4.09584	0.125077
7	A7	41	70.8014	4.06899	0.125281
7	A7	42	71.0678	4.0181	0.12653
7	A7	43	71.3341	4.01123	0.12867
7	A7	44	71.6005	3.95406	0.131512
7	A7	45	71.8668	3.93021	0.13482
7	A7	46	72.1331	3.88976	0.138289
7	A7	47	72.3995	3.85683	0.141558
7	A7	48	72.6658	3.81855	0.144281
7	A7	49	72.9322	3.75578	0.146229
7	A7	50	73.1985	3.7328	0.147345
7	A7	51	73.4649	3.69935	0.147736
7	A7	52	73.7312	3.63857	0.147598
7	A7	53	73.9975	3.61574	0.147128
7	A7	54	74.2639	3.56908	0.146472
7	A7	55	74.5302	3.53122	0.145687
7	A7	56	74.7966	3.49382	0.144736
7	A7	57	75.0629	3.45529	0.143504
7	A7	58	75.3292	3.41988	0.141869
7	A7	59	75.5956	3.37177	0.139804
7	A7	60	75.8619	3.33008	0.137453
7	A7	61	76.1283	3.31331	0.13511
7	A7	62	76.3946	3.26238	0.133112
7	A7	63	76.6609	3.23794	0.131713
7	A7	64	76.9273	3.2111	0.131042
7	A7	65	77.1936	3.15956	0.13122
7	A7	66	77.46	3.13074	0.132592
7	A7	67	77.7263	3.10176	0.136033
7	A7	68	77.9926	3.06235	0.143246
7	A7	69	78.259	3.03322	0.157018
7	A7	70	78.5253	2.98897	0.181355
7	A7	71	78.7917	2.96579	0.221305
7	A7	72	79.058	2.91849	0.282206
7	A7	73	79.3244	2.86457	0.368122
7	A7	74	79.5907	2.7985	0.479537
7	A7	75	79.857	2.69467	0.610936
7	A7	76	80.1234	2.53169	0.749434
7	A7	77	80.3897	2.29152	0.875724
7	A7	78	80.6561	1.87246	0.96787
7	A7	79	80.9224	1.45096	1.00712
7	A7	80	81.1887	1.05313	0.983683
7	A7	81	81.4551	0.716606	0.900013
7	A7	82	81.7214	0.470248	0.770258
7	A7	83	81.9878	0.342947	0.616013
7	A7	84	82.2541	0.30466	0.460205
7	A7	85	82.5204	0.292496	0.321431
7	A7	86	82.7868	0.287968	0.210613
7	A7	87	83.0531	0.286616	0.130611
7	A7	88	83.3195	0.280489	0.0780891
7	A7	89	83.5858	0.277006	0.0467067
7	A7	90	83.8521	0.272538	0.0295436
7	A7	91	84.1185	0.267892	0.0208457
7	A7	92	84.3848	0.263258	0.0166292
7	A7	93	84.6512	0.259666	0.0145247
7	A7	94	84.9175	0.258512	0.0133036
7	A7	95	85.1839	0.252345	0.012406
7	A7	96	85.4502	0.251337	0.0116072
7	A7	97	85.7165	0.245584	0.0108356
7	A7	98	85.9829	0.244713	0.0100879
7	A7	99	86.2492	0.24218	0.00938779
7	A7	100	86.5156	0.240584	0.00875944
7	A7	101	86.7819	0.236712	0.00821177
7	A7	102	87.0482	0.234247	0.00773652
7	A7	103	87.3146	0.232762	0.00731719
7	A7	104	87.5809	0.232572	0.00693986
7	A7	105	87.8473	0.228392	0.00659834
7	A7	106	88.1136	0.227836	0.00629313
7	A7	107	88.3799	0.227254	0.00602767
7	A7	108	88.6463	0.224038	0.00580564
7	A7	109	88.9126	0.223367	0.00562943
7	A7	110	89.179	0.222334	0.00549813
7	A7	111	89.4453	0.219116	0.00540386
7	A7	112	89.7117	0.221352	0.00532795
7	A7	113	89.978	0.216866	0.00524326
7	A7	114	90.2443	0.215029	0.00512552
7	A7	115	90.5107	0.214663	0.00496797
7	A7	116	90.777	0.21372	0.00478818
7	A7	117	91.0434	0.2126	0.00461992
7	A7	118	91.3097	0.211084	0.00449502
7	A7	119	91.576	0.210243	0.00442723
7	A7	120	91.8424	0.208476	0.00440574
7	A7	121	92.1087	0.208483	0.00439937
7	A7	122	92.3751	0.206208	0.00436739
7	A7	123	92.6414	0.204639	0.00427359
7	A7	124	92.9077	0.20346	0.00409954
7	A7	125	93.1741	0.202808	0.00385237
7	A7	126	93.4404	0.202542	0.00356231
7	A7	127	93.7068	0.200554	0.00327043
7	A7	128	93.9731	0.199946	0.00301241
7	A7	129	94.2394	0.201612	0.00280512
7	A7	130	94.5058	0.19852	0.00264289
7	A7	131	94.7721	0.19838	0.00250366
8	A8	1	60.1478	5.57536	0.106229
8	A8	2	60.4141	5.53555	0.108335
8	A8	3	60.6805	5.52056	0.110072
8	A8	4	60.9468	5.47608	0.111357
8	A8	5	61.2132	5.45071	0.112386
8	A8	6	61.4795	5.40964	0.113539
8	A8	7	61.7458	5.40264	0.115157
8	A8	8	62.0122	5.36055	0.117336
8	A8	9	62.2785	5.33557	0.119873
8	A8	10	62.5449	5.28308	0.121959
8	A8	11	62.8112	5.27564	0.12356
8	A8	12	63.0776	5.21274	0.124628
8	A8	13	63.3439	5.18876	0.125129
8	A8	14	63.6102	5.15524	0.125139
8	A8	15	63.8766	5.12509	0.124765
8	A8	16	64.1429	5.07431	0.124094
8	A8	17	64.4093	5.05228	0.123176
8	A8	18	64.6756	5.0193	0.122047
8	A8	19	64.9419	4.97832	0.120782
8	A8	20	65.2083	4.94564	0.119269
8	A8	21	65.4746	4.92534	0.11805
8	A8	22	65.741	4.86913	0.117604
8	A8	23	66.0073	4.85943	0.118239
8	A8	24	66.2736	4.83697	0.119969
8	A8	25	66.54	4.79165	0.122023
8	A8	26	66.8063	4.75966	0.124075
8	A8	27	67.0727	4.73324	0.125804
8	A8	28	67.339	4.67366	0.127018
8	A8	29	67.6053	4.63536	0.127859
8	A8	30	67.8717	4.63067	0.128682
8	A8	31	68.138	4.57244	0.129798
8	A8	32	68.4044	4.54793	0.131243
8	A8	33	68.6707	4.51671	0.132714
8	A8	34	68.9371	4.47656	0.133713
8	A8	35	69.2034	4.41615	0.133818
8	A8	36	69.4697	4.38435	0.132905
8	A8	37	69.7361	4.35186	0.131205
8	A8	38	70.0024	4.30964	0.129175
8	A8	39	70.2688	4.28569	0.127288
8	A8	40	70.5351	4.24459	0.125879
8	A8	41	70.8014	4.21825	0.125099
8	A8	42	71.0678	4.18073	0.12498
8	A8	43	71.3341	4.13296	0.12549
8	A8	44	71.6005	4.11797	0.126546
8	A8	45	71.8668	4.08277	0.127968
8	A8	46	72.1331	4.04129	0.129454
8	A8	47	72.3995	4.00217	0.130632
8	A8	48	72.6658	3.95753	0.13115
8	A8	49	72.9322	3.93022	0.130796
8	A8	50	73.1985	3.88271	0.129547
8	A8	51	73.4649	3.84884	0.127585
8	A8	52	73.7312	3.81445	0.125263
8	A8	53	73.9975	3.77237	0.123023
8	A8	54	74.2639	3.75362	0.121283
8	A8	55	74.5302	3.71629	0.120234
8	A8	56	74.7966	3.69258	0.119929
8	A8	57	75.0629	3.66373	0.120276
8	A8	58	75.3292	3.61015	0.120765
8	A8	59	75.5956	3.58606	0.121082
8	A8	60	75.8619	3.54784	0.121155
8	A8	61	76.1283	3.52532	0.121001
8	A8	62	76.3946	3.48484	0.120699
8	A8	63	76.6609	3.45197	0.120249
8	A8	64	76.9273	3.42232	0.119661
8	A8	65	77.1936	3.3855	0.119016
8	A8	66	77.46	3.35677	0.118407
8	A8	67	77.7263	3.31989	0.118051
8	A8	68	77.9926	3.3009	0.11835
8	A8	69	78.259	3.25378	0.119986
8	A8	70	78.5253	3.23135	0.123292
8	A8	71	78.7917	3.19737	0.129807
8	A8	72	79.058	3.17152	0.141875
8	A8	73	79.3244	3.13656	0.162848
8	A8	74	79.5907	3.09267	0.197294
8	A8	75	79.857	3.05201	0.250468
8	A8	76	80.1234	2.99301	0.326759
8	A8	77	80.3897	2.95243	0.42711
8	A8	78	80.6561	2.84414	0.546189
8	A8	79	80.9224	2.69455	0.670859
8	A8	80	81.1887	2.3745	0.781446
8	A8	81	81.4551	1.84994	0.856306
8	A8	82	81.7214	1.35139	0.878378
8	A8	83	81.9878	0.906119	0.841046
8	A8	84	82.2541	0.542435	0.750635
8	A8	85	82.5204	0.348773	0.624339
8	A8	86	82.7868	0.294488	0.484573
8	A8	87	83.0531	0.286238	0.352284
8	A8	88	83.3195	0.279162	0.241922
8	A8	89	83.5858	0.276642	0.159591
8	A8	90	83.8521	0.273807	0.099637
8	A8	91	84.1185	0.268452	0.0564047
8	A8	92	84.3848	0.265115	0.0324436
8	A8	93	84.6512	0.263976	0.020256
8	A8	94	84.9175	0.259071	0.014445
8	A8	95	85.1839	0.254738	0.0117047
8	A8	96	85.4502	0.254246	0.0102897
8	A8	97	85.7165	0.249652	0.00941448
8	A8	98	85.9829	0.248888	0.00879057
8	A8	99	86.2492	0.24581	0.00833715
8	A8	100	86.5156	0.244931	0.0080239
8	A8	101	86.7819	0.241563	0.00780338
8	A8	102	87.0482	0.238926	0.00760076
8	A8	103	87.3146	0.235005	0.00733766
8	A8	104	87.5809	0.235382	0.00696701
8	A8	105	87.8473	0.232187	0.00649731
8	A8	106	88.1136	0.230239	0.00599167
8	A8	107	88.3799	0.229497	0.00554104
8	A8	108	88.6463	0.23075	0.00522433
8	A8	109	88.9126	0.227093	0.00507374
8	A8	110	89.179	0.225374	0.00506163
8	A8	111	89.4453	0.224852	0.00511388
8	A8	112	89.7117	0.223722	0.00514308
8	A8	113	89.978	0.22048	0.00508786
8	A8	114	90.2443	0.218049	0.00494087
8	A8	115	90.5107	0.217277	0.00474913
8	A8	116	90.777	0.219534	0.00458188
8	A8	117	91.0434	0.217088	0.00448231
8	A8	118	91.3097	0.215291	0.00443704
8	A8	119	91.576	0.211744	0.00438657
8	A8	120	91.8424	0.211072	0.00426851
8	A8	121	92.1087	0.211994	0.00405863
8	A8	122	92.3751	0.209196	0.00378129
8	A8	123	92.6414	0.208981	0.00348874
8	A8	124	92.9077	0.20817	0.00323147
8	A8	125	93.1741	0.207323	0.00303964
8	A8	126	93.4404	0.206564	0.00291953
8	A8	127	93.7068	0.205439	0.00285735
8	A8	128	93.9731	0.206094	0.00282444
8	A8	129	94.2394	0.203344	0.00278493
8	A8	130	94.5058	0.202951	0.00270713
8	A8	131	94.7721	0.201966	0.00257589
9	A9	1	60.1478	5.02408	0.0990234
9	A9	2	60.4141	4.9715	0.100241
9	A9	3	60.6805	4.95979	0.101637
9	A9	4	60.9468	4.9322	0.103455
9	A9	5	61.2132	4.91828	0.105833
9	A9	6	61.4795	4.87855	0.108613
9	A9	7	61.7458	4.85623	0.111333
9	A9	8	62.0122	4.82097	0.113417
9	A9	9	62.2785	4.78019	0.114482
9	A9	10	62.5449	4.74592	0.114563
9	A9	11	62.8112	4.71739	0.114107
9	A9	12	63.0776	4.68708	0.113746
9	A9	13	63.3439	4.67198	0.11396
9	A9	14	63.6102	4.62488	0.11484
9	A9	15	63.8766	4.61178	0.116052
9	A9	16	64.1429	4.5646	0.117044
9	A9	17	64.4093	4.54023	0.11736
9	A9	18	64.6756	4.48936	0.116908
9	A9	19	64.9419	4.46066	0.116026
9	A9	20	65.2083	4.44132	0.115309
9	A9	21	65.4746	4.40755	0.115299
9	A9	22	65.741	4.38338	0.116215
9	A9	23	66.0073	4.34993	0.117857
9	A9	24	66.2736	4.31533	0.119937
9	A9	25	66.54	4.28532	0.121938
9	A9	26	66.8063	4.23934	0.123012
9	A9	27	67.0727	4.21005	0.123031
9	A9	28	67.339	4.17936	0.122222
9	A9	29	67.6053	4.14701	0.121051
9	A9	30	67.8717	4.11264	0.120074
9	A9	31	68.138	4.0761	0.119785
9	A9	32	68.4044	4.0478	0.120449
9	A9	33	68.6707	4.02892	0.121979
9	A9	34	68.9371	3.99669	0.123904
9	A9	35	69.2034	3.93696	0.125535
9	A9	36	69.4697	3.92569	0.126259
9	A9	37	69.7361	3.87923	0.125814
9	A9	38	70.0024	3.83702	0.12443
9	A9	39	70.2688	3.81091	0.122704
9	A9	40	70.5351	3.78413	0.121342
9	A9	41	70.8014	3.74592	0.120852
9	A9	42	71.0678	3.73358	0.121401
9	A9	43	71.3341	3.67748	0.122837
9	A9	44	71.6005	3.64457	0.124848
9	A9	45	71.8668	3.63064	0.127102
9	A9	46	72.1331	3.57655	0.129329
9	A9	47	72.3995	3.5486	0.131327
9	A9	48	72.6658	3.51684	0.132979
9	A9	49	72.9322	3.47041	0.134246
9	A9	50	73.1985	3.43248	0.13514
9	A9	51	73.4649	3.406	0.135643
9	A9	52	73.7312	3.38055	0.135645
9	A9	53	73.9975	3.31676	0.134985
9	A9	54	74.2639	3.29315	0.133591
9	A9	55	74.5302	3.2564	0.131624
9	A9	56	74.7966	3.2178	0.129493
9	A9	57	75.0629	3.1899	0.1277
9	A9	58	75.3292	3.15625	0.12661
9	A9	59	75.5956	3.12756	0.126287
9	A9	60	75.8619	3.0941	0.126524
9	A9	61	76.1283	3.04872	0.127027
9	A9	62	76.3946	3.02143	0.127644
9	A9	63	76.6609	2.97767	0.128468
9	A9	64	76.9273	2.95809	0.12975
9	A9	65	77.1936	2.92418	0.131716
9	A9	66	77.46	2.88496	0.134451
9	A9	67	77.7263	2.84922	0.137955
9	A9	68	77.9926	2.8085	0.142389
9	A9	69	78.259	2.78152	0.148402
9	A9	70	78.5253	2.73275	0.157437
9	A9	71	78.7917	2.69241	0.171898
9	A9	72	79.058	2.66384	0.195084
9	A9	73	79.3244	2.62083	0.23081
9	A9	74	79.5907	2.57834	0.282606
9	A9	75	79.857	2.52285	0.352496
9	A9	76	80.1234	2.44983	0.439597
9	A9	77	80.3897	2.36377	0.539045
9	A9	78	80.6561	2.23637	0.642003
9	A9	79	80.9224	2.0461	0.737208
9	A9	80	81.1887	1.78769	0.813704
9	A9	81	81.4551	1.5171	0.863487
9	A9	82	81.7214	1.3094	0.882643
9	A9	83	81.9878	1.14358	0.870544
9	A9	84	82.2541	0.971266	0.828154
9	A9	85	82.5204	0.7497	0.757198
9	A9	86	82.7868	0.501104	0.661022
9	A9	87	83.0531	0.336596	0.546218
9	A9	88	83.3195	0.290479	0.423153
9	A9	89	83.5858	0.279454	0.304232
9	A9	90	83.8521	0.273238	0.200583
9	A9	91	84.1185	0.269805	0.119038
9	A9	92	84.3848	0.263973	0.0743832
9	A9	93	84.6512	0.259606	0.0455212
9	A9	94	84.9175	0.256615	0.0284434
9	A9	95	85.1839	0.253113	0.0190497
9	A9	96	85.4502	0.250159	0.0140977
9	A9	97	85.7165	0.249142	0.0114548
9	A9	98	85.9829	0.244287	0.00991905
9	A9	99	86.2492	0.243079	0.00890413
9	A9	100	86.5156	0.240762	0.00816205
9	A9	101	86.7819	0.239847	0.00759921
9	A9	102	87.0482	0.237453	0.00717831
9	A9	103	87.3146	0.233546	0.00687911
9	A9	104	87.5809	0.234799	0.00668772
9	A9	105	87.8473	0.232845	0.00658959
9	A9	106	88.1136	0.230576	0.00655752
9	A9	107	88.3799	0.230695	0.00654329
9	A9	108	88.6463	0.226151	0.0064862
9	A9	109	88.9126	0.224225	0.00633892
9	A9	110	89.179	0.224251	0.006093
9	A9	111	89.4453	0.222374	0.00578337
9	A9	112	89.7117	0.22156	0.00546794
9	A9	113	89.978	0.22049	0.0051963
9	A9	114	90.2443	0.219375	0.0049879
9	A9	115	90.5107	0.21718	0.0048293
9	A9	116	90.777	0.217326	0.00468617
9	A9	117	91.0434	0.215803	0.00452038
9	A9	118	91.3097	0.213793	0.00430576
9	A9	119	91.576	0.21391	0.00403988
9	A9	120	91.8424	0.211372	0.00374939
9	A9	121	92.1087	0.212816	0.00348343
9	A9	122	92.3751	0.211484	0.00329486
9	A9	123	92.6414	0.211235	0.00321515
9	A9	124	92.9077	0.210763	0.00323581
9	A9	125	93.1741	0.209325	0.00330861
9	A9	126	93.4404	0.208458	0.00336503
9	A9	127	93.7068	0.207057	0.00334604
9	A9	128	93.9731	0.206122	0.00322665
9	A9	129	94.2394	0.206126	0.00302266
9	A9	130	94.5058	0.205186	0.00277782
9	A9	131	94.7721	0.205869	0.00254017
10	A10	1	60.1478	5.20091	0.109008
10	A10	2	60.4141	5.19076	0.112074
10	A10	3	60.6805	5.14925	0.114955
10	A10	4	60.9468	5.10837	0.117267
10	A10	5	61.2132	5.08491	0.118865
10	A10	6	61.4795	5.03916	0.119846
10	A10	7	61.7458	5.0295	0.120432
10	A10	8	62.0122	4.98043	0.120842
10	A10	9	62.2785	4.95787	0.121257
10	A10	10	62.5449	4.91061	0.121865
10	A10	11	62.8112	4.88324	0.122865
10	A10	12	63.0776	4.85066	0.124381
10	A10	13	63.3439	4.84202	0.126349
10	A10	14	63.6102	4.78215	0.12781
10	A10	15	63.8766	4.74099	0.128979
10	A10	16	64.1429	4.72145	0.129816
10	A10	17	64.4093	4.67295	0.130262
10	A10	18	64.6756	4.64134	0.130437
10	A10	19	64.9419	4.60092	0.130613
10	A10	20	65.2083	4.55885	0.131123
10	A10	21	65.4746	4.53809	0.132224
10	A10	22	65.741	4.50254	0.133959
10	A10	23	66.0073	4.47303	0.136098
10	A10	24	66.2736	4.41546	0.138195
10	A10	25	66.54	4.38376	0.139757
10	A10	26	66.8063	4.33124	0.14043
10	A10	27	67.0727	4.29825	0.140124
10	A10	28	67.339	4.24059	0.139021
10	A10	29	67.6053	4.2123	0.137481
10	A10	30	67.8717	4.17504	0.135901
10	A10	31	68.138	4.1409	0.13459
10	A10	32	68.4044	4.10691	0.133716
10	A10	33	68.6707	4.05498	0.133314
10	A10	34	68.9371	4.03204	0.133308
10	A10	35	69.2034	3.99654	0.133525
10	A10	36	69.4697	3.95015	0.133716
10	A10	37	69.7361	3.92917	0.133609
10	A10	38	70.0024	3.86703	0.133026
10	A10	39	70.2688	3.84234	0.132005
10	A10	40	70.5351	3.7833	0.130822
10	A10	41	70.8014	3.77196	0.12988
10	A10	42	71.0678	3.7335	0.129494
10	A10	43	71.3341	3.7172	0.12972
10	A10	44	71.6005	3.66181	0.13033
10	A10	45	71.8668	3.62203	0.13096
10	A10	46	72.1331	3.588	0.13132
10	A10	47	72.3995	3.55271	0.13134
10	A10	48	72.6658	3.50756	0.131186
10	A10	49	72.9322	3.47793	0.131141
10	A10	50	73.1985	3.44413	0.131441
10	A10	51	73.4649	3.41072	0.132141
10	A10	52	73.7312	3.37783	0.133079
10	A10	53	73.9975	3.33014	0.133948
10	A10	54	74.2639	3.29114	0.134442
10	A10	55	74.5302	3.25006	0.134381
10	A10	56	74.7966	3.20712	0.133759
10	A10	57	75.0629	3.18533	0.132709
10	A10	58	75.3292	3.13559	0.131418
10	A10	59	75.5956	3.10155	0.13006
10	A10	60	75.8619	3.07197	0.128778
10	A10	61	76.1283	3.03019	0.127674
10	A10	62	76.3946	2.99938	0.126806
10	A10	63	76.6609	2.96982	0.125792
10	A10	64	76.9273	2.94154	0.124996
10	A10	65	77.1936	2.89381	0.124263
10	A10	66	77.46	2.86128	0.123418
10	A10	67	77.7263	2.8392	0.122381
10	A10	68	77.9926	2.79807	0.121209
10	A10	69	78.259	2.7697	0.120096
10	A10	70	78.5253	2.73062	0.119313
10	A10	71	78.7917	2.70066	0.119108
10	A10	72	79.058	2.6802	0.119563
10	A10	73	79.3244	2.64709	0.120509
10	A10	74	79.5907	2.61357	0.121557
10	A10	75	79.857	2.56617	0.122287
10	A10	76	80.1234	2.53707	0.122453
10	A10	77	80.3897	2.49974	0.12208
10	A10	78	80.6561	2.47953	0.1214
10	A10	79	80.9224	2.44161	0.120674
10	A10	80	81.1887	2.4104	0.120068
10	A10	81	81.4551	2.37005	0.119625
10	A10	82	81.7214	2.34447	0.119317
10	A10	83	81.9878	2.31663	0.119112
10	A10	84	82.2541	2.2757	0.118994
10	A10	85	82.5204	2.24678	0.118964
10	A10	86	82.7868	2.21788	0.119029
10	A10	87	83.0531	2.17997	0.119203
10	A10	88	83.3195	2.15847	0.119503
10	A10	89	83.5858	2.11107	0.119938
10	A10	90	83.8521	2.09114	0.120486
10	A10	91	84.1185	2.05971	0.121082
10	A10	92	84.3848	2.01811	0.121645
10	A10	93	84.6512	1.98957	0.122144
10	A10	94	84.9175	1.95104	0.122695
10	A10	95	85.1839	1.91845	0.123656
10	A10	96	85.4502	1.88891	0.125744
10	A10	97	85.7165	1.85775	0.128864
10	A10	98	85.9829	1.8238	0.134317
10	A10	99	86.2492	1.78209	0.144422
10	A10	100	86.5156	1.74753	0.161701
10	A10	101	86.7819	1.703	0.188786
10	A10	102	87.0482	1.65002	0.227331
10	A10	103	87.3146	1.57631	0.276501
10	A10	104	87.5809	1.47241	0.331605
10	A10	105	87.8473	1.29882	0.383813
10	A10	106	88.1136	1.0324	0.421785
10	A10	107	88.3799	0.633067	0.43517
10	A10	108	88.6463	0.31726	0.41865
10	A10	109	88.9126	0.241277	0.37445
10	A10	110	89.179	0.233913	0.311752
10	A10	111	89.4453	0.231071	0.243198
10	A10	112	89.7117	0.231133	0.180376
10	A10	113	89.978	0.227056	0.130534
10	A10	114	90.2443	0.228786	0.0758434
10	A10	115	90.5107	0.226088	0.0404694
10	A10	116	90.777	0.225371	0.0209129
10	A10	117	91.0434	0.22266	0.0112065
10	A10	118	91.3097	0.221976	0.00684717
10	A10	119	91.576	0.222486	0.0050552
10	A10	120	91.8424	0.220791	0.00437598
10	A10	121	92.1087	0.219862	0.00414204
10	A10	122	92.3751	0.218897	0.00406436
10	A10	123	92.6414	0.216882	0.00400916
10	A10	124	92.9077	0.216524	0.0039119
10	A10	125	93.1741	0.214726	0.00375623
10	A10	126	93.4404	0.21386	0.00356435
10	A10	127	93.7068	0.214652	0.00337747
10	A10	128	93.9731	0.213514	0.00322865
10	A10	129	94.2394	0.212607	0.00312405
10	A10	130	94.5058	0.210908	0.00304348
10	A10	131	94.7721	0.210753	0.00295775
11	A11	1	60.1478	5.52142	0.108778
11	A11	2	60.4141	5.48326	0.110471
11	A11	3	60.6805	5.43686	0.111651
11	A11	4	60.9468	5.42469	0.112135
11	A11	5	61.2132	5.37408	0.111832
11	A11	6	61.4795	5.36007	0.111211
11	A11	7	61.7458	5.30346	0.110806
11	A11	8	62.0122	5.28954	0.111053
11	A11	9	62.2785	5.25643	0.11224
11	A11	10	62.5449	5.23836	0.11431
11	A11	11	62.8112	5.19046	0.116635
11	A11	12	63.0776	5.16781	0.118567
11	A11	13	63.3439	5.1062	0.11965
11	A11	14	63.6102	5.08011	0.119762
11	A11	15	63.8766	5.0526	0.119073
11	A11	16	64.1429	5.02295	0.117889
11	A11	17	64.4093	4.98405	0.116592
11	A11	18	64.6756	4.94282	0.115654
11	A11	19	64.9419	4.89578	0.115656
11	A11	20	65.2083	4.89461	0.117115
11	A11	21	65.4746	4.86625	0.120204
11	A11	22	65.741	4.81977	0.124529
11	A11	23	66.0073	4.77631	0.129176
11	A11	24	66.2736	4.7648	0.133027
11	A11	25	66.54	4.69191	0.135204
11	A11	26	66.8063	4.64454	0.135367
11	A11	27	67.0727	4.62989	0.133781
11	A11	28	67.339	4.57541	0.131116
11	A11	29	67.6053	4.54687	0.128155
11	A11	30	67.8717	4.51605	0.125561
11	A11	31	68.138	4.47631	0.123757
11	A11	32	68.4044	4.42974	0.122888
11	A11	33	68.6707	4.42217	0.122822
11	A11	34	68.9371	4.37495	0.12318
11	A11	35	69.2034	4.34421	0.123462
11	A11	36	69.4697	4.29874	0.123261
11	A11	37	69.7361	4.25147	0.122467
11	A11	38	70.0024	4.23204	0.121326
11	A11	39	70.2688	4.20375	0.120317
11	A11	40	70.5351	4.14978	0.119911
11	A11	41	70.8014	4.13588	0.120365
11	A11	42	71.0678	4.10119	0.121637
11	A11	43	71.3341	4.05836	0.123448
11	A11	44	71.6005	4.02199	0.125444
11	A11	45	71.8668	3.98951	0.127364
11	A11	46	72.1331	3.94606	0.129153
11	A11	47	72.3995	3.90902	0.130986
11	A11	48	72.6658	3.87838	0.13325
11	A11	49	72.9322	3.83486	0.136528
11	A11	50	73.1985	3.79777	0.141666
11	A11	51	73.4649	3.76561	0.149931
11	A11	52	73.7312	3.7116	0.163222
11	A11	53	73.9975	3.67532	0.184283
11	A11	54	74.2639	3.64789	0.216832
11	A11	55	74.5302	3.58371	0.265487
11	A11	56	74.7966	3.52905	0.33529
11	A11	57	75.0629	3.45424	0.430537
11	A11	58	75.3292	3.36883	0.552796
11	A11	59	75.5956	3.24541	0.69846
11	A11	60	75.8619	3.07986	0.856781
11	A11	61	76.1283	2.81652	1.00971
11	A11	62	76.3946	2.44533	1.13446
11	A11	63	76.6609	1.99985	1.20872
11	A11	64	76.9273	1.5034	1.21677
11	A11	65	77.1936	1.1089	1.15432
11	A11	66	77.46	0.770256	1.03008
11	A11	67	77.7263	0.527644	0.863373
11	A11	68	77.9926	0.394069	0.678754
11	A11	69	78.259	0.340787	0.499837
11	A11	70	78.5253	0.320118	0.344303
11	A11	71	78.7917	0.30975	0.221501
11	A11	72	79.058	0.304164	0.132802
11	A11	73	79.3244	0.301199	0.0787046
11	A11	74	79.5907	0.295047	0.0471382
11	A11	75	79.857	0.289626	0.0290556
11	A11	76	80.1234	0.287133	0.0192567
11	A11	77	80.3897	0.283517	0.0141226
11	A11	78	80.6561	0.280659	0.0114551
11	A11	79	80.9224	0.279289	0.0100588
11	A11	80	81.1887	0.27697	0.00932489
11	A11	81	81.4551	0.272996	0.00893695
11	A11	82	81.7214	0.27143	0.00871342
11	A11	83	81.9878	0.267707	0.00854754
11	A11	84	82.2541	0.264822	0.0083917
11	A11	85	82.5204	0.262948	0.00824888
11	A11	86	82.7868	0.260008	0.00815299
11	A11	87	83.0531	0.25891	0.00813825
11	A11	88	83.3195	0.254868	0.00820842
11	A11	89	83.5858	0.255191	0.00832035
11	A11	90	83.8521	0.251551	0.00839236
11	A11	91	84.1185	0.246536	0.00833526
11	A11	92	84.3848	0.244531	0.00809073
11	A11	93	84.6512	0.241027	0.00765644
11	A11	94	84.9175	0.240313	0.00708543
11	A11	95	85.1839	0.237621	0.00646318
11	A11	96	85.4502	0.23641	0.00587741
11	A11	97	85.7165	0.233036	0.0053936
11	A11	98	85.9829	0.235004	0.00504204
11	A11	99	86.2492	0.231718	0.00481716
11	A11	100	86.5156	0.230304	0.00468746
11	A11	101	86.7819	0.228098	0.00461289
11	A11	102	87.0482	0.225752	0.0045617
11	A11	103	87.3146	0.225459	0.00451825
11	A11	104	87.5809	0.22402	0.00447772
11	A11	105	87.8473	0.223014	0.00443479
11	A11	106	88.1136	0.219861	0.00437688
11	A11	107	88.3799	0.219371	0.00428545
11	A11	108	88.6463	0.2175	0.0041429
11	A11	109	88.9126	0.217354	0.0039382
11	A11	110	89.179	0.215224	0.00367188
11	A11	111	89.4453	0.213036	0.00336233
11	A11	112	89.7117	0.21278	0.00305018
11	A11	113	89.978	0.212779	0.00279342
11	A11	114	90.2443	0.212442	0.00264689
11	A11	115	90.5107	0.210973	0.00263491
11	A11	116	90.777	0.21075	0.00273401
11	A11	117	91.0434	0.209839	0.00287962
11	A11	118	91.3097	0.206116	0.00299519
11	A11	119	91.576	0.205887	0.00302536
11	A11	120	91.8424	0.206057	0.00295495
11	A11	121	92.1087	0.20546	0.00280627
11	A11	122	92.3751	0.201677	0.00262126
11	A11	123	92.6414	0.203062	0.00244145
11	A11	124	92.9077	0.202959	0.00229321
11	A11	125	93.1741	0.20211	0.00218132
11	A11	126	93.4404	0.19982	0.00209254
11	A11	127	93.7068	0.19925	0.00200726
11	A11	128	93.9731	0.199281	0.00191284
11	A11	129	94.2394	0.198782	0.00181007
11	A11	130	94.5058	0.197853	0.00170782
11	A11	131	94.7721	0.197543	0.00161333
12	A12	1	60.1478	4.91417	0.0937027
12	A12	2	60.4141	4.86414	0.0946322
12	A12	3	60.6805	4.86789	0.095525
12	A12	4	60.9468	4.82674	0.0962999
12	A12	5	61.2132	4.80544	0.0969301
12	A12	6	61.4795	4.77822	0.0974606
12	A12	7	61.7458	4.73774	0.0980153
12	A12	8	62.0122	4.72895	0.0987556
12	A12	9	62.2785	4.68795	0.0998013
12	A12	10	62.5449	4.66522	0.101127
12	A12	11	62.8112	4.64859	0.102524
12	A12	12	63.0776	4.61176	0.103596
12	A12	13	63.3439	4.57066	0.104136
12	A12	14	63.6102	4.54367	0.104059
12	A12	15	63.8766	4.51853	0.10351
12	A12	16	64.1429	4.49006	0.102843
12	A12	17	64.4093	4.46302	0.102507
12	A12	18	64.6756	4.41564	0.102998
12	A12	19	64.9419	4.41521	0.104494
12	A12	20	65.2083	4.38495	0.106959
12	A12	21	65.4746	4.35163	0.110041
12	A12	22	65.741	4.31435	0.113234
12	A12	23	66.0073	4.27841	0.116085
12	A12	24	66.2736	4.24132	0.118329
12	A12	25	66.54	4.21361	0.119892
12	A12	26	66.8063	4.18449	0.120793
12	A12	27	67.0727	4.14228	0.121062
12	A12	28	67.339	4.09923	0.120724
12	A12	29	67.6053	4.07309	0.119826
12	A12	30	67.8717	4.04247	0.118481
12	A12	31	68.138	3.99927	0.116866
12	A12	32	68.4044	3.97078	0.115209
12	A12	33	68.6707	3.94634	0.113741
12	A12	34	68.9371	3.89382	0.112635
12	A12	35	69.2034	3.88952	0.111959
12	A12	36	69.4697	3.85024	0.111646
12	A12	37	69.7361	3.81663	0.111565
12	A12	38	70.0024	3.77878	0.111618
12	A12	39	70.2688	3.74476	0.111818
12	A12	40	70.5351	3.73253	0.112274
12	A12	41	70.8014	3.684	0.113064
12	A12	42	71.0678	3.6581	0.114124
12	A12	43	71.3341	3.63298	0.115223
12	A12	44	71.6005	3.59994	0.116086
12	A12	45	71.8668	3.54249	0.116581
12	A12	46	72.1331	3.52317	0.116848
12	A12	47	72.3995	3.47983	0.117242
12	A12	48	72.6658	3.47307	0.118121
12	A12	49	72.9322	3.42543	0.119624
12	A12	50	73.1985	3.40137	0.121574
12	A12	51	73.4649	3.33982	0.123574
12	A12	52	73.7312	3.32715	0.125179
12	A12	53	73.9975	3.28134	0.126062
12	A12	54	74.2639	3.24443	0.126099
12	A12	55	74.5302	3.19942	0.125407
12	A12	56	74.7966	3.17355	0.124372
12	A12	57	75.0629	3.13424	0.123671
12	A12	58	75.3292	3.09596	0.124301
12	A12	59	75.5956	3.07335	0.127636
12	A12	60	75.8619	3.04195	0.135566
12	A12	61	76.1283	3.00521	0.150722
12	A12	62	76.3946	2.96172	0.176672
12	A12	63	76.6609	2.9348	0.217855
12	A12	64	76.9273	2.88452	0.278928
12	A12	65	77.1936	2.82875	0.363252
12	A12	66	77.46	2.75381	0.470607
12	A12	67	77.7263	2.63041	0.59473
12	A12	68	77.9926	2.45058	0.721911
12	A12	69	78.259	2.19783	0.832074
12	A12	70	78.5253	1.80224	0.903086
12	A12	71	78.7917	1.24673	0.917425
12	A12	72	79.058	0.802081	0.868595
12	A12	73	79.3244	0.488467	0.764147
12	A12	74	79.5907	0.344515	0.623543
12	A12	75	79.857	0.313637	0.471695
12	A12	76	80.1234	0.309636	0.331246
12	A12	77	80.3897	0.306939	0.216967
12	A12	78	80.6561	0.300828	0.134079
12	A12	79	80.9224	0.3018	0.0782335
12	A12	80	81.1887	0.296948	0.0439349
12	A12	81	81.4551	0.293258	0.0257314
12	A12	82	81.7214	0.288718	0.0169604
12	A12	83	81.9878	0.287546	0.0130839
12	A12	84	82.2541	0.284084	0.011467
12	A12	85	82.5204	0.279752	0.0107851
12	A12	86	82.7868	0.278669	0.0104546
12	A12	87	83.0531	0.274508	0.0102419
12	A12	88	83.3195	0.272328	0.0100516
12	A12	89	83.5858	0.269523	0.0098356
12	A12	90	83.8521	0.266335	0.00956655
12	A12	91	84.1185	0.262195	0.0092353
12	A12	92	84.3848	0.261753	0.00885128
12	A12	93	84.6512	0.257997	0.00843667
12	A12	94	84.9175	0.256619	0.00801728
12	A12	95	85.1839	0.253358	0.00761398
12	A12	96	85.4502	0.252276	0.00723761
12	A12	97	85.7165	0.24878	0.0068858
12	A12	98	85.9829	0.2497	0.00654378
12	A12	99	86.2492	0.246296	0.00619107
12	A12	100	86.5156	0.242655	0.005815
12	A12	101	86.7819	0.242558	0.00542542
12	A12	102	87.0482	0.239693	0.00505935
12	A12	103	87.3146	0.239866	0.00476898
12	A12	104	87.5809	0.239047	0.00459789
12	A12	105	87.8473	0.237627	0.00455906
12	A12	106	88.1136	0.23547	0.00462712
12	A12	107	88.3799	0.234379	0.00474772
12	A12	108	88.6463	0.232665	0.0048566
12	A12	109	88.9126	0.232119	0.0048996
12	A12	110	89.179	0.22761	0.00484743
12	A12	111	89.4453	0.228996	0.00470357
12	A12	112	89.7117	0.226132	0.00450255
12	A12	113	89.978	0.225567	0.00429742
12	A12	114	90.2443	0.224804	0.00413795
12	A12	115	90.5107	0.224269	0.00404892
12	A12	116	90.777	0.222276	0.00401974
12	A12	117	91.0434	0.22072	0.00401227
12	A12	118	91.3097	0.219835	0.00398215
12	A12	119	91.576	0.217926	0.0039018
12	A12	120	91.8424	0.217433	0.00377091
12	A12	121	92.1087	0.215732	0.00361015
12	A12	122	92.3751	0.216337	0.00344373
12	A12	123	92.6414	0.214886	0.00328414
12	A12	124	92.9077	0.211926	0.00312872
12	A12	125	93.1741	0.213192	0.00296782
12	A12	126	93.4404	0.211492	0.00279619
12	A12	127	93.7068	0.2111	0.00261769
12	A12	128	93.9731	0.210205	0.00244235
12	A12	129	94.2394	0.209331	0.00227975
12	A12	130	94.5058	0.209116	0.00213446
12	A12	131	94.7721	0.208856	0.00200474
13	A13	1	60.1478	5.01431	0.0979974
13	A13	2	60.4141	4.98532	0.0996326
13	A13	3	60.6805	4.94842	0.100918
13	A13	4	60.9468	4.93119	0.10177
13	A13	5	61.2132	4.89062	0.102327
13	A13	6	61.4795	4.87637	0.102867
13	A13	7	61.7458	4.84656	0.103661
13	A13	8	62.0122	4.80908	0.104857
13	A13	9	62.2785	4.78968	0.106425
13	A13	10	62.5449	4.75916	0.108183
13	A13	11	62.8112	4.72445	0.109843
13	A13	12	63.0776	4.70578	0.111113
13	A13	13	63.3439	4.65581	0.111795
13	A13	14	63.6102	4.62837	0.111883
13	A13	15	63.8766	4.60377	0.111553
13	A13	16	64.1429	4.56414	0.111097
13	A13	17	64.4093	4.53441	0.11078
13	A13	18	64.6756	4.52489	0.110757
13	A13	19	64.9419	4.47139	0.111068
13	A13	20	65.2083	4.44463	0.111714
13	A13	21	65.4746	4.41446	0.11273
13	A13	22	65.741	4.39406	0.1142
13	A13	23	66.0073	4.35044	0.116209
13	A13	24	66.2736	4.32743	0.118757
13	A13	25	66.54	4.28668	0.121487
13	A13	26	66.8063	4.25597	0.124055
13	A13	27	67.0727	4.23867	0.126265
13	A13	28	67.339	4.17883	0.127767
13	A13	29	67.6053	4.13414	0.128404
13	A13	30	67.8717	4.10755	0.128271
13	A13	31	68.138	4.07716	0.127624
13	A13	32	68.4044	4.03593	0.126718
13	A13	33	68.6707	4.00925	0.125696
13	A13	34	68.9371	3.97043	0.124606
13	A13	35	69.2034	3.92677	0.123511
13	A13	36	69.4697	3.89178	0.122561
13	A13	37	69.7361	3.86751	0.12195
13	A13	38	70.0024	3.84451	0.121789
13	A13	39	70.2688	3.80304	0.122018
13	A13	40	70.5351	3.75986	0.122439
13	A13	41	70.8014	3.73507	0.122842
13	A13	42	71.0678	3.69747	0.123127
13	A13	43	71.3341	3.65869	0.123337
13	A13	44	71.6005	3.62766	0.123599
13	A13	45	71.8668	3.59589	0.124034
13	A13	46	72.1331	3.56932	0.124723
13	A13	47	72.3995	3.51916	0.125726
13	A13	48	72.6658	3.4797	0.127124
13	A13	49	72.9322	3.46478	0.129007
13	A13	50	73.1985	3.41718	0.131394
13	A13	51	73.4649	3.38192	0.134147
13	A13	52	73.7312	3.3515	0.136931
13	A13	53	73.9975	3.2953	0.139287
13	A13	54	74.2639	3.25947	0.14076
13	A13	55	74.5302	3.22496	0.141041
13	A13	56	74.7966	3.16676	0.140064
13	A13	57	75.0629	3.13344	0.13802
13	A13	58	75.3292	3.0941	0.135288
13	A13	59	75.5956	3.05708	0.13231
13	A13	60	75.8619	3.02659	0.129445
13	A13	61	76.1283	2.99629	0.126905
13	A13	62	76.3946	2.94438	0.124754
13	A13	63	76.6609	2.92207	0.122991
13	A13	64	76.9273	2.89468	0.121617
13	A13	65	77.1936	2.84696	0.120681
13	A13	66	77.46	2.82712	0.120274
13	A13	67	77.7263	2.79451	0.120505
13	A13	68	77.9926	2.75059	0.121473
13	A13	69	78.259	2.73237	0.123249
13	A13	70	78.5253	2.69547	0.12592
13	A13	71	78.7917	2.65659	0.129698
13	A13	72	79.058	2.62056	0.135106
13	A13	73	79.3244	2.57921	0.143174
13	A13	74	79.5907	2.53911	0.155569
13	A13	75	79.857	2.51668	0.174603
13	A13	76	80.1234	2.46601	0.203067
13	A13	77	80.3897	2.41184	0.24387
13	A13	78	80.6561	2.35946	0.299311
13	A13	79	80.9224	2.27522	0.369903
13	A13	80	81.1887	2.16868	0.452863
13	A13	81	81.4551	2.04631	0.54084
13	A13	82	81.7214	1.86001	0.621829
13	A13	83	81.9878	1.55885	0.681087
13	A13	84	82.2541	1.20208	0.705012
13	A13	85	82.5204	0.826804	0.68572
13	A13	86	82.7868	0.52982	0.624263
13	A13	87	83.0531	0.360725	0.530783
13	A13	88	83.3195	0.301764	0.421343
13	A13	89	83.5858	0.281706	0.312882
13	A13	90	83.8521	0.270052	0.218568
13	A13	91	84.1185	0.266676	0.145331
13	A13	92	84.3848	0.263468	0.0900196
13	A13	93	84.6512	0.260449	0.0523532
13	A13	94	84.9175	0.258681	0.0303947
13	A13	95	85.1839	0.255633	0.0185583
13	A13	96	85.4502	0.252195	0.0125444
13	A13	97	85.7165	0.251426	0.00954916
13	A13	98	85.9829	0.248015	0.00798348
13	A13	99	86.2492	0.247772	0.0070572
13	A13	100	86.5156	0.246407	0.00642487
13	A13	101	86.7819	0.242557	0.00595462
13	A13	102	87.0482	0.242307	0.00560232
13	A13	103	87.3146	0.241657	0.00535133
13	A13	104	87.5809	0.239679	0.00518599
13	A13	105	87.8473	0.239311	0.00508193
13	A13	106	88.1136	0.235847	0.00500754
13	A13	107	88.3799	0.236211	0.00493239
13	A13	108	88.6463	0.235434	0.00483714
13	A13	109	88.9126	0.232228	0.0047206
13	A13	110	89.179	0.232034	0.00459992
13	A13	111	89.4453	0.230589	0.0045022
13	A13	112	89.7117	0.231811	0.00444898
13	A13	113	89.978	0.228235	0.00444127
13	A13	114	90.2443	0.22844	0.00445589
13	A13	115	90.5107	0.225839	0.00445704
13	A13	116	90.777	0.224665	0.00441538
13	A13	117	91.0434	0.225064	0.00432144
13	A13	118	91.3097	0.222804	0.00418501
13	A13	119	91.576	0.222136	0.00402501
13	A13	120	91.8424	0.220821	0.00385801
13	A13	121	92.1087	0.220724	0.00369183
13	A13	122	92.3751	0.219349	0.00352526
13	A13	123	92.6414	0.219072	0.00335266
13	A13	124	92.9077	0.21672	0.00317176
13	A13	125	93.1741	0.217563	0.00299029
13	A13	126	93.4404	0.216238	0.00282563
13	A13	127	93.7068	0.216206	0.00269463
13	A13	128	93.9731	0.2159	0.00259915
13	A13	129	94.2394	0.215241	0.00251918
13	A13	130	94.5058	0.213784	0.00242103
13	A13	131	94.7721	0.212521	0.00227655
14	A14	1	60.1478	5.18001	0.106033
14	A14	2	60.4141	5.15756	0.107971
14	A14	3	60.6805	5.11383	0.109622
14	A14	4	60.9468	5.06164	0.111028
14	A14	5	61.2132	5.07587	0.112387
14	A14	6	61.4795	5.03039	0.113828
14	A14	7	61.7458	5.00181	0.115255
14	A14	8	62.0122	4.96206	0.116401
14	A14	9	62.2785	4.934	0.117072
14	A14	10	62.5449	4.88447	0.117354
14	A14	11	62.8112	4.86223	0.117607
14	A14	12	63.0776	4.84151	0.118244
14	A14	13	63.3439	4.81256	0.119486
14	A14	14	63.6102	4.77199	0.121257
14	A14	15	63.8766	4.73342	0.123248
14	A14	16	64.1429	4.69438	0.124953
14	A14	17	64.4093	4.68541	0.12616
14	A14	18	64.6756	4.62375	0.126698
14	A14	19	64.9419	4.59566	0.126585
14	A14	20	65.2083	4.55878	0.126096
14	A14	21	65.4746	4.51307	0.125708
14	A14	22	65.741	4.4922	0.125916
14	A14	23	66.0073	4.47187	0.126985
14	A14	24	66.2736	4.43161	0.128816
14	A14	25	66.54	4.3932	0.130997
14	A14	26	66.8063	4.34083	0.133003
14	A14	27	67.0727	4.31702	0.13437
14	A14	28	67.339	4.2806	0.134793
14	A14	29	67.6053	4.24039	0.134147
14	A14	30	67.8717	4.19973	0.13252
14	A14	31	68.138	4.15501	0.130244
14	A14	32	68.4044	4.11306	0.127852
14	A14	33	68.6707	4.0997	0.125904
14	A14	34	68.9371	4.07856	0.124765
14	A14	35	69.2034	4.02192	0.124475
14	A14	36	69.4697	3.99136	0.124782
14	A14	37	69.7361	3.96855	0.125322
14	A14	38	70.0024	3.92272	0.125782
14	A14	39	70.2688	3.88888	0.126002
14	A14	40	70.5351	3.85482	0.125984
14	A14	41	70.8014	3.8223	0.125846
14	A14	42	71.0678	3.78523	0.125769
14	A14	43	71.3341	3.75452	0.125938
14	A14	44	71.6005	3.70887	0.126475
14	A14	45	71.8668	3.69167	0.127396
14	A14	46	72.1331	3.65398	0.128598
14	A14	47	72.3995	3.60978	0.129917
14	A14	48	72.6658	3.57014	0.1312
14	A14	49	72.9322	3.54297	0.132344
14	A14	50	73.1985	3.49259	0.133253
14	A14	51	73.4649	3.47612	0.13377
14	A14	52	73.7312	3.43137	0.133669
14	A14	53	73.9975	3.37454	0.132763
14	A14	54	74.2639	3.3524	0.131066
14	A14	55	74.5302	3.30528	0.128865
14	A14	56	74.7966	3.27882	0.126636
14	A14	57	75.0629	3.2453	0.124833
14	A14	58	75.3292	3.22443	0.12368
14	A14	59	75.5956	3.17886	0.123081
14	A14	60	75.8619	3.14227	0.122834
14	A14	61	76.1283	3.1105	0.122677
14	A14	62	76.3946	3.0858	0.122488
14	A14	63	76.6609	3.03371	0.122332
14	A14	64	76.9273	3.01629	0.122385
14	A14	65	77.1936	2.97819	0.122827
14	A14	66	77.46	2.95445	0.123788
14	A14	67	77.7263	2.91092	0.125387
14	A14	68	77.9926	2.88041	0.128105
14	A14	69	78.259	2.83279	0.132786
14	A14	70	78.5253	2.81229	0.1408
14	A14	71	78.7917	2.78589	0.154079
14	A14	72	79.058	2.73956	0.175129
14	A14	73	79.3244	2.69716	0.207018
14	A14	74	79.5907	2.64752	0.253148
14	A14	75	79.857	2.58809	0.316472
14	A14	76	80.1234	2.51132	0.397978
14	A14	77	80.3897	2.42305	0.49471
14	A14	78	80.6561	2.30162	0.598254
14	A14	79	80.9224	2.09605	0.694849
14	A14	80	81.1887	1.74697	0.767884
14	A14	81	81.4551	1.37787	0.802336
14	A14	82	81.7214	1.02486	0.789543
14	A14	83	81.9878	0.7224	0.730241
14	A14	84	82.2541	0.507348	0.634489
14	A14	85	82.5204	0.394113	0.518527
14	A14	86	82.7868	0.339346	0.39995
14	A14	87	83.0531	0.32051	0.293164
14	A14	88	83.3195	0.303805	0.206662
14	A14	89	83.5858	0.2941	0.142679
14	A14	90	83.8521	0.28161	0.0967072
14	A14	91	84.1185	0.260009	0.0656394
14	A14	92	84.3848	0.247755	0.0456193
14	A14	93	84.6512	0.244671	0.0323976
14	A14	94	84.9175	0.243645	0.0232787
14	A14	95	85.1839	0.240753	0.0168179
14	A14	96	85.4502	0.238521	0.0122913
14	A14	97	85.7165	0.23793	0.00926366
14	A14	98	85.9829	0.236177	0.00737024
14	A14	99	86.2492	0.235224	0.00626763
14	A14	100	86.5156	0.231015	0.00565846
14	A14	101	86.7819	0.23232	0.00531832
14	A14	102	87.0482	0.227791	0.00509933
14	A14	103	87.3146	0.228167	0.00491391
14	A14	104	87.5809	0.226446	0.00471313
14	A14	105	87.8473	0.225436	0.00447075
14	A14	106	88.1136	0.223705	0.00417823
14	A14	107	88.3799	0.220726	0.00384794
14	A14	108	88.6463	0.223061	0.00351472
14	A14	109	88.9126	0.220598	0.0032282
14	A14	110	89.179	0.219711	0.00303528
14	A14	111	89.4453	0.21993	0.00296181
14	A14	112	89.7117	0.218511	0.00300211
14	A14	113	89.978	0.217774	0.00312054
14	A14	114	90.2443	0.216578	0.00326297
14	A14	115	90.5107	0.214927	0.00337408
14	A14	116	90.777	0.213802	0.00341538
14	A14	117	91.0434	0.213752	0.00337801
14	A14	118	91.3097	0.21066	0.00328419
14	A14	119	91.576	0.210381	0.00317249
14	A14	120	91.8424	0.212399	0.00307322
14	A14	121	92.1087	0.210654	0.00298758
14	A14	122	92.3751	0.205793	0.00288784
14	A14	123	92.6414	0.207437	0.00273977
14	A14	124	92.9077	0.207213	0.00253136
14	A14	125	93.1741	0.205804	0.00228574
14	A14	126	93.4404	0.205532	0.00205001
14	A14	127	93.7068	0.204169	0.00186864
14	A14	128	93.9731	0.206397	0.0017591
14	A14	129	94.2394	0.204025	0.00170356
14	A14	130	94.5058	0.203187	0.00166017
14	A14	131	94.7721	0.201911	0.00158624
15	A15	1	60.1478	5.21933	0.119318
15	A15	2	60.4141	5.18945	0.11992
15	A15	3	60.6805	5.15522	0.120259
15	A15	4	60.9468	5.11723	0.120286
15	A15	5	61.2132	5.08671	0.12016
15	A15	6	61.4795	5.06023	0.120129
15	A15	7	61.7458	5.03094	0.120365
15	A15	8	62.0122	4.99925	0.120873
15	A15	9	62.2785	4.95339	0.121508
15	A15	10	62.5449	4.9265	0.121997
15	A15	11	62.8112	4.89632	0.122236
15	A15	12	63.0776	4.86032	0.122053
15	A15	13	63.3439	4.83853	0.121325
15	A15	14	63.6102	4.78729	0.119958
15	A15	15	63.8766	4.73443	0.118328
15	A15	16	64.1429	4.74005	0.116876
15	A15	17	64.4093	4.70755	0.11602
15	A15	18	64.6756	4.66738	0.115985
15	A15	19	64.9419	4.62471	0.116726
15	A15	20	65.2083	4.60611	0.117982
15	A15	21	65.4746	4.58957	0.119403
15	A15	22	65.741	4.53484	0.120711
15	A15	23	66.0073	4.49929	0.121789
15	A15	24	66.2736	4.46599	0.12273
15	A15	25	66.54	4.43259	0.123819
15	A15	26	66.8063	4.41694	0.125083
15	A15	27	67.0727	4.39357	0.126293
15	A15	28	67.339	4.31842	0.127074
15	A15	29	67.6053	4.29935	0.127177
15	A15	30	67.8717	4.25305	0.12669
15	A15	31	68.138	4.23027	0.126031
15	A15	32	68.4044	4.19726	0.125712
15	A15	33	68.6707	4.16272	0.12606
15	A15	34	68.9371	4.13855	0.127042
15	A15	35	69.2034	4.0916	0.128288
15	A15	36	69.4697	4.05947	0.129267
15	A15	37	69.7361	4.02346	0.129511
15	A15	38	70.0024	3.98213	0.12883
15	A15	39	70.2688	3.94407	0.127399
15	A15	40	70.5351	3.8971	0.125712
15	A15	41	70.8014	3.88807	0.124394
15	A15	42	71.0678	3.84985	0.123951
15	A15	43	71.3341	3.82024	0.124594
15	A15	44	71.6005	3.78176	0.12622
15	A15	45	71.8668	3.74443	0.128522
15	A15	46	72.1331	3.7188	0.13117
15	A15	47	72.3995	3.67403	0.133947
15	A15	48	72.6658	3.62787	0.136791
15	A15	49	72.9322	3.59441	0.139723
15	A15	50	73.1985	3.56807	0.14273
15	A15	51	73.4649	3.5199	0.145689
15	A15	52	73.7312	3.47607	0.14839
15	A15	53	73.9975	3.4191	0.150636
15	A15	54	74.2639	3.38813	0.15232
15	A15	55	74.5302	3.35054	0.153422
15	A15	56	74.7966	3.29322	0.153928
15	A15	57	75.0629	3.26293	0.153772
15	A15	58	75.3292	3.20415	0.152837
15	A15	59	75.5956	3.16359	0.151036
15	A15	60	75.8619	3.12618	0.1484
15	A15	61	76.1283	3.07995	0.145137
15	A15	62	76.3946	3.03558	0.141636
15	A15	63	76.6609	3.00329	0.138421
15	A15	64	76.9273	2.97187	0.136093
15	A15	65	77.1936	2.93171	0.1353
15	A15	66	77.46	2.90611	0.1368
15	A15	67	77.7263	2.86368	0.141655
15	A15	68	77.9926	2.82601	0.151503
15	A15	69	78.259	2.79459	0.168811
15	A15	70	78.5253	2.75032	0.196919
15	A15	71	78.7917	2.71509	0.239715
15	A15	72	79.058	2.65832	0.300726
15	A15	73	79.3244	2.58938	0.381582
15	A15	74	79.5907	2.50016	0.480025
15	A15	75	79.857	2.3518	0.588183
15	A15	76	80.1234	2.16789	0.692159
15	A15	77	80.3897	1.88435	0.773999
15	A15	78	80.6561	1.43342	0.816133
15	A15	79	80.9224	1.00164	0.807023
15	A15	80	81.1887	0.638533	0.745579
15	A15	81	81.4551	0.402094	0.642102
15	A15	82	81.7214	0.31258	0.515088
15	A15	83	81.9878	0.287263	0.385314
15	A15	84	82.2541	0.281485	0.269905
15	A15	85	82.5204	0.276913	0.178743
15	A15	86	82.7868	0.274869	0.112937
15	A15	87	83.0531	0.271103	0.065042
15	A15	88	83.3195	0.268359	0.0371588
15	A15	89	83.5858	0.265354	0.0223284
15	A15	90	83.8521	0.262637	0.0150382
15	A15	91	84.1185	0.259968	0.0116326
15	A15	92	84.3848	0.257508	0.0100215
15	A15	93	84.6512	0.254145	0.0091622
15	A15	94	84.9175	0.253499	0.00859788
15	A15	95	85.1839	0.250078	0.008146
15	A15	96	85.4502	0.250006	0.00772981
15	A15	97	85.7165	0.245397	0.00730871
15	A15	98	85.9829	0.245262	0.00686354
15	A15	99	86.2492	0.242755	0.00640161
15	A15	100	86.5156	0.239649	0.0059565
15	A15	101	86.7819	0.240968	0.00557414
15	A15	102	87.0482	0.23798	0.0052902
15	A15	103	87.3146	0.237759	0.00511353
15	A15	104	87.5809	0.236132	0.00502469
15	A15	105	87.8473	0.233582	0.00498711
15	A15	106	88.1136	0.234807	0.00496183
15	A15	107	88.3799	0.231048	0.0049172
15	A15	108	88.6463	0.231766	0.00483362
15	A15	109	88.9126	0.227673	0.00470599
15	A15	110	89.179	0.228359	0.00454412
15	A15	111	89.4453	0.227525	0.00436966
15	A15	112	89.7117	0.226521	0.00420815
15	A15	113	89.978	0.224374	0.00408126
15	A15	114	90.2443	0.223987	0.0040015
15	A15	115	90.5107	0.223261	0.00397038
15	A15	116	90.777	0.223728	0.0039767
15	A15	117	91.0434	0.219607	0.00399709
15	A15	118	91.3097	0.220087	0.00400107
15	A15	119	91.576	0.219387	0.00396062
15	A15	120	91.8424	0.2175	0.00386036
15	A15	121	92.1087	0.216771	0.0037038
15	A15	122	92.3751	0.215068	0.00351141
15	A15	123	92.6414	0.216074	0.00331146
15	A15	124	92.9077	0.21457	0.00312551
15	A15	125	93.1741	0.213973	0.00295765
15	A15	126	93.4404	0.213481	0.00279485
15	A15	127	93.7068	0.211882	0.00262009
15	A15	128	93.9731	0.210595	0.00242843
15	A15	129	94.2394	0.212338	0.0022324
15	A15	130	94.5058	0.211853	0.00205199
15	A15	131	94.7721	0.210308	0.00189898
16	A16	1	60.1478	5.62866	0.123205
16	A16	2	60.4141	5.58923	0.123191
16	A16	3	60.6805	5.54062	0.123047
16	A16	4	60.9468	5.52422	0.122971
16	A16	5	61.2132	5.49213	0.123291
[truncated: 46,238 more rows]
