# Supplementary material for: Differential Effects of Turmeric Bioactive Compounds on Neuroinflammation and Mitochondrial Homeostasis in Brain Regions in a Rodent Model of Neuropathic Pain
Source: Metabolites. 2026 Jun 25;16(7):442. doi: 10.3390/metabo16070442 (PMC13414451; doi:10.3390/metabo16070442)
Supplement: Supplementary file 1 [file metabolites-16-00442-s001.zip › File S2. 1 November 2023 105830 HPT NRF1, NFkB, GFAP, CD11b, IBA1, DRP1, MFN1_QuantStudio 12K Flex_export.xls]

## Sheet: Sample Setup
Barcode
Block Type	384-Well Block
Calibration Background is expired	No
Calibration Background performed on	07-06-2023
Calibration Pure Dye ROX is expired	No
Calibration Pure Dye ROX performed on	07-06-2023
Calibration Pure Dye SYBR is expired	No
Calibration Pure Dye SYBR performed on	07-06-2023
Calibration ROI is expired	No
Calibration ROI performed on	07-06-2023
Calibration Uniformity is expired	No
Calibration Uniformity performed on	07-06-2023
Chemistry	SYBR_GREEN
Comment
Date Created	11-01-2023 10:58:34 AM CDT
Date Modified	11-01-2023 12:57:48 PM CDT
Experiment File Name	C:\Users\Public\Desktop\experiments\Shen\Students\Xiaobo\2023-11-01 105830 HPT Curcumin Xiaobo Plate 1.eds
Experiment Name	2023-11-01 105830 HPT Curcumin Xiaobo Plate 1
Experiment Run Start Time	11-01-2023 12:10:20 PM CDT
Experiment Run Stop Time	11-01-2023 14:00:04 PM CDT
Experiment Type	Comparative Cт (ΔΔCт)
Instrument Name	285880228
Instrument Serial Number	285880228
Instrument Type	QuantStudio 12K Flex
Passive Reference	ROX
Quantification Cycle Method	Ct
Signal Smoothing On	true
Stage/ Cycle where Analysis is performed	Stage 2, Step 2
User Name
Well	Well Position	Sample Name	Sample Color	Biogroup Name	Biogroup Color	Target Name	Target Color	Task	Reporter	Quencher	Quantity	Comments
1	A1	Sample 1	RGB(176,23,31)			NRF1	RGB(176,23,31)	UNKNOWN	SYBR	None
2	A2	Sample 1	RGB(176,23,31)			b-actin	RGB(0,0,255)	UNKNOWN	SYBR	None
3	A3	Sample 1	RGB(176,23,31)			NFkB	RGB(0,139,69)	UNKNOWN	SYBR	None
4	A4	Sample 1	RGB(176,23,31)			GFAP	RGB(238,238,0)	UNKNOWN	SYBR	None
5	A5	Sample 1	RGB(176,23,31)			CD11b	RGB(139,137,112)	UNKNOWN	SYBR	None
6	A6	Sample 1	RGB(176,23,31)			IBA1	RGB(238,121,66)	UNKNOWN	SYBR	None
7	A7	Sample 1	RGB(176,23,31)			DRP1	RGB(142,56,142)	UNKNOWN	SYBR	None
8	A8	Sample 1	RGB(176,23,31)			MFN1	RGB(198,113,113)	UNKNOWN	SYBR	None
9	A9	Sample 9	RGB(0,245,255)			NRF1	RGB(176,23,31)	UNKNOWN	SYBR	None
10	A10	Sample 9	RGB(0,245,255)			b-actin	RGB(0,0,255)	UNKNOWN	SYBR	None
11	A11	Sample 9	RGB(0,245,255)			NFkB	RGB(0,139,69)	UNKNOWN	SYBR	None
12	A12	Sample 9	RGB(0,245,255)			GFAP	RGB(238,238,0)	UNKNOWN	SYBR	None
13	A13	Sample 9	RGB(0,245,255)			CD11b	RGB(139,137,112)	UNKNOWN	SYBR	None
14	A14	Sample 9	RGB(0,245,255)			IBA1	RGB(238,121,66)	UNKNOWN	SYBR	None
15	A15	Sample 9	RGB(0,245,255)			DRP1	RGB(142,56,142)	UNKNOWN	SYBR	None
16	A16	Sample 9	RGB(0,245,255)			MFN1	RGB(198,113,113)	UNKNOWN	SYBR	None
17	A17	Sample 17	RGB(0,0,255)			NRF1	RGB(176,23,31)	UNKNOWN	SYBR	None
18	A18	Sample 17	RGB(0,0,255)			b-actin	RGB(0,0,255)	UNKNOWN	SYBR	None
19	A19	Sample 17	RGB(0,0,255)			NFkB	RGB(0,139,69)	UNKNOWN	SYBR	None
20	A20	Sample 17	RGB(0,0,255)			GFAP	RGB(238,238,0)	UNKNOWN	SYBR	None
21	A21	Sample 17	RGB(0,0,255)			CD11b	RGB(139,137,112)	UNKNOWN	SYBR	None
22	A22	Sample 17	RGB(0,0,255)			IBA1	RGB(238,121,66)	UNKNOWN	SYBR	None
23	A23	Sample 17	RGB(0,0,255)			DRP1	RGB(142,56,142)	UNKNOWN	SYBR	None
24	A24	Sample 17	RGB(0,0,255)			MFN1	RGB(198,113,113)	UNKNOWN	SYBR	None
25	B1	Sample 1	RGB(176,23,31)			NRF1	RGB(176,23,31)	UNKNOWN	SYBR	None
26	B2	Sample 1	RGB(176,23,31)			b-actin	RGB(0,0,255)	UNKNOWN	SYBR	None
27	B3	Sample 1	RGB(176,23,31)			NFkB	RGB(0,139,69)	UNKNOWN	SYBR	None
28	B4	Sample 1	RGB(176,23,31)			GFAP	RGB(238,238,0)	UNKNOWN	SYBR	None
29	B5	Sample 1	RGB(176,23,31)			CD11b	RGB(139,137,112)	UNKNOWN	SYBR	None
30	B6	Sample 1	RGB(176,23,31)			IBA1	RGB(238,121,66)	UNKNOWN	SYBR	None
31	B7	Sample 1	RGB(176,23,31)			DRP1	RGB(142,56,142)	UNKNOWN	SYBR	None
32	B8	Sample 1	RGB(176,23,31)			MFN1	RGB(198,113,113)	UNKNOWN	SYBR	None
33	B9	Sample 9	RGB(0,245,255)			NRF1	RGB(176,23,31)	UNKNOWN	SYBR	None
34	B10	Sample 9	RGB(0,245,255)			b-actin	RGB(0,0,255)	UNKNOWN	SYBR	None
35	B11	Sample 9	RGB(0,245,255)			NFkB	RGB(0,139,69)	UNKNOWN	SYBR	None
36	B12	Sample 9	RGB(0,245,255)			GFAP	RGB(238,238,0)	UNKNOWN	SYBR	None
37	B13	Sample 9	RGB(0,245,255)			CD11b	RGB(139,137,112)	UNKNOWN	SYBR	None
38	B14	Sample 9	RGB(0,245,255)			IBA1	RGB(238,121,66)	UNKNOWN	SYBR	None
39	B15	Sample 9	RGB(0,245,255)			DRP1	RGB(142,56,142)	UNKNOWN	SYBR	None
40	B16	Sample 9	RGB(0,245,255)			MFN1	RGB(198,113,113)	UNKNOWN	SYBR	None
41	B17	Sample 17	RGB(0,0,255)			NRF1	RGB(176,23,31)	UNKNOWN	SYBR	None
42	B18	Sample 17	RGB(0,0,255)			b-actin	RGB(0,0,255)	UNKNOWN	SYBR	None
43	B19	Sample 17	RGB(0,0,255)			NFkB	RGB(0,139,69)	UNKNOWN	SYBR	None
44	B20	Sample 17	RGB(0,0,255)			GFAP	RGB(238,238,0)	UNKNOWN	SYBR	None
45	B21	Sample 17	RGB(0,0,255)			CD11b	RGB(139,137,112)	UNKNOWN	SYBR	None
46	B22	Sample 17	RGB(0,0,255)			IBA1	RGB(238,121,66)	UNKNOWN	SYBR	None
47	B23	Sample 17	RGB(0,0,255)			DRP1	RGB(142,56,142)	UNKNOWN	SYBR	None
48	B24	Sample 17	RGB(0,0,255)			MFN1	RGB(198,113,113)	UNKNOWN	SYBR	None
49	C1	Sample 2	RGB(0,0,255)			NRF1	RGB(176,23,31)	UNKNOWN	SYBR	None
50	C2	Sample 2	RGB(0,0,255)			b-actin	RGB(0,0,255)	UNKNOWN	SYBR	None
51	C3	Sample 2	RGB(0,0,255)			NFkB	RGB(0,139,69)	UNKNOWN	SYBR	None
52	C4	Sample 2	RGB(0,0,255)			GFAP	RGB(238,238,0)	UNKNOWN	SYBR	None
53	C5	Sample 2	RGB(0,0,255)			CD11b	RGB(139,137,112)	UNKNOWN	SYBR	None
54	C6	Sample 2	RGB(0,0,255)			IBA1	RGB(238,121,66)	UNKNOWN	SYBR	None
55	C7	Sample 2	RGB(0,0,255)			DRP1	RGB(142,56,142)	UNKNOWN	SYBR	None
56	C8	Sample 2	RGB(0,0,255)			MFN1	RGB(198,113,113)	UNKNOWN	SYBR	None
57	C9	Sample 10	RGB(238,220,130)			NRF1	RGB(176,23,31)	UNKNOWN	SYBR	None
58	C10	Sample 10	RGB(238,220,130)			b-actin	RGB(0,0,255)	UNKNOWN	SYBR	None
59	C11	Sample 10	RGB(238,220,130)			NFkB	RGB(0,139,69)	UNKNOWN	SYBR	None
60	C12	Sample 10	RGB(238,220,130)			GFAP	RGB(238,238,0)	UNKNOWN	SYBR	None
61	C13	Sample 10	RGB(238,220,130)			CD11b	RGB(139,137,112)	UNKNOWN	SYBR	None
62	C14	Sample 10	RGB(238,220,130)			IBA1	RGB(238,121,66)	UNKNOWN	SYBR	None
63	C15	Sample 10	RGB(238,220,130)			DRP1	RGB(142,56,142)	UNKNOWN	SYBR	None
64	C16	Sample 10	RGB(238,220,130)			MFN1	RGB(198,113,113)	UNKNOWN	SYBR	None
65	C17	Sample 18	RGB(0,139,69)			NRF1	RGB(176,23,31)	UNKNOWN	SYBR	None
66	C18	Sample 18	RGB(0,139,69)			b-actin	RGB(0,0,255)	UNKNOWN	SYBR	None
67	C19	Sample 18	RGB(0,139,69)			NFkB	RGB(0,139,69)	UNKNOWN	SYBR	None
68	C20	Sample 18	RGB(0,139,69)			GFAP	RGB(238,238,0)	UNKNOWN	SYBR	None
69	C21	Sample 18	RGB(0,139,69)			CD11b	RGB(139,137,112)	UNKNOWN	SYBR	None
70	C22	Sample 18	RGB(0,139,69)			IBA1	RGB(238,121,66)	UNKNOWN	SYBR	None
71	C23	Sample 18	RGB(0,139,69)			DRP1	RGB(142,56,142)	UNKNOWN	SYBR	None
72	C24	Sample 18	RGB(0,139,69)			MFN1	RGB(198,113,113)	UNKNOWN	SYBR	None
73	D1	Sample 2	RGB(0,0,255)			NRF1	RGB(176,23,31)	UNKNOWN	SYBR	None
74	D2	Sample 2	RGB(0,0,255)			b-actin	RGB(0,0,255)	UNKNOWN	SYBR	None
75	D3	Sample 2	RGB(0,0,255)			NFkB	RGB(0,139,69)	UNKNOWN	SYBR	None
76	D4	Sample 2	RGB(0,0,255)			GFAP	RGB(238,238,0)	UNKNOWN	SYBR	None
77	D5	Sample 2	RGB(0,0,255)			CD11b	RGB(139,137,112)	UNKNOWN	SYBR	None
78	D6	Sample 2	RGB(0,0,255)			IBA1	RGB(238,121,66)	UNKNOWN	SYBR	None
79	D7	Sample 2	RGB(0,0,255)			DRP1	RGB(142,56,142)	UNKNOWN	SYBR	None
80	D8	Sample 2	RGB(0,0,255)			MFN1	RGB(198,113,113)	UNKNOWN	SYBR	None
81	D9	Sample 10	RGB(238,220,130)			NRF1	RGB(176,23,31)	UNKNOWN	SYBR	None
82	D10	Sample 10	RGB(238,220,130)			b-actin	RGB(0,0,255)	UNKNOWN	SYBR	None
83	D11	Sample 10	RGB(238,220,130)			NFkB	RGB(0,139,69)	UNKNOWN	SYBR	None
84	D12	Sample 10	RGB(238,220,130)			GFAP	RGB(238,238,0)	UNKNOWN	SYBR	None
85	D13	Sample 10	RGB(238,220,130)			CD11b	RGB(139,137,112)	UNKNOWN	SYBR	None
86	D14	Sample 10	RGB(238,220,130)			IBA1	RGB(238,121,66)	UNKNOWN	SYBR	None
87	D15	Sample 10	RGB(238,220,130)			DRP1	RGB(142,56,142)	UNKNOWN	SYBR	None
88	D16	Sample 10	RGB(238,220,130)			MFN1	RGB(198,113,113)	UNKNOWN	SYBR	None
89	D17	Sample 18	RGB(0,139,69)			NRF1	RGB(176,23,31)	UNKNOWN	SYBR	None
90	D18	Sample 18	RGB(0,139,69)			b-actin	RGB(0,0,255)	UNKNOWN	SYBR	None
91	D19	Sample 18	RGB(0,139,69)			NFkB	RGB(0,139,69)	UNKNOWN	SYBR	None
92	D20	Sample 18	RGB(0,139,69)			GFAP	RGB(238,238,0)	UNKNOWN	SYBR	None
93	D21	Sample 18	RGB(0,139,69)			CD11b	RGB(139,137,112)	UNKNOWN	SYBR	None
94	D22	Sample 18	RGB(0,139,69)			IBA1	RGB(238,121,66)	UNKNOWN	SYBR	None
95	D23	Sample 18	RGB(0,139,69)			DRP1	RGB(142,56,142)	UNKNOWN	SYBR	None
96	D24	Sample 18	RGB(0,139,69)			MFN1	RGB(198,113,113)	UNKNOWN	SYBR	None
97	E1	Sample 3	RGB(0,139,69)			NRF1	RGB(176,23,31)	UNKNOWN	SYBR	None
98	E2	Sample 3	RGB(0,139,69)			b-actin	RGB(0,0,255)	UNKNOWN	SYBR	None
99	E3	Sample 3	RGB(0,139,69)			NFkB	RGB(0,139,69)	UNKNOWN	SYBR	None
100	E4	Sample 3	RGB(0,139,69)			GFAP	RGB(238,238,0)	UNKNOWN	SYBR	None
101	E5	Sample 3	RGB(0,139,69)			CD11b	RGB(139,137,112)	UNKNOWN	SYBR	None
102	E6	Sample 3	RGB(0,139,69)			IBA1	RGB(238,121,66)	UNKNOWN	SYBR	None
103	E7	Sample 3	RGB(0,139,69)			DRP1	RGB(142,56,142)	UNKNOWN	SYBR	None
104	E8	Sample 3	RGB(0,139,69)			MFN1	RGB(198,113,113)	UNKNOWN	SYBR	None
105	E9	Sample 11	RGB(238,238,0)			NRF1	RGB(176,23,31)	UNKNOWN	SYBR	None
106	E10	Sample 11	RGB(238,238,0)			b-actin	RGB(0,0,255)	UNKNOWN	SYBR	None
107	E11	Sample 11	RGB(238,238,0)			NFkB	RGB(0,139,69)	UNKNOWN	SYBR	None
108	E12	Sample 11	RGB(238,238,0)			GFAP	RGB(238,238,0)	UNKNOWN	SYBR	None
109	E13	Sample 11	RGB(238,238,0)			CD11b	RGB(139,137,112)	UNKNOWN	SYBR	None
110	E14	Sample 11	RGB(238,238,0)			IBA1	RGB(238,121,66)	UNKNOWN	SYBR	None
111	E15	Sample 11	RGB(238,238,0)			DRP1	RGB(142,56,142)	UNKNOWN	SYBR	None
112	E16	Sample 11	RGB(238,238,0)			MFN1	RGB(198,113,113)	UNKNOWN	SYBR	None
113	E17	Sample 19	RGB(255,127,0)			NRF1	RGB(176,23,31)	UNKNOWN	SYBR	None
114	E18	Sample 19	RGB(255,127,0)			b-actin	RGB(0,0,255)	UNKNOWN	SYBR	None
115	E19	Sample 19	RGB(255,127,0)			NFkB	RGB(0,139,69)	UNKNOWN	SYBR	None
116	E20	Sample 19	RGB(255,127,0)			GFAP	RGB(238,238,0)	UNKNOWN	SYBR	None
117	E21	Sample 19	RGB(255,127,0)			CD11b	RGB(139,137,112)	UNKNOWN	SYBR	None
118	E22	Sample 19	RGB(255,127,0)			IBA1	RGB(238,121,66)	UNKNOWN	SYBR	None
119	E23	Sample 19	RGB(255,127,0)			DRP1	RGB(142,56,142)	UNKNOWN	SYBR	None
120	E24	Sample 19	RGB(255,127,0)			MFN1	RGB(198,113,113)	UNKNOWN	SYBR	None
121	F1	Sample 3	RGB(0,139,69)			NRF1	RGB(176,23,31)	UNKNOWN	SYBR	None
122	F2	Sample 3	RGB(0,139,69)			b-actin	RGB(0,0,255)	UNKNOWN	SYBR	None
123	F3	Sample 3	RGB(0,139,69)			NFkB	RGB(0,139,69)	UNKNOWN	SYBR	None
124	F4	Sample 3	RGB(0,139,69)			GFAP	RGB(238,238,0)	UNKNOWN	SYBR	None
125	F5	Sample 3	RGB(0,139,69)			CD11b	RGB(139,137,112)	UNKNOWN	SYBR	None
126	F6	Sample 3	RGB(0,139,69)			IBA1	RGB(238,121,66)	UNKNOWN	SYBR	None
127	F7	Sample 3	RGB(0,139,69)			DRP1	RGB(142,56,142)	UNKNOWN	SYBR	None
128	F8	Sample 3	RGB(0,139,69)			MFN1	RGB(198,113,113)	UNKNOWN	SYBR	None
129	F9	Sample 11	RGB(238,238,0)			NRF1	RGB(176,23,31)	UNKNOWN	SYBR	None
130	F10	Sample 11	RGB(238,238,0)			b-actin	RGB(0,0,255)	UNKNOWN	SYBR	None
131	F11	Sample 11	RGB(238,238,0)			NFkB	RGB(0,139,69)	UNKNOWN	SYBR	None
132	F12	Sample 11	RGB(238,238,0)			GFAP	RGB(238,238,0)	UNKNOWN	SYBR	None
133	F13	Sample 11	RGB(238,238,0)			CD11b	RGB(139,137,112)	UNKNOWN	SYBR	None
134	F14	Sample 11	RGB(238,238,0)			IBA1	RGB(238,121,66)	UNKNOWN	SYBR	None
135	F15	Sample 11	RGB(238,238,0)			DRP1	RGB(142,56,142)	UNKNOWN	SYBR	None
136	F16	Sample 11	RGB(238,238,0)			MFN1	RGB(198,113,113)	UNKNOWN	SYBR	None
137	F17	Sample 19	RGB(255,127,0)			NRF1	RGB(176,23,31)	UNKNOWN	SYBR	None
138	F18	Sample 19	RGB(255,127,0)			b-actin	RGB(0,0,255)	UNKNOWN	SYBR	None
139	F19	Sample 19	RGB(255,127,0)			NFkB	RGB(0,139,69)	UNKNOWN	SYBR	None
140	F20	Sample 19	RGB(255,127,0)			GFAP	RGB(238,238,0)	UNKNOWN	SYBR	None
141	F21	Sample 19	RGB(255,127,0)			CD11b	RGB(139,137,112)	UNKNOWN	SYBR	None
142	F22	Sample 19	RGB(255,127,0)			IBA1	RGB(238,121,66)	UNKNOWN	SYBR	None
143	F23	Sample 19	RGB(255,127,0)			DRP1	RGB(142,56,142)	UNKNOWN	SYBR	None
144	F24	Sample 19	RGB(255,127,0)			MFN1	RGB(198,113,113)	UNKNOWN	SYBR	None
145	G1	Sample 4	RGB(255,127,0)			NRF1	RGB(176,23,31)	UNKNOWN	SYBR	None
146	G2	Sample 4	RGB(255,127,0)			b-actin	RGB(0,0,255)	UNKNOWN	SYBR	None
147	G3	Sample 4	RGB(255,127,0)			NFkB	RGB(0,139,69)	UNKNOWN	SYBR	None
148	G4	Sample 4	RGB(255,127,0)			GFAP	RGB(238,238,0)	UNKNOWN	SYBR	None
149	G5	Sample 4	RGB(255,127,0)			CD11b	RGB(139,137,112)	UNKNOWN	SYBR	None
150	G6	Sample 4	RGB(255,127,0)			IBA1	RGB(238,121,66)	UNKNOWN	SYBR	None
151	G7	Sample 4	RGB(255,127,0)			DRP1	RGB(142,56,142)	UNKNOWN	SYBR	None
152	G8	Sample 4	RGB(255,127,0)			MFN1	RGB(198,113,113)	UNKNOWN	SYBR	None
153	G9	Sample 12	RGB(142,142,56)			NRF1	RGB(176,23,31)	UNKNOWN	SYBR	None
154	G10	Sample 12	RGB(142,142,56)			b-actin	RGB(0,0,255)	UNKNOWN	SYBR	None
155	G11	Sample 12	RGB(142,142,56)			NFkB	RGB(0,139,69)	UNKNOWN	SYBR	None
156	G12	Sample 12	RGB(142,142,56)			GFAP	RGB(238,238,0)	UNKNOWN	SYBR	None
157	G13	Sample 12	RGB(142,142,56)			CD11b	RGB(139,137,112)	UNKNOWN	SYBR	None
158	G14	Sample 12	RGB(142,142,56)			IBA1	RGB(238,121,66)	UNKNOWN	SYBR	None
159	G15	Sample 12	RGB(142,142,56)			DRP1	RGB(142,56,142)	UNKNOWN	SYBR	None
160	G16	Sample 12	RGB(142,142,56)			MFN1	RGB(198,113,113)	UNKNOWN	SYBR	None
161	G17	Sample 20	RGB(139,137,112)			NRF1	RGB(176,23,31)	UNKNOWN	SYBR	None
162	G18	Sample 20	RGB(139,137,112)			b-actin	RGB(0,0,255)	UNKNOWN	SYBR	None
163	G19	Sample 20	RGB(139,137,112)			NFkB	RGB(0,139,69)	UNKNOWN	SYBR	None
164	G20	Sample 20	RGB(139,137,112)			GFAP	RGB(238,238,0)	UNKNOWN	SYBR	None
165	G21	Sample 20	RGB(139,137,112)			CD11b	RGB(139,137,112)	UNKNOWN	SYBR	None
166	G22	Sample 20	RGB(139,137,112)			IBA1	RGB(238,121,66)	UNKNOWN	SYBR	None
167	G23	Sample 20	RGB(139,137,112)			DRP1	RGB(142,56,142)	UNKNOWN	SYBR	None
168	G24	Sample 20	RGB(139,137,112)			MFN1	RGB(198,113,113)	UNKNOWN	SYBR	None
169	H1	Sample 4	RGB(255,127,0)			NRF1	RGB(176,23,31)	UNKNOWN	SYBR	None
170	H2	Sample 4	RGB(255,127,0)			b-actin	RGB(0,0,255)	UNKNOWN	SYBR	None
171	H3	Sample 4	RGB(255,127,0)			NFkB	RGB(0,139,69)	UNKNOWN	SYBR	None
172	H4	Sample 4	RGB(255,127,0)			GFAP	RGB(238,238,0)	UNKNOWN	SYBR	None
173	H5	Sample 4	RGB(255,127,0)			CD11b	RGB(139,137,112)	UNKNOWN	SYBR	None
174	H6	Sample 4	RGB(255,127,0)			IBA1	RGB(238,121,66)	UNKNOWN	SYBR	None
175	H7	Sample 4	RGB(255,127,0)			DRP1	RGB(142,56,142)	UNKNOWN	SYBR	None
176	H8	Sample 4	RGB(255,127,0)			MFN1	RGB(198,113,113)	UNKNOWN	SYBR	None
177	H9	Sample 12	RGB(142,142,56)			NRF1	RGB(176,23,31)	UNKNOWN	SYBR	None
178	H10	Sample 12	RGB(142,142,56)			b-actin	RGB(0,0,255)	UNKNOWN	SYBR	None
179	H11	Sample 12	RGB(142,142,56)			NFkB	RGB(0,139,69)	UNKNOWN	SYBR	None
180	H12	Sample 12	RGB(142,142,56)			GFAP	RGB(238,238,0)	UNKNOWN	SYBR	None
181	H13	Sample 12	RGB(142,142,56)			CD11b	RGB(139,137,112)	UNKNOWN	SYBR	None
182	H14	Sample 12	RGB(142,142,56)			IBA1	RGB(238,121,66)	UNKNOWN	SYBR	None
183	H15	Sample 12	RGB(142,142,56)			DRP1	RGB(142,56,142)	UNKNOWN	SYBR	None
184	H16	Sample 12	RGB(142,142,56)			MFN1	RGB(198,113,113)	UNKNOWN	SYBR	None
185	H17	Sample 20	RGB(139,137,112)			NRF1	RGB(176,23,31)	UNKNOWN	SYBR	None
186	H18	Sample 20	RGB(139,137,112)			b-actin	RGB(0,0,255)	UNKNOWN	SYBR	None
187	H19	Sample 20	RGB(139,137,112)			NFkB	RGB(0,139,69)	UNKNOWN	SYBR	None
188	H20	Sample 20	RGB(139,137,112)			GFAP	RGB(238,238,0)	UNKNOWN	SYBR	None
189	H21	Sample 20	RGB(139,137,112)			CD11b	RGB(139,137,112)	UNKNOWN	SYBR	None
190	H22	Sample 20	RGB(139,137,112)			IBA1	RGB(238,121,66)	UNKNOWN	SYBR	None
191	H23	Sample 20	RGB(139,137,112)			DRP1	RGB(142,56,142)	UNKNOWN	SYBR	None
192	H24	Sample 20	RGB(139,137,112)			MFN1	RGB(198,113,113)	UNKNOWN	SYBR	None
193	I1	Sample 5	RGB(139,137,112)			NRF1	RGB(176,23,31)	UNKNOWN	SYBR	None
194	I2	Sample 5	RGB(139,137,112)			b-actin	RGB(0,0,255)	UNKNOWN	SYBR	None
195	I3	Sample 5	RGB(139,137,112)			NFkB	RGB(0,139,69)	UNKNOWN	SYBR	None
196	I4	Sample 5	RGB(139,137,112)			GFAP	RGB(238,238,0)	UNKNOWN	SYBR	None
197	I5	Sample 5	RGB(139,137,112)			CD11b	RGB(139,137,112)	UNKNOWN	SYBR	None
198	I6	Sample 5	RGB(139,137,112)			IBA1	RGB(238,121,66)	UNKNOWN	SYBR	None
199	I7	Sample 5	RGB(139,137,112)			DRP1	RGB(142,56,142)	UNKNOWN	SYBR	None
200	I8	Sample 5	RGB(139,137,112)			MFN1	RGB(198,113,113)	UNKNOWN	SYBR	None
201	I9	Sample 13	RGB(238,44,44)			NRF1	RGB(176,23,31)	UNKNOWN	SYBR	None
202	I10	Sample 13	RGB(238,44,44)			b-actin	RGB(0,0,255)	UNKNOWN	SYBR	None
203	I11	Sample 13	RGB(238,44,44)			NFkB	RGB(0,139,69)	UNKNOWN	SYBR	None
204	I12	Sample 13	RGB(238,44,44)			GFAP	RGB(238,238,0)	UNKNOWN	SYBR	None
205	I13	Sample 13	RGB(238,44,44)			CD11b	RGB(139,137,112)	UNKNOWN	SYBR	None
206	I14	Sample 13	RGB(238,44,44)			IBA1	RGB(238,121,66)	UNKNOWN	SYBR	None
207	I15	Sample 13	RGB(238,44,44)			DRP1	RGB(142,56,142)	UNKNOWN	SYBR	None
208	I16	Sample 13	RGB(238,44,44)			MFN1	RGB(198,113,113)	UNKNOWN	SYBR	None
209	I17	Sample 21	RGB(238,121,66)			NRF1	RGB(176,23,31)	UNKNOWN	SYBR	None
210	I18	Sample 21	RGB(238,121,66)			b-actin	RGB(0,0,255)	UNKNOWN	SYBR	None
211	I19	Sample 21	RGB(238,121,66)			NFkB	RGB(0,139,69)	UNKNOWN	SYBR	None
212	I20	Sample 21	RGB(238,121,66)			GFAP	RGB(238,238,0)	UNKNOWN	SYBR	None
213	I21	Sample 21	RGB(238,121,66)			CD11b	RGB(139,137,112)	UNKNOWN	SYBR	None
214	I22	Sample 21	RGB(238,121,66)			IBA1	RGB(238,121,66)	UNKNOWN	SYBR	None
215	I23	Sample 21	RGB(238,121,66)			DRP1	RGB(142,56,142)	UNKNOWN	SYBR	None
216	I24	Sample 21	RGB(238,121,66)			MFN1	RGB(198,113,113)	UNKNOWN	SYBR	None
217	J1	Sample 5	RGB(139,137,112)			NRF1	RGB(176,23,31)	UNKNOWN	SYBR	None
218	J2	Sample 5	RGB(139,137,112)			b-actin	RGB(0,0,255)	UNKNOWN	SYBR	None
219	J3	Sample 5	RGB(139,137,112)			NFkB	RGB(0,139,69)	UNKNOWN	SYBR	None
220	J4	Sample 5	RGB(139,137,112)			GFAP	RGB(238,238,0)	UNKNOWN	SYBR	None
221	J5	Sample 5	RGB(139,137,112)			CD11b	RGB(139,137,112)	UNKNOWN	SYBR	None
222	J6	Sample 5	RGB(139,137,112)			IBA1	RGB(238,121,66)	UNKNOWN	SYBR	None
223	J7	Sample 5	RGB(139,137,112)			DRP1	RGB(142,56,142)	UNKNOWN	SYBR	None
224	J8	Sample 5	RGB(139,137,112)			MFN1	RGB(198,113,113)	UNKNOWN	SYBR	None
225	J9	Sample 13	RGB(238,44,44)			NRF1	RGB(176,23,31)	UNKNOWN	SYBR	None
226	J10	Sample 13	RGB(238,44,44)			b-actin	RGB(0,0,255)	UNKNOWN	SYBR	None
227	J11	Sample 13	RGB(238,44,44)			NFkB	RGB(0,139,69)	UNKNOWN	SYBR	None
228	J12	Sample 13	RGB(238,44,44)			GFAP	RGB(238,238,0)	UNKNOWN	SYBR	None
229	J13	Sample 13	RGB(238,44,44)			CD11b	RGB(139,137,112)	UNKNOWN	SYBR	None
230	J14	Sample 13	RGB(238,44,44)			IBA1	RGB(238,121,66)	UNKNOWN	SYBR	None
231	J15	Sample 13	RGB(238,44,44)			DRP1	RGB(142,56,142)	UNKNOWN	SYBR	None
232	J16	Sample 13	RGB(238,44,44)			MFN1	RGB(198,113,113)	UNKNOWN	SYBR	None
233	J17	Sample 21	RGB(238,121,66)			NRF1	RGB(176,23,31)	UNKNOWN	SYBR	None
234	J18	Sample 21	RGB(238,121,66)			b-actin	RGB(0,0,255)	UNKNOWN	SYBR	None
235	J19	Sample 21	RGB(238,121,66)			NFkB	RGB(0,139,69)	UNKNOWN	SYBR	None
236	J20	Sample 21	RGB(238,121,66)			GFAP	RGB(238,238,0)	UNKNOWN	SYBR	None
237	J21	Sample 21	RGB(238,121,66)			CD11b	RGB(139,137,112)	UNKNOWN	SYBR	None
238	J22	Sample 21	RGB(238,121,66)			IBA1	RGB(238,121,66)	UNKNOWN	SYBR	None
239	J23	Sample 21	RGB(238,121,66)			DRP1	RGB(142,56,142)	UNKNOWN	SYBR	None
240	J24	Sample 21	RGB(238,121,66)			MFN1	RGB(198,113,113)	UNKNOWN	SYBR	None
241	K1	Sample 6	RGB(238,121,66)			NRF1	RGB(176,23,31)	UNKNOWN	SYBR	None
242	K2	Sample 6	RGB(238,121,66)			b-actin	RGB(0,0,255)	UNKNOWN	SYBR	None
243	K3	Sample 6	RGB(238,121,66)			NFkB	RGB(0,139,69)	UNKNOWN	SYBR	None
244	K4	Sample 6	RGB(238,121,66)			GFAP	RGB(238,238,0)	UNKNOWN	SYBR	None
245	K5	Sample 6	RGB(238,121,66)			CD11b	RGB(139,137,112)	UNKNOWN	SYBR	None
246	K6	Sample 6	RGB(238,121,66)			IBA1	RGB(238,121,66)	UNKNOWN	SYBR	None
247	K7	Sample 6	RGB(238,121,66)			DRP1	RGB(142,56,142)	UNKNOWN	SYBR	None
248	K8	Sample 6	RGB(238,121,66)			MFN1	RGB(198,113,113)	UNKNOWN	SYBR	None
249	K9	Sample 14	RGB(51,161,201)			NRF1	RGB(176,23,31)	UNKNOWN	SYBR	None
250	K10	Sample 14	RGB(51,161,201)			b-actin	RGB(0,0,255)	UNKNOWN	SYBR	None
251	K11	Sample 14	RGB(51,161,201)			NFkB	RGB(0,139,69)	UNKNOWN	SYBR	None
252	K12	Sample 14	RGB(51,161,201)			GFAP	RGB(238,238,0)	UNKNOWN	SYBR	None
253	K13	Sample 14	RGB(51,161,201)			CD11b	RGB(139,137,112)	UNKNOWN	SYBR	None
254	K14	Sample 14	RGB(51,161,201)			IBA1	RGB(238,121,66)	UNKNOWN	SYBR	None
255	K15	Sample 14	RGB(51,161,201)			DRP1	RGB(142,56,142)	UNKNOWN	SYBR	None
256	K16	Sample 14	RGB(51,161,201)			MFN1	RGB(198,113,113)	UNKNOWN	SYBR	None
257	K17	Sample 22	RGB(142,56,142)			NRF1	RGB(176,23,31)	UNKNOWN	SYBR	None
258	K18	Sample 22	RGB(142,56,142)			b-actin	RGB(0,0,255)	UNKNOWN	SYBR	None
259	K19	Sample 22	RGB(142,56,142)			NFkB	RGB(0,139,69)	UNKNOWN	SYBR	None
260	K20	Sample 22	RGB(142,56,142)			GFAP	RGB(238,238,0)	UNKNOWN	SYBR	None
261	K21	Sample 22	RGB(142,56,142)			CD11b	RGB(139,137,112)	UNKNOWN	SYBR	None
262	K22	Sample 22	RGB(142,56,142)			IBA1	RGB(238,121,66)	UNKNOWN	SYBR	None
263	K23	Sample 22	RGB(142,56,142)			DRP1	RGB(142,56,142)	UNKNOWN	SYBR	None
264	K24	Sample 22	RGB(142,56,142)			MFN1	RGB(198,113,113)	UNKNOWN	SYBR	None
265	L1	Sample 6	RGB(238,121,66)			NRF1	RGB(176,23,31)	UNKNOWN	SYBR	None
266	L2	Sample 6	RGB(238,121,66)			b-actin	RGB(0,0,255)	UNKNOWN	SYBR	None
267	L3	Sample 6	RGB(238,121,66)			NFkB	RGB(0,139,69)	UNKNOWN	SYBR	None
268	L4	Sample 6	RGB(238,121,66)			GFAP	RGB(238,238,0)	UNKNOWN	SYBR	None
269	L5	Sample 6	RGB(238,121,66)			CD11b	RGB(139,137,112)	UNKNOWN	SYBR	None
270	L6	Sample 6	RGB(238,121,66)			IBA1	RGB(238,121,66)	UNKNOWN	SYBR	None
271	L7	Sample 6	RGB(238,121,66)			DRP1	RGB(142,56,142)	UNKNOWN	SYBR	None
272	L8	Sample 6	RGB(238,121,66)			MFN1	RGB(198,113,113)	UNKNOWN	SYBR	None
273	L9	Sample 14	RGB(51,161,201)			NRF1	RGB(176,23,31)	UNKNOWN	SYBR	None
274	L10	Sample 14	RGB(51,161,201)			b-actin	RGB(0,0,255)	UNKNOWN	SYBR	None
275	L11	Sample 14	RGB(51,161,201)			NFkB	RGB(0,139,69)	UNKNOWN	SYBR	None
276	L12	Sample 14	RGB(51,161,201)			GFAP	RGB(238,238,0)	UNKNOWN	SYBR	None
277	L13	Sample 14	RGB(51,161,201)			CD11b	RGB(139,137,112)	UNKNOWN	SYBR	None
278	L14	Sample 14	RGB(51,161,201)			IBA1	RGB(238,121,66)	UNKNOWN	SYBR	None
279	L15	Sample 14	RGB(51,161,201)			DRP1	RGB(142,56,142)	UNKNOWN	SYBR	None
280	L16	Sample 14	RGB(51,161,201)			MFN1	RGB(198,113,113)	UNKNOWN	SYBR	None
281	L17	Sample 22	RGB(142,56,142)			NRF1	RGB(176,23,31)	UNKNOWN	SYBR	None
282	L18	Sample 22	RGB(142,56,142)			b-actin	RGB(0,0,255)	UNKNOWN	SYBR	None
283	L19	Sample 22	RGB(142,56,142)			NFkB	RGB(0,139,69)	UNKNOWN	SYBR	None
284	L20	Sample 22	RGB(142,56,142)			GFAP	RGB(238,238,0)	UNKNOWN	SYBR	None
285	L21	Sample 22	RGB(142,56,142)			CD11b	RGB(139,137,112)	UNKNOWN	SYBR	None
286	L22	Sample 22	RGB(142,56,142)			IBA1	RGB(238,121,66)	UNKNOWN	SYBR	None
287	L23	Sample 22	RGB(142,56,142)			DRP1	RGB(142,56,142)	UNKNOWN	SYBR	None
288	L24	Sample 22	RGB(142,56,142)			MFN1	RGB(198,113,113)	UNKNOWN	SYBR	None
289	M1	Sample 7	RGB(142,56,142)			NRF1	RGB(176,23,31)	UNKNOWN	SYBR	None
290	M2	Sample 7	RGB(142,56,142)			b-actin	RGB(0,0,255)	UNKNOWN	SYBR	None
291	M3	Sample 7	RGB(142,56,142)			NFkB	RGB(0,139,69)	UNKNOWN	SYBR	None
292	M4	Sample 7	RGB(142,56,142)			GFAP	RGB(238,238,0)	UNKNOWN	SYBR	None
293	M5	Sample 7	RGB(142,56,142)			CD11b	RGB(139,137,112)	UNKNOWN	SYBR	None
294	M6	Sample 7	RGB(142,56,142)			IBA1	RGB(238,121,66)	UNKNOWN	SYBR	None
295	M7	Sample 7	RGB(142,56,142)			DRP1	RGB(142,56,142)	UNKNOWN	SYBR	None
296	M8	Sample 7	RGB(142,56,142)			MFN1	RGB(198,113,113)	UNKNOWN	SYBR	None
297	M9	Sample 15	RGB(238,18,137)			NRF1	RGB(176,23,31)	UNKNOWN	SYBR	None
298	M10	Sample 15	RGB(238,18,137)			b-actin	RGB(0,0,255)	UNKNOWN	SYBR	None
299	M11	Sample 15	RGB(238,18,137)			NFkB	RGB(0,139,69)	UNKNOWN	SYBR	None
300	M12	Sample 15	RGB(238,18,137)			GFAP	RGB(238,238,0)	UNKNOWN	SYBR	None
301	M13	Sample 15	RGB(238,18,137)			CD11b	RGB(139,137,112)	UNKNOWN	SYBR	None
302	M14	Sample 15	RGB(238,18,137)			IBA1	RGB(238,121,66)	UNKNOWN	SYBR	None
303	M15	Sample 15	RGB(238,18,137)			DRP1	RGB(142,56,142)	UNKNOWN	SYBR	None
304	M16	Sample 15	RGB(238,18,137)			MFN1	RGB(198,113,113)	UNKNOWN	SYBR	None
305	M17	Sample 23	RGB(198,113,113)			NRF1	RGB(176,23,31)	UNKNOWN	SYBR	None
306	M18	Sample 23	RGB(198,113,113)			b-actin	RGB(0,0,255)	UNKNOWN	SYBR	None
307	M19	Sample 23	RGB(198,113,113)			NFkB	RGB(0,139,69)	UNKNOWN	SYBR	None
308	M20	Sample 23	RGB(198,113,113)			GFAP	RGB(238,238,0)	UNKNOWN	SYBR	None
309	M21	Sample 23	RGB(198,113,113)			CD11b	RGB(139,137,112)	UNKNOWN	SYBR	None
310	M22	Sample 23	RGB(198,113,113)			IBA1	RGB(238,121,66)	UNKNOWN	SYBR	None
311	M23	Sample 23	RGB(198,113,113)			DRP1	RGB(142,56,142)	UNKNOWN	SYBR	None
312	M24	Sample 23	RGB(198,113,113)			MFN1	RGB(198,113,113)	UNKNOWN	SYBR	None
313	N1	Sample 7	RGB(142,56,142)			NRF1	RGB(176,23,31)	UNKNOWN	SYBR	None
314	N2	Sample 7	RGB(142,56,142)			b-actin	RGB(0,0,255)	UNKNOWN	SYBR	None
315	N3	Sample 7	RGB(142,56,142)			NFkB	RGB(0,139,69)	UNKNOWN	SYBR	None
316	N4	Sample 7	RGB(142,56,142)			GFAP	RGB(238,238,0)	UNKNOWN	SYBR	None
317	N5	Sample 7	RGB(142,56,142)			CD11b	RGB(139,137,112)	UNKNOWN	SYBR	None
318	N6	Sample 7	RGB(142,56,142)			IBA1	RGB(238,121,66)	UNKNOWN	SYBR	None
319	N7	Sample 7	RGB(142,56,142)			DRP1	RGB(142,56,142)	UNKNOWN	SYBR	None
320	N8	Sample 7	RGB(142,56,142)			MFN1	RGB(198,113,113)	UNKNOWN	SYBR	None
321	N9	Sample 15	RGB(238,18,137)			NRF1	RGB(176,23,31)	UNKNOWN	SYBR	None
322	N10	Sample 15	RGB(238,18,137)			b-actin	RGB(0,0,255)	UNKNOWN	SYBR	None
323	N11	Sample 15	RGB(238,18,137)			NFkB	RGB(0,139,69)	UNKNOWN	SYBR	None
324	N12	Sample 15	RGB(238,18,137)			GFAP	RGB(238,238,0)	UNKNOWN	SYBR	None
325	N13	Sample 15	RGB(238,18,137)			CD11b	RGB(139,137,112)	UNKNOWN	SYBR	None
326	N14	Sample 15	RGB(238,18,137)			IBA1	RGB(238,121,66)	UNKNOWN	SYBR	None
327	N15	Sample 15	RGB(238,18,137)			DRP1	RGB(142,56,142)	UNKNOWN	SYBR	None
328	N16	Sample 15	RGB(238,18,137)			MFN1	RGB(198,113,113)	UNKNOWN	SYBR	None
329	N17	Sample 23	RGB(198,113,113)			NRF1	RGB(176,23,31)	UNKNOWN	SYBR	None
330	N18	Sample 23	RGB(198,113,113)			b-actin	RGB(0,0,255)	UNKNOWN	SYBR	None
331	N19	Sample 23	RGB(198,113,113)			NFkB	RGB(0,139,69)	UNKNOWN	SYBR	None
332	N20	Sample 23	RGB(198,113,113)			GFAP	RGB(238,238,0)	UNKNOWN	SYBR	None
333	N21	Sample 23	RGB(198,113,113)			CD11b	RGB(139,137,112)	UNKNOWN	SYBR	None
334	N22	Sample 23	RGB(198,113,113)			IBA1	RGB(238,121,66)	UNKNOWN	SYBR	None
335	N23	Sample 23	RGB(198,113,113)			DRP1	RGB(142,56,142)	UNKNOWN	SYBR	None
336	N24	Sample 23	RGB(198,113,113)			MFN1	RGB(198,113,113)	UNKNOWN	SYBR	None
337	O1	Sample 8	RGB(198,113,113)			NRF1	RGB(176,23,31)	UNKNOWN	SYBR	None
338	O2	Sample 8	RGB(198,113,113)			b-actin	RGB(0,0,255)	UNKNOWN	SYBR	None
339	O3	Sample 8	RGB(198,113,113)			NFkB	RGB(0,139,69)	UNKNOWN	SYBR	None
340	O4	Sample 8	RGB(198,113,113)			GFAP	RGB(238,238,0)	UNKNOWN	SYBR	None
341	O5	Sample 8	RGB(198,113,113)			CD11b	RGB(139,137,112)	UNKNOWN	SYBR	None
342	O6	Sample 8	RGB(198,113,113)			IBA1	RGB(238,121,66)	UNKNOWN	SYBR	None
343	O7	Sample 8	RGB(198,113,113)			DRP1	RGB(142,56,142)	UNKNOWN	SYBR	None
344	O8	Sample 8	RGB(198,113,113)			MFN1	RGB(198,113,113)	UNKNOWN	SYBR	None
345	O9	Sample 16	RGB(176,23,31)			NRF1	RGB(176,23,31)	UNKNOWN	SYBR	None
346	O10	Sample 16	RGB(176,23,31)			b-actin	RGB(0,0,255)	UNKNOWN	SYBR	None
347	O11	Sample 16	RGB(176,23,31)			NFkB	RGB(0,139,69)	UNKNOWN	SYBR	None
348	O12	Sample 16	RGB(176,23,31)			GFAP	RGB(238,238,0)	UNKNOWN	SYBR	None
349	O13	Sample 16	RGB(176,23,31)			CD11b	RGB(139,137,112)	UNKNOWN	SYBR	None
350	O14	Sample 16	RGB(176,23,31)			IBA1	RGB(238,121,66)	UNKNOWN	SYBR	None
351	O15	Sample 16	RGB(176,23,31)			DRP1	RGB(142,56,142)	UNKNOWN	SYBR	None
352	O16	Sample 16	RGB(176,23,31)			MFN1	RGB(198,113,113)	UNKNOWN	SYBR	None
353	O17	Sample 20	RGB(139,137,112)			SOD1	RGB(0,245,255)	UNKNOWN	SYBR	None
354	O18	Sample 20	RGB(139,137,112)			b-actin	RGB(0,0,255)	UNKNOWN	SYBR	None
355	O19
356	O20
357	O21
358	O22
359	O23
360	O24
361	P1	Sample 8	RGB(198,113,113)			NRF1	RGB(176,23,31)	UNKNOWN	SYBR	None
362	P2	Sample 8	RGB(198,113,113)			b-actin	RGB(0,0,255)	UNKNOWN	SYBR	None
363	P3	Sample 8	RGB(198,113,113)			NFkB	RGB(0,139,69)	UNKNOWN	SYBR	None
364	P4	Sample 8	RGB(198,113,113)			GFAP	RGB(238,238,0)	UNKNOWN	SYBR	None
365	P5	Sample 8	RGB(198,113,113)			CD11b	RGB(139,137,112)	UNKNOWN	SYBR	None
366	P6	Sample 8	RGB(198,113,113)			IBA1	RGB(238,121,66)	UNKNOWN	SYBR	None
367	P7	Sample 8	RGB(198,113,113)			DRP1	RGB(142,56,142)	UNKNOWN	SYBR	None
368	P8	Sample 8	RGB(198,113,113)			MFN1	RGB(198,113,113)	UNKNOWN	SYBR	None
369	P9	Sample 16	RGB(176,23,31)			NRF1	RGB(176,23,31)	UNKNOWN	SYBR	None
370	P10	Sample 16	RGB(176,23,31)			b-actin	RGB(0,0,255)	UNKNOWN	SYBR	None
371	P11	Sample 16	RGB(176,23,31)			NFkB	RGB(0,139,69)	UNKNOWN	SYBR	None
372	P12	Sample 16	RGB(176,23,31)			GFAP	RGB(238,238,0)	UNKNOWN	SYBR	None
373	P13	Sample 16	RGB(176,23,31)			CD11b	RGB(139,137,112)	UNKNOWN	SYBR	None
374	P14	Sample 16	RGB(176,23,31)			IBA1	RGB(238,121,66)	UNKNOWN	SYBR	None
375	P15	Sample 16	RGB(176,23,31)			DRP1	RGB(142,56,142)	UNKNOWN	SYBR	None
376	P16	Sample 16	RGB(176,23,31)			MFN1	RGB(198,113,113)	UNKNOWN	SYBR	None
377	P17	Sample 20	RGB(139,137,112)			SOD1	RGB(0,245,255)	UNKNOWN	SYBR	None
378	P18	Sample 20	RGB(139,137,112)			b-actin	RGB(0,0,255)	UNKNOWN	SYBR	None
379	P19
380	P20
381	P21
382	P22
383	P23
384	P24

## Sheet: Amplification Data
Barcode
Block Type	384-Well Block
Calibration Background is expired	No
Calibration Background performed on	07-06-2023
Calibration Pure Dye ROX is expired	No
Calibration Pure Dye ROX performed on	07-06-2023
Calibration Pure Dye SYBR is expired	No
Calibration Pure Dye SYBR performed on	07-06-2023
Calibration ROI is expired	No
Calibration ROI performed on	07-06-2023
Calibration Uniformity is expired	No
Calibration Uniformity performed on	07-06-2023
Chemistry	SYBR_GREEN
Comment
Date Created	11-01-2023 10:58:34 AM CDT
Date Modified	11-01-2023 12:57:48 PM CDT
Experiment File Name	C:\Users\Public\Desktop\experiments\Shen\Students\Xiaobo\2023-11-01 105830 HPT Curcumin Xiaobo Plate 1.eds
Experiment Name	2023-11-01 105830 HPT Curcumin Xiaobo Plate 1
Experiment Run Start Time	11-01-2023 12:10:20 PM CDT
Experiment Run Stop Time	11-01-2023 14:00:04 PM CDT
Experiment Type	Comparative Cт (ΔΔCт)
Instrument Name	285880228
Instrument Serial Number	285880228
Instrument Type	QuantStudio 12K Flex
Passive Reference	ROX
Quantification Cycle Method	Ct
Signal Smoothing On	true
Stage/ Cycle where Analysis is performed	Stage 2, Step 2
User Name
Well	Cycle	Target Name	Rn	Delta Rn
1	1	NRF1	0.636876	-0.0306243
1	2	NRF1	0.646472	-0.0274352
1	3	NRF1	0.663544	-0.0167712
1	4	NRF1	0.678336	-0.0083864
1	5	NRF1	0.691939	-0.00119109
1	6	NRF1	0.702568	0.0030303
1	7	NRF1	0.709473	0.00352759
1	8	NRF1	0.715676	0.00332322
1	9	NRF1	0.724873	0.00611261
1	10	NRF1	0.735087	0.00991862
1	11	NRF1	0.740514	0.00893891
1	12	NRF1	0.741955	0.00397153
1	13	NRF1	0.747479	0.00308873
1	14	NRF1	0.753416	0.00261835
1	15	NRF1	0.759139	0.00193356
1	16	NRF1	0.762998	-0.00061572
1	17	NRF1	0.766451	-0.00357001
1	18	NRF1	0.771919	-0.00450979
1	19	NRF1	0.780237	-0.00259915
1	20	NRF1	0.786032	-0.00321151
1	21	NRF1	0.792576	-0.00307447
1	22	NRF1	0.799524	-0.00253408
1	23	NRF1	0.810865	0.00239851
1	24	NRF1	0.827193	0.0123197
1	25	NRF1	0.853737	0.0324555
1	26	NRF1	0.900091	0.0724022
1	27	NRF1	0.985007	0.150911
1	28	NRF1	1.14443	0.303927
1	29	NRF1	1.4239	0.576984
1	30	NRF1	1.86204	1.00872
1	31	NRF1	2.42834	1.56861
1	32	NRF1	2.96272	2.09658
1	33	NRF1	3.3921	2.51956
1	34	NRF1	3.73415	2.8552
1	35	NRF1	3.9916	3.10625
1	36	NRF1	4.19881	3.30705
1	37	NRF1	4.37225	3.47408
1	38	NRF1	4.50479	3.60021
1	39	NRF1	4.60625	3.69526
1	40	NRF1	4.66657	3.74918
2	1	b-actin	0.553996	-0.0135176
2	2	b-actin	0.563101	-0.0144567
2	3	b-actin	0.582378	-0.00522459
2	4	b-actin	0.595857	-0.00178984
2	5	b-actin	0.608536	0.000844961
2	6	b-actin	0.62106	0.00332485
2	7	b-actin	0.631157	0.00337847
2	8	b-actin	0.640988	0.0031647
2	9	b-actin	0.650435	0.00256731
2	10	b-actin	0.657758	-0.000153544
2	11	b-actin	0.665764	-0.00219193
2	12	b-actin	0.674802	-0.00319826
2	13	b-actin	0.687322	-0.000722129
2	14	b-actin	0.701516	0.00342794
2	15	b-actin	0.730563	0.0224301
2	16	b-actin	0.780255	0.0620781
2	17	b-actin	0.86788	0.139659
2	18	b-actin	1.03036	0.292096
2	19	b-actin	1.30575	0.557441
2	20	b-actin	1.73274	0.974389
2	21	b-actin	2.26428	1.49588
2	22	b-actin	2.75393	1.97549
2	23	b-actin	3.1454	2.35691
2	24	b-actin	3.49477	2.69624
2	25	b-actin	3.79857	2.98999
2	26	b-actin	4.04821	3.22959
2	27	b-actin	4.24768	3.41902
2	28	b-actin	4.40474	3.56603
2	29	b-actin	4.52366	3.67491
2	30	b-actin	4.6061	3.74731
2	31	b-actin	4.69014	3.8213
2	32	b-actin	4.76226	3.88337
2	33	b-actin	4.82418	3.93526
2	34	b-actin	4.87211	3.97314
2	35	b-actin	4.90865	3.99964
2	36	b-actin	4.9496	4.03054
2	37	b-actin	4.99526	4.06615
2	38	b-actin	5.01984	4.0807
2	39	b-actin	5.02991	4.08071
2	40	b-actin	5.03268	4.07344
3	1	NFkB	0.588431	-0.0285335
3	2	NFkB	0.598345	-0.0257174
3	3	NFkB	0.617464	-0.0136956
3	4	NFkB	0.632474	-0.00578279
3	5	NFkB	0.644921	-0.000432731
3	6	NFkB	0.654052	0.00160117
3	7	NFkB	0.663767	0.00421919
3	8	NFkB	0.671636	0.00499018
3	9	NFkB	0.678363	0.00462004
3	10	NFkB	0.684513	0.00367323
3	11	NFkB	0.693222	0.00528507
3	12	NFkB	0.700441	0.00540655
3	13	NFkB	0.708123	0.0059914
3	14	NFkB	0.712576	0.0033468
3	15	NFkB	0.716509	0.000182461
3	16	NFkB	0.71959	-0.00383298
3	17	NFkB	0.725356	-0.00516424
3	18	NFkB	0.73224	-0.00537821
3	19	NFkB	0.739686	-0.00502952
3	20	NFkB	0.749256	-0.00255658
3	21	NFkB	0.766255	0.00734496
3	22	NFkB	0.794947	0.0289404
3	23	NFkB	0.840908	0.0678036
3	24	NFkB	0.924149	0.143947
3	25	NFkB	1.07397	0.286675
3	26	NFkB	1.339	0.544609
3	27	NFkB	1.7709	0.969403
3	28	NFkB	2.36718	1.55859
3	29	NFkB	2.99454	2.17886
3	30	NFkB	3.47509	2.6523
3	31	NFkB	3.83226	3.00237
3	32	NFkB	4.10631	3.26933
3	33	NFkB	4.32994	3.48586
3	34	NFkB	4.50732	3.65615
3	35	NFkB	4.63989	3.78162
3	36	NFkB	4.73935	3.87398
3	37	NFkB	4.82722	3.95475
3	38	NFkB	4.89766	4.0181
3	39	NFkB	4.95399	4.06733
3	40	NFkB	4.99173	4.09798
4	1	GFAP	0.702456	-0.02758
4	2	GFAP	0.715458	-0.0229936
4	3	GFAP	0.737527	-0.00934053
4	4	GFAP	0.75175	-0.0035342
4	5	GFAP	0.767516	0.00381595
4	6	GFAP	0.777035	0.00491994
4	7	GFAP	0.785535	0.00500315
4	8	GFAP	0.79346	0.0045129
4	9	GFAP	0.800712	0.00334888
4	10	GFAP	0.807243	0.00146406
4	11	GFAP	0.811147	-0.00304753
4	12	GFAP	0.818581	-0.00403012
4	13	GFAP	0.827914	-0.0031125
4	14	GFAP	0.840533	0.0010904
4	15	GFAP	0.856724	0.00886588
4	16	GFAP	0.88242	0.0261457
4	17	GFAP	0.930478	0.0657874
4	18	GFAP	1.01723	0.144123
4	19	GFAP	1.1758	0.294276
4	20	GFAP	1.45402	0.564079
4	21	GFAP	1.90506	1.00671
4	22	GFAP	2.49701	1.59024
4	23	GFAP	3.06674	2.15155
4	24	GFAP	3.51755	2.59395
4	25	GFAP	3.88345	2.95143
4	26	GFAP	4.18062	3.24019
4	27	GFAP	4.40583	3.45698
4	28	GFAP	4.57527	3.61801
4	29	GFAP	4.71077	3.74509
4	30	GFAP	4.81225	3.83816
4	31	GFAP	4.90422	3.9217
4	32	GFAP	4.98141	3.99048
4	33	GFAP	5.04619	4.04684
4	34	GFAP	5.10297	4.09521
4	35	GFAP	5.14471	4.12854
4	36	GFAP	5.16893	4.14434
4	37	GFAP	5.19762	4.16461
4	38	GFAP	5.2231	4.18168
4	39	GFAP	5.242	4.19216
4	40	GFAP	5.25413	4.19587
5	1	CD11b	0.61868	-0.0407431
5	2	CD11b	0.631065	-0.0348845
5	3	CD11b	0.654335	-0.0181405
5	4	CD11b	0.672533	-0.00646966
5	5	CD11b	0.683863	-0.00166588
5	6	CD11b	0.693591	0.0015355
5	7	CD11b	0.701747	0.00316563
5	8	CD11b	0.711785	0.00667641
5	9	CD11b	0.718774	0.00713919
5	10	CD11b	0.723663	0.0055018
5	11	CD11b	0.731282	0.00659418
5	12	CD11b	0.737878	0.00666351
5	13	CD11b	0.743325	0.00558485
5	14	CD11b	0.747003	0.00273635
5	15	CD11b	0.752496	0.00170258
5	16	CD11b	0.758338	0.00101808
5	17	CD11b	0.761134	-0.00271191
5	18	CD11b	0.765444	-0.00492836
5	19	CD11b	0.77131	-0.00558937
5	20	CD11b	0.778017	-0.00540852
5	21	CD11b	0.786548	-0.00340389
5	22	CD11b	0.795981	-0.000497677
5	23	CD11b	0.812505	0.00950035
5	24	CD11b	0.839317	0.0297858
5	25	CD11b	0.884834	0.0687755
5	26	CD11b	0.965089	0.142505
5	27	CD11b	1.10602	0.276914
5	28	CD11b	1.35019	0.514551
5	29	CD11b	1.7261	0.883932
5	30	CD11b	2.19356	1.34487
5	31	CD11b	2.65116	1.79594
5	32	CD11b	3.05712	2.19537
5	33	CD11b	3.41562	2.54735
5	34	CD11b	3.72703	2.85223
5	35	CD11b	3.98059	3.09927
5	36	CD11b	4.18135	3.2935
5	37	CD11b	4.35081	3.45643
5	38	CD11b	4.49438	3.59348
5	39	CD11b	4.60302	3.69559
5	40	CD11b	4.67673	3.76278
6	1	IBA1	0.670335	-0.0441855
6	2	IBA1	0.685422	-0.0363713
6	3	IBA1	0.713367	-0.0156999
6	4	IBA1	0.731318	-0.00502207
6	5	IBA1	0.744148	0.000534457
6	6	IBA1	0.754647	0.00376044
6	7	IBA1	0.763399	0.00523995
6	8	IBA1	0.771864	0.00643168
6	9	IBA1	0.779761	0.00705491
6	10	IBA1	0.785293	0.00531464
6	11	IBA1	0.791216	0.00396453
6	12	IBA1	0.796229	0.00170379
6	13	IBA1	0.803806	0.00200813
6	14	IBA1	0.808843	-0.000228412
6	15	IBA1	0.814028	-0.00231618
6	16	IBA1	0.819461	-0.00415642
6	17	IBA1	0.824817	-0.00607372
6	18	IBA1	0.835648	-0.00251586
6	19	IBA1	0.84969	0.00425267
6	20	IBA1	0.872985	0.0202743
6	21	IBA1	0.913554	0.0535709
6	22	IBA1	0.987377	0.12012
6	23	IBA1	1.12765	0.253118
6	24	IBA1	1.38022	0.498422
6	25	IBA1	1.80776	0.918685
6	26	IBA1	2.42135	1.525
6	27	IBA1	3.09062	2.187
6	28	IBA1	3.62442	2.71352
6	29	IBA1	4.02401	3.10584
6	30	IBA1	4.33373	3.40829
6	31	IBA1	4.57145	3.63874
6	32	IBA1	4.75793	3.81794
6	33	IBA1	4.9032	3.95594
6	34	IBA1	5.01293	4.0584
6	35	IBA1	5.1021	4.1403
6	36	IBA1	5.17792	4.20884
6	37	IBA1	5.23821	4.26186
6	38	IBA1	5.28685	4.30322
6	39	IBA1	5.32666	4.33576
6	40	IBA1	5.34837	4.3502
7	1	DRP1	0.563755	-0.0298447
7	2	DRP1	0.573647	-0.02772
7	3	DRP1	0.59355	-0.0155828
7	4	DRP1	0.611015	-0.00588523
7	5	DRP1	0.625344	0.000677056
7	6	DRP1	0.635345	0.00291205
7	7	DRP1	0.645299	0.00509912
7	8	DRP1	0.654743	0.00677597
7	9	DRP1	0.660856	0.00512235
7	10	DRP1	0.667588	0.00408821
7	11	DRP1	0.676403	0.00513677
7	12	DRP1	0.684026	0.00499306
7	13	DRP1	0.690159	0.00335959
7	14	DRP1	0.695568	0.00100163
7	15	DRP1	0.70123	-0.00110332
7	16	DRP1	0.706502	-0.00359801
7	17	DRP1	0.711384	-0.0064824
7	18	DRP1	0.719119	-0.00651406
7	19	DRP1	0.731194	-0.0022062
7	20	DRP1	0.749887	0.00872011
7	21	DRP1	0.780078	0.0311452
7	22	DRP1	0.836914	0.0802137
7	23	DRP1	0.940534	0.176068
7	24	DRP1	1.1279	0.355667
7	25	DRP1	1.46641	0.686407
7	26	DRP1	2.01274	1.22498
7	27	DRP1	2.71897	1.92343
7	28	DRP1	3.34264	2.53934
7	29	DRP1	3.75178	2.94071
7	30	DRP1	4.05841	3.23958
7	31	DRP1	4.33371	3.50711
7	32	DRP1	4.56714	3.73277
7	33	DRP1	4.74848	3.90635
7	34	DRP1	4.88688	4.03698
7	35	DRP1	5.0158	4.15813
7	36	DRP1	5.11978	4.25435
7	37	DRP1	5.20264	4.32944
7	38	DRP1	5.27507	4.3941
7	39	DRP1	5.338	4.44927
7	40	DRP1	5.38083	4.48433
8	1	MFN1	0.616126	-0.0330331
8	2	MFN1	0.629035	-0.0279445
8	3	MFN1	0.651857	-0.0129421
8	4	MFN1	0.669556	-0.00306232
8	5	MFN1	0.682228	0.00178928
8	6	MFN1	0.692672	0.00441333
8	7	MFN1	0.700917	0.00483851
8	8	MFN1	0.708919	0.00502134
8	9	MFN1	0.716486	0.00476834
8	10	MFN1	0.724052	0.0045151
8	11	MFN1	0.72948	0.00212288
8	12	MFN1	0.734926	-0.00025115
8	13	MFN1	0.741963	-0.0010338
8	14	MFN1	0.747627	-0.0031898
8	15	MFN1	0.755501	-0.00313512
8	16	MFN1	0.762601	-0.00385447
8	17	MFN1	0.773871	-0.000404832
8	18	MFN1	0.789827	0.0077314
8	19	MFN1	0.82051	0.030595
8	20	MFN1	0.877516	0.0797816
8	21	MFN1	0.980709	0.175155
8	22	MFN1	1.16951	0.356133
8	23	MFN1	1.49247	0.671276
8	24	MFN1	1.93102	1.10201
8	25	MFN1	2.35929	1.52246
8	26	MFN1	2.75218	1.90752
8	27	MFN1	3.10202	2.24955
8	28	MFN1	3.39836	2.53807
8	29	MFN1	3.64635	2.77823
8	30	MFN1	3.85032	2.97439
8	31	MFN1	4.027	3.14324
8	32	MFN1	4.16127	3.2697
8	33	MFN1	4.25965	3.36026
8	34	MFN1	4.35339	3.44618
8	35	MFN1	4.43625	3.52121
8	36	MFN1	4.50604	3.58319
8	37	MFN1	4.56543	3.63476
8	38	MFN1	4.61671	3.67822
8	39	MFN1	4.65815	3.71184
8	40	MFN1	4.69491	3.74078
9	1	NRF1	0.5939	-0.0251919
9	2	NRF1	0.601269	-0.0226835
9	3	NRF1	0.616019	-0.0127934
9	4	NRF1	0.627826	-0.0058466
9	5	NRF1	0.637561	-0.000970805
9	6	NRF1	0.645802	0.00241035
9	7	NRF1	0.650695	0.00244285
9	8	NRF1	0.656388	0.00327555
9	9	NRF1	0.661557	0.0035848
9	10	NRF1	0.667259	0.00442739
9	11	NRF1	0.672554	0.00486181
9	12	NRF1	0.67705	0.00449847
9	13	NRF1	0.68197	0.00455786
9	14	NRF1	0.685538	0.00326637
9	15	NRF1	0.69037	0.00323795
9	16	NRF1	0.692275	0.000282895
9	17	NRF1	0.695292	-0.00156012
9	18	NRF1	0.698942	-0.00276948
9	19	NRF1	0.70152	-0.00505172
9	20	NRF1	0.706861	-0.0045701
9	21	NRF1	0.713506	-0.00278599
9	22	NRF1	0.720653	-0.000498107
9	23	NRF1	0.730787	0.00477597
9	24	NRF1	0.746725	0.0158538
9	25	NRF1	0.777315	0.0415838
9	26	NRF1	0.831102	0.0905108
9	27	NRF1	0.92718	0.181728
9	28	NRF1	1.10433	0.354016
9	29	NRF1	1.41327	0.658097
9	30	NRF1	1.89124	1.1312
9	31	NRF1	2.4937	1.72881
9	32	NRF1	3.0509	2.28115
9	33	NRF1	3.48778	2.71317
9	34	NRF1	3.83117	3.0517
9	35	NRF1	4.08771	3.30338
9	36	NRF1	4.28776	3.49857
9	37	NRF1	4.45169	3.65764
9	38	NRF1	4.5764	3.77749
9	39	NRF1	4.67699	3.87322
9	40	NRF1	4.75552	3.94689
10	1	b-actin	0.514852	-0.011897
10	2	b-actin	0.522121	-0.0125981
10	3	b-actin	0.537925	-0.00476515
10	4	b-actin	0.551167	0.000506413
10	5	b-actin	0.561211	0.00258025
10	6	b-actin	0.568318	0.00171689
10	7	b-actin	0.576329	0.00175791
10	8	b-actin	0.583174	0.000632823
10	9	b-actin	0.590882	0.000370038
10	10	b-actin	0.597934	-0.000547922
10	11	b-actin	0.605245	-0.00120696
10	12	b-actin	0.613722	-0.000700426
10	13	b-actin	0.622049	-0.000343859
10	14	b-actin	0.635721	0.00535758
10	15	b-actin	0.659747	0.0214132
10	16	b-actin	0.701755	0.0554512
10	17	b-actin	0.781009	0.126735
10	18	b-actin	0.921824	0.25958
10	19	b-actin	1.16558	0.495362
10	20	b-actin	1.55605	0.877866
10	21	b-actin	2.09428	1.40812
10	22	b-actin	2.64002	1.9459
10	23	b-actin	3.08428	2.38218
10	24	b-actin	3.46232	2.75225
10	25	b-actin	3.80536	3.08732
10	26	b-actin	4.0917	3.36569
10	27	b-actin	4.30409	3.57011
10	28	b-actin	4.47433	3.73238
10	29	b-actin	4.61065	3.86073
10	30	b-actin	4.71998	3.96209
10	31	b-actin	4.82452	4.05867
10	32	b-actin	4.90037	4.12654
10	33	b-actin	4.95985	4.17806
10	34	b-actin	5.01251	4.22274
10	35	b-actin	5.06189	4.26415
10	36	b-actin	5.10081	4.2951
10	37	b-actin	5.12714	4.31346
10	38	b-actin	5.1573	4.33564
10	39	b-actin	5.18631	4.35669
10	40	b-actin	5.20431	4.36672
11	1	NFkB	0.522864	-0.0214798
11	2	NFkB	0.530082	-0.0197449
11	3	NFkB	0.544494	-0.0108164
11	4	NFkB	0.555871	-0.0049225
11	5	NFkB	0.565155	-0.00112155
11	6	NFkB	0.573382	0.00162184
11	7	NFkB	0.580167	0.00292393
11	8	NFkB	0.586927	0.00420086
11	9	NFkB	0.594137	0.00592739
11	10	NFkB	0.599016	0.00532302
11	11	NFkB	0.60242	0.00324421
11	12	NFkB	0.607374	0.00271435
11	13	NFkB	0.612219	0.00207619
11	14	NFkB	0.61759	0.00196463
11	15	NFkB	0.621493	0.000383939
11	16	NFkB	0.624818	-0.00177379
11	17	NFkB	0.628931	-0.00314395
11	18	NFkB	0.633437	-0.00412091
11	19	NFkB	0.63856	-0.00448126
11	20	NFkB	0.647665	-0.000859836
11	21	NFkB	0.662152	0.00814406
11	22	NFkB	0.684364	0.0248725
11	23	NFkB	0.722158	0.0571833
11	24	NFkB	0.791411	0.120954
11	25	NFkB	0.914493	0.238553
11	26	NFkB	1.13198	0.450552
11	27	NFkB	1.50554	0.81863
11	28	NFkB	2.06301	1.37062
11	29	NFkB	2.7316	2.03372
11	30	NFkB	3.30524	2.60189
11	31	NFkB	3.72351	3.01467
11	32	NFkB	4.04947	3.33514
11	33	NFkB	4.30835	3.58854
11	34	NFkB	4.50788	3.78259
11	35	NFkB	4.65706	3.92629
11	36	NFkB	4.77578	4.03952
11	37	NFkB	4.86867	4.12693
11	38	NFkB	4.94669	4.19947
11	39	NFkB	5.00156	4.24886
11	40	NFkB	5.04144	4.28325
12	1	GFAP	0.645667	-0.0128721
12	2	GFAP	0.652307	-0.012832
12	3	GFAP	0.66572	-0.00601867
12	4	GFAP	0.675495	-0.00284244
12	5	GFAP	0.686389	0.00145203
12	6	GFAP	0.69477	0.00323333
12	7	GFAP	0.701199	0.00306329
12	8	GFAP	0.70816	0.00342397
12	9	GFAP	0.714064	0.0027284
12	10	GFAP	0.719023	0.00108827
12	11	GFAP	0.724756	0.000221576
12	12	GFAP	0.729764	-0.0013692
12	13	GFAP	0.73552	-0.00221342
12	14	GFAP	0.741565	-0.00276714
12	15	GFAP	0.753379	0.00244661
12	16	GFAP	0.772562	0.0150309
12	17	GFAP	0.80743	0.0432995
12	18	GFAP	0.870255	0.0995241
12	19	GFAP	0.986023	0.208693
12	20	GFAP	1.19594	0.412012
12	21	GFAP	1.55084	0.760309
12	22	GFAP	2.08194	1.28481
12	23	GFAP	2.69969	1.89596
12	24	GFAP	3.24614	2.43581
12	25	GFAP	3.66488	2.84795
12	26	GFAP	3.99921	3.17568
12	27	GFAP	4.2573	3.42718
12	28	GFAP	4.46441	3.62769
12	29	GFAP	4.62896	3.78563
12	30	GFAP	4.75459	3.90467
12	31	GFAP	4.86129	4.00476
12	32	GFAP	4.94319	4.08006
12	33	GFAP	5.01151	4.14178
12	34	GFAP	5.06316	4.18684
12	35	GFAP	5.10832	4.2254
12	36	GFAP	5.15647	4.26695
12	37	GFAP	5.18285	4.28673
12	38	GFAP	5.19746	4.29474
12	39	GFAP	5.21064	4.30132
12	40	GFAP	5.22403	4.30811
13	1	CD11b	0.577266	-0.0262935
13	2	CD11b	0.585386	-0.0234671
13	3	CD11b	0.600161	-0.0139864
13	4	CD11b	0.612969	-0.00647244
13	5	CD11b	0.62329	-0.00144532
13	6	CD11b	0.63192	0.0018904
13	7	CD11b	0.639561	0.0042368
13	8	CD11b	0.646105	0.00548744
13	9	CD11b	0.652068	0.00615567
13	10	CD11b	0.655229	0.00402273
13	11	CD11b	0.660405	0.00390466
13	12	CD11b	0.666457	0.00466319
13	13	CD11b	0.670241	0.00315282
13	14	CD11b	0.674723	0.00234029
13	15	CD11b	0.679429	0.00175242
13	16	CD11b	0.68386	0.000889828
13	17	CD11b	0.687542	-0.000722172
13	18	CD11b	0.688871	-0.00468736
13	19	CD11b	0.694325	-0.0045275
13	20	CD11b	0.700355	-0.00379203
13	21	CD11b	0.706578	-0.00286302
13	22	CD11b	0.715798	0.0010632
13	23	CD11b	0.733943	0.0139139
13	24	CD11b	0.760614	0.0352908
13	25	CD11b	0.804931	0.0743143
13	26	CD11b	0.887783	0.151872
13	27	CD11b	1.03666	0.295452
13	28	CD11b	1.29252	0.546016
13	29	CD11b	1.6901	0.938303
13	30	CD11b	2.17867	1.42158
13	31	CD11b	2.64902	1.88663
13	32	CD11b	3.06901	2.30133
13	33	CD11b	3.43375	2.66078
13	34	CD11b	3.74837	2.97011
13	35	CD11b	4.00865	3.22509
13	36	CD11b	4.21687	3.42802
13	37	CD11b	4.38281	3.58867
13	38	CD11b	4.51074	3.7113
13	39	CD11b	4.62151	3.81677
13	40	CD11b	4.70147	3.89144
14	1	IBA1	0.638569	-0.0163719
14	2	IBA1	0.645135	-0.0152469
14	3	IBA1	0.655562	-0.0102617
14	4	IBA1	0.664937	-0.00632861
14	5	IBA1	0.676378	-0.000329004
14	6	IBA1	0.686786	0.00463723
14	7	IBA1	0.692971	0.00538036
14	8	IBA1	0.697641	0.0046087
14	9	IBA1	0.702888	0.00441365
14	10	IBA1	0.707925	0.00400891
14	11	IBA1	0.712289	0.00293136
14	12	IBA1	0.716686	0.00188617
14	13	IBA1	0.720486	0.00024434
14	14	IBA1	0.724783	-0.000899971
14	15	IBA1	0.72904	-0.00208529
14	16	IBA1	0.733687	-0.00287966
14	17	IBA1	0.738656	-0.00335271
14	18	IBA1	0.745476	-0.00197383
14	19	IBA1	0.757976	0.00508447
14	20	IBA1	0.778035	0.0197018
14	21	IBA1	0.816287	0.0525116
14	22	IBA1	0.88557	0.116353
14	23	IBA1	1.0144	0.239745
14	24	IBA1	1.24981	0.469704
14	25	IBA1	1.65524	0.869698
14	26	IBA1	2.26078	1.46979
14	27	IBA1	2.97289	2.17647
14	28	IBA1	3.55973	2.75786
14	29	IBA1	3.99363	3.18632
14	30	IBA1	4.34211	3.52936
14	31	IBA1	4.61177	3.79358
14	32	IBA1	4.82344	3.9998
14	33	IBA1	4.98077	4.15169
14	34	IBA1	5.09947	4.26496
14	35	IBA1	5.19238	4.35242
14	36	IBA1	5.2686	4.4232
14	37	IBA1	5.33864	4.4878
14	38	IBA1	5.38914	4.53285
14	39	IBA1	5.43718	4.57546
14	40	IBA1	5.46896	4.60179
15	1	DRP1	0.508808	-0.0210278
15	2	DRP1	0.515734	-0.0199226
15	3	DRP1	0.530939	-0.0105374
15	4	DRP1	0.542771	-0.00452616
15	5	DRP1	0.552113	-0.00100421
15	6	DRP1	0.561072	0.00213459
15	7	DRP1	0.567988	0.00322996
15	8	DRP1	0.575623	0.00504495
15	9	DRP1	0.582052	0.00565365
15	10	DRP1	0.587796	0.00557732
15	11	DRP1	0.59241	0.00437124
15	12	DRP1	0.59642	0.0025606
15	13	DRP1	0.60009	0.000410381
15	14	DRP1	0.604572	-0.000927184
15	15	DRP1	0.609092	-0.00222744
15	16	DRP1	0.613908	-0.00323211
15	17	DRP1	0.619188	-0.00377217
15	18	DRP1	0.626024	-0.002756
15	19	DRP1	0.636256	0.00165506
15	20	DRP1	0.653166	0.0127447
15	21	DRP1	0.680568	0.0343269
15	22	DRP1	0.732929	0.080867
15	23	DRP1	0.829833	0.171952
15	24	DRP1	1.00885	0.345152
15	25	DRP1	1.33258	0.663054
15	26	DRP1	1.86358	1.18824
15	27	DRP1	2.57093	1.88977
15	28	DRP1	3.22026	2.53328
15	29	DRP1	3.67132	2.97852
15	30	DRP1	4.00175	3.30312
15	31	DRP1	4.28111	3.57666
15	32	DRP1	4.52261	3.81234
15	33	DRP1	4.71145	3.99536
15	34	DRP1	4.87004	4.14814
15	35	DRP1	4.99331	4.26559
15	36	DRP1	5.10337	4.36982
15	37	DRP1	5.19271	4.45334
15	38	DRP1	5.26001	4.51483
15	39	DRP1	5.3175	4.5665
15	40	DRP1	5.36169	4.60486
16	1	MFN1	0.574667	-0.0158405
16	2	MFN1	0.581659	-0.0148268
16	3	MFN1	0.595435	-0.007029
16	4	MFN1	0.606294	-0.00214812
16	5	MFN1	0.615624	0.00120318
16	6	MFN1	0.623394	0.0029954
16	7	MFN1	0.63002	0.00364333
16	8	MFN1	0.634545	0.00219008
16	9	MFN1	0.639997	0.00166333
16	10	MFN1	0.646693	0.00238129
16	11	MFN1	0.651142	0.000852225
16	12	MFN1	0.656473	0.00020483
16	13	MFN1	0.66187	-0.000376286
16	14	MFN1	0.666604	-0.0016202
16	15	MFN1	0.671215	-0.00298727
16	16	MFN1	0.679208	-0.000972778
16	17	MFN1	0.690057	0.00389826
16	18	MFN1	0.704961	0.0128243
16	19	MFN1	0.732527	0.0344121
16	20	MFN1	0.78914	0.085047
16	21	MFN1	0.893817	0.183746
16	22	MFN1	1.08789	0.371836
16	23	MFN1	1.42012	0.698097
16	24	MFN1	1.85897	1.13096
16	25	MFN1	2.29376	1.55978
16	26	MFN1	2.68094	1.94097
16	27	MFN1	3.03179	2.28585
16	28	MFN1	3.33145	2.57953
16	29	MFN1	3.57826	2.82037
16	30	MFN1	3.7816	3.01773
16	31	MFN1	3.94548	3.17562
16	32	MFN1	4.07592	3.30008
16	33	MFN1	4.19435	3.41254
16	34	MFN1	4.29407	3.50628
16	35	MFN1	4.3817	3.58793
16	36	MFN1	4.45162	3.65188
16	37	MFN1	4.51126	3.70554
16	38	MFN1	4.54442	3.73272
16	39	MFN1	4.58997	3.77229
16	40	MFN1	4.6285	3.80485
17	1	NRF1	0.641786	-0.0152349
17	2	NRF1	0.648347	-0.0146674
17	3	NRF1	0.660166	-0.00884095
17	4	NRF1	0.671253	-0.00374711
17	5	NRF1	0.680042	-0.000951155
17	6	NRF1	0.688049	0.0010622
17	7	NRF1	0.694666	0.00168652
17	8	NRF1	0.702677	0.00370452
17	9	NRF1	0.709155	0.00418949
17	10	NRF1	0.714021	0.00306221
17	11	NRF1	0.720892	0.0039401
17	12	NRF1	0.728667	0.00572182
17	13	NRF1	0.733557	0.00461875
17	14	NRF1	0.734156	-0.00077515
17	15	NRF1	0.737533	-0.00339111
17	16	NRF1	0.744762	-0.00215518
17	17	NRF1	0.751113	-0.00179789
17	18	NRF1	0.756901	-0.00200278
17	19	NRF1	0.761175	-0.00372182
17	20	NRF1	0.768385	-0.00250508
17	21	NRF1	0.777031	0.000147829
17	22	NRF1	0.784631	0.0017548
17	23	NRF1	0.80012	0.0112505
17	24	NRF1	0.827108	0.0322454
17	25	NRF1	0.873408	0.0725523
17	26	NRF1	0.956961	0.150112
17	27	NRF1	1.11381	0.300969
17	28	NRF1	1.38562	0.566787
17	29	NRF1	1.81957	0.994742
17	30	NRF1	2.39426	1.56344
17	31	NRF1	2.96245	2.12563
17	32	NRF1	3.41992	2.57711
17	33	NRF1	3.77295	2.92415
17	34	NRF1	4.06363	3.20883
17	35	NRF1	4.29075	3.42996
17	36	NRF1	4.45953	3.59275
17	37	NRF1	4.59586	3.72309
17	38	NRF1	4.70784	3.82908
17	39	NRF1	4.80924	3.92448
17	40	NRF1	4.87885	3.9881
18	1	b-actin	0.553712	-0.00392246
18	2	b-actin	0.559564	-0.00652175
18	3	b-actin	0.572096	-0.00244121
18	4	b-actin	0.583309	0.000319748
18	5	b-actin	0.592647	0.00120679
18	6	b-actin	0.60184	0.00194805
18	7	b-actin	0.608335	-7.87065e-06
18	8	b-actin	0.61775	0.00095535
18	9	b-actin	0.624703	-0.000543281
18	10	b-actin	0.63226	-0.00143758
18	11	b-actin	0.644223	0.00207344
18	12	b-actin	0.661867	0.0112666
18	13	b-actin	0.685096	0.0260441
18	14	b-actin	0.721885	0.0543811
18	15	b-actin	0.793929	0.117974
18	16	b-actin	0.920792	0.236386
18	17	b-actin	1.14038	0.447522
18	18	b-actin	1.49843	0.797121
18	19	b-actin	1.98968	1.27992
18	20	b-actin	2.50913	1.79092
18	21	b-actin	2.9439	2.21724
18	22	b-actin	3.31433	2.57921
18	23	b-actin	3.66333	2.91976
18	24	b-actin	3.95618	3.20416
18	25	b-actin	4.18459	3.42412
18	26	b-actin	4.35813	3.58921
18	27	b-actin	4.50189	3.72452
18	28	b-actin	4.61324	3.82742
18	29	b-actin	4.71542	3.92114
18	30	b-actin	4.79442	3.9917
18	31	b-actin	4.86146	4.05028
18	32	b-actin	4.91351	4.09388
18	33	b-actin	4.95935	4.13126
18	34	b-actin	5.00984	4.17331
18	35	b-actin	5.04328	4.19829
18	36	b-actin	5.06204	4.20861
18	37	b-actin	5.09051	4.22862
18	38	b-actin	5.11418	4.24385
18	39	b-actin	5.11793	4.23914
18	40	b-actin	5.11677	4.22952
19	1	NFkB	0.569067	-0.0140908
19	2	NFkB	0.574818	-0.014426
19	3	NFkB	0.587268	-0.00806314
19	4	NFkB	0.598016	-0.00340144
19	5	NFkB	0.606716	-0.000787579
19	6	NFkB	0.614016	0.000425158
19	7	NFkB	0.623214	0.0035366
19	8	NFkB	0.630058	0.00429431
19	9	NFkB	0.636145	0.00429487
19	10	NFkB	0.642315	0.00437792
19	11	NFkB	0.646639	0.00261585
19	12	NFkB	0.65142	0.00130969
19	13	NFkB	0.657055	0.000858566
19	14	NFkB	0.661822	-0.000461299
19	15	NFkB	0.667336	-0.00103348
19	16	NFkB	0.672588	-0.00186805
19	17	NFkB	0.676943	-0.00359924
19	18	NFkB	0.684131	-0.00249874
19	19	NFkB	0.69579	0.00307378
19	20	NFkB	0.714734	0.0159312
19	21	NFkB	0.743741	0.0388523
19	22	NFkB	0.792164	0.0811884
19	23	NFkB	0.884327	0.167265
19	24	NFkB	1.05049	0.32734
19	25	NFkB	1.33934	0.610103
19	26	NFkB	1.79088	1.05556
19	27	NFkB	2.38034	1.63893
19	28	NFkB	2.94168	2.19419
19	29	NFkB	3.3674	2.61381
19	30	NFkB	3.71002	2.95035
19	31	NFkB	3.99279	3.22703
19	32	NFkB	4.21438	3.44254
19	33	NFkB	4.39219	3.61427
19	34	NFkB	4.53334	3.74933
19	35	NFkB	4.63159	3.84149
19	36	NFkB	4.70816	3.91198
19	37	NFkB	4.78781	3.98554
19	38	NFkB	4.86045	4.05208
19	39	NFkB	4.9193	4.10485
19	40	NFkB	4.96141	4.14088
20	1	GFAP	0.682994	-0.00365934
20	2	GFAP	0.6874	-0.00669585
20	3	GFAP	0.697212	-0.00432617
20	4	GFAP	0.709056	7.54356e-05
20	5	GFAP	0.717717	0.00129433
20	6	GFAP	0.724814	0.000948845
20	7	GFAP	0.731693	0.000385265
20	8	GFAP	0.741319	0.0025694
20	9	GFAP	0.750442	0.00424958
20	10	GFAP	0.754509	0.000874147
20	11	GFAP	0.758333	-0.00274465
20	12	GFAP	0.764816	-0.00370382
20	13	GFAP	0.77634	0.000377644
20	14	GFAP	0.788818	0.00541368
20	15	GFAP	0.808	0.017153
20	16	GFAP	0.840175	0.0418857
20	17	GFAP	0.90058	0.094848
20	18	GFAP	1.00972	0.196542
20	19	GFAP	1.20899	0.388376
20	20	GFAP	1.54661	0.718547
20	21	GFAP	2.05015	1.21464
20	22	GFAP	2.63693	1.79398
20	23	GFAP	3.14755	2.29717
20	24	GFAP	3.5469	2.68907
20	25	GFAP	3.87874	3.01347
20	26	GFAP	4.1335	3.26079
20	27	GFAP	4.34152	3.46136
20	28	GFAP	4.51119	3.62359
20	29	GFAP	4.65013	3.75509
20	30	GFAP	4.75957	3.85709
20	31	GFAP	4.83282	3.92289
20	32	GFAP	4.9038	3.98643
20	33	GFAP	4.97102	4.04621
20	34	GFAP	5.02132	4.08907
20	35	GFAP	5.05197	4.11228
20	36	GFAP	5.07762	4.13048
20	37	GFAP	5.1086	4.15402
20	38	GFAP	5.13541	4.17339
20	39	GFAP	5.15617	4.1867
20	40	GFAP	5.16226	4.18536
21	1	CD11b	0.562969	-0.0130984
21	2	CD11b	0.568282	-0.0130988
21	3	CD11b	0.577977	-0.00871643
21	4	CD11b	0.586899	-0.00510693
21	5	CD11b	0.595245	-0.00207381
21	6	CD11b	0.603587	0.000955737
21	7	CD11b	0.610962	0.00301754
21	8	CD11b	0.616754	0.00349672
21	9	CD11b	0.622845	0.00427518
21	10	CD11b	0.62872	0.00483697
21	11	CD11b	0.634101	0.00490571
21	12	CD11b	0.638229	0.00372032
21	13	CD11b	0.642433	0.00261199
21	14	CD11b	0.646278	0.001144
21	15	CD11b	0.649964	-0.000482289
21	16	CD11b	0.654129	-0.00162996
21	17	CD11b	0.657954	-0.00311856
21	18	CD11b	0.662739	-0.00364545
21	19	CD11b	0.669245	-0.00245244
21	20	CD11b	0.675272	-0.0017383
21	21	CD11b	0.687027	0.00470337
21	22	CD11b	0.703705	0.016069
21	23	CD11b	0.729995	0.0370461
21	24	CD11b	0.776539	0.078277
21	25	CD11b	0.861563	0.157988
21	26	CD11b	1.01101	0.30212
21	27	CD11b	1.26227	0.548073
21	28	CD11b	1.63314	0.913631
21	29	CD11b	2.06904	1.34421
21	30	CD11b	2.47869	1.74855
21	31	CD11b	2.84313	2.10768
21	32	CD11b	3.17074	2.42998
21	33	CD11b	3.44645	2.70037
21	34	CD11b	3.67639	2.925
21	35	CD11b	3.8571	3.10039
21	36	CD11b	3.99774	3.23572
21	37	CD11b	4.12299	3.35566
21	38	CD11b	4.21797	3.44533
21	39	CD11b	4.30269	3.52473
21	40	CD11b	4.36568	3.58241
22	1	IBA1	0.666803	-0.00891889
22	2	IBA1	0.672242	-0.0098103
22	3	IBA1	0.684325	-0.00405715
22	4	IBA1	0.693827	-0.000885372
22	5	IBA1	0.702147	0.00110451
22	6	IBA1	0.708503	0.00113036
22	7	IBA1	0.71568	0.00197768
22	8	IBA1	0.722323	0.00229112
22	9	IBA1	0.728407	0.00204452
22	10	IBA1	0.732878	0.000185553
22	11	IBA1	0.740645	0.0016232
22	12	IBA1	0.745804	0.000451472
22	13	IBA1	0.748637	-0.00304501
22	14	IBA1	0.754236	-0.0037762
22	15	IBA1	0.762478	-0.0018641
22	16	IBA1	0.770482	-0.000189769
22	17	IBA1	0.780011	0.00300919
22	18	IBA1	0.794146	0.0108145
22	19	IBA1	0.820298	0.0306359
22	20	IBA1	0.870739	0.0747471
22	21	IBA1	0.964151	0.161829
22	22	IBA1	1.13715	0.328497
22	23	IBA1	1.44388	0.628898
22	24	IBA1	1.93666	1.11535
22	25	IBA1	2.58072	1.75308
22	26	IBA1	3.19715	2.36318
22	27	IBA1	3.66962	2.82932
22	28	IBA1	4.04136	3.19472
22	29	IBA1	4.34323	3.49026
22	30	IBA1	4.58221	3.72292
22	31	IBA1	4.75743	3.89181
22	32	IBA1	4.90595	4.034
22	33	IBA1	5.02583	4.14754
22	34	IBA1	5.11917	4.23456
22	35	IBA1	5.18718	4.29623
22	36	IBA1	5.24444	4.34717
22	37	IBA1	5.27894	4.37534
22	38	IBA1	5.31899	4.40906
22	39	IBA1	5.36413	4.44787
22	40	IBA1	5.38676	4.46417
23	1	DRP1	0.644665	-0.0139448
23	2	DRP1	0.650802	-0.0151122
23	3	DRP1	0.663928	-0.00929173
23	4	DRP1	0.676106	-0.00441774
23	5	DRP1	0.687775	-5.38426e-05
23	6	DRP1	0.696552	0.00141893
23	7	DRP1	0.705177	0.00273881
23	8	DRP1	0.714873	0.00513027
23	9	DRP1	0.722681	0.00563345
23	10	DRP1	0.72977	0.00541762
23	11	DRP1	0.735181	0.00352452
23	12	DRP1	0.741561	0.00259987
23	13	DRP1	0.746118	-0.000148084
23	14	DRP1	0.75132	-0.0022507
23	15	DRP1	0.757668	-0.00320712
23	16	DRP1	0.763793	-0.00438663
23	17	DRP1	0.772777	-0.00270763
23	18	DRP1	0.783715	0.000925689
23	19	DRP1	0.800934	0.0108404
23	20	DRP1	0.831283	0.0338838
23	21	DRP1	0.887733	0.0830293
23	22	DRP1	0.986553	0.174545
23	23	DRP1	1.17388	0.354572
23	24	DRP1	1.50951	0.682893
23	25	DRP1	2.06072	1.2268
23	26	DRP1	2.80443	1.96321
23	27	DRP1	3.49102	2.64248
23	28	DRP1	3.96485	3.10902
23	29	DRP1	4.30594	3.4428
23	30	DRP1	4.61806	3.74762
23	31	DRP1	4.89197	4.01422
23	32	DRP1	5.11634	4.23128
23	33	DRP1	5.2932	4.40084
23	34	DRP1	5.42905	4.52939
23	35	DRP1	5.54518	4.63821
23	36	DRP1	5.65496	4.74069
23	37	DRP1	5.74006	4.81848
23	38	DRP1	5.81944	4.89055
23	39	DRP1	5.88874	4.95256
23	40	DRP1	5.92682	4.98333
24	1	MFN1	0.657744	-0.0130062
24	2	MFN1	0.664055	-0.0133031
24	3	MFN1	0.675628	-0.00833667
24	4	MFN1	0.687494	-0.00307892
24	5	MFN1	0.697037	-0.000142409
24	6	MFN1	0.705976	0.00218846
24	7	MFN1	0.714527	0.00413231
24	8	MFN1	0.722376	0.00537385
24	9	MFN1	0.729107	0.00549839
24	10	MFN1	0.732939	0.00272227
24	11	MFN1	0.735772	-0.00105145
24	12	MFN1	0.743138	-0.000293493
24	13	MFN1	0.750529	0.000490813
24	14	MFN1	0.756376	-0.000269834
24	15	MFN1	0.758753	-0.00449977
24	16	MFN1	0.767127	-0.00273354
24	17	MFN1	0.77757	0.00110276
24	18	MFN1	0.798035	0.0149601
24	19	MFN1	0.836255	0.0465725
24	20	MFN1	0.901259	0.104969
24	21	MFN1	1.01913	0.216237
24	22	MFN1	1.24394	0.434434
24	23	MFN1	1.6143	0.798188
24	24	MFN1	2.08266	1.25994
24	25	MFN1	2.51411	1.68478
24	26	MFN1	2.90306	2.06713
24	27	MFN1	3.2598	2.41726
24	28	MFN1	3.56093	2.71178
24	29	MFN1	3.80519	2.94944
24	30	MFN1	4.00883	3.14647
24	31	MFN1	4.1764	3.30743
24	32	MFN1	4.31815	3.44257
24	33	MFN1	4.43774	3.55555
24	34	MFN1	4.52927	3.64048
24	35	MFN1	4.604	3.7086
24	36	MFN1	4.67155	3.76954
24	37	MFN1	4.72621	3.8176
24	38	MFN1	4.78312	3.8679
24	39	MFN1	4.83057	3.90874
24	40	MFN1	4.85563	3.92719
25	1	NRF1	0.611693	-0.046012
25	2	NRF1	0.625171	-0.0388351
25	3	NRF1	0.648337	-0.0219701
25	4	NRF1	0.666384	-0.0102246
25	5	NRF1	0.681228	-0.00168303
25	6	NRF1	0.691129	0.001917
25	7	NRF1	0.700752	0.00523897
25	8	NRF1	0.709659	0.00784414
25	9	NRF1	0.718323	0.0102067
25	10	NRF1	0.723301	0.00888294
25	11	NRF1	0.72832	0.00760033
25	12	NRF1	0.731347	0.00432628
25	13	NRF1	0.736523	0.00320032
25	14	NRF1	0.743145	0.00352055
25	15	NRF1	0.749723	0.00379738
25	16	NRF1	0.754261	0.00203371
25	17	NRF1	0.757457	-0.00107142
25	18	NRF1	0.761988	-0.00284231
25	19	NRF1	0.766332	-0.00479904
25	20	NRF1	0.770568	-0.0068652
25	21	NRF1	0.777701	-0.00603363
25	22	NRF1	0.786957	-0.00307893
25	23	NRF1	0.798484	0.00214663
25	24	NRF1	0.815854	0.0132155
25	25	NRF1	0.842665	0.0337246
25	26	NRF1	0.890662	0.0754199
25	27	NRF1	0.981506	0.159963
25	28	NRF1	1.14668	0.318833
25	29	NRF1	1.42911	0.594963
25	30	NRF1	1.87292	1.03247
25	31	NRF1	2.44343	1.59668
25	32	NRF1	2.97799	2.12494
25	33	NRF1	3.40734	2.54799
25	34	NRF1	3.76423	2.89857
25	35	NRF1	4.02561	3.15365
25	36	NRF1	4.21391	3.33566
25	37	NRF1	4.38093	3.49637
25	38	NRF1	4.50611	3.61525
25	39	NRF1	4.59236	3.69519
25	40	NRF1	4.64457	3.7411
26	1	b-actin	0.575085	-0.0274157
26	2	b-actin	0.587327	-0.0245522
26	3	b-actin	0.611279	-0.00997788
26	4	b-actin	0.63149	0.000854903
26	5	b-actin	0.643582	0.00356888
26	6	b-actin	0.654549	0.00515752
26	7	b-actin	0.663152	0.00438247
26	8	b-actin	0.670504	0.00235693
26	9	b-actin	0.678286	0.000761069
26	10	b-actin	0.684904	-0.00199899
26	11	b-actin	0.69369	-0.00259086
26	12	b-actin	0.703145	-0.00251404
26	13	b-actin	0.714298	-0.000739014
26	14	b-actin	0.734116	0.00970074
26	15	b-actin	0.765179	0.0313862
26	16	b-actin	0.81566	0.0724886
26	17	b-actin	0.907579	0.155029
26	18	b-actin	1.07587	0.313946
26	19	b-actin	1.36461	0.593308
26	20	b-actin	1.81076	1.03008
26	21	b-actin	2.36521	1.57515
26	22	b-actin	2.85877	2.05933
26	23	b-actin	3.2479	2.43909
26	24	b-actin	3.60074	2.78254
26	25	b-actin	3.90998	3.08241
26	26	b-actin	4.15491	3.31796
26	27	b-actin	4.34743	3.5011
26	28	b-actin	4.49958	3.64387
26	29	b-actin	4.61868	3.7536
26	30	b-actin	4.72007	3.84561
26	31	b-actin	4.80175	3.91791
26	32	b-actin	4.86179	3.96857
26	33	b-actin	4.92684	4.02424
26	34	b-actin	4.97405	4.06208
26	35	b-actin	5.01399	4.09264
26	36	b-actin	5.05501	4.12428
26	37	b-actin	5.08413	4.14402
26	38	b-actin	5.10717	4.15769
26	39	b-actin	5.11794	4.15908
26	40	b-actin	5.13434	4.1661
27	1	NFkB	0.593382	-0.0314655
27	2	NFkB	0.604123	-0.0278475
27	3	NFkB	0.624802	-0.0142926
27	4	NFkB	0.640701	-0.00551641
27	5	NFkB	0.653226	-0.00011553
27	6	NFkB	0.662001	0.00153585
27	7	NFkB	0.671228	0.00364012
27	8	NFkB	0.679316	0.00460492
27	9	NFkB	0.687837	0.00600155
27	10	NFkB	0.695127	0.00616836
27	11	NFkB	0.702112	0.00603006
27	12	NFkB	0.708173	0.00496806
27	13	NFkB	0.712818	0.00248956
27	14	NFkB	0.718519	0.00106648
27	15	NFkB	0.724602	2.68916e-05
27	16	NFkB	0.729893	-0.00180573
27	17	NFkB	0.734122	-0.00470051
27	18	NFkB	0.740583	-0.00536268
27	19	NFkB	0.748331	-0.00473835
27	20	NFkB	0.761379	0.00118633
27	21	NFkB	0.779238	0.0119222
27	22	NFkB	0.807188	0.0327488
27	23	NFkB	0.855871	0.0743078
27	24	NFkB	0.944863	0.156177
27	25	NFkB	1.1038	0.307987
27	26	NFkB	1.3821	0.57917
27	27	NFkB	1.83102	1.02096
27	28	NFkB	2.45272	1.63554
27	29	NFkB	3.09597	2.27166
27	30	NFkB	3.57613	2.7447
27	31	NFkB	3.94304	3.10449
27	32	NFkB	4.23439	3.38871
27	33	NFkB	4.45261	3.59981
27	34	NFkB	4.63722	3.7773
27	35	NFkB	4.77492	3.90787
27	36	NFkB	4.8777	4.00354
27	37	NFkB	4.9684	4.08711
27	38	NFkB	5.04152	4.1531
27	39	NFkB	5.09803	4.20249
27	40	NFkB	5.14556	4.2429
28	1	GFAP	0.691926	-0.0407853
28	2	GFAP	0.708001	-0.0331781
28	3	GFAP	0.739114	-0.0105323
28	4	GFAP	0.758614	0.000499026
28	5	GFAP	0.769233	0.00265003
28	6	GFAP	0.778726	0.00367594
28	7	GFAP	0.787975	0.00445693
28	8	GFAP	0.794829	0.00284301
28	9	GFAP	0.803215	0.0027611
28	10	GFAP	0.810624	0.00170198
28	11	GFAP	0.81635	-0.0010399
28	12	GFAP	0.823246	-0.00261186
28	13	GFAP	0.831407	-0.00291931
28	14	GFAP	0.841309	-0.00148464
28	15	GFAP	0.857265	0.00600289
28	16	GFAP	0.884518	0.0247882
28	17	GFAP	0.932841	0.0646437
28	18	GFAP	1.0198	0.143137
28	19	GFAP	1.17921	0.294081
28	20	GFAP	1.46052	0.56692
28	21	GFAP	1.90909	1.00702
28	22	GFAP	2.49802	1.58748
28	23	GFAP	3.06274	2.14373
28	24	GFAP	3.50352	2.57605
28	25	GFAP	3.86043	2.92449
28	26	GFAP	4.15254	3.20813
28	27	GFAP	4.37939	3.42651
28	28	GFAP	4.54739	3.58605
28	29	GFAP	4.68935	3.71953
28	30	GFAP	4.79423	3.81595
28	31	GFAP	4.88987	3.90312
28	32	GFAP	4.96635	3.97114
28	33	GFAP	5.04015	4.03646
28	34	GFAP	5.10107	4.08892
28	35	GFAP	5.15114	4.13052
28	36	GFAP	5.19131	4.16222
28	37	GFAP	5.20782	4.17027
28	38	GFAP	5.23964	4.19362
28	39	GFAP	5.25107	4.19658
28	40	GFAP	5.24541	4.18245
29	1	CD11b	0.612553	-0.0380678
29	2	CD11b	0.625627	-0.0316088
29	3	CD11b	0.647079	-0.0167723
29	4	CD11b	0.663704	-0.00676232
29	5	CD11b	0.67621	-0.000871457
29	6	CD11b	0.685407	0.00171016
29	7	CD11b	0.694847	0.00453442
29	8	CD11b	0.702899	0.00597156
29	9	CD11b	0.710274	0.006731
29	10	CD11b	0.715533	0.00537513
29	11	CD11b	0.720874	0.00410044
29	12	CD11b	0.727125	0.00373669
29	13	CD11b	0.734698	0.00469401
29	14	CD11b	0.741562	0.00494294
29	15	CD11b	0.745701	0.00246638
29	16	CD11b	0.749324	-0.000526055
29	17	CD11b	0.754045	-0.00241944
29	18	CD11b	0.759433	-0.00364746
29	19	CD11b	0.765311	-0.00438452
29	20	CD11b	0.770887	-0.00542412
29	21	CD11b	0.779471	-0.00345501
29	22	CD11b	0.790732	0.00119119
29	23	CD11b	0.806002	0.0098458
29	24	CD11b	0.834216	0.0314448
29	25	CD11b	0.883425	0.0740384
29	26	CD11b	0.967271	0.151269
29	27	CD11b	1.11891	0.296297
29	28	CD11b	1.37611	0.546872
29	29	CD11b	1.76724	0.931392
29	30	CD11b	2.24545	1.40298
29	31	CD11b	2.70718	1.8581
29	32	CD11b	3.11237	2.25667
29	33	CD11b	3.47406	2.61175
29	34	CD11b	3.78527	2.91635
29	35	CD11b	4.02854	3.153
29	36	CD11b	4.22436	3.34221
29	37	CD11b	4.37883	3.49006
29	38	CD11b	4.5052	3.60982
29	39	CD11b	4.61722	3.71522
29	40	CD11b	4.69879	3.79017
30	1	IBA1	0.65141	-0.0519547
30	2	IBA1	0.670794	-0.0393617
30	3	IBA1	0.700138	-0.0168076
30	4	IBA1	0.720186	-0.00355021
30	5	IBA1	0.732946	0.00241858
30	6	IBA1	0.741677	0.00435964
30	7	IBA1	0.750077	0.00596841
30	8	IBA1	0.756327	0.00542831
30	9	IBA1	0.762309	0.00462028
30	10	IBA1	0.767846	0.00336636
30	11	IBA1	0.774365	0.00309466
30	12	IBA1	0.781362	0.00330111
30	13	IBA1	0.78721	0.00235903
30	14	IBA1	0.790753	-0.000888729
30	15	IBA1	0.795832	-0.00260012
30	16	IBA1	0.801378	-0.00384499
30	17	IBA1	0.807405	-0.00460896
30	18	IBA1	0.816188	-0.0026158
30	19	IBA1	0.82961	0.00401513
30	20	IBA1	0.854207	0.0218213
30	21	IBA1	0.896091	0.0569155
30	22	IBA1	0.971565	0.125599
30	23	IBA1	1.11264	0.259885
30	24	IBA1	1.36454	0.504992
30	25	IBA1	1.78519	0.918852
30	26	IBA1	2.40955	1.53642
30	27	IBA1	3.07873	2.19881
30	28	IBA1	3.59331	2.7066
30	29	IBA1	3.97298	3.07948
30	30	IBA1	4.27526	3.37497
30	31	IBA1	4.52791	3.62083
30	32	IBA1	4.71561	3.80174
30	33	IBA1	4.85077	3.9301
30	34	IBA1	4.96553	4.03807
30	35	IBA1	5.05796	4.12372
30	36	IBA1	5.13379	4.19276
30	37	IBA1	5.19229	4.24447
30	38	IBA1	5.23725	4.28263
30	39	IBA1	5.28926	4.32786
30	40	IBA1	5.32543	4.35724
31	1	DRP1	0.556736	-0.0271836
31	2	DRP1	0.566056	-0.0253594
31	3	DRP1	0.585887	-0.0130227
31	4	DRP1	0.599918	-0.0064869
31	5	DRP1	0.611637	-0.0022635
31	6	DRP1	0.624148	0.00275311
31	7	DRP1	0.634582	0.00569155
31	8	DRP1	0.642768	0.00638284
31	9	DRP1	0.650336	0.00645566
31	10	DRP1	0.657462	0.00608664
31	11	DRP1	0.664509	0.00563781
31	12	DRP1	0.669473	0.00310692
31	13	DRP1	0.675855	0.0019941
31	14	DRP1	0.680657	-0.000699031
31	15	DRP1	0.687074	-0.00177705
31	16	DRP1	0.693588	-0.00275827
31	17	DRP1	0.698725	-0.00511708
31	18	DRP1	0.705353	-0.0059841
31	19	DRP1	0.716024	-0.00280772
31	20	DRP1	0.734638	0.00831057
31	21	DRP1	0.765655	0.0318328
31	22	DRP1	0.82112	0.0798032
31	23	DRP1	0.924843	0.17603
31	24	DRP1	1.11372	0.357416
31	25	DRP1	1.44717	0.683372
31	26	DRP1	1.99329	1.22199
31	27	DRP1	2.69243	1.91363
31	28	DRP1	3.30916	2.52288
31	29	DRP1	3.70923	2.91545
31	30	DRP1	4.01658	3.21531
31	31	DRP1	4.28023	3.47146
31	32	DRP1	4.50193	3.68567
31	33	DRP1	4.67499	3.85122
31	34	DRP1	4.82572	3.99446
31	35	DRP1	4.94905	4.11029
31	36	DRP1	5.05301	4.20676
31	37	DRP1	5.13802	4.28427
31	38	DRP1	5.20918	4.34794
31	39	DRP1	5.26792	4.39918
31	40	DRP1	5.30294	4.42671
32	1	MFN1	0.603789	-0.0345728
32	2	MFN1	0.617256	-0.0283911
32	3	MFN1	0.640081	-0.0128523
32	4	MFN1	0.657415	-0.00280288
32	5	MFN1	0.670073	0.00256952
32	6	MFN1	0.678284	0.00349534
32	7	MFN1	0.686138	0.00406307
32	8	MFN1	0.693429	0.00406914
32	9	MFN1	0.701915	0.00526944
32	10	MFN1	0.70901	0.00507876
32	11	MFN1	0.712989	0.00177289
32	12	MFN1	0.719503	0.00100154
32	13	MFN1	0.725277	-0.000510165
32	14	MFN1	0.729646	-0.00342657
32	15	MFN1	0.736888	-0.00347045
32	16	MFN1	0.743386	-0.00425736
32	17	MFN1	0.753115	-0.00181364
32	18	MFN1	0.770461	0.00824677
32	19	MFN1	0.801135	0.0316352
32	20	MFN1	0.855265	0.0784795
32	21	MFN1	0.954464	0.170394
32	22	MFN1	1.14037	0.349011
32	23	MFN1	1.46182	0.663178
32	24	MFN1	1.90133	1.0954
32	25	MFN1	2.33827	1.52506
32	26	MFN1	2.7327	1.9122
32	27	MFN1	3.08283	2.25504
32	28	MFN1	3.39214	2.55707
32	29	MFN1	3.64254	2.80018
32	30	MFN1	3.8419	2.99226
32	31	MFN1	4.00887	3.15195
32	32	MFN1	4.14577	3.28156
32	33	MFN1	4.26073	3.38924
32	34	MFN1	4.35969	3.48091
32	35	MFN1	4.43257	3.5465
32	36	MFN1	4.50704	3.61369
32	37	MFN1	4.57024	3.66961
32	38	MFN1	4.62215	3.71423
32	39	MFN1	4.66654	3.75133
32	40	MFN1	4.69886	3.77637
33	1	NRF1	0.582334	-0.0230469
33	2	NRF1	0.588816	-0.0215016
33	3	NRF1	0.602961	-0.0122934
33	4	NRF1	0.612898	-0.00729367
33	5	NRF1	0.623403	-0.00172475
33	6	NRF1	0.630665	0.000600544
33	7	NRF1	0.637433	0.00243147
33	8	NRF1	0.644935	0.00499662
33	9	NRF1	0.650972	0.00609751
33	10	NRF1	0.655277	0.00546552
33	11	NRF1	0.65984	0.00509179
33	12	NRF1	0.665056	0.0053708
33	13	NRF1	0.668813	0.00419074
33	14	NRF1	0.671411	0.00185197
33	15	NRF1	0.676256	0.00176017
33	16	NRF1	0.680509	0.00107645
33	17	NRF1	0.682497	-0.00187208
33	18	NRF1	0.685704	-0.00360187
33	19	NRF1	0.690162	-0.00408032
33	20	NRF1	0.695066	-0.00411287
33	21	NRF1	0.700615	-0.00350103
33	22	NRF1	0.708599	-0.000453571
33	23	NRF1	0.720298	0.00630839
33	24	NRF1	0.738607	0.0196809
33	25	NRF1	0.767158	0.0432947
33	26	NRF1	0.817883	0.0890836
33	27	NRF1	0.912199	0.178462
33	28	NRF1	1.08542	0.346751
33	29	NRF1	1.3861	0.642487
33	30	NRF1	1.85886	1.11031
33	31	NRF1	2.46269	1.7092
33	32	NRF1	3.02341	2.26499
33	33	NRF1	3.47367	2.71031
33	34	NRF1	3.82308	3.05478
33	35	NRF1	4.09922	3.32599
33	36	NRF1	4.3194	3.54124
33	37	NRF1	4.48591	3.70281
33	38	NRF1	4.61732	3.82928
33	39	NRF1	4.72492	3.93194
33	40	NRF1	4.79784	3.99992
34	1	b-actin	0.507334	-0.0137287
34	2	b-actin	0.514816	-0.0137209
34	3	b-actin	0.530622	-0.00539035
34	4	b-actin	0.543185	-0.000302205
34	5	b-actin	0.553932	0.0029708
34	6	b-actin	0.561093	0.00265691
34	7	b-actin	0.569102	0.00319055
34	8	b-actin	0.574629	0.00124379
34	9	b-actin	0.580487	-0.000373051
34	10	b-actin	0.587052	-0.00128322
34	11	b-actin	0.59369	-0.00212038
34	12	b-actin	0.601764	-0.00152106
34	13	b-actin	0.611688	0.00092821
34	14	b-actin	0.626731	0.00849656
34	15	b-actin	0.651659	0.0259499
34	16	b-actin	0.696201	0.0630177
34	17	b-actin	0.776408	0.13575
34	18	b-actin	0.920071	0.271938
34	19	b-actin	1.17214	0.516534
34	20	b-actin	1.57943	0.916351
34	21	b-actin	2.12839	1.45784
34	22	b-actin	2.67736	1.99933
34	23	b-actin	3.12365	2.43815
34	24	b-actin	3.50608	2.8131
34	25	b-actin	3.84482	3.14437
34	26	b-actin	4.12311	3.41518
34	27	b-actin	4.33853	3.62313
34	28	b-actin	4.50721	3.78433
34	29	b-actin	4.63883	3.90847
34	30	b-actin	4.74218	4.00435
34	31	b-actin	4.83593	4.09062
34	32	b-actin	4.91507	4.16229
34	33	b-actin	4.9898	4.22955
34	34	b-actin	5.04619	4.27846
34	35	b-actin	5.0854	4.3102
34	36	b-actin	5.11759	4.33491
34	37	b-actin	5.15798	4.36783
34	38	b-actin	5.20642	4.40879
34	39	b-actin	5.22736	4.42226
34	40	b-actin	5.22297	4.41039
35	1	NFkB	0.52044	-0.0183203
35	2	NFkB	0.526357	-0.0178306
35	3	NFkB	0.5381	-0.0115149
35	4	NFkB	0.550012	-0.00503029
35	5	NFkB	0.560036	-0.000433857
35	6	NFkB	0.56682	0.000923298
35	7	NFkB	0.575102	0.0037782
35	8	NFkB	0.581673	0.00492179
35	9	NFkB	0.586909	0.00473018
35	10	NFkB	0.592813	0.00520757
35	11	NFkB	0.597923	0.00489031
35	12	NFkB	0.602945	0.00448436
35	13	NFkB	0.606813	0.00292559
35	14	NFkB	0.608894	-0.000421071
35	15	NFkB	0.612715	-0.00202645
35	16	NFkB	0.617962	-0.00220661
35	17	NFkB	0.621843	-0.00375334
35	18	NFkB	0.62741	-0.00361349
35	19	NFkB	0.633589	-0.00286132
35	20	NFkB	0.642846	0.000968115
35	21	NFkB	0.65717	0.00986436
35	22	NFkB	0.680321	0.0275884
35	23	NFkB	0.717311	0.0591516
35	24	NFkB	0.785335	0.121748
35	25	NFkB	0.909058	0.240044
35	26	NFkB	1.12863	0.454193
35	27	NFkB	1.50053	0.820658
35	28	NFkB	2.06527	1.37997
35	29	NFkB	2.73761	2.04689
35	30	NFkB	3.31337	2.61722
35	31	NFkB	3.72995	3.02837
35	32	NFkB	4.05415	3.34715
35	33	NFkB	4.31354	3.6011
35	34	NFkB	4.51067	3.79281
35	35	NFkB	4.65787	3.93458
35	36	NFkB	4.77419	4.04548
35	37	NFkB	4.87687	4.14273
35	38	NFkB	4.96159	4.22202
35	39	NFkB	5.02433	4.27934
35	40	NFkB	5.06022	4.3098
36	1	GFAP	0.653278	-0.0148056
36	2	GFAP	0.66115	-0.0132232
36	3	GFAP	0.674361	-0.00630266
36	4	GFAP	0.685731	-0.00122298
36	5	GFAP	0.695457	0.00221222
36	6	GFAP	0.702675	0.00313996
36	7	GFAP	0.707969	0.00214438
36	8	GFAP	0.714276	0.00216077
36	9	GFAP	0.720003	0.00159715
36	10	GFAP	0.72635	0.00165407
36	11	GFAP	0.731145	0.000158888
36	12	GFAP	0.735089	-0.00218679
36	13	GFAP	0.741416	-0.00215097
36	14	GFAP	0.748653	-0.00120403
36	15	GFAP	0.758672	0.00252489
36	16	GFAP	0.77756	0.0151227
36	17	GFAP	0.812173	0.0434457
36	18	GFAP	0.874389	0.0993715
36	19	GFAP	0.991061	0.209753
36	20	GFAP	1.20142	0.413824
36	21	GFAP	1.55502	0.761129
36	22	GFAP	2.07702	1.27684
36	23	GFAP	2.67372	1.86725
36	24	GFAP	3.16683	2.35407
36	25	GFAP	3.55606	2.73701
36	26	GFAP	3.87437	3.04903
36	27	GFAP	4.12713	3.2955
36	28	GFAP	4.33044	3.49252
36	29	GFAP	4.49558	3.65137
36	30	GFAP	4.62861	3.77811
36	31	GFAP	4.73517	3.87838
36	32	GFAP	4.82369	3.96061
36	33	GFAP	4.89563	4.02625
36	34	GFAP	4.94553	4.06987
36	35	GFAP	5.00142	4.11947
36	36	GFAP	5.04844	4.1602
36	37	GFAP	5.08748	4.19295
36	38	GFAP	5.12635	4.22552
36	39	GFAP	5.15247	4.24536
36	40	GFAP	5.15603	4.24263
37	1	CD11b	0.566932	-0.0241743
37	2	CD11b	0.573851	-0.0225166
37	3	CD11b	0.58868	-0.0129487
37	4	CD11b	0.600387	-0.00650292
37	5	CD11b	0.610317	-0.00183345
37	6	CD11b	0.6189	0.00148764
37	7	CD11b	0.626542	0.00386876
37	8	CD11b	0.632803	0.0048692
37	9	CD11b	0.638308	0.0051129
37	10	CD11b	0.643957	0.00550109
37	11	CD11b	0.649413	0.0056955
37	12	CD11b	0.654973	0.00599487
37	13	CD11b	0.657388	0.00314878
37	14	CD11b	0.66049	0.000989287
37	15	CD11b	0.665084	0.000322587
37	16	CD11b	0.669725	-0.000298217
37	17	CD11b	0.673139	-0.00214527
37	18	CD11b	0.677329	-0.00321603
37	19	CD11b	0.680981	-0.0048249
37	20	CD11b	0.686796	-0.00427137
37	21	CD11b	0.695378	-0.000949745
37	22	CD11b	0.705472	0.0038831
37	23	CD11b	0.723254	0.0164037
37	24	CD11b	0.752859	0.0407472
37	25	CD11b	0.803933	0.0865608
37	26	CD11b	0.89302	0.170386
37	27	CD11b	1.05625	0.328354
37	28	CD11b	1.33229	0.599136
37	29	CD11b	1.74664	1.00823
37	30	CD11b	2.24523	1.50156
37	31	CD11b	2.72397	1.97503
37	32	CD11b	3.14404	2.38984
37	33	CD11b	3.5083	2.74884
37	34	CD11b	3.81977	3.05504
37	35	CD11b	4.07899	3.309
37	36	CD11b	4.28222	3.50698
37	37	CD11b	4.44705	3.66654
37	38	CD11b	4.58498	3.79921
37	39	CD11b	4.70199	3.91097
37	40	CD11b	4.77087	3.97458
38	1	IBA1	0.648878	-0.0247305
38	2	IBA1	0.656616	-0.0224109
38	3	IBA1	0.673307	-0.0111376
38	4	IBA1	0.685212	-0.00465043
38	5	IBA1	0.694452	-0.000828668
38	6	IBA1	0.703525	0.00282697
38	7	IBA1	0.710494	0.00437732
38	8	IBA1	0.715866	0.00433169
38	9	IBA1	0.721362	0.00440909
38	10	IBA1	0.725985	0.00361477
38	11	IBA1	0.731547	0.00375898
38	12	IBA1	0.736033	0.0028265
38	13	IBA1	0.740997	0.00237282
38	14	IBA1	0.74481	0.000767753
38	15	IBA1	0.749943	0.000483111
38	16	IBA1	0.751691	-0.0031869
38	17	IBA1	0.755966	-0.00433014
38	18	IBA1	0.760079	-0.00563522
38	19	IBA1	0.772313	0.00118084
38	20	IBA1	0.792619	0.0160687
38	21	IBA1	0.830529	0.0485612
38	22	IBA1	0.901026	0.113639
38	23	IBA1	1.03102	0.23822
38	24	IBA1	1.27178	0.473554
38	25	IBA1	1.67971	0.87607
38	26	IBA1	2.28788	1.47882
38	27	IBA1	2.97399	2.15951
38	28	IBA1	3.53925	2.71935
38	29	IBA1	3.95636	3.13105
38	30	IBA1	4.30679	3.47606
38	31	IBA1	4.58049	3.74434
38	32	IBA1	4.78466	3.9431
38	33	IBA1	4.94094	4.09396
38	34	IBA1	5.07301	4.2206
38	35	IBA1	5.18348	4.32566
38	36	IBA1	5.27435	4.41111
38	37	IBA1	5.32787	4.45921
38	38	IBA1	5.38908	4.51501
38	39	IBA1	5.43825	4.55876
38	40	IBA1	5.47224	4.58733
39	1	DRP1	0.512332	-0.0213081
39	2	DRP1	0.519554	-0.0199529
39	3	DRP1	0.534849	-0.0105255
39	4	DRP1	0.546691	-0.00455082
39	5	DRP1	0.556068	-0.00104067
39	6	DRP1	0.565751	0.0027749
39	7	DRP1	0.572756	0.00391261
39	8	DRP1	0.579363	0.00465223
39	9	DRP1	0.586209	0.00563067
39	10	DRP1	0.591674	0.00522868
39	11	DRP1	0.59491	0.00259753
39	12	DRP1	0.599893	0.00171298
39	13	DRP1	0.605305	0.00125829
39	14	DRP1	0.610466	0.000551416
39	15	DRP1	0.613672	-0.00210959
39	16	DRP1	0.618009	-0.00364003
39	17	DRP1	0.623925	-0.00359129
39	18	DRP1	0.630522	-0.00286139
39	19	DRP1	0.641054	0.00180348
39	20	DRP1	0.654946	0.00982839
39	21	DRP1	0.685001	0.0340162
39	22	DRP1	0.738	0.081148
39	23	DRP1	0.839357	0.176637
39	24	DRP1	1.02702	0.358437
39	25	DRP1	1.3586	0.684146
39	26	DRP1	1.90324	1.22292
39	27	DRP1	2.62886	1.94267
39	28	DRP1	3.28749	2.59543
39	29	DRP1	3.72102	3.0231
39	30	DRP1	4.04492	3.34113
39	31	DRP1	4.32187	3.61221
39	32	DRP1	4.54892	3.8334
39	33	DRP1	4.74554	4.02415
39	34	DRP1	4.91172	4.18446
39	35	DRP1	5.03955	4.30642
39	36	DRP1	5.15493	4.41594
39	37	DRP1	5.23697	4.49211
39	38	DRP1	5.31404	4.56331
39	39	DRP1	5.36153	4.60493
39	40	DRP1	5.40507	4.64261
40	1	MFN1	0.576417	-0.014945
40	2	MFN1	0.582533	-0.0148847
40	3	MFN1	0.595309	-0.00816478
40	4	MFN1	0.606413	-0.00311673
40	5	MFN1	0.615591	5.98011e-06
40	6	MFN1	0.624159	0.00251774
40	7	MFN1	0.631381	0.00368416
40	8	MFN1	0.638079	0.00432678
40	9	MFN1	0.646124	0.00631556
40	10	MFN1	0.649707	0.00384306
40	11	MFN1	0.651711	-0.000208785
40	12	MFN1	0.656201	-0.00177416
40	13	MFN1	0.662839	-0.00119211
40	14	MFN1	0.668732	-0.00135517
40	15	MFN1	0.673831	-0.00231204
40	16	MFN1	0.679629	-0.00256951
40	17	MFN1	0.689182	0.000928105
40	18	MFN1	0.705753	0.0114429
40	19	MFN1	0.736298	0.0359328
40	20	MFN1	0.791714	0.0852923
40	21	MFN1	0.893633	0.181156
40	22	MFN1	1.08726	0.368727
40	23	MFN1	1.42056	0.695973
40	24	MFN1	1.87522	1.14458
40	25	MFN1	2.32244	1.58574
40	26	MFN1	2.72036	1.9776
40	27	MFN1	3.066	2.31718
40	28	MFN1	3.38252	2.62765
40	29	MFN1	3.63427	2.87335
40	30	MFN1	3.83681	3.06983
40	31	MFN1	4.01133	3.23829
40	32	MFN1	4.14778	3.36869
40	33	MFN1	4.25364	3.4685
40	34	MFN1	4.35048	3.55927
40	35	MFN1	4.42757	3.63031
40	36	MFN1	4.50041	3.6971
40	37	MFN1	4.56234	3.75297
40	38	MFN1	4.61112	3.79569
40	39	MFN1	4.66789	3.84641
40	40	MFN1	4.7047	3.87717
41	1	NRF1	0.616181	-0.0163139
41	2	NRF1	0.622362	-0.0158802
41	3	NRF1	0.633584	-0.010406
41	4	NRF1	0.644431	-0.00530581
41	5	NRF1	0.65524	-0.000244987
41	6	NRF1	0.663871	0.00263854
41	7	NRF1	0.669956	0.00297671
41	8	NRF1	0.678193	0.00546619
41	9	NRF1	0.68349	0.00501544
41	10	NRF1	0.688036	0.00381336
41	11	NRF1	0.691948	0.00197835
41	12	NRF1	0.697851	0.00213371
41	13	NRF1	0.703802	0.00233759
41	14	NRF1	0.70847	0.00125783
41	15	NRF1	0.712569	-0.000390743
41	16	NRF1	0.717203	-0.00150401
41	17	NRF1	0.721582	-0.00287303
41	18	NRF1	0.726636	-0.00356668
41	19	NRF1	0.732791	-0.00315889
41	20	NRF1	0.740561	-0.00113665
41	21	NRF1	0.748414	0.00096904
41	22	NRF1	0.757692	0.0044994
41	23	NRF1	0.773589	0.014649
41	24	NRF1	0.800901	0.0362134
41	25	NRF1	0.848103	0.0776681
41	26	NRF1	0.930946	0.154763
41	27	NRF1	1.08286	0.300931
41	28	NRF1	1.35471	0.567032
41	29	NRF1	1.78647	0.993043
41	30	NRF1	2.35398	1.55481
41	31	NRF1	2.90968	2.10476
41	32	NRF1	3.36068	2.55001
41	33	NRF1	3.7193	2.90288
41	34	NRF1	4.00198	3.17981
41	35	NRF1	4.21802	3.39011
41	36	NRF1	4.38861	3.55495
41	37	NRF1	4.53426	3.69485
41	38	NRF1	4.64843	3.80327
41	39	NRF1	4.73489	3.88399
41	40	NRF1	4.80356	3.94691
42	1	b-actin	0.554646	-0.00201656
42	2	b-actin	0.560318	-0.00592808
42	3	b-actin	0.573599	-0.00223131
42	4	b-actin	0.585253	-0.000161561
42	5	b-actin	0.595598	0.000598491
42	6	b-actin	0.605962	0.00137821
42	7	b-actin	0.615831	0.00166298
42	8	b-actin	0.625016	0.00126449
42	9	b-actin	0.633027	-0.000309097
42	10	b-actin	0.641592	-0.00132783
42	11	b-actin	0.65163	-0.000874382
42	12	b-actin	0.66781	0.00572091
42	13	b-actin	0.692023	0.0203502
42	14	b-actin	0.731724	0.050467
42	15	b-actin	0.803264	0.112422
42	16	b-actin	0.930151	0.229725
42	17	b-actin	1.15304	0.443029
42	18	b-actin	1.51826	0.798668
42	19	b-actin	2.02439	1.29521
42	20	b-actin	2.55571	1.81695
42	21	b-actin	3.0097	2.26135
42	22	b-actin	3.39841	2.64048
42	23	b-actin	3.74151	2.97399
42	24	b-actin	4.03236	3.25526
42	25	b-actin	4.25925	3.47257
42	26	b-actin	4.43796	3.64169
42	27	b-actin	4.59074	3.78489
42	28	b-actin	4.7117	3.89626
42	29	b-actin	4.80053	3.97551
42	30	b-actin	4.8774	4.04279
42	31	b-actin	4.94222	4.09803
42	32	b-actin	5.00736	4.15358
42	33	b-actin	5.05188	4.18852
42	34	b-actin	5.07877	4.20583
42	35	b-actin	5.1151	4.23257
42	36	b-actin	5.15007	4.25796
42	37	b-actin	5.17813	4.27644
42	38	b-actin	5.19286	4.28158
42	39	b-actin	5.21789	4.29702
42	40	b-actin	5.23008	4.29963
43	1	NFkB	0.562692	-0.0119373
43	2	NFkB	0.568056	-0.0129076
43	3	NFkB	0.579029	-0.00826828
43	4	NFkB	0.590018	-0.00361429
43	5	NFkB	0.59912	-0.000846356
43	6	NFkB	0.608321	0.00202004
43	7	NFkB	0.617017	0.00438182
43	8	NFkB	0.622893	0.00392407
43	9	NFkB	0.629577	0.00427354
43	10	NFkB	0.635378	0.00374015
43	11	NFkB	0.64055	0.0025778
43	12	NFkB	0.646008	0.00170133
43	13	NFkB	0.650789	0.000148158
43	14	NFkB	0.655809	-0.00116606
43	15	NFkB	0.660044	-0.00326544
43	16	NFkB	0.666276	-0.00336819
43	17	NFkB	0.673745	-0.00223379
43	18	NFkB	0.682308	-4.50453e-06
43	19	NFkB	0.694564	0.00591675
43	20	NFkB	0.712038	0.0170567
43	21	NFkB	0.743354	0.0420378
43	22	NFkB	0.7994	0.09175
43	23	NFkB	0.896795	0.18281
43	24	NFkB	1.07232	0.352004
43	25	NFkB	1.37353	0.646876
43	26	NFkB	1.85366	1.12067
43	27	NFkB	2.48021	1.74088
43	28	NFkB	3.08198	2.33633
43	29	NFkB	3.52501	2.77302
43	30	NFkB	3.88542	3.12709
43	31	NFkB	4.17546	3.4108
43	32	NFkB	4.40097	3.62998
43	33	NFkB	4.57456	3.79723
43	34	NFkB	4.71171	3.92805
43	35	NFkB	4.80855	4.01856
43	36	NFkB	4.89558	4.09925
43	37	NFkB	4.96974	4.16707
43	38	NFkB	5.03189	4.22289
43	39	NFkB	5.07987	4.26453
43	40	NFkB	5.1174	4.29573
44	1	GFAP	0.682945	-0.006407
44	2	GFAP	0.687757	-0.00875394
44	3	GFAP	0.699214	-0.00445485
44	4	GFAP	0.710727	-0.000100087
44	5	GFAP	0.719148	0.00116251
44	6	GFAP	0.727091	0.00194666
44	7	GFAP	0.734321	0.00201817
44	8	GFAP	0.741162	0.00170118
44	9	GFAP	0.747954	0.0013352
44	10	GFAP	0.754042	0.000264569
44	11	GFAP	0.759867	-0.00106933
44	12	GFAP	0.766006	-0.00208811
44	13	GFAP	0.774537	-0.000715901
44	14	GFAP	0.786245	0.00383443
44	15	GFAP	0.805973	0.016404
44	16	GFAP	0.839324	0.042596
44	17	GFAP	0.899825	0.0959387
44	18	GFAP	1.00952	0.198476
44	19	GFAP	1.21005	0.391851
44	20	GFAP	1.55017	0.724804
44	21	GFAP	2.05982	1.2273
44	22	GFAP	2.6495	1.80983
44	23	GFAP	3.16492	2.31809
44	24	GFAP	3.57365	2.71966
44	25	GFAP	3.90771	3.04656
44	26	GFAP	4.17232	3.30401
44	27	GFAP	4.38283	3.50736
44	28	GFAP	4.53969	3.65706
44	29	GFAP	4.66734	3.77755
44	30	GFAP	4.77732	3.88038
44	31	GFAP	4.86569	3.96159
44	32	GFAP	4.93086	4.0196
44	33	GFAP	4.99395	4.07553
44	34	GFAP	5.04942	4.12384
44	35	GFAP	5.08668	4.15395
44	36	GFAP	5.12022	4.18033
44	37	GFAP	5.16424	4.21719
44	38	GFAP	5.18906	4.23485
44	39	GFAP	5.19258	4.23121
44	40	GFAP	5.20153	4.233
45	1	CD11b	0.630438	-0.0166924
45	2	CD11b	0.636345	-0.016798
45	3	CD11b	0.649193	-0.00996169
45	4	CD11b	0.660292	-0.00487542
45	5	CD11b	0.670552	-0.000627666
45	6	CD11b	0.678422	0.0012297
45	7	CD11b	0.686405	0.00319979
45	8	CD11b	0.693273	0.00405556
45	9	CD11b	0.699991	0.00476113
45	10	CD11b	0.706061	0.00481862
45	11	CD11b	0.711373	0.00411889
45	12	CD11b	0.716336	0.00306958
45	13	CD11b	0.72139	0.00211105
45	14	CD11b	0.725674	0.000382421
45	15	CD11b	0.730773	-0.000531408
45	16	CD11b	0.735419	-0.00189787
45	17	CD11b	0.740284	-0.003045
45	18	CD11b	0.74553	-0.00381166
45	19	CD11b	0.752394	-0.00295946
45	20	CD11b	0.76133	-3.65422e-05
45	21	CD11b	0.772753	0.00537487
45	22	CD11b	0.792853	0.0194616
45	23	CD11b	0.827367	0.0479636
45	24	CD11b	0.882451	0.0970352
45	25	CD11b	0.979104	0.187676
45	26	CD11b	1.1524	0.354963
45	27	CD11b	1.44679	0.643336
45	28	CD11b	1.87025	1.06079
45	29	CD11b	2.34618	1.5307
45	30	CD11b	2.79403	1.97254
45	31	CD11b	3.20267	2.37517
45	32	CD11b	3.56119	2.72767
45	33	CD11b	3.85346	3.01393
45	34	CD11b	4.09081	3.24527
45	35	CD11b	4.28888	3.43732
45	36	CD11b	4.44732	3.58975
45	37	CD11b	4.58433	3.72075
45	38	CD11b	4.69247	3.82288
45	39	CD11b	4.77643	3.90083
45	40	CD11b	4.83739	3.95577
46	1	IBA1	0.701083	-0.0139836
46	2	IBA1	0.705628	-0.0157005
46	3	IBA1	0.719549	-0.00804018
46	4	IBA1	0.730704	-0.00314677
46	5	IBA1	0.740921	0.000808874
46	6	IBA1	0.748818	0.00244501
46	7	IBA1	0.75603	0.00339616
46	8	IBA1	0.762645	0.00375008
46	9	IBA1	0.76979	0.00463335
46	10	IBA1	0.774527	0.0031096
46	11	IBA1	0.779625	0.00194616
46	12	IBA1	0.783852	-8.8038e-05
46	13	IBA1	0.788785	-0.00141569
46	14	IBA1	0.793697	-0.00276503
46	15	IBA1	0.800401	-0.00232278
46	16	IBA1	0.806674	-0.00231075
46	17	IBA1	0.817681	0.00243531
46	18	IBA1	0.834539	0.0130322
46	19	IBA1	0.864807	0.037039
46	20	IBA1	0.916984	0.0829543
46	21	IBA1	1.0165	0.176212
46	22	IBA1	1.20064	0.354088
46	23	IBA1	1.52326	0.670451
46	24	IBA1	2.04209	1.18302
46	25	IBA1	2.73001	1.86467
46	26	IBA1	3.36925	2.49765
46	27	IBA1	3.84887	2.97101
46	28	IBA1	4.23694	3.35282
46	29	IBA1	4.54894	3.65856
46	30	IBA1	4.79138	3.89474
46	31	IBA1	4.97815	4.07525
46	32	IBA1	5.1108	4.20164
46	33	IBA1	5.20951	4.29408
46	34	IBA1	5.30838	4.3867
46	35	IBA1	5.39303	4.46508
46	36	IBA1	5.45917	4.52496
46	37	IBA1	5.52604	4.58557
46	38	IBA1	5.57181	4.62508
46	39	IBA1	5.60181	4.64882
46	40	IBA1	5.62346	4.66421
47	1	DRP1	0.564404	-0.0160958
47	2	DRP1	0.571555	-0.0152491
47	3	DRP1	0.584748	-0.00836052
47	4	DRP1	0.595163	-0.00424927
47	5	DRP1	0.605725	8.48827e-06
47	6	DRP1	0.615391	0.00337027
47	7	DRP1	0.622558	0.00423313
47	8	DRP1	0.627923	0.00329384
47	9	DRP1	0.635525	0.0045908
47	10	DRP1	0.640271	0.003033
47	11	DRP1	0.646823	0.00328098
47	12	DRP1	0.651441	0.00159407
47	13	DRP1	0.655596	-0.000555135
47	14	DRP1	0.65872	-0.00373454
47	15	DRP1	0.665257	-0.00350242
47	16	DRP1	0.673016	-0.00204745
47	17	DRP1	0.680412	-0.000955232
47	18	DRP1	0.690904	0.00323237
47	19	DRP1	0.708102	0.0141253
47	20	DRP1	0.735181	0.0349008
47	21	DRP1	0.783422	0.0768376
47	22	DRP1	0.87308	0.160191
47	23	DRP1	1.04435	0.325156
47	24	DRP1	1.34902	0.623522
47	25	DRP1	1.84924	1.11744
47	26	DRP1	2.52401	1.7859
47	27	DRP1	3.15014	2.40573
47	28	DRP1	3.58646	2.83574
47	29	DRP1	3.90736	3.15034
47	30	DRP1	4.18069	3.41737
47	31	DRP1	4.43765	3.66803
47	32	DRP1	4.63829	3.86236
47	33	DRP1	4.79183	4.0096
47	34	DRP1	4.92398	4.13544
47	35	DRP1	5.0378	4.24296
47	36	DRP1	5.1314	4.33025
47	37	DRP1	5.2097	4.40225
47	38	DRP1	5.27694	4.46318
47	39	DRP1	5.33707	4.51701
47	40	DRP1	5.37546	4.54909
48	1	MFN1	0.695958	-0.0155685
48	2	MFN1	0.702781	-0.0150265
48	3	MFN1	0.716914	-0.00717468
48	4	MFN1	0.726426	-0.00394374
48	5	MFN1	0.737499	0.000848193
48	6	MFN1	0.746404	0.00347141
48	7	MFN1	0.753886	0.0046724
48	8	MFN1	0.760004	0.00450981
48	9	MFN1	0.765172	0.00339641
48	10	MFN1	0.770519	0.00246212
48	11	MFN1	0.775545	0.00120656
48	12	MFN1	0.778671	-0.00194806
48	13	MFN1	0.784022	-0.00287854
48	14	MFN1	0.789731	-0.00345079
48	15	MFN1	0.796633	-0.00282945
48	16	MFN1	0.807402	0.00165837
48	17	MFN1	0.819249	0.00722421
48	18	MFN1	0.836028	0.0177216
48	19	MFN1	0.870803	0.0462158
48	20	MFN1	0.933733	0.102865
48	21	MFN1	1.05366	0.216505
48	22	MFN1	1.27355	0.430119
48	23	MFN1	1.64373	0.794015
48	24	MFN1	2.12972	1.27373
48	25	MFN1	2.5845	1.72222
48	26	MFN1	2.97622	2.10767
48	27	MFN1	3.33363	2.45879
48	28	MFN1	3.65122	2.7701
48	29	MFN1	3.91267	3.02527
48	30	MFN1	4.12001	3.22633
48	31	MFN1	4.29726	3.3973
48	32	MFN1	4.43745	3.53121
48	33	MFN1	4.54451	3.63198
48	34	MFN1	4.64298	3.72418
48	35	MFN1	4.72403	3.79894
48	36	MFN1	4.79554	3.86417
48	37	MFN1	4.85577	3.91812
48	38	MFN1	4.91471	3.97078
48	39	MFN1	4.96173	4.01152
48	40	MFN1	4.9955	4.03901
49	1	NRF1	0.577225	-0.0354658
49	2	NRF1	0.588116	-0.0297801
49	3	NRF1	0.607358	-0.0157435
49	4	NRF1	0.621781	-0.00652516
49	5	NRF1	0.632117	-0.0013943
49	6	NRF1	0.641609	0.00289297
49	7	NRF1	0.647476	0.00355503
49	8	NRF1	0.653652	0.00452513
49	9	NRF1	0.65993	0.00559834
49	10	NRF1	0.66473	0.00519359
49	11	NRF1	0.669138	0.00439671
49	12	NRF1	0.673741	0.00379437
49	13	NRF1	0.677977	0.00282559
49	14	NRF1	0.68379	0.00343359
49	15	NRF1	0.68915	0.00358823
49	16	NRF1	0.692689	0.00192225
49	17	NRF1	0.695028	-0.000943869
49	18	NRF1	0.699215	-0.00196183
49	19	NRF1	0.703633	-0.00274953
49	20	NRF1	0.707467	-0.00412017
49	21	NRF1	0.712207	-0.00458524
49	22	NRF1	0.718295	-0.00370216
49	23	NRF1	0.726467	-0.000735432
49	24	NRF1	0.740271	0.00786358
49	25	NRF1	0.762159	0.0245461
49	26	NRF1	0.802217	0.0593989
49	27	NRF1	0.876325	0.128302
49	28	NRF1	1.01035	0.25712
49	29	NRF1	1.24772	0.489291
49	30	NRF1	1.63637	0.872729
49	31	NRF1	2.19974	1.43089
49	32	NRF1	2.80691	2.03287
49	33	NRF1	3.29433	2.51508
49	34	NRF1	3.66551	2.88106
49	35	NRF1	3.95545	3.16579
49	36	NRF1	4.1948	3.39993
49	37	NRF1	4.37059	3.57051
49	38	NRF1	4.50542	3.70014
49	39	NRF1	4.61795	3.80747
49	40	NRF1	4.68702	3.87134
50	1	b-actin	0.513694	-0.0174602
50	2	b-actin	0.522594	-0.0161839
50	3	b-actin	0.539801	-0.00660036
50	4	b-actin	0.552243	-0.001782
50	5	b-actin	0.563521	0.00187246
50	6	b-actin	0.573055	0.00378348
50	7	b-actin	0.580418	0.00352293
50	8	b-actin	0.587159	0.00263975
50	9	b-actin	0.594751	0.00260879
50	10	b-actin	0.600076	0.000310121
[truncated: 13,390 more rows]

## Sheet: Results
Barcode
Block Type	384-Well Block
Calibration Background is expired	No
Calibration Background performed on	07-06-2023
Calibration Pure Dye ROX is expired	No
Calibration Pure Dye ROX performed on	07-06-2023
Calibration Pure Dye SYBR is expired	No
Calibration Pure Dye SYBR performed on	07-06-2023
Calibration ROI is expired	No
Calibration ROI performed on	07-06-2023
Calibration Uniformity is expired	No
Calibration Uniformity performed on	07-06-2023
Chemistry	SYBR_GREEN
Comment
Date Created	11-01-2023 10:58:34 AM CDT
Date Modified	11-01-2023 12:57:48 PM CDT
Experiment File Name	C:\Users\Public\Desktop\experiments\Shen\Students\Xiaobo\2023-11-01 105830 HPT Curcumin Xiaobo Plate 1.eds
Experiment Name	2023-11-01 105830 HPT Curcumin Xiaobo Plate 1
Experiment Run Start Time	11-01-2023 12:10:20 PM CDT
Experiment Run Stop Time	11-01-2023 14:00:04 PM CDT
Experiment Type	Comparative Cт (ΔΔCт)
Instrument Name	285880228
Instrument Serial Number	285880228
Instrument Type	QuantStudio 12K Flex
Passive Reference	ROX
Quantification Cycle Method	Ct
Signal Smoothing On	true
Stage/ Cycle where Analysis is performed	Stage 2, Step 2
User Name
Well	Well Position	Omit	Sample Name	Target Name	Task	Reporter	Quencher	RQ	RQ Min	RQ Max	CT	EQ.Ct Mean	EQ.Ct SE	Quantity	Delta Ct Mean	Delta Ct SE	Delta Delta Ct	Automatic Ct Threshold	Ct Threshold	Automatic Baseline	Baseline Start	Tm1	Baseline End	Tm2	Efficiency	Tm3	Comments	Amp Score	Cq Conf	EQ.Ct	F Factor	ΔΔCт - Fsigma	ΔΔCт + Fsigma	Amp Status	MTP	EXPFAIL	HIGHSD	NOAMP
1	A1	FALSE	Sample 1	NRF1	UNKNOWN	SYBR	None	1	0.824456	1.21292	28.0742	28.0426	0.031661		10.4533	0.0647242	0	TRUE	0.327349	TRUE	3	80.2192	22					1.49652	0.913952	28.0742	4.30265	-0.278486	0.278486	Amp	N	N	N	N
2	A2	FALSE	Sample 1	b-actin	UNKNOWN	SYBR	None				17.6457	17.5893	0.0564518					TRUE	0.22652	TRUE	3	88.3266	13					1.48185	0.899984	17.6457				Amp	N	N	N	N
3	A3	FALSE	Sample 1	NFkB	UNKNOWN	SYBR	None	1	0.796618	1.25531	25.2538	25.2025	0.0512438		7.61325	0.0762413	0	TRUE	0.343338	TRUE	3	83.1432	19					1.51429	0.915244	25.2538	4.30265	-0.32804	0.32804	Amp	N	N	N	N
4	A4	FALSE	Sample 1	GFAP	UNKNOWN	SYBR	None	1	0.84498	1.18346	19.0063	19.0045	0.00176144		1.41527	0.0564793	0	TRUE	0.301034	TRUE	3	83.0103	13					1.50679	0.899182	19.0063	4.30265	-0.243011	0.243011	Amp	N	N	N	N
5	A5	FALSE	Sample 1	CD11b	UNKNOWN	SYBR	None	1	0.798626	1.25215	26.4452	26.3952	0.0499792		8.80594	0.0753971	0	TRUE	0.190856	TRUE	3	82.2128	21					1.46559	0.907609	26.4452	4.30265	-0.324408	0.324408	Amp	N	N	N	N
6	A6	FALSE	Sample 1	IBA1	UNKNOWN	SYBR	None	1	0.842616	1.18678	23.2826	23.2721	0.0104923		5.68285	0.0574186	0	TRUE	0.310093	TRUE	3	81.6812	18					1.52229	0.906279	23.2826	4.30265	-0.247052	0.247052	Amp	N	N	N	N
7	A7	FALSE	Sample 1	DRP1	UNKNOWN	SYBR	None	1	0.845049	1.18336	23.7091	23.7091	7.72476e-05		6.11979	0.0564518	0	TRUE	0.289155	TRUE	3	76.4978	18					1.52896	0.914617	23.7091	4.30265	-0.242893	0.242893	Amp	N	N	N	N
8	A8	FALSE	Sample 1	MFN1	UNKNOWN	SYBR	None	1	0.839225	1.19158	21.2266	21.2429	0.0163469		3.65366	0.058771	0	TRUE	0.211093	TRUE	3	82.3457	16	75.5675				1.45284	0.894478	21.2266	4.30265	-0.252871	0.252871	Amp	Y	N	N	N
9	A9	FALSE	Sample 9	NRF1	UNKNOWN	SYBR	None	1.26334	1.12542	1.41816	27.8745	27.8923	0.0178175		10.1161	0.0387608	-0.337241	TRUE	0.327349	TRUE	3	80.3521	22					1.50794	0.935933	27.8745	4.30265	-0.504015	-0.170467	Amp	N	N	N	N
10	A10	FALSE	Sample 9	b-actin	UNKNOWN	SYBR	None				17.8107	17.7763	0.0344229					TRUE	0.22652	TRUE	3	88.4595	13					1.49099	0.920945	17.8107				Amp	N	N	N	N
11	A11	FALSE	Sample 9	NFkB	UNKNOWN	SYBR	None	0.887917	0.800946	0.984331	25.5641	25.561	0.00312519		7.78476	0.0345645	0.171504	TRUE	0.343338	TRUE	3	83.2761	19					1.52246	0.935676	25.5641	4.30265	0.0227852	0.320223	Amp	N	N	N	N
12	A12	FALSE	Sample 9	GFAP	UNKNOWN	SYBR	None	0.796148	0.717599	0.883294	19.5257	19.5204	0.00530434		1.74416	0.0348292	0.328892	TRUE	0.301034	TRUE	3	83.1432	14					1.51204	0.930546	19.5257	4.30265	0.179034	0.47875	Amp	N	N	N	N
13	A13	FALSE	Sample 9	CD11b	UNKNOWN	SYBR	None	1.24681	0.936623	1.65971	26.3535	26.264	0.0895271		8.4877	0.0959168	-0.318237	TRUE	0.190856	TRUE	3	82.3457	21					1.47427	0.930514	26.3535	4.30265	-0.730934	0.0944595	Amp	N	N	N	N
14	A14	FALSE	Sample 9	IBA1	UNKNOWN	SYBR	None	1.06143	0.957706	1.17639	23.3751	23.3731	0.00197983		5.59684	0.0344798	-0.086009	TRUE	0.310093	TRUE	3	81.8141	18					1.53394	0.942275	23.3751	4.30265	-0.234363	0.0623454	Amp	N	N	N	N
15	A15	FALSE	Sample 9	DRP1	UNKNOWN	SYBR	None	1.12296	0.991556	1.27178	23.7523	23.7287	0.0235853		5.95248	0.0417277	-0.167306	TRUE	0.289155	TRUE	3	76.6308	18					1.53398	0.938059	23.7523	4.30265	-0.346846	0.0122339	Amp	N	N	N	N
16	A16	FALSE	Sample 9	MFN1	UNKNOWN	SYBR	None	1.20043	1.078	1.33677	21.1556	21.1664	0.0107803		3.39011	0.0360715	-0.263554	TRUE	0.211093	TRUE	3	82.3457	16	75.5675				1.45312	0.926594	21.1556	4.30265	-0.418757	-0.108351	Amp	Y	N	N	N
17	A17	FALSE	Sample 17	NRF1	UNKNOWN	SYBR	None	0.624092	0.588003	0.662396	27.1018	27.0969	0.00493813		11.1335	0.0199725	0.68017	TRUE	0.327349	TRUE	3	80.3521	22					1.50369	0.931086	27.1018	4.30265	0.594235	0.766104	Amp	N	N	N	N
18	A18	FALSE	Sample 17	b-actin	UNKNOWN	SYBR	None				15.9441	15.9634	0.0193524					TRUE	0.22652	TRUE	3	88.3266	10					1.47903	0.922362	15.9441				Amp	N	N	N	N
19	A19	FALSE	Sample 17	NFkB	UNKNOWN	SYBR	None	0.744456	0.651851	0.850218	24.0425	24.0024	0.0401173		8.03899	0.0445411	0.425741	TRUE	0.343338	TRUE	3	83.1432	18					1.50303	0.930947	24.0425	4.30265	0.234096	0.617386	Amp	N	N	N	N
20	A20	FALSE	Sample 17	GFAP	UNKNOWN	SYBR	None	0.427529	0.402426	0.454199	18.6107	18.6046	0.00609684		2.64117	0.0202901	1.2259	TRUE	0.301034	TRUE	3	83.0103	13					1.50003	0.931143	18.6107	4.30265	1.1386	1.31321	Amp	N	N	N	N
21	A21	FALSE	Sample 17	CD11b	UNKNOWN	SYBR	None	0.764234	0.513957	1.13638	25.2889	25.1573	0.131611		9.19385	0.133026	0.387914	TRUE	0.190856	TRUE	3	82.2128	20					1.44893	0.933867	25.2889	4.30265	-0.184451	0.960279	Amp	N	N	N	N
22	A22	FALSE	Sample 17	IBA1	UNKNOWN	SYBR	None	0.860195	0.727929	1.01649	21.9161	21.8635	0.0525293		5.90012	0.0559808	0.217264	TRUE	0.310093	TRUE	3	81.5483	17					1.52322	0.940189	21.9161	4.30265	-0.0236021	0.45813	Amp	N	N	N	N
23	A23	FALSE	Sample 17	DRP1	UNKNOWN	SYBR	None	0.617526	0.512099	0.744658	22.7189	22.7786	0.0597124		6.81522	0.0627701	0.695427	TRUE	0.289155	TRUE	3	76.4978	17					1.54454	0.935976	22.7189	4.30265	0.425349	0.965505	Amp	N	N	N	N
24	A24	FALSE	Sample 17	MFN1	UNKNOWN	SYBR	None	0.393535	0.370552	0.417943	20.9568	20.9625	0.00570869		4.9991	0.0201769	1.34544	TRUE	0.211093	TRUE	3	82.2128	16	75.3017				1.45942	0.925504	20.9568	4.30265	1.25862	1.43225	Amp	Y	N	N	N
25	B1	FALSE	Sample 1	NRF1	UNKNOWN	SYBR	None	1	0.824456	1.21292	28.0109	28.0426	0.031661		10.4533	0.0647242	0	TRUE	0.327349	TRUE	3	80.3521	22					1.49762	0.905332	28.0109	4.30265	-0.278486	0.278486	Amp	N	N	N	N
26	B2	FALSE	Sample 1	b-actin	UNKNOWN	SYBR	None				17.5328	17.5893	0.0564518					TRUE	0.22652	TRUE	3	88.4595	12					1.48694	0.888938	17.5328				Amp	N	N	N	N
27	B3	FALSE	Sample 1	NFkB	UNKNOWN	SYBR	None	1	0.796618	1.25531	25.1513	25.2025	0.0512438		7.61325	0.0762413	0	TRUE	0.343338	TRUE	3	83.2761	19					1.52011	0.914799	25.1513	4.30265	-0.32804	0.32804	Amp	N	N	N	N
28	B4	FALSE	Sample 1	GFAP	UNKNOWN	SYBR	None	1	0.84498	1.18346	19.0028	19.0045	0.00176144		1.41527	0.0564793	0	TRUE	0.301034	TRUE	3	83.1432	14					1.50462	0.890896	19.0028	4.30265	-0.243011	0.243011	Amp	N	N	N	N
29	B5	FALSE	Sample 1	CD11b	UNKNOWN	SYBR	None	1	0.798626	1.25215	26.3452	26.3952	0.0499792		8.80594	0.0753971	0	TRUE	0.190856	TRUE	3	82.3457	21					1.46929	0.909002	26.3452	4.30265	-0.324408	0.324408	Amp	N	N	N	N
30	B6	FALSE	Sample 1	IBA1	UNKNOWN	SYBR	None	1	0.842616	1.18678	23.2616	23.2721	0.0104923		5.68285	0.0574186	0	TRUE	0.310093	TRUE	3	81.8141	18					1.51949	0.904819	23.2616	4.30265	-0.247052	0.247052	Amp	N	N	N	N
31	B7	FALSE	Sample 1	DRP1	UNKNOWN	SYBR	None	1	0.845049	1.18336	23.709	23.7091	7.72476e-05		6.11979	0.0564518	0	TRUE	0.289155	TRUE	3	76.6308	18					1.52674	0.917484	23.709	4.30265	-0.242893	0.242893	Amp	N	N	N	N
32	B8	FALSE	Sample 1	MFN1	UNKNOWN	SYBR	None	1	0.839225	1.19158	21.2593	21.2429	0.0163469		3.65366	0.058771	0	TRUE	0.211093	TRUE	3	82.3457	16	75.5675				1.45438	0.898635	21.2593	4.30265	-0.252871	0.252871	Amp	Y	N	N	N
33	B9	FALSE	Sample 9	NRF1	UNKNOWN	SYBR	None	1.26334	1.12542	1.41816	27.9101	27.8923	0.0178175		10.1161	0.0387608	-0.337241	TRUE	0.327349	TRUE	3	80.3521	22					1.50931	0.937238	27.9101	4.30265	-0.504015	-0.170467	Amp	N	N	N	N
34	B10	FALSE	Sample 9	b-actin	UNKNOWN	SYBR	None				17.7418	17.7763	0.0344229					TRUE	0.22652	TRUE	3	88.4595	13					1.49467	0.924732	17.7418				Amp	N	N	N	N
35	B11	FALSE	Sample 9	NFkB	UNKNOWN	SYBR	None	0.887917	0.800946	0.984331	25.5579	25.561	0.00312519		7.78476	0.0345645	0.171504	TRUE	0.343338	TRUE	3	83.2761	19					1.52358	0.938744	25.5579	4.30265	0.0227852	0.320223	Amp	N	N	N	N
36	B12	FALSE	Sample 9	GFAP	UNKNOWN	SYBR	None	0.796148	0.717599	0.883294	19.5151	19.5204	0.00530434		1.74416	0.0348292	0.328892	TRUE	0.301034	TRUE	3	83.1432	14					1.50011	0.930935	19.5151	4.30265	0.179034	0.47875	Amp	N	N	N	N
37	B13	FALSE	Sample 9	CD11b	UNKNOWN	SYBR	None	1.24681	0.936623	1.65971	26.1744	26.264	0.0895271		8.4877	0.0959168	-0.318237	TRUE	0.190856	TRUE	3	82.3457	21					1.47853	0.932387	26.1744	4.30265	-0.730934	0.0944595	Amp	N	N	N	N
38	B14	FALSE	Sample 9	IBA1	UNKNOWN	SYBR	None	1.06143	0.957706	1.17639	23.3711	23.3731	0.00197983		5.59684	0.0344798	-0.086009	TRUE	0.310093	TRUE	3	81.8141	18					1.52813	0.937049	23.3711	4.30265	-0.234363	0.0623454	Amp	N	N	N	N
39	B15	FALSE	Sample 9	DRP1	UNKNOWN	SYBR	None	1.12296	0.991556	1.27178	23.7052	23.7287	0.0235853		5.95248	0.0417277	-0.167306	TRUE	0.289155	TRUE	3	76.6308	18					1.53616	0.937543	23.7052	4.30265	-0.346846	0.0122339	Amp	N	N	N	N
40	B16	FALSE	Sample 9	MFN1	UNKNOWN	SYBR	None	1.20043	1.078	1.33677	21.1771	21.1664	0.0107803		3.39011	0.0360715	-0.263554	TRUE	0.211093	TRUE	3	82.3457	16	75.5675				1.45763	0.928216	21.1771	4.30265	-0.418757	-0.108351	Amp	Y	N	N	N
41	B17	FALSE	Sample 17	NRF1	UNKNOWN	SYBR	None	0.624092	0.588003	0.662396	27.092	27.0969	0.00493813		11.1335	0.0199725	0.68017	TRUE	0.327349	TRUE	3	80.3521	21					1.50065	0.931561	27.092	4.30265	0.594235	0.766104	Amp	N	N	N	N
42	B18	FALSE	Sample 17	b-actin	UNKNOWN	SYBR	None				15.9828	15.9634	0.0193524					TRUE	0.22652	TRUE	3	88.4595	11					1.48658	0.916967	15.9828				Amp	N	N	N	N
43	B19	FALSE	Sample 17	NFkB	UNKNOWN	SYBR	None	0.744456	0.651851	0.850218	23.9623	24.0024	0.0401173		8.03899	0.0445411	0.425741	TRUE	0.343338	TRUE	3	83.1432	18					1.51585	0.935684	23.9623	4.30265	0.234096	0.617386	Amp	N	N	N	N
44	B20	FALSE	Sample 17	GFAP	UNKNOWN	SYBR	None	0.427529	0.402426	0.454199	18.5985	18.6046	0.00609684		2.64117	0.0202901	1.2259	TRUE	0.301034	TRUE	3	83.1432	13					1.50254	0.930416	18.5985	4.30265	1.1386	1.31321	Amp	N	N	N	N
45	B21	FALSE	Sample 17	CD11b	UNKNOWN	SYBR	None	0.764234	0.513957	1.13638	25.0257	25.1573	0.131611		9.19385	0.133026	0.387914	TRUE	0.190856	TRUE	3	82.2128	20					1.47173	0.930602	25.0257	4.30265	-0.184451	0.960279	Amp	N	N	N	N
46	B22	FALSE	Sample 17	IBA1	UNKNOWN	SYBR	None	0.860195	0.727929	1.01649	21.811	21.8635	0.0525293		5.90012	0.0559808	0.217264	TRUE	0.310093	TRUE	3	81.6812	16					1.53275	0.938768	21.811	4.30265	-0.0236021	0.45813	Amp	N	N	N	N
47	B23	FALSE	Sample 17	DRP1	UNKNOWN	SYBR	None	0.617526	0.512099	0.744658	22.8384	22.7786	0.0597124		6.81522	0.0627701	0.695427	TRUE	0.289155	TRUE	3	76.4978	17					1.52436	0.936725	22.8384	4.30265	0.425349	0.965505	Amp	N	N	N	N
48	B24	FALSE	Sample 17	MFN1	UNKNOWN	SYBR	None	0.393535	0.370552	0.417943	20.9682	20.9625	0.00570869		4.9991	0.0201769	1.34544	TRUE	0.211093	TRUE	3	82.2128	16	75.1688				1.46505	0.928336	20.9682	4.30265	1.25862	1.43225	Amp	Y	N	N	N
49	C1	FALSE	Sample 2	NRF1	UNKNOWN	SYBR	None	1.37516	1.12653	1.67867	28.36	28.2932	0.0668182		9.9937	0.0668697	-0.4596	TRUE	0.327349	TRUE	3	80.3521	22					1.50314	0.925161	28.36	4.30265	-0.747318	-0.171883	Amp	N	N	N	N
50	C2	FALSE	Sample 2	b-actin	UNKNOWN	SYBR	None				18.2969	18.2995	0.00262356					TRUE	0.22652	TRUE	3	88.4595	13					1.48759	0.916925	18.2969				Amp	N	N	N	N
51	C3	FALSE	Sample 2	NFkB	UNKNOWN	SYBR	None	1.11326	0.966015	1.28295	25.8054	25.7579	0.0474968		7.45846	0.0475692	-0.154791	TRUE	0.343338	TRUE	3	83.2761	20					1.52215	0.929708	25.8054	4.30265	-0.359465	0.0498828	Amp	N	N	N	N
52	C4	FALSE	Sample 2	GFAP	UNKNOWN	SYBR	None	1.1794	1.1526	1.20682	19.4694	19.4767	0.00724602		1.17721	0.00770635	-0.238052	TRUE	0.301034	TRUE	3	83.1432	14					1.50441	0.90679	19.4694	4.30265	-0.27121	-0.204895	Amp	N	N	N	N
53	C5	FALSE	Sample 2	CD11b	UNKNOWN	SYBR	None	1.54584	1.42892	1.67232	26.4508	26.477	0.0262403		8.17755	0.0263712	-0.628388	TRUE	0.190856	TRUE	3	82.3457	21					1.47299	0.920577	26.4508	4.30265	-0.741854	-0.514922	Amp	N	N	N	N
54	C6	FALSE	Sample 2	IBA1	UNKNOWN	SYBR	None	1.17191	1.08396	1.267	23.7795	23.7535	0.0260267		5.45399	0.0261586	-0.228867	TRUE	0.310093	TRUE	3	81.8141	18					1.53068	0.922626	23.7795	4.30265	-0.341418	-0.116315	Amp	N	N	N	N
55	C7	FALSE	Sample 2	DRP1	UNKNOWN	SYBR	None	1.19736	1.02241	1.40225	24.2123	24.1594	0.0528984		5.85993	0.0529634	-0.259855	TRUE	0.289155	TRUE	3	76.6308	18					1.52409	0.931312	24.2123	4.30265	-0.487738	-0.0319721	Amp	N	N	N	N
56	C8	FALSE	Sample 2	MFN1	UNKNOWN	SYBR	None	1.56617	1.03613	2.36735	21.1674	21.3059	0.138503		3.00642	0.138528	-0.647237	TRUE	0.211093	TRUE	3	82.4787	17	75.5675				1.45217	0.918507	21.1674	4.30265	-1.24327	-0.0511994	Amp	Y	N	N	N
57	C9	FALSE	Sample 10	NRF1	UNKNOWN	SYBR	None	0.950187	0.704225	1.28206	28.0906	27.9902	0.100443		10.527	0.100444	0.0737162	TRUE	0.327349	TRUE	3	80.3521	22					1.50819	0.92968	28.0906	4.30265	-0.358459	0.505891	Amp	N	N	N	N
58	C10	FALSE	Sample 10	b-actin	UNKNOWN	SYBR	None				17.4636	17.4632	0.000448227					TRUE	0.22652	TRUE	3	88.4595	12					1.49238	0.918385	17.4636				Amp	N	N	N	N
59	C11	FALSE	Sample 10	NFkB	UNKNOWN	SYBR	None	0.942839	0.89849	0.989376	25.1775	25.1613	0.0161486		7.69817	0.0161548	0.0849171	TRUE	0.343338	TRUE	3	83.2761	19					1.5147	0.932314	25.1775	4.30265	0.0154086	0.154426	Amp	N	N	N	N
60	C12	FALSE	Sample 10	GFAP	UNKNOWN	SYBR	None	0.816091	0.799768	0.832747	19.1784	19.1716	0.00675964		1.70846	0.00677449	0.293199	TRUE	0.301034	TRUE	3	83.1432	14					1.5054	0.929601	19.1784	4.30265	0.26405	0.322347	Amp	N	N	N	N
61	C13	FALSE	Sample 10	CD11b	UNKNOWN	SYBR	None	1.27107	0.913299	1.76899	26.0339	25.9231	0.110834		8.4599	0.110835	-0.346044	TRUE	0.190856	TRUE	3	82.3457	21					1.48193	0.928785	26.0339	4.30265	-0.822928	0.130841	Amp	N	N	N	N
62	C14	FALSE	Sample 10	IBA1	UNKNOWN	SYBR	None	0.938708	0.894455	0.985151	23.2534	23.2373	0.0161858		5.7741	0.016192	0.0912514	TRUE	0.310093	TRUE	3	81.8141	17					1.53513	0.936055	23.2534	4.30265	0.021583	0.16092	Amp	N	N	N	N
63	C15	FALSE	Sample 10	DRP1	UNKNOWN	SYBR	None	0.923608	0.826967	1.03154	23.7346	23.6976	0.037056		6.23444	0.0370587	0.114648	TRUE	0.289155	TRUE	3	76.6308	18					1.53569	0.935567	23.7346	4.30265	-0.0448027	0.274098	Amp	N	N	N	N
64	C16	FALSE	Sample 10	MFN1	UNKNOWN	SYBR	None	0.860701	0.70944	1.04421	21.398	21.3332	0.0648031		3.87007	0.0648047	0.216415	TRUE	0.211093	TRUE	3	82.3457	16	75.5675				1.45959	0.927624	21.398	4.30265	-0.0624166	0.495247	Amp	Y	N	N	N
65	C17	FALSE	Sample 18	NRF1	UNKNOWN	SYBR	None	0.803497	0.636301	1.01462	26.6179	26.5467	0.0712547		10.7689	0.0782267	0.315636	TRUE	0.327349	TRUE	3	80.3521	20					1.5005	0.933717	26.6179	4.30265	-0.0209466	0.652218	Amp	N	N	N	N
66	C18	FALSE	Sample 18	b-actin	UNKNOWN	SYBR	None				15.81	15.7777	0.0322828					TRUE	0.22652	TRUE	3	88.3266	11					1.47788	0.920594	15.81				Amp	N	N	N	N
67	C19	FALSE	Sample 18	NFkB	UNKNOWN	SYBR	None	1.00813	0.8052	1.2622	23.3112	23.3793	0.068099		7.60157	0.0753635	-0.0116816	TRUE	0.343338	TRUE	3	83.1432	17					1.52057	0.931946	23.3112	4.30265	-0.335945	0.312581	Amp	N	N	N	N
68	C20	FALSE	Sample 18	GFAP	UNKNOWN	SYBR	None	0.701027	0.627892	0.78268	17.7234	17.7055	0.0179615		1.92772	0.0369432	0.512459	TRUE	0.301034	TRUE	3	83.1432	12					1.50541	0.92545	17.7234	4.30265	0.353505	0.671412	Amp	N	N	N	N
69	C21	FALSE	Sample 18	CD11b	UNKNOWN	SYBR	None	0.850859	0.662227	1.09322	24.8943	24.8167	0.0775919		9.03895	0.0840398	0.233008	TRUE	0.190856	TRUE	3	82.2128	20					1.47565	0.931261	24.8943	4.30265	-0.128586	0.594602	Amp	N	N	N	N
70	C22	FALSE	Sample 18	IBA1	UNKNOWN	SYBR	None	1.20156	1.09047	1.32398	21.1997	21.1957	0.0039978		5.41794	0.0325294	-0.264915	TRUE	0.310093	TRUE	3	81.6812	16					1.52352	0.940097	21.1997	4.30265	-0.404877	-0.124952	Amp	N	N	N	N
71	C23	FALSE	Sample 18	DRP1	UNKNOWN	SYBR	None	0.728373	0.642918	0.825186	22.3282	22.3548	0.0266228		6.57704	0.0418444	0.457251	TRUE	0.289155	TRUE	3	76.4978	17					1.52972	0.935664	22.3282	4.30265	0.277209	0.637292	Amp	N	N	N	N
72	C24	FALSE	Sample 18	MFN1	UNKNOWN	SYBR	None	0.449902	0.40843	0.495586	20.5868	20.5837	0.00306034		4.80597	0.0324276	1.15232	TRUE	0.211093	TRUE	3	82.2128	16	75.3017				1.45865	0.927271	20.5868	4.30265	1.01279	1.29184	Amp	Y	N	N	N
73	D1	FALSE	Sample 2	NRF1	UNKNOWN	SYBR	None	1.37516	1.12653	1.67867	28.2264	28.2932	0.0668182		9.9937	0.0668697	-0.4596	TRUE	0.327349	TRUE	3	80.3521	22					1.50907	0.921749	28.2264	4.30265	-0.747318	-0.171883	Amp	N	N	N	N
74	D2	FALSE	Sample 2	b-actin	UNKNOWN	SYBR	None				18.3021	18.2995	0.00262356					TRUE	0.22652	TRUE	3	88.4595	13					1.48596	0.918422	18.3021				Amp	N	N	N	N
75	D3	FALSE	Sample 2	NFkB	UNKNOWN	SYBR	None	1.11326	0.966015	1.28295	25.7104	25.7579	0.0474968		7.45846	0.0475692	-0.154791	TRUE	0.343338	TRUE	3	83.2761	19					1.52281	0.930554	25.7104	4.30265	-0.359465	0.0498828	Amp	N	N	N	N
76	D4	FALSE	Sample 2	GFAP	UNKNOWN	SYBR	None	1.1794	1.1526	1.20682	19.4839	19.4767	0.00724602		1.17721	0.00770635	-0.238052	TRUE	0.301034	TRUE	3	83.1432	14					1.50225	0.91192	19.4839	4.30265	-0.27121	-0.204895	Amp	N	N	N	N
77	D5	FALSE	Sample 2	CD11b	UNKNOWN	SYBR	None	1.54584	1.42892	1.67232	26.5033	26.477	0.0262403		8.17755	0.0263712	-0.628388	TRUE	0.190856	TRUE	3	82.3457	21					1.47439	0.928064	26.5033	4.30265	-0.741854	-0.514922	Amp	N	N	N	N
78	D6	FALSE	Sample 2	IBA1	UNKNOWN	SYBR	None	1.17191	1.08396	1.267	23.7274	23.7535	0.0260267		5.45399	0.0261586	-0.228867	TRUE	0.310093	TRUE	3	81.8141	18					1.53829	0.913372	23.7274	4.30265	-0.341418	-0.116315	Amp	N	N	N	N
79	D7	FALSE	Sample 2	DRP1	UNKNOWN	SYBR	None	1.19736	1.02241	1.40225	24.1065	24.1594	0.0528984		5.85993	0.0529634	-0.259855	TRUE	0.289155	TRUE	3	76.6308	19					1.52485	0.930457	24.1065	4.30265	-0.487738	-0.0319721	Amp	N	N	N	N
80	D8	FALSE	Sample 2	MFN1	UNKNOWN	SYBR	None	1.56617	1.03613	2.36735	21.4444	21.3059	0.138503		3.00642	0.138528	-0.647237	TRUE	0.211093	TRUE	3	82.3457	16	75.5675				1.45971	0.908814	21.4444	4.30265	-1.24327	-0.0511994	Amp	Y	N	N	N
81	D9	FALSE	Sample 10	NRF1	UNKNOWN	SYBR	None	0.950187	0.704225	1.28206	27.8897	27.9902	0.100443		10.527	0.100444	0.0737162	TRUE	0.327349	TRUE	3	80.3521	22					1.51347	0.934215	27.8897	4.30265	-0.358459	0.505891	Amp	N	N	N	N
82	D10	FALSE	Sample 10	b-actin	UNKNOWN	SYBR	None				17.4627	17.4632	0.000448227					TRUE	0.22652	TRUE	3	88.4595	12					1.49391	0.922363	17.4627				Amp	N	N	N	N
83	D11	FALSE	Sample 10	NFkB	UNKNOWN	SYBR	None	0.942839	0.89849	0.989376	25.1452	25.1613	0.0161486		7.69817	0.0161548	0.0849171	TRUE	0.343338	TRUE	3	83.2761	19					1.52775	0.934883	25.1452	4.30265	0.0154086	0.154426	Amp	N	N	N	N
84	D12	FALSE	Sample 10	GFAP	UNKNOWN	SYBR	None	0.816091	0.799768	0.832747	19.1649	19.1716	0.00675964		1.70846	0.00677449	0.293199	TRUE	0.301034	TRUE	3	83.1432	14					1.51129	0.927425	19.1649	4.30265	0.26405	0.322347	Amp	N	N	N	N
85	D13	FALSE	Sample 10	CD11b	UNKNOWN	SYBR	None	1.27107	0.913299	1.76899	25.8122	25.9231	0.110834		8.4599	0.110835	-0.346044	TRUE	0.190856	TRUE	3	82.3457	20					1.48178	0.932207	25.8122	4.30265	-0.822928	0.130841	Amp	N	N	N	N
86	D14	FALSE	Sample 10	IBA1	UNKNOWN	SYBR	None	0.938708	0.894455	0.985151	23.2211	23.2373	0.0161858		5.7741	0.016192	0.0912514	TRUE	0.310093	TRUE	3	81.8141	18					1.53662	0.937341	23.2211	4.30265	0.021583	0.16092	Amp	N	N	N	N
87	D15	FALSE	Sample 10	DRP1	UNKNOWN	SYBR	None	0.923608	0.826967	1.03154	23.6605	23.6976	0.037056		6.23444	0.0370587	0.114648	TRUE	0.289155	TRUE	3	76.4978	18					1.51108	0.934897	23.6605	4.30265	-0.0448027	0.274098	Amp	N	N	N	N
88	D16	FALSE	Sample 10	MFN1	UNKNOWN	SYBR	None	0.860701	0.70944	1.04421	21.2684	21.3332	0.0648031		3.87007	0.0648047	0.216415	TRUE	0.211093	TRUE	3	82.3457	16	75.5675				1.45977	0.929085	21.2684	4.30265	-0.0624166	0.495247	Amp	Y	N	N	N
89	D17	FALSE	Sample 18	NRF1	UNKNOWN	SYBR	None	0.803497	0.636301	1.01462	26.4754	26.5467	0.0712547		10.7689	0.0782267	0.315636	TRUE	0.327349	TRUE	3	80.3521	20					1.50359	0.933116	26.4754	4.30265	-0.0209466	0.652218	Amp	N	N	N	N
90	D18	FALSE	Sample 18	b-actin	UNKNOWN	SYBR	None				15.7455	15.7777	0.0322828					TRUE	0.22652	TRUE	3	88.4595	11					1.4839	0.9172	15.7455				Amp	N	N	N	N
91	D19	FALSE	Sample 18	NFkB	UNKNOWN	SYBR	None	1.00813	0.8052	1.2622	23.4474	23.3793	0.068099		7.60157	0.0753635	-0.0116816	TRUE	0.343338	TRUE	3	83.1432	17					1.51926	0.933241	23.4474	4.30265	-0.335945	0.312581	Amp	N	N	N	N
92	D20	FALSE	Sample 18	GFAP	UNKNOWN	SYBR	None	0.701027	0.627892	0.78268	17.6875	17.7055	0.0179615		1.92772	0.0369432	0.512459	TRUE	0.301034	TRUE	3	83.0103	12					1.50731	0.927538	17.6875	4.30265	0.353505	0.671412	Amp	N	N	N	N
93	D21	FALSE	Sample 18	CD11b	UNKNOWN	SYBR	None	0.850859	0.662227	1.09322	24.7391	24.8167	0.0775919		9.03895	0.0840398	0.233008	TRUE	0.190856	TRUE	3	82.2128	20					1.46796	0.930487	24.7391	4.30265	-0.128586	0.594602	Amp	N	N	N	N
94	D22	FALSE	Sample 18	IBA1	UNKNOWN	SYBR	None	1.20156	1.09047	1.32398	21.1917	21.1957	0.0039978		5.41794	0.0325294	-0.264915	TRUE	0.310093	TRUE	3	81.6812	16					1.524	0.938308	21.1917	4.30265	-0.404877	-0.124952	Amp	N	N	N	N
95	D23	FALSE	Sample 18	DRP1	UNKNOWN	SYBR	None	0.728373	0.642918	0.825186	22.3814	22.3548	0.0266228		6.57704	0.0418444	0.457251	TRUE	0.289155	TRUE	3	76.4978	17					1.52197	0.935402	22.3814	4.30265	0.277209	0.637292	Amp	N	N	N	N
96	D24	FALSE	Sample 18	MFN1	UNKNOWN	SYBR	None	0.449902	0.40843	0.495586	20.5807	20.5837	0.00306034		4.80597	0.0324276	1.15232	TRUE	0.211093	TRUE	3	82.2128	15	75.0359				1.46573	0.929375	20.5807	4.30265	1.01279	1.29184	Amp	Y	N	N	N
97	E1	FALSE	Sample 3	NRF1	UNKNOWN	SYBR	None	0.989872	0.875175	1.1196	28.0363	27.9986	0.0376978		10.468	0.0412932	0.0146856	TRUE	0.327349	TRUE	3	80.3521	22					1.51275	0.934197	28.0363	4.30265	-0.162985	0.192356	Amp	N	N	N	N
98	E2	FALSE	Sample 3	b-actin	UNKNOWN	SYBR	None				17.5474	17.5306	0.0168524					TRUE	0.22652	TRUE	3	88.4595	12					1.48768	0.930262	17.5474				Amp	N	N	N	N
99	E3	FALSE	Sample 3	NFkB	UNKNOWN	SYBR	None	1.03248	0.968784	1.10036	25.1108	25.0977	0.0131092		7.56714	0.0213507	-0.0461121	TRUE	0.343338	TRUE	3	83.1432	19					1.52587	0.940465	25.1108	4.30265	-0.137977	0.0457527	Amp	N	N	N	N
100	E4	FALSE	Sample 3	GFAP	UNKNOWN	SYBR	None	1.17636	1.06968	1.29369	18.6844	18.7115	0.0270586		1.18093	0.0318774	-0.234334	TRUE	0.301034	TRUE	3	83.1432	13					1.51643	0.920932	18.6844	4.30265	-0.371491	-0.0971765	Amp	N	N	N	N
101	E5	FALSE	Sample 3	CD11b	UNKNOWN	SYBR	None	1.21647	0.880601	1.68044	26.1608	26.0538	0.107019		8.52324	0.108338	-0.282701	TRUE	0.190856	TRUE	3	82.3457	20					1.48108	0.933654	26.1608	4.30265	-0.748843	0.18344	Amp	N	N	N	N
102	E6	FALSE	Sample 3	IBA1	UNKNOWN	SYBR	None	1.14428	1.07535	1.21764	23.0067	23.019	0.012248		5.48841	0.0208331	-0.194445	TRUE	0.310093	TRUE	3	81.8141	17					1.53179	0.945824	23.0067	4.30265	-0.284082	-0.104807	Amp	N	N	N	N
103	E7	FALSE	Sample 3	DRP1	UNKNOWN	SYBR	None	0.918972	0.869002	0.971815	23.7641	23.7723	0.00821209		6.2417	0.0187468	0.121907	TRUE	0.289155	TRUE	3	76.6308	18					1.54598	0.947708	23.7641	4.30265	0.0412464	0.202568	Amp	N	N	N	N
104	E8	FALSE	Sample 3	MFN1	UNKNOWN	SYBR	None	0.975351	0.848765	1.12082	21.1768	21.2202	0.0434589		3.68967	0.046612	0.0360069	TRUE	0.211093	TRUE	3	82.3457	16	75.5675				1.45457	0.938641	21.1768	4.30265	-0.164548	0.236562	Amp	Y	N	N	N
105	E9	FALSE	Sample 11	NRF1	UNKNOWN	SYBR	None	1.09761	1.06783	1.12823	27.5478	27.5389	0.00897121		10.3189	0.00922471	-0.134371	TRUE	0.327349	TRUE	3	80.3521	21					1.51018	0.93862	27.5478	4.30265	-0.174062	-0.0946801	Amp	N	N	N	N
106	E10	FALSE	Sample 11	b-actin	UNKNOWN	SYBR	None				17.2221	17.2199	0.00214767					TRUE	0.22652	TRUE	3	88.4595	12					1.49409	0.931555	17.2221				Amp	N	N	N	N
107	E11	FALSE	Sample 11	NFkB	UNKNOWN	SYBR	None	0.991975	0.982452	1.00159	24.8472	24.8448	0.00241852		7.62488	0.00323446	0.0116243	TRUE	0.343338	TRUE	3	83.2761	18					1.52801	0.945543	24.8472	4.30265	-0.00229242	0.0255411	Amp	N	N	N	N
108	E12	FALSE	Sample 11	GFAP	UNKNOWN	SYBR	None	0.78681	0.781391	0.792267	18.982	18.9811	0.000870705		1.76118	0.00231746	0.345913	TRUE	0.301034	TRUE	3	83.1432	14					1.50974	0.939226	18.982	4.30265	0.335942	0.355884	Amp	N	N	N	N
109	E13	FALSE	Sample 11	CD11b	UNKNOWN	SYBR	None	1.23211	1.17385	1.29326	25.7086	25.7247	0.016099		8.5048	0.0162416	-0.301136	TRUE	0.190856	TRUE	3	82.3457	20					1.48441	0.942877	25.7086	4.30265	-0.371018	-0.231254	Amp	N	N	N	N
110	E14	FALSE	Sample 11	IBA1	UNKNOWN	SYBR	None	1.20381	1.19385	1.21385	22.6334	22.6352	0.00177479		5.41525	0.0027861	-0.267604	TRUE	0.310093	TRUE	3	81.8141	17					1.53938	0.946997	22.6334	4.30265	-0.279592	-0.255616	Amp	N	N	N	N
111	E15	FALSE	Sample 11	DRP1	UNKNOWN	SYBR	None	0.904907	0.809587	1.01145	23.4466	23.4839	0.0372601		6.26395	0.0373219	0.144158	TRUE	0.289155	TRUE	3	76.6308	18					1.53975	0.946818	23.4466	4.30265	-0.0164248	0.304742	Amp	N	N	N	N
112	E16	FALSE	Sample 11	MFN1	UNKNOWN	SYBR	None	0.877167	0.698789	1.10108	21.1389	21.0627	0.0762005		3.84274	0.0762307	0.189076	TRUE	0.211093	TRUE	3	82.3457	16	75.5675				1.45925	0.939076	21.1389	4.30265	-0.138918	0.517071	Amp	Y	N	N	N
113	E17	FALSE	Sample 19	NRF1	UNKNOWN	SYBR	None	0.637408	0.543496	0.747547	26.9897	26.9716	0.0180387		11.103	0.0534431	0.649711	TRUE	0.327349	TRUE	3	80.3521	21					1.50203	0.920598	26.9897	4.30265	0.419764	0.879658	Amp	N	N	N	N
114	E18	FALSE	Sample 19	b-actin	UNKNOWN	SYBR	None				15.8183	15.8686	0.0503068					TRUE	0.22652	TRUE	3	88.4595	11					1.48283	0.899454	15.8183				Amp	N	N	N	N
115	E19	FALSE	Sample 19	NFkB	UNKNOWN	SYBR	None	0.85628	0.730437	1.0038	23.6881	23.7057	0.0176039		7.8371	0.0532979	0.223846	TRUE	0.343338	TRUE	3	83.2761	17					1.51617	0.920331	23.6881	4.30265	-0.00547653	0.453168	Amp	N	N	N	N
116	E20	FALSE	Sample 19	GFAP	UNKNOWN	SYBR	None	0.500199	0.430371	0.581356	18.2866	18.2833	0.00330544		2.41469	0.0504153	0.999426	TRUE	0.301034	TRUE	3	83.1432	13					1.50146	0.915315	18.2866	4.30265	0.782507	1.21635	Amp	N	N	N	N
117	E21	FALSE	Sample 19	CD11b	UNKNOWN	SYBR	None	0.678565	0.54778	0.840575	25.1828	25.234	0.0512161		9.36538	0.0717904	0.559441	TRUE	0.190856	TRUE	3	82.2128	20					1.46648	0.918124	25.1828	4.30265	0.250552	0.86833	Amp	N	N	N	N
118	E22	FALSE	Sample 19	IBA1	UNKNOWN	SYBR	None	0.757653	0.646412	0.888038	21.9344	21.9519	0.0174351		6.08324	0.0532424	0.40039	TRUE	0.310093	TRUE	3	81.6812	16					1.52559	0.924412	21.9344	4.30265	0.171307	0.629474	Amp	N	N	N	N
119	E23	FALSE	Sample 19	DRP1	UNKNOWN	SYBR	None	0.608913	0.523689	0.708006	22.6991	22.7041	0.00501537		6.83548	0.0505562	0.715692	TRUE	0.289155	TRUE	3	76.4978	17					1.52108	0.924773	22.6991	4.30265	0.498166	0.933218	Amp	N	N	N	N
120	E24	FALSE	Sample 19	MFN1	UNKNOWN	SYBR	None	0.409508	0.345025	0.486042	20.7826	20.8103	0.0277452		4.94169	0.0574506	1.28804	TRUE	0.211093	TRUE	3	82.3457	16	75.1688				1.4651	0.916776	20.7826	4.30265	1.04085	1.53523	Amp	Y	N	N	N
121	F1	FALSE	Sample 3	NRF1	UNKNOWN	SYBR	None	0.989872	0.875175	1.1196	27.9609	27.9986	0.0376978		10.468	0.0412932	0.0146856	TRUE	0.327349	TRUE	3	80.3521	22					1.50156	0.93663	27.9609	4.30265	-0.162985	0.192356	Amp	N	N	N	N
122	F2	FALSE	Sample 3	b-actin	UNKNOWN	SYBR	None				17.5137	17.5306	0.0168524					TRUE	0.22652	TRUE	3	88.4595	12					1.49616	0.935159	17.5137				Amp	N	N	N	N
123	F3	FALSE	Sample 3	NFkB	UNKNOWN	SYBR	None	1.03248	0.968784	1.10036	25.0846	25.0977	0.0131092		7.56714	0.0213507	-0.0461121	TRUE	0.343338	TRUE	3	83.1432	19					1.52622	0.942094	25.0846	4.30265	-0.137977	0.0457527	Amp	N	N	N	N
124	F4	FALSE	Sample 3	GFAP	UNKNOWN	SYBR	None	1.17636	1.06968	1.29369	18.7386	18.7115	0.0270586		1.18093	0.0318774	-0.234334	TRUE	0.301034	TRUE	3	83.1432	13					1.51032	0.907977	18.7386	4.30265	-0.371491	-0.0971765	Amp	N	N	N	N
125	F5	FALSE	Sample 3	CD11b	UNKNOWN	SYBR	None	1.21647	0.880601	1.68044	25.9468	26.0538	0.107019		8.52324	0.108338	-0.282701	TRUE	0.190856	TRUE	3	82.2128	20					1.41932	0.940962	25.9468	4.30265	-0.748843	0.18344	Amp	N	N	N	N
126	F6	FALSE	Sample 3	IBA1	UNKNOWN	SYBR	None	1.14428	1.07535	1.21764	23.0312	23.019	0.012248		5.48841	0.0208331	-0.194445	TRUE	0.310093	TRUE	3	81.8141	18					1.53297	0.949447	23.0312	4.30265	-0.284082	-0.104807	Amp	N	N	N	N
127	F7	FALSE	Sample 3	DRP1	UNKNOWN	SYBR	None	0.918972	0.869002	0.971815	23.7805	23.7723	0.00821209		6.2417	0.0187468	0.121907	TRUE	0.289155	TRUE	3	76.6308	18					1.54272	0.94883	23.7805	4.30265	0.0412464	0.202568	Amp	N	N	N	N
128	F8	FALSE	Sample 3	MFN1	UNKNOWN	SYBR	None	0.975351	0.848765	1.12082	21.2637	21.2202	0.0434589		3.68967	0.046612	0.0360069	TRUE	0.211093	TRUE	3	82.3457	16	75.5675				1.45502	0.936613	21.2637	4.30265	-0.164548	0.236562	Amp	Y	N	N	N
129	F9	FALSE	Sample 11	NRF1	UNKNOWN	SYBR	None	1.09761	1.06783	1.12823	27.5299	27.5389	0.00897121		10.3189	0.00922471	-0.134371	TRUE	0.327349	TRUE	3	80.3521	21					1.5116	0.944158	27.5299	4.30265	-0.174062	-0.0946801	Amp	N	N	N	N
130	F10	FALSE	Sample 11	b-actin	UNKNOWN	SYBR	None				17.2178	17.2199	0.00214767					TRUE	0.22652	TRUE	3	88.4595	12					1.48942	0.932431	17.2178				Amp	N	N	N	N
131	F11	FALSE	Sample 11	NFkB	UNKNOWN	SYBR	None	0.991975	0.982452	1.00159	24.8424	24.8448	0.00241852		7.62488	0.00323446	0.0116243	TRUE	0.343338	TRUE	3	83.2761	18					1.5317	0.944634	24.8424	4.30265	-0.00229242	0.0255411	Amp	N	N	N	N
132	F12	FALSE	Sample 11	GFAP	UNKNOWN	SYBR	None	0.78681	0.781391	0.792267	18.9802	18.9811	0.000870705		1.76118	0.00231746	0.345913	TRUE	0.301034	TRUE	3	83.1432	13					1.51003	0.94002	18.9802	4.30265	0.335942	0.355884	Amp	N	N	N	N
133	F13	FALSE	Sample 11	CD11b	UNKNOWN	SYBR	None	1.23211	1.17385	1.29326	25.7408	25.7247	0.016099		8.5048	0.0162416	-0.301136	TRUE	0.190856	TRUE	3	82.3457	20					1.48424	0.942808	25.7408	4.30265	-0.371018	-0.231254	Amp	N	N	N	N
134	F14	FALSE	Sample 11	IBA1	UNKNOWN	SYBR	None	1.20381	1.19385	1.21385	22.637	22.6352	0.00177479		5.41525	0.0027861	-0.267604	TRUE	0.310093	TRUE	3	81.8141	17					1.53707	0.948354	22.637	4.30265	-0.279592	-0.255616	Amp	N	N	N	N
135	F15	FALSE	Sample 11	DRP1	UNKNOWN	SYBR	None	0.904907	0.809587	1.01145	23.5211	23.4839	0.0372601		6.26395	0.0373219	0.144158	TRUE	0.289155	TRUE	3	76.4978	18					1.51484	0.946574	23.5211	4.30265	-0.0164248	0.304742	Amp	N	N	N	N
136	F16	FALSE	Sample 11	MFN1	UNKNOWN	SYBR	None	0.877167	0.698789	1.10108	20.9865	21.0627	0.0762005		3.84274	0.0762307	0.189076	TRUE	0.211093	TRUE	3	82.4787	16	75.4346				1.46002	0.940264	20.9865	4.30265	-0.138918	0.517071	Amp	Y	N	N	N
137	F17	FALSE	Sample 19	NRF1	UNKNOWN	SYBR	None	0.637408	0.543496	0.747547	26.9536	26.9716	0.0180387		11.103	0.0534431	0.649711	TRUE	0.327349	TRUE	3	80.3521	21					1.50248	0.922496	26.9536	4.30265	0.419764	0.879658	Amp	N	N	N	N
138	F18	FALSE	Sample 19	b-actin	UNKNOWN	SYBR	None				15.9189	15.8686	0.0503068					TRUE	0.22652	TRUE	3	88.4595	11					1.47714	0.903806	15.9189				Amp	N	N	N	N
139	F19	FALSE	Sample 19	NFkB	UNKNOWN	SYBR	None	0.85628	0.730437	1.0038	23.7233	23.7057	0.0176039		7.8371	0.0532979	0.223846	TRUE	0.343338	TRUE	3	83.2761	18					1.51536	0.922067	23.7233	4.30265	-0.00547653	0.453168	Amp	N	N	N	N
140	F20	FALSE	Sample 19	GFAP	UNKNOWN	SYBR	None	0.500199	0.430371	0.581356	18.28	18.2833	0.00330544		2.41469	0.0504153	0.999426	TRUE	0.301034	TRUE	3	83.1432	13					1.49959	0.912797	18.28	4.30265	0.782507	1.21635	Amp	N	N	N	N
141	F21	FALSE	Sample 19	CD11b	UNKNOWN	SYBR	None	0.678565	0.54778	0.840575	25.2852	25.234	0.0512161		9.36538	0.0717904	0.559441	TRUE	0.190856	TRUE	3	82.3457	20					1.46287	0.919125	25.2852	4.30265	0.250552	0.86833	Amp	N	N	N	N
142	F22	FALSE	Sample 19	IBA1	UNKNOWN	SYBR	None	0.757653	0.646412	0.888038	21.9693	21.9519	0.0174351		6.08324	0.0532424	0.40039	TRUE	0.310093	TRUE	3	81.8141	16					1.52619	0.925899	21.9693	4.30265	0.171307	0.629474	Amp	N	N	N	N
143	F23	FALSE	Sample 19	DRP1	UNKNOWN	SYBR	None	0.608913	0.523689	0.708006	22.7091	22.7041	0.00501537		6.83548	0.0505562	0.715692	TRUE	0.289155	TRUE	3	76.4978	17					1.52528	0.922575	22.7091	4.30265	0.498166	0.933218	Amp	N	N	N	N
144	F24	FALSE	Sample 19	MFN1	UNKNOWN	SYBR	None	0.409508	0.345025	0.486042	20.8381	20.8103	0.0277452		4.94169	0.0574506	1.28804	TRUE	0.211093	TRUE	3	82.3457	16	75.3017				1.46368	0.915065	20.8381	4.30265	1.04085	1.53523	Amp	Y	N	N	N
145	G1	FALSE	Sample 4	NRF1	UNKNOWN	SYBR	None	1.23879	1.11987	1.37034	27.8813	27.9146	0.0333824		10.1444	0.0338396	-0.308933	TRUE	0.327349	TRUE	3	80.3521	22					1.51103	0.935716	27.8813	4.30265	-0.454533	-0.163333	Amp	N	N	N	N
146	G2	FALSE	Sample 4	b-actin	UNKNOWN	SYBR	None				17.7647	17.7703	0.00554371					TRUE	0.22652	TRUE	3	88.4595	13					1.49448	0.921651	17.7647				Amp	N	N	N	N
147	G3	FALSE	Sample 4	NFkB	UNKNOWN	SYBR	None	1.05463	0.921293	1.20727	25.2618	25.3068	0.044982		7.53652	0.0453223	-0.0767374	TRUE	0.343338	TRUE	3	83.2761	19					1.52785	0.93176	25.2618	4.30265	-0.271743	0.118269	Amp	N	N	N	N
148	G4	FALSE	Sample 4	GFAP	UNKNOWN	SYBR	None	1.15752	1.13759	1.17781	18.9763	18.9745	0.00178528		1.20422	0.00582408	-0.211042	TRUE	0.301034	TRUE	3	83.1432	13					1.51172	0.897337	18.9763	4.30265	-0.236101	-0.185983	Amp	N	N	N	N
149	G5	FALSE	Sample 4	CD11b	UNKNOWN	SYBR	None	1.52461	1.42252	1.63402	25.9452	25.9678	0.0225668		8.1975	0.0232377	-0.608438	TRUE	0.190856	TRUE	3	82.3457	20					1.48167	0.932113	25.9452	4.30265	-0.708421	-0.508454	Amp	N	N	N	N
150	G6	FALSE	Sample 4	IBA1	UNKNOWN	SYBR	None	1.17707	1.11983	1.23723	23.2337	23.2179	0.0157681		5.44766	0.0167142	-0.235196	TRUE	0.310093	TRUE	3	81.8141	18					1.52823	0.939358	23.2337	4.30265	-0.307111	-0.163281	Amp	N	N	N	N
151	G7	FALSE	Sample 4	DRP1	UNKNOWN	SYBR	None	1.23555	0.978361	1.56036	23.663	23.5849	0.0780621		5.81463	0.0782587	-0.305159	TRUE	0.289155	TRUE	3	76.6308	18					1.53964	0.938977	23.663	4.30265	-0.641878	0.0315612	Amp	N	N	N	N
152	G8	FALSE	Sample 4	MFN1	UNKNOWN	SYBR	None	1.4438	1.39485	1.49446	20.9042	20.8941	0.010149		3.12379	0.0115644	-0.529871	TRUE	0.211093	TRUE	3	82.3457	16	75.4346				1.45901	0.926106	20.9042	4.30265	-0.579629	-0.480113	Amp	Y	N	N	N
153	G9	FALSE	Sample 12	NRF1	UNKNOWN	SYBR	None	0.626486	0.513524	0.764296	26.929	26.8658	0.0632601		11.1279	0.0666681	0.674646	TRUE	0.327349	TRUE	3	80.3521	21					1.50226	0.92956	26.929	4.30265	0.387797	0.961496	Amp	N	N	N	N
154	G10	FALSE	Sample 12	b-actin	UNKNOWN	SYBR	None				15.7168	15.7378	0.0210428					TRUE	0.22652	TRUE	3	88.4595	11					1.48756	0.911754	15.7168				Amp	N	N	N	N
155	G11	FALSE	Sample 12	NFkB	UNKNOWN	SYBR	None	0.836177	0.778965	0.897591	23.5982	23.6092	0.0110426		7.87137	0.0237642	0.25812	TRUE	0.343338	TRUE	3	83.2761	17					1.52365	0.930647	23.5982	4.30265	0.15587	0.360369	Amp	N	N	N	N
156	G12	FALSE	Sample 12	GFAP	UNKNOWN	SYBR	None	0.43719	0.409795	0.466416	18.3521	18.3468	0.00529099		2.60893	0.0216978	1.19367	TRUE	0.301034	TRUE	3	83.1432	13					1.50608	0.921479	18.3521	4.30265	1.10031	1.28703	Amp	N	N	N	N
157	G13	FALSE	Sample 12	CD11b	UNKNOWN	SYBR	None	0.781183	0.712813	0.856111	24.9224	24.9	0.0223684		9.16221	0.0307107	0.356268	TRUE	0.190856	TRUE	3	82.3457	20					1.47633	0.926957	24.9224	4.30265	0.22413	0.488405	Amp	N	N	N	N
158	G14	FALSE	Sample 12	IBA1	UNKNOWN	SYBR	None	0.753455	0.70035	0.810587	21.8417	21.8291	0.0125618		6.09126	0.0245071	0.408407	TRUE	0.310093	TRUE	3	81.8141	16					1.52986	0.93205	21.8417	4.30265	0.302962	0.513853	Amp	N	N	N	N
159	G15	FALSE	Sample 12	DRP1	UNKNOWN	SYBR	None	0.468294	0.408756	0.536504	22.9117	22.9521	0.0404472		7.2143	0.0455936	1.09451	TRUE	0.289155	TRUE	3	76.6308	18					1.53328	0.931704	22.9117	4.30265	0.89834	1.29069	Amp	N	N	N	N
160	G16	FALSE	Sample 12	MFN1	UNKNOWN	SYBR	None	0.347127	0.324253	0.371615	20.9269	20.918	0.00892258		5.18012	0.0228564	1.52646	TRUE	0.211093	TRUE	3	82.3457	16	75.5675				1.46025	0.925165	20.9269	4.30265	1.42812	1.62481	Amp	Y	N	N	N
161	G17	FALSE	Sample 20	NRF1	UNKNOWN	SYBR	None				Undetermined							TRUE	0.327349	TRUE	3	60.1503	35					0.654895	0	Undetermined				No Amp	N	N	N	N
162	G18	FALSE	Sample 20	b-actin	UNKNOWN	SYBR	None				30.4929	30.9161	0.146698					TRUE	0.22652	TRUE	3	88.4595	25					1.48499	0.986095	30.4929				Amp	N	N	N	N
163	G19	FALSE	Sample 20	NFkB	UNKNOWN	SYBR	None	2.66791	2.66791	2.66791	Undetermined	37.1137			6.19754		-1.41571	TRUE	0.343338	TRUE	3	60.549	39					0	0	Undetermined				No Amp	N	Y	N	Y
164	G20	FALSE	Sample 20	GFAP	UNKNOWN	SYBR	None	0.121331	0.054853	0.268374	35.7599	35.3744	0.38554		4.45825	0.412506	3.04298	TRUE	0.301034	TRUE	3	88.5924	29					1.37861	0.980812	35.7599	2.77644	1.89768	4.18829	Amp	N	N	Y	N
165	G21	FALSE	Sample 20	CD11b	UNKNOWN	SYBR	None	13.073	5.29884	32.2532	36.4593	36.0135	0.44573		5.09742	0.46925	-3.70852	TRUE	0.190856	TRUE	3	86.5988	31	81.2825		73.9726		1.31733	0.974965	36.4593	2.77644	-5.01137	-2.40568	Amp	Y	N	Y	N
166	G22	FALSE	Sample 20	IBA1	UNKNOWN	SYBR	None				Undetermined							TRUE	0.310093	TRUE	3	60.1503	39					0	0	Undetermined				No Amp	N	Y	N	Y
167	G23	FALSE	Sample 20	DRP1	UNKNOWN	SYBR	None	13.1023	0.161662	1061.91	31.0451	33.3242	2.27903		2.40804	2.28375	-3.71175	TRUE	0.289155	TRUE	3	73.8397	23	65.2008				1.5016	0.98775	31.0451	2.77644	-10.0524	2.62895	Amp	Y	N	Y	N
168	G24	FALSE	Sample 20	MFN1	UNKNOWN	SYBR	None	2264.35	1421.41	3607.21	23.2325	23.4249	0.192414		-7.49123	0.241958	-11.1449	TRUE	0.211093	TRUE	3	76.0991	18					1.46891	0.994984	23.2325	2.77644	-11.8167	-10.4731	Amp	N	N	N	N
169	H1	FALSE	Sample 4	NRF1	UNKNOWN	SYBR	None	1.23879	1.11987	1.37034	27.948	27.9146	0.0333824		10.1444	0.0338396	-0.308933	TRUE	0.327349	TRUE	3	80.4851	22					1.50797	0.926568	27.948	4.30265	-0.454533	-0.163333	Amp	N	N	N	N
170	H2	FALSE	Sample 4	b-actin	UNKNOWN	SYBR	None				17.7758	17.7703	0.00554371					TRUE	0.22652	TRUE	3	88.4595	13					1.4935	0.922075	17.7758				Amp	N	N	N	N
171	H3	FALSE	Sample 4	NFkB	UNKNOWN	SYBR	None	1.05463	0.921293	1.20727	25.3518	25.3068	0.044982		7.53652	0.0453223	-0.0767374	TRUE	0.343338	TRUE	3	83.2761	19					1.52547	0.93346	25.3518	4.30265	-0.271743	0.118269	Amp	N	N	N	N
172	H4	FALSE	Sample 4	GFAP	UNKNOWN	SYBR	None	1.15752	1.13759	1.17781	18.9727	18.9745	0.00178528		1.20422	0.00582408	-0.211042	TRUE	0.301034	TRUE	3	83.1432	13					1.50696	0.906283	18.9727	4.30265	-0.236101	-0.185983	Amp	N	N	N	N
173	H5	FALSE	Sample 4	CD11b	UNKNOWN	SYBR	None	1.52461	1.42252	1.63402	25.9904	25.9678	0.0225668		8.1975	0.0232377	-0.608438	TRUE	0.190856	TRUE	3	82.3457	21					1.48161	0.930259	25.9904	4.30265	-0.708421	-0.508454	Amp	N	N	N	N
174	H6	FALSE	Sample 4	IBA1	UNKNOWN	SYBR	None	1.17707	1.11983	1.23723	23.2022	23.2179	0.0157681		5.44766	0.0167142	-0.235196	TRUE	0.310093	TRUE	3	81.8141	18					1.53423	0.94011	23.2022	4.30265	-0.307111	-0.163281	Amp	N	N	N	N
175	H7	FALSE	Sample 4	DRP1	UNKNOWN	SYBR	None	1.23555	0.978361	1.56036	23.5069	23.5849	0.0780621		5.81463	0.0782587	-0.305159	TRUE	0.289155	TRUE	3	76.6308	18					1.5493	0.937027	23.5069	4.30265	-0.641878	0.0315612	Amp	N	N	N	N
176	H8	FALSE	Sample 4	MFN1	UNKNOWN	SYBR	None	1.4438	1.39485	1.49446	20.8839	20.8941	0.010149		3.12379	0.0115644	-0.529871	TRUE	0.211093	TRUE	3	82.3457	16	75.5675				1.45964	0.930356	20.8839	4.30265	-0.579629	-0.480113	Amp	Y	N	N	N
177	H9	FALSE	Sample 12	NRF1	UNKNOWN	SYBR	None	0.626486	0.513524	0.764296	26.8025	26.8658	0.0632601		11.1279	0.0666681	0.674646	TRUE	0.327349	TRUE	3	80.3521	20					1.50859	0.929786	26.8025	4.30265	0.387797	0.961496	Amp	N	N	N	N
178	H10	FALSE	Sample 12	b-actin	UNKNOWN	SYBR	None				15.7589	15.7378	0.0210428					TRUE	0.22652	TRUE	3	88.4595	11					1.48653	0.913232	15.7589				Amp	N	N	N	N
179	H11	FALSE	Sample 12	NFkB	UNKNOWN	SYBR	None	0.836177	0.778965	0.897591	23.6203	23.6092	0.0110426		7.87137	0.0237642	0.25812	TRUE	0.343338	TRUE	3	83.2761	17					1.5236	0.930109	23.6203	4.30265	0.15587	0.360369	Amp	N	N	N	N
180	H12	FALSE	Sample 12	GFAP	UNKNOWN	SYBR	None	0.43719	0.409795	0.466416	18.3415	18.3468	0.00529099		2.60893	0.0216978	1.19367	TRUE	0.301034	TRUE	3	83.1432	13					1.50572	0.922412	18.3415	4.30265	1.10031	1.28703	Amp	N	N	N	N
181	H13	FALSE	Sample 12	CD11b	UNKNOWN	SYBR	None	0.781183	0.712813	0.856111	24.8777	24.9	0.0223684		9.16221	0.0307107	0.356268	TRUE	0.190856	TRUE	3	82.3457	19					1.47558	0.926006	24.8777	4.30265	0.22413	0.488405	Amp	N	N	N	N
182	H14	FALSE	Sample 12	IBA1	UNKNOWN	SYBR	None	0.753455	0.70035	0.810587	21.8165	21.8291	0.0125618		6.09126	0.0245071	0.408407	TRUE	0.310093	TRUE	3	81.8141	16					1.52519	0.931156	21.8165	4.30265	0.302962	0.513853	Amp	N	N	N	N
183	H15	FALSE	Sample 12	DRP1	UNKNOWN	SYBR	None	0.468294	0.408756	0.536504	22.9926	22.9521	0.0404472		7.2143	0.0455936	1.09451	TRUE	0.289155	TRUE	3	76.4978	17					1.50964	0.933613	22.9926	4.30265	0.89834	1.29069	Amp	N	N	N	N
184	H16	FALSE	Sample 12	MFN1	UNKNOWN	SYBR	None	0.347127	0.324253	0.371615	20.909	20.918	0.00892258		5.18012	0.0228564	1.52646	TRUE	0.211093	TRUE	3	82.3457	16	75.5675				1.45356	0.924786	20.909	4.30265	1.42812	1.62481	Amp	Y	N	N	N
185	H17	FALSE	Sample 20	NRF1	UNKNOWN	SYBR	None				Undetermined							TRUE	0.327349	TRUE	3	60.1503	35					0.691663	0	Undetermined				No Amp	N	N	N	N
186	H18	FALSE	Sample 20	b-actin	UNKNOWN	SYBR	None				31.0668	30.9161	0.146698					TRUE	0.22652	TRUE	3	88.4595	24					1.47473	0.983627	31.0668				Amp	N	N	N	N
187	H19	FALSE	Sample 20	NFkB	UNKNOWN	SYBR	None	2.66791	2.66791	2.66791	37.1137	37.1137			6.19754		-1.41571	TRUE	0.343338	TRUE	3	78.3585	31					1.39617	0.971197	37.1137				Inconclusive	N	N	N	N
188	H20	FALSE	Sample 20	GFAP	UNKNOWN	SYBR	None	0.121331	0.054853	0.268374	34.9888	35.3744	0.38554		4.45825	0.412506	3.04298	TRUE	0.301034	TRUE	3	77.8269	28	88.5924				1.45285	0.98609	34.9888	2.77644	1.89768	4.18829	Amp	Y	N	Y	N
189	H21	FALSE	Sample 20	CD11b	UNKNOWN	SYBR	None	13.073	5.29884	32.2532	35.5678	36.0135	0.44573		5.09742	0.46925	-3.70852	TRUE	0.190856	TRUE	3	78.6244	30					1.36635	0.976247	35.5678	2.77644	-5.01137	-2.40568	Amp	N	N	Y	N
190	H22	FALSE	Sample 20	IBA1	UNKNOWN	SYBR	None				Undetermined							TRUE	0.310093	TRUE	3	60.1503	35					0.67323	0	Undetermined				No Amp	N	N	N	N
191	H23	FALSE	Sample 20	DRP1	UNKNOWN	SYBR	None	13.1023	0.161662	1061.91	35.6032	33.3242	2.27903		2.40804	2.28375	-3.71175	TRUE	0.289155	TRUE	3	78.7573	29	73.441				1.44761	0.985338	35.6032	2.77644	-10.0524	2.62895	Amp	Y	N	Y	N
192	H24	FALSE	Sample 20	MFN1	UNKNOWN	SYBR	None	2264.35	1421.41	3607.21	23.6173	23.4249	0.192414		-7.49123	0.241958	-11.1449	TRUE	0.211093	TRUE	3	76.0991	18					1.47164	0.995652	23.6173	2.77644	-11.8167	-10.4731	Amp	N	N	N	N
193	I1	FALSE	Sample 5	NRF1	UNKNOWN	SYBR	None	1.20213	0.992251	1.45641	28.2129	28.1576	0.055356		10.1877	0.0643364	-0.265594	TRUE	0.327349	TRUE	3	80.4851	22					1.50898	0.933458	28.2129	4.30265	-0.542412	0.0112227	Amp	N	N	N	N
194	I2	FALSE	Sample 5	b-actin	UNKNOWN	SYBR	None				17.9371	17.9699	0.0327854					TRUE	0.22652	TRUE	3	88.4595	13					1.4912	0.921111	17.9371				Amp	N	N	N	N
195	I3	FALSE	Sample 5	NFkB	UNKNOWN	SYBR	None	1.13927	1.02025	1.27217	25.3779	25.395	0.0171442		7.42515	0.0369974	-0.188108	TRUE	0.343338	TRUE	3	83.2761	19					1.52497	0.934671	25.3779	4.30265	-0.347295	-0.0289215	Amp	N	N	N	N
196	I4	FALSE	Sample 5	GFAP	UNKNOWN	SYBR	None	1.08047	0.939047	1.2432	19.3072	19.2735	0.0337324		1.3036	0.04704	-0.111666	TRUE	0.301034	TRUE	3	83.1432	14					1.50959	0.928838	19.3072	4.30265	-0.314062	0.0907309	Amp	N	N	N	N
197	I5	FALSE	Sample 5	CD11b	UNKNOWN	SYBR	None	1.16024	1.04474	1.28851	26.5487	26.5614	0.0127039		8.59152	0.0351607	-0.214424	TRUE	0.190856	TRUE	3	82.3457	21					1.48448	0.929321	26.5487	4.30265	-0.365708	-0.06314	Amp	N	N	N	N
198	I6	FALSE	Sample 5	IBA1	UNKNOWN	SYBR	None	1.09104	0.979431	1.21536	23.5117	23.527	0.0153084		5.55715	0.0361833	-0.1257	TRUE	0.310093	TRUE	3	81.8141	18					1.5391	0.940598	23.5117	4.30265	-0.281384	0.0299841	Amp	N	N	N	N
199	I7	FALSE	Sample 5	DRP1	UNKNOWN	SYBR	None	1.18637	1.03372	1.36156	23.8106	23.8431	0.032526		5.87324	0.0461825	-0.246551	TRUE	0.289155	TRUE	3	76.6308	18					1.54297	0.937487	23.8106	4.30265	-0.445258	-0.0478432	Amp	N	N	N	N
200	I8	FALSE	Sample 5	MFN1	UNKNOWN	SYBR	None	1.35507	1.18438	1.55037	21.2162	21.1851	0.0310345		3.21529	0.0451445	-0.438373	TRUE	0.211093	TRUE	3	82.3457	16	75.4346				1.46789	0.9111	21.2162	4.30265	-0.632613	-0.244132	Amp	Y	N	N	N
201	I9	FALSE	Sample 13	NRF1	UNKNOWN	SYBR	None	0.813814	0.743685	0.890557	26.9508	26.9214	0.029398		10.7505	0.0302159	0.297229	TRUE	0.327349	TRUE	3	80.3521	20					1.50983	0.941276	26.9508	4.30265	0.16722	0.427237	Amp	N	N	N	N
202	I10	FALSE	Sample 13	b-actin	UNKNOWN	SYBR	None				16.1638	16.1708	0.0069828					TRUE	0.22652	TRUE	3	88.4595	11					1.49321	0.924214	16.1638				Amp	N	N	N	N
203	I11	FALSE	Sample 13	NFkB	UNKNOWN	SYBR	None	0.785302	0.683102	0.902791	24.179	24.1328	0.0462246		7.96194	0.046749	0.348681	TRUE	0.343338	TRUE	3	83.2761	18					1.5248	0.939974	24.179	4.30265	0.147537	0.549826	Amp	N	N	N	N
204	I12	FALSE	Sample 13	GFAP	UNKNOWN	SYBR	None	0.377609	0.366487	0.389068	18.9839	18.9911	0.00719166		2.8203	0.0100239	1.40504	TRUE	0.301034	TRUE	3	83.1432	13					1.51155	0.93346	18.9839	4.30265	1.36191	1.44816	Amp	N	N	N	N
205	I13	FALSE	Sample 13	CD11b	UNKNOWN	SYBR	None	0.745524	0.721481	0.770368	25.4089	25.4004	0.00848866		9.22961	0.0109917	0.423674	TRUE	0.190856	TRUE	3	82.3457	20					1.47819	0.93814	25.4089	4.30265	0.37638	0.470967	Amp	N	N	N	N
206	I14	FALSE	Sample 13	IBA1	UNKNOWN	SYBR	None	0.985306	0.959323	1.01199	21.8694	21.875	0.00561619		5.70421	0.00896109	0.0213556	TRUE	0.310093	TRUE	3	81.8141	16					1.53766	0.946334	21.8694	4.30265	-0.0172008	0.0599121	Amp	N	N	N	N
207	I15	FALSE	Sample 13	DRP1	UNKNOWN	SYBR	None	0.587248	0.52208	0.660551	23.0198	23.0586	0.0388174		6.88775	0.0394405	0.767958	TRUE	0.289155	TRUE	3	76.6308	17					1.52841	0.943117	23.0198	4.30265	0.598259	0.937656	Amp	N	N	N	N
208	I16	FALSE	Sample 13	MFN1	UNKNOWN	SYBR	None	0.468344	0.438095	0.500682	20.8976	20.9188	0.0212708		4.74802	0.0223876	1.09436	TRUE	0.211093	TRUE	3	82.4787	16	75.5675				1.46197	0.936697	20.8976	4.30265	0.998033	1.19069	Amp	Y	N	N	N
209	I17	FALSE	Sample 21	NRF1	UNKNOWN	SYBR	None	0.749177	0.623396	0.900336	26.9696	26.9551	0.0144253		10.8699	0.0616267	0.416622	TRUE	0.327349	TRUE	3	80.4851	21					1.51337	0.93239	26.9696	4.30265	0.151464	0.68178	Amp	N	N	N	N
210	I18	FALSE	Sample 21	b-actin	UNKNOWN	SYBR	None				16.1451	16.0852	0.0599146					TRUE	0.22652	TRUE	3	88.4595	11					1.477	0.917865	16.1451				Amp	N	N	N	N
211	I19	FALSE	Sample 21	NFkB	UNKNOWN	SYBR	None	0.904445	0.756399	1.08147	23.845	23.8434	0.00161648		7.75815	0.0599364	0.144895	TRUE	0.343338	TRUE	3	83.2761	18					1.52072	0.930712	23.845	4.30265	-0.112991	0.40278	Amp	N	N	N	N
212	I20	FALSE	Sample 21	GFAP	UNKNOWN	SYBR	None	0.524513	0.423911	0.648991	18.4703	18.4314	0.0388393		2.34621	0.0714021	0.930948	TRUE	0.301034	TRUE	3	83.1432	13					1.48941	0.923171	18.4703	4.30265	0.62373	1.23817	Amp	N	N	N	N
213	I21	FALSE	Sample 21	CD11b	UNKNOWN	SYBR	None	0.826778	0.603987	1.13175	25.079	25.1656	0.0865688		9.08037	0.10528	0.274427	TRUE	0.190856	TRUE	3	82.3457	20					1.47674	0.928912	25.079	4.30265	-0.178557	0.727412	Amp	N	N	N	N
214	I22	FALSE	Sample 21	IBA1	UNKNOWN	SYBR	None	0.949136	0.776616	1.15998	21.874	21.8434	0.0305729		5.75816	0.0672641	0.0753126	TRUE	0.310093	TRUE	3	81.8141	16					1.52812	0.936845	21.874	4.30265	-0.214101	0.364727	Amp	N	N	N	N
215	I23	FALSE	Sample 21	DRP1	UNKNOWN	SYBR	None	0.701661	0.577811	0.852058	22.7417	22.7162	0.0255051		6.63094	0.0651173	0.511154	TRUE	0.289155	TRUE	3	76.6308	17					1.52779	0.933601	22.7417	4.30265	0.230977	0.791331	Amp	N	N	N	N
216	I24	FALSE	Sample 21	MFN1	UNKNOWN	SYBR	None	0.486932	0.404586	0.586038	20.7935	20.7771	0.0163984		4.69187	0.0621182	1.03821	TRUE	0.211093	TRUE	3	82.3457	16	75.3017				1.46292	0.926457	20.7935	4.30265	0.770934	1.30548	Amp	Y	N	N	N
217	J1	FALSE	Sample 5	NRF1	UNKNOWN	SYBR	None	1.20213	0.992251	1.45641	28.1022	28.1576	0.055356		10.1877	0.0643364	-0.265594	TRUE	0.327349	TRUE	3	80.3521	22					1.50636	0.927373	28.1022	4.30265	-0.542412	0.0112227	Amp	N	N	N	N
218	J2	FALSE	Sample 5	b-actin	UNKNOWN	SYBR	None				18.0026	17.9699	0.0327854					TRUE	0.22652	TRUE	3	88.4595	13					1.48724	0.918668	18.0026				Amp	N	N	N	N
219	J3	FALSE	Sample 5	NFkB	UNKNOWN	SYBR	None	1.13927	1.02025	1.27217	25.4121	25.395	0.0171442		7.42515	0.0369974	-0.188108	TRUE	0.343338	TRUE	3	83.2761	19					1.52233	0.934269	25.4121	4.30265	-0.347295	-0.0289215	Amp	N	N	N	N
220	J4	FALSE	Sample 5	GFAP	UNKNOWN	SYBR	None	1.08047	0.939047	1.2432	19.2397	19.2735	0.0337324		1.3036	0.04704	-0.111666	TRUE	0.301034	TRUE	3	83.1432	14					1.51538	0.930418	19.2397	4.30265	-0.314062	0.0907309	Amp	N	N	N	N
221	J5	FALSE	Sample 5	CD11b	UNKNOWN	SYBR	None	1.16024	1.04474	1.28851	26.5741	26.5614	0.0127039		8.59152	0.0351607	-0.214424	TRUE	0.190856	TRUE	3	82.3457	21					1.47966	0.927565	26.5741	4.30265	-0.365708	-0.06314	Amp	N	N	N	N
222	J6	FALSE	Sample 5	IBA1	UNKNOWN	SYBR	None	1.09104	0.979431	1.21536	23.5423	23.527	0.0153084		5.55715	0.0361833	-0.1257	TRUE	0.310093	TRUE	3	81.8141	18					1.53549	0.941359	23.5423	4.30265	-0.281384	0.0299841	Amp	N	N	N	N
223	J7	FALSE	Sample 5	DRP1	UNKNOWN	SYBR	None	1.18637	1.03372	1.36156	23.8756	23.8431	0.032526		5.87324	0.0461825	-0.246551	TRUE	0.289155	TRUE	3	76.6308	18					1.54241	0.93663	23.8756	4.30265	-0.445258	-0.0478432	Amp	N	N	N	N
224	J8	FALSE	Sample 5	MFN1	UNKNOWN	SYBR	None	1.35507	1.18438	1.55037	21.1541	21.1851	0.0310345		3.21529	0.0451445	-0.438373	TRUE	0.211093	TRUE	3	82.3457	16	75.4346				1.46409	0.925435	21.1541	4.30265	-0.632613	-0.244132	Amp	Y	N	N	N
225	J9	FALSE	Sample 13	NRF1	UNKNOWN	SYBR	None	0.813814	0.743685	0.890557	26.892	26.9214	0.029398		10.7505	0.0302159	0.297229	TRUE	0.327349	TRUE	3	80.3521	21					1.50829	0.9424	26.892	4.30265	0.16722	0.427237	Amp	N	N	N	N
226	J10	FALSE	Sample 13	b-actin	UNKNOWN	SYBR	None				16.1778	16.1708	0.0069828					TRUE	0.22652	TRUE	3	88.4595	11					1.48802	0.929839	16.1778				Amp	N	N	N	N
227	J11	FALSE	Sample 13	NFkB	UNKNOWN	SYBR	None	0.785302	0.683102	0.902791	24.0865	24.1328	0.0462246		7.96194	0.046749	0.348681	TRUE	0.343338	TRUE	3	83.2761	18					1.52253	0.939667	24.0865	4.30265	0.147537	0.549826	Amp	N	N	N	N
228	J12	FALSE	Sample 13	GFAP	UNKNOWN	SYBR	None	0.377609	0.366487	0.389068	18.9983	18.9911	0.00719166		2.8203	0.0100239	1.40504	TRUE	0.301034	TRUE	3	83.1432	13					1.51214	0.938166	18.9983	4.30265	1.36191	1.44816	Amp	N	N	N	N
229	J13	FALSE	Sample 13	CD11b	UNKNOWN	SYBR	None	0.745524	0.721481	0.770368	25.392	25.4004	0.00848866		9.22961	0.0109917	0.423674	TRUE	0.190856	TRUE	3	82.3457	20					1.47928	0.937756	25.392	4.30265	0.37638	0.470967	Amp	N	N	N	N
230	J14	FALSE	Sample 13	IBA1	UNKNOWN	SYBR	None	0.985306	0.959323	1.01199	21.8807	21.875	0.00561619		5.70421	0.00896109	0.0213556	TRUE	0.310093	TRUE	3	81.8141	16					1.5339	0.942324	21.8807	4.30265	-0.0172008	0.0599121	Amp	N	N	N	N
231	J15	FALSE	Sample 13	DRP1	UNKNOWN	SYBR	None	0.587248	0.52208	0.660551	23.0974	23.0586	0.0388174		6.88775	0.0394405	0.767958	TRUE	0.289155	TRUE	3	76.6308	18					1.52457	0.941456	23.0974	4.30265	0.598259	0.937656	Amp	N	N	N	N
232	J16	FALSE	Sample 13	MFN1	UNKNOWN	SYBR	None	0.468344	0.438095	0.500682	20.9401	20.9188	0.0212708		4.74802	0.0223876	1.09436	TRUE	0.211093	TRUE	3	82.3457	16	75.5675				1.4633	0.935195	20.9401	4.30265	0.998033	1.19069	Amp	Y	N	N	N
233	J17	FALSE	Sample 21	NRF1	UNKNOWN	SYBR	None	0.749177	0.623396	0.900336	26.9407	26.9551	0.0144253		10.8699	0.0616267	0.416622	TRUE	0.327349	TRUE	3	80.3521	21					1.5103	0.934559	26.9407	4.30265	0.151464	0.68178	Amp	N	N	N	N
234	J18	FALSE	Sample 21	b-actin	UNKNOWN	SYBR	None				16.0253	16.0852	0.0599146					TRUE	0.22652	TRUE	3	88.4595	11					1.47567	0.917017	16.0253				Amp	N	N	N	N
235	J19	FALSE	Sample 21	NFkB	UNKNOWN	SYBR	None	0.904445	0.756399	1.08147	23.8417	23.8434	0.00161648		7.75815	0.0599364	0.144895	TRUE	0.343338	TRUE	3	83.2761	18					1.51992	0.932581	23.8417	4.30265	-0.112991	0.40278	Amp	N	N	N	N
236	J20	FALSE	Sample 21	GFAP	UNKNOWN	SYBR	None	0.524513	0.423911	0.648991	18.3926	18.4314	0.0388393		2.34621	0.0714021	0.930948	TRUE	0.301034	TRUE	3	83.1432	13					1.50349	0.924249	18.3926	4.30265	0.62373	1.23817	Amp	N	N	N	N
237	J21	FALSE	Sample 21	CD11b	UNKNOWN	SYBR	None	0.826778	0.603987	1.13175	25.2521	25.1656	0.0865688		9.08037	0.10528	0.274427	TRUE	0.190856	TRUE	3	82.3457	20					1.47086	0.924542	25.2521	4.30265	-0.178557	0.727412	Amp	N	N	N	N
238	J22	FALSE	Sample 21	IBA1	UNKNOWN	SYBR	None	0.949136	0.776616	1.15998	21.8128	21.8434	0.0305729		5.75816	0.0672641	0.0753126	TRUE	0.310093	TRUE	3	81.8141	16					1.52994	0.933373	21.8128	4.30265	-0.214101	0.364727	Amp	N	N	N	N
239	J23	FALSE	Sample 21	DRP1	UNKNOWN	SYBR	None	0.701661	0.577811	0.852058	22.6907	22.7162	0.0255051		6.63094	0.0651173	0.511154	TRUE	0.289155	TRUE	3	76.6308	17					1.52884	0.932034	22.6907	4.30265	0.230977	0.791331	Amp	N	N	N	N
240	J24	FALSE	Sample 21	MFN1	UNKNOWN	SYBR	None	0.486932	0.404586	0.586038	20.7607	20.7771	0.0163984		4.69187	0.0621182	1.03821	TRUE	0.211093	TRUE	3	82.3457	16	75.4346				1.46168	0.922415	20.7607	4.30265	0.770934	1.30548	Amp	Y	N	N	N
241	K1	FALSE	Sample 6	NRF1	UNKNOWN	SYBR	None	1.06993	0.911244	1.25624	27.4585	27.5027	0.0441961		10.3558	0.0538282	-0.0975132	TRUE	0.327349	TRUE	3	80.3521	21					1.50125	0.924044	27.4585	4.30265	-0.329117	0.134091	Amp	N	N	N	N
242	K2	FALSE	Sample 6	b-actin	UNKNOWN	SYBR	None				17.1776	17.1469	0.0307274					TRUE	0.22652	TRUE	3	88.4595	12					1.48637	0.90762	17.1776				Amp	N	N	N	N
243	K3	FALSE	Sample 6	NFkB	UNKNOWN	SYBR	None	1.09463	0.946072	1.26651	24.5916	24.6297	0.0380459		7.48281	0.0489046	-0.130441	TRUE	0.343338	TRUE	3	83.2761	18					1.52697	0.924716	24.5916	4.30265	-0.34086	0.0799788	Amp	N	N	N	N
244	K4	FALSE	Sample 6	GFAP	UNKNOWN	SYBR	None	1.3539	1.22616	1.49495	18.1124	18.125	0.0126495		0.978142	0.0332293	-0.437123	TRUE	0.301034	TRUE	3	83.1432	13					1.50972	0.911191	18.1124	4.30265	-0.580097	-0.294149	Amp	N	N	N	N
245	K5	FALSE	Sample 6	CD11b	UNKNOWN	SYBR	None	1.2711	1.15609	1.39756	25.6149	25.6067	0.0081892		8.45986	0.0317999	-0.346083	TRUE	0.190856	TRUE	3	82.3457	20					1.47615	0.91962	25.6149	4.30265	-0.482907	-0.209259	Amp	N	N	N	N
246	K6	FALSE	Sample 6	IBA1	UNKNOWN	SYBR	None	1.34385	1.22103	1.47903	22.3939	22.4033	0.00941467		5.25648	0.0321373	-0.426376	TRUE	0.310093	TRUE	3	81.6812	17					1.52819	0.927531	22.3939	4.30265	-0.564652	-0.288101	Amp	N	N	N	N
247	K7	FALSE	Sample 6	DRP1	UNKNOWN	SYBR	None	0.93906	0.833624	1.05783	23.3319	23.3574	0.0255051		6.2105	0.0399335	0.0907106	TRUE	0.289155	TRUE	3	76.4978	18					1.52874	0.926008	23.3319	4.30265	-0.0811091	0.26253	Amp	N	N	N	N
248	K8	FALSE	Sample 6	MFN1	UNKNOWN	SYBR	None	0.840976	0.67186	1.05266	20.9817	21.0504	0.0687237		3.90352	0.0752802	0.249864	TRUE	0.211093	TRUE	3	82.3457	16	75.4346				1.45856	0.913656	20.9817	4.30265	-0.0740411	0.573768	Amp	Y	N	N	N
249	K9	FALSE	Sample 14	NRF1	UNKNOWN	SYBR	None	1.14077	0.918442	1.41691	27.1947	27.2372	0.0424528		10.2633	0.0726859	-0.190002	TRUE	0.327349	TRUE	3	80.3521	20					1.49654	0.973693	27.1947	4.30265	-0.502745	0.12274	Amp	N	N	N	N
250	K10	FALSE	Sample 14	b-actin	UNKNOWN	SYBR	None				16.9149	16.9739	0.059					TRUE	0.22652	TRUE	3	88.3266	12					1.47478	0.973003	16.9149				Amp	N	N	N	N
251	K11	FALSE	Sample 14	NFkB	UNKNOWN	SYBR	None	0.683958	0.564784	0.828279	25.1099	25.1352	0.0252981		8.16127	0.064195	0.548019	TRUE	0.343338	TRUE	3	83.1432	18					1.5126	0.97525	25.1099	4.30265	0.271811	0.824228	Amp	N	N	N	N
252	K12	FALSE	Sample 14	GFAP	UNKNOWN	SYBR	None	0.43101	0.349765	0.531128	19.5656	19.6034	0.037735		2.62947	0.0700352	1.21421	TRUE	0.301034	TRUE	3	83.1432	14					1.50313	0.974901	19.5656	4.30265	0.912869	1.51554	Amp	N	N	N	N
253	K13	FALSE	Sample 14	CD11b	UNKNOWN	SYBR	None	0.691419	0.463062	1.03239	26.1914	26.3122	0.120778		9.33831	0.134419	0.532368	TRUE	0.190856	TRUE	3	82.3457	20					1.47225	0.973008	26.1914	4.30265	-0.0459886	1.11072	Amp	N	N	N	N
254	K14	FALSE	Sample 14	IBA1	UNKNOWN	SYBR	None	1.60783	1.34837	1.91722	21.9727	21.9716	0.00107098		4.99774	0.0590097	-0.685117	TRUE	0.310093	TRUE	3	81.6812	16					1.52151	0.979003	21.9727	4.30265	-0.939015	-0.431218	Amp	N	N	N	N
255	K15	FALSE	Sample 14	DRP1	UNKNOWN	SYBR	None	0.432585	0.336742	0.555706	24.2429	24.3026	0.0597639		7.32873	0.0839805	1.20894	TRUE	0.289155	TRUE	3	76.6308	18					1.51213	0.977797	24.2429	4.30265	0.847605	1.57028	Amp	N	N	N	N
256	K16	FALSE	Sample 14	MFN1	UNKNOWN	SYBR	None	0.529778	0.423668	0.662464	21.5903	21.5441	0.0462112		4.5702	0.0749432	0.916541	TRUE	0.211093	TRUE	3	82.3457	16	75.5675				1.44306	0.978565	21.5903	4.30265	0.594087	1.239	Amp	Y	N	N	N
257	K17	FALSE	Sample 22	NRF1	UNKNOWN	SYBR	None	0.830878	0.819518	0.842397	26.4825	26.487	0.00443935		10.7206	0.00461634	0.267291	TRUE	0.327349	TRUE	3	80.3521	21					1.50241	0.934871	26.4825	4.30265	0.247428	0.287153	Amp	N	N	N	N
258	K18	FALSE	Sample 22	b-actin	UNKNOWN	SYBR	None				15.7651	15.7664	0.001266					TRUE	0.22652	TRUE	3	88.4595	11					1.47996	0.920319	15.7651				Amp	N	N	N	N
259	K19	FALSE	Sample 22	NFkB	UNKNOWN	SYBR	None	0.790396	0.781903	0.798982	23.7156	23.719	0.00339413		7.95261	0.00362255	0.339352	TRUE	0.343338	TRUE	3	83.2761	17					1.51107	0.934413	23.7156	4.30265	0.323766	0.354939	Amp	N	N	N	N
260	K20	FALSE	Sample 22	GFAP	UNKNOWN	SYBR	None	0.570184	0.539069	0.603094	17.9734	17.9922	0.0187731		2.22577	0.0188157	0.810502	TRUE	0.301034	TRUE	3	83.1432	13					1.5031	0.925426	17.9734	4.30265	0.729544	0.891459	Amp	N	N	N	N
261	K21	FALSE	Sample 22	CD11b	UNKNOWN	SYBR	None	0.818344	0.799175	0.837972	24.8537	24.8616	0.00784588		9.09516	0.00794736	0.289221	TRUE	0.190856	TRUE	3	82.3457	20					1.47285	0.930417	24.8537	4.30265	0.255027	0.323416	Amp	N	N	N	N
262	K22	FALSE	Sample 22	IBA1	UNKNOWN	SYBR	None	1.32562	1.3206	1.33065	21.0425	21.0426	0.000100136		5.27619	0.00126996	-0.406662	TRUE	0.310093	TRUE	3	81.8141	16					1.53406	0.937234	21.0425	4.30265	-0.412127	-0.401198	Amp	N	N	N	N
263	K23	FALSE	Sample 22	DRP1	UNKNOWN	SYBR	None	0.780227	0.760616	0.800343	22.2527	22.2442	0.00844097		6.47782	0.00853538	0.358035	TRUE	0.289155	TRUE	3	76.4978	17					1.52371	0.934218	22.2527	4.30265	0.32131	0.394759	Amp	N	N	N	N
264	K24	FALSE	Sample 22	MFN1	UNKNOWN	SYBR	None	0.444864	0.434344	0.455639	20.5965	20.5886	0.00792408		4.82222	0.00802458	1.16856	TRUE	0.211093	TRUE	3	82.3457	15	75.3017				1.46136	0.929776	20.5965	4.30265	1.13404	1.20309	Amp	Y	N	N	N
265	L1	FALSE	Sample 6	NRF1	UNKNOWN	SYBR	None	1.06993	0.911244	1.25624	27.5469	27.5027	0.0441961		10.3558	0.0538282	-0.0975132	TRUE	0.327349	TRUE	3	80.3521	21					1.5073	0.919036	27.5469	4.30265	-0.329117	0.134091	Amp	N	N	N	N
266	L2	FALSE	Sample 6	b-actin	UNKNOWN	SYBR	None				17.1161	17.1469	0.0307274					TRUE	0.22652	TRUE	3	88.3266	12					1.48582	0.897461	17.1161				Amp	N	N	N	N
267	L3	FALSE	Sample 6	NFkB	UNKNOWN	SYBR	None	1.09463	0.946072	1.26651	24.6677	24.6297	0.0380459		7.48281	0.0489046	-0.130441	TRUE	0.343338	TRUE	3	83.1432	19					1.5259	0.92278	24.6677	4.30265	-0.34086	0.0799788	Amp	N	N	N	N
268	L4	FALSE	Sample 6	GFAP	UNKNOWN	SYBR	None	1.3539	1.22616	1.49495	18.1377	18.125	0.0126495		0.978142	0.0332293	-0.437123	TRUE	0.301034	TRUE	3	83.1432	13					1.50906	0.916818	18.1377	4.30265	-0.580097	-0.294149	Amp	N	N	N	N
269	L5	FALSE	Sample 6	CD11b	UNKNOWN	SYBR	None	1.2711	1.15609	1.39756	25.5985	25.6067	0.0081892		8.45986	0.0317999	-0.346083	TRUE	0.190856	TRUE	3	82.2128	20					1.47602	0.921505	25.5985	4.30265	-0.482907	-0.209259	Amp	N	N	N	N
270	L6	FALSE	Sample 6	IBA1	UNKNOWN	SYBR	None	1.34385	1.22103	1.47903	22.4128	22.4033	0.00941467		5.25648	0.0321373	-0.426376	TRUE	0.310093	TRUE	3	81.6812	17					1.52664	0.927004	22.4128	4.30265	-0.564652	-0.288101	Amp	N	N	N	N
271	L7	FALSE	Sample 6	DRP1	UNKNOWN	SYBR	None	0.93906	0.833624	1.05783	23.3829	23.3574	0.0255051		6.2105	0.0399335	0.0907106	TRUE	0.289155	TRUE	3	76.4978	18					1.52394	0.926714	23.3829	4.30265	-0.0811091	0.26253	Amp	N	N	N	N
272	L8	FALSE	Sample 6	MFN1	UNKNOWN	SYBR	None	0.840976	0.67186	1.05266	21.1191	21.0504	0.0687237		3.90352	0.0752802	0.249864	TRUE	0.211093	TRUE	3	82.2128	16	75.1688				1.46322	0.918372	21.1191	4.30265	-0.0740411	0.573768	Amp	Y	N	N	N
273	L9	FALSE	Sample 14	NRF1	UNKNOWN	SYBR	None	1.14077	0.918442	1.41691	27.2796	27.2372	0.0424528		10.2633	0.0726859	-0.190002	TRUE	0.327349	TRUE	3	80.2192	21					1.49792	0.971713	27.2796	4.30265	-0.502745	0.12274	Amp	N	N	N	N
274	L10	FALSE	Sample 14	b-actin	UNKNOWN	SYBR	None				17.0329	16.9739	0.059					TRUE	0.22652	TRUE	3	88.3266	12					1.46922	0.970772	17.0329				Amp	N	N	N	N
275	L11	FALSE	Sample 14	NFkB	UNKNOWN	SYBR	None	0.683958	0.564784	0.828279	25.1605	25.1352	0.0252981		8.16127	0.064195	0.548019	TRUE	0.343338	TRUE	3	83.1432	19					1.51222	0.973527	25.1605	4.30265	0.271811	0.824228	Amp	N	N	N	N
276	L12	FALSE	Sample 14	GFAP	UNKNOWN	SYBR	None	0.43101	0.349765	0.531128	19.6411	19.6034	0.037735		2.62947	0.0700352	1.21421	TRUE	0.301034	TRUE	3	83.0103	14					1.48287	0.975599	19.6411	4.30265	0.912869	1.51554	Amp	N	N	N	N
277	L13	FALSE	Sample 14	CD11b	UNKNOWN	SYBR	None	0.691419	0.463062	1.03239	26.433	26.3122	0.120778		9.33831	0.134419	0.532368	TRUE	0.190856	TRUE	3	82.2128	21					1.45693	0.978136	26.433	4.30265	-0.0459886	1.11072	Amp	N	N	N	N
278	L14	FALSE	Sample 14	IBA1	UNKNOWN	SYBR	None	1.60783	1.34837	1.91722	21.9706	21.9716	0.00107098		4.99774	0.0590097	-0.685117	TRUE	0.310093	TRUE	3	81.6812	16					1.52687	0.978081	21.9706	4.30265	-0.939015	-0.431218	Amp	N	N	N	N
279	L15	FALSE	Sample 14	DRP1	UNKNOWN	SYBR	None	0.432585	0.336742	0.555706	24.3624	24.3026	0.0597639		7.32873	0.0839805	1.20894	TRUE	0.289155	TRUE	3	76.4978	19					1.51395	0.978683	24.3624	4.30265	0.847605	1.57028	Amp	N	N	N	N
280	L16	FALSE	Sample 14	MFN1	UNKNOWN	SYBR	None	0.529778	0.423668	0.662464	21.4979	21.5441	0.0462112		4.5702	0.0749432	0.916541	TRUE	0.211093	TRUE	3	82.3457	16	75.5675				1.44278	0.976899	21.4979	4.30265	0.594087	1.239	Amp	Y	N	N	N
281	L17	FALSE	Sample 22	NRF1	UNKNOWN	SYBR	None	0.830878	0.819518	0.842397	26.4914	26.487	0.00443935		10.7206	0.00461634	0.267291	TRUE	0.327349	TRUE	3	80.3521	21					1.49869	0.935037	26.4914	4.30265	0.247428	0.287153	Amp	N	N	N	N
282	L18	FALSE	Sample 22	b-actin	UNKNOWN	SYBR	None				15.7677	15.7664	0.001266					TRUE	0.22652	TRUE	3	88.4595	11					1.48047	0.916187	15.7677				Amp	N	N	N	N
283	L19	FALSE	Sample 22	NFkB	UNKNOWN	SYBR	None	0.790396	0.781903	0.798982	23.7224	23.719	0.00339413		7.95261	0.00362255	0.339352	TRUE	0.343338	TRUE	3	83.2761	18					1.51836	0.93207	23.7224	4.30265	0.323766	0.354939	Amp	N	N	N	N
284	L20	FALSE	Sample 22	GFAP	UNKNOWN	SYBR	None	0.570184	0.539069	0.603094	18.0109	17.9922	0.0187731		2.22577	0.0188157	0.810502	TRUE	0.301034	TRUE	3	83.1432	12					1.48877	0.92481	18.0109	4.30265	0.729544	0.891459	Amp	N	N	N	N
285	L21	FALSE	Sample 22	CD11b	UNKNOWN	SYBR	None	0.818344	0.799175	0.837972	24.8694	24.8616	0.00784588		9.09516	0.00794736	0.289221	TRUE	0.190856	TRUE	3	82.3457	20					1.4711	0.927725	24.8694	4.30265	0.255027	0.323416	Amp	N	N	N	N
286	L22	FALSE	Sample 22	IBA1	UNKNOWN	SYBR	None	1.32562	1.3206	1.33065	21.0427	21.0426	0.000100136		5.27619	0.00126996	-0.406662	TRUE	0.310093	TRUE	3	81.6812	16					1.53165	0.931263	21.0427	4.30265	-0.412127	-0.401198	Amp	N	N	N	N
287	L23	FALSE	Sample 22	DRP1	UNKNOWN	SYBR	None	0.780227	0.760616	0.800343	22.2358	22.2442	0.00844097		6.47782	0.00853538	0.358035	TRUE	0.289155	TRUE	3	76.4978	17					1.51985	0.935448	22.2358	4.30265	0.32131	0.394759	Amp	N	N	N	N
288	L24	FALSE	Sample 22	MFN1	UNKNOWN	SYBR	None	0.444864	0.434344	0.455639	20.5807	20.5886	0.00792408		4.82222	0.00802458	1.16856	TRUE	0.211093	TRUE	3	82.3457	16	75.1688				1.45784	0.928269	20.5807	4.30265	1.13404	1.20309	Amp	Y	N	N	N
289	M1	FALSE	Sample 7	NRF1	UNKNOWN	SYBR	None	0.922285	0.866488	0.981675	27.8152	27.8135	0.00172138		10.57	0.0209249	0.116715	TRUE	0.327349	TRUE	3	80.3521	22					1.50755	0.928185	27.8152	4.30265	0.0266828	0.206748	Amp	N	N	N	N
290	M2	FALSE	Sample 7	b-actin	UNKNOWN	SYBR	None				17.2644	17.2435	0.020854					TRUE	0.22652	TRUE	3	88.3266	12					1.48998	0.913787	17.2644				Amp	N	N	N	N
291	M3	FALSE	Sample 7	NFkB	UNKNOWN	SYBR	None	0.914188	0.852344	0.980519	24.997	24.9862	0.0108042		7.74269	0.0234866	0.129437	TRUE	0.343338	TRUE	3	83.1432	19					1.51845	0.928225	24.997	4.30265	0.0283829	0.230492	Amp	N	N	N	N
292	M4	FALSE	Sample 7	GFAP	UNKNOWN	SYBR	None	0.974862	0.88906	1.06895	18.7183	18.6955	0.0227909		1.45199	0.030892	0.0367298	TRUE	0.301034	TRUE	3	83.0103	13					1.5042	0.915486	18.7183	4.30265	-0.0961877	0.169647	Amp	N	N	N	N
293	M5	FALSE	Sample 7	CD11b	UNKNOWN	SYBR	None	0.857095	0.805047	0.912508	26.2694	26.2719	0.00252342		9.02841	0.0210061	0.222473	TRUE	0.190856	TRUE	3	82.2128	21					1.46854	0.918247	26.2694	4.30265	0.132091	0.312855	Amp	N	N	N	N
294	M6	FALSE	Sample 7	IBA1	UNKNOWN	SYBR	None	0.988897	0.858603	1.13896	22.8999	22.9425	0.0425358		5.69896	0.0473728	0.0161085	TRUE	0.310093	TRUE	3	81.6812	17					1.53283	0.930725	22.8999	4.30265	-0.18772	0.219937	Amp	N	N	N	N
295	M7	FALSE	Sample 7	DRP1	UNKNOWN	SYBR	None	0.821125	0.725015	0.929976	23.6838	23.6476	0.0361567		6.40411	0.0417396	0.284326	TRUE	0.289155	TRUE	3	76.4978	18					1.53309	0.932939	23.6838	4.30265	0.104735	0.463917	Amp	N	N	N	N
296	M8	FALSE	Sample 7	MFN1	UNKNOWN	SYBR	None	0.863243	0.732554	1.01725	21.1603	21.1093	0.0509396		3.86582	0.055043	0.212162	TRUE	0.211093	TRUE	3	82.2128	17	75.4346				1.45601	0.922194	21.1603	4.30265	-0.0246687	0.448993	Amp	Y	N	N	N
297	M9	FALSE	Sample 15	NRF1	UNKNOWN	SYBR	None	0.591873	0.579304	0.604714	26.7337	26.7318	0.00186443		11.2099	0.00719702	0.75664	TRUE	0.327349	TRUE	3	80.2192	21					1.49988	0.905952	26.7337	4.30265	0.725674	0.787607	Amp	N	N	N	N
298	M10	FALSE	Sample 15	b-actin	UNKNOWN	SYBR	None				15.5288	15.5219	0.00695133					TRUE	0.22652	TRUE	3	88.3266	11					1.48038	0.888161	15.5288				Amp	N	N	N	N
299	M11	FALSE	Sample 15	NFkB	UNKNOWN	SYBR	None	0.921188	0.874863	0.969965	23.2377	23.2536	0.0158424		7.73169	0.0173004	0.118433	TRUE	0.343338	TRUE	3	83.1432	17					1.51247	0.907707	23.2377	4.30265	0.0439954	0.192871	Amp	N	N	N	N
300	M12	FALSE	Sample 15	GFAP	UNKNOWN	SYBR	None	0.502994	0.491279	0.514989	17.9248	17.9285	0.00375748		2.40665	0.00790188	0.991386	TRUE	0.301034	TRUE	3	83.0103	13					1.49809	0.897907	17.9248	4.30265	0.957387	1.02539	Amp	N	N	N	N
301	M13	FALSE	Sample 15	CD11b	UNKNOWN	SYBR	None	0.787401	0.702382	0.882711	24.635	24.6727	0.0376759		9.15077	0.0383118	0.34483	TRUE	0.190856	TRUE	3	82.3457	19					1.46571	0.901868	24.635	4.30265	0.179987	0.509672	Amp	N	N	N	N
302	M14	FALSE	Sample 15	IBA1	UNKNOWN	SYBR	None	0.804727	0.758382	0.853905	21.4995	21.5182	0.0186348		5.99628	0.0198891	0.313428	TRUE	0.310093	TRUE	3	81.6812	16					1.52103	0.907704	21.4995	4.30265	0.227852	0.399004	Amp	N	N	N	N
303	M15	FALSE	Sample 15	DRP1	UNKNOWN	SYBR	None	0.599192	0.586271	0.612398	22.3783	22.3806	0.00226021		6.8587	0.00730955	0.738909	TRUE	0.289155	TRUE	3	76.4978	17					1.51543	0.910898	22.3783	4.30265	0.707458	0.770359	Amp	N	N	N	N
304	M16	FALSE	Sample 15	MFN1	UNKNOWN	SYBR	None	0.40787	0.38468	0.432458	20.451	20.4694	0.0183554		4.94748	0.0196275	1.29382	TRUE	0.211093	TRUE	3	82.2128	15	75.1688				1.46614	0.897243	20.451	4.30265	1.20937	1.37827	Amp	Y	N	N	N
305	M17	FALSE	Sample 23	NRF1	UNKNOWN	SYBR	None	0.697699	0.659199	0.738449	27.2557	27.2378	0.0178146		10.9726	0.0190331	0.519322	TRUE	0.327349	TRUE	3	80.3521	21					1.50315	0.939078	27.2557	4.30265	0.43743	0.601215	Amp	N	N	N	N
306	M18	FALSE	Sample 23	b-actin	UNKNOWN	SYBR	None				16.2719	16.2652	0.00670052					TRUE	0.22652	TRUE	3	88.3266	11					1.48469	0.925536	16.2719				Amp	N	N	N	N
307	M19	FALSE	Sample 23	NFkB	UNKNOWN	SYBR	None	0.795933	0.727309	0.871031	24.1783	24.2078	0.02948		7.94254	0.0302319	0.329282	TRUE	0.343338	TRUE	3	83.1432	18					1.51325	0.938171	24.1783	4.30265	0.199205	0.459359	Amp	N	N	N	N
308	M20	FALSE	Sample 23	GFAP	UNKNOWN	SYBR	None	0.383554	0.354626	0.414843	19.0376	19.063	0.0254259		2.79776	0.026294	1.3825	TRUE	0.301034	TRUE	3	83.1432	14					1.49835	0.930566	19.0376	4.30265	1.26936	1.49563	Amp	N	N	N	N
309	M21	FALSE	Sample 23	CD11b	UNKNOWN	SYBR	None	0.5258	0.412628	0.670013	25.9176	25.9986	0.0809927		9.73335	0.0812694	0.927414	TRUE	0.190856	TRUE	3	82.2128	21					1.46845	0.935328	25.9176	4.30265	0.57774	1.27709	Amp	N	N	N	N
310	M22	FALSE	Sample 23	IBA1	UNKNOWN	SYBR	None	0.755864	0.729011	0.783706	22.3418	22.3519	0.0101099		6.08665	0.0121288	0.403802	TRUE	0.310093	TRUE	3	81.6812	17					1.52491	0.942707	22.3418	4.30265	0.351616	0.455988	Amp	N	N	N	N
311	M23	FALSE	Sample 23	DRP1	UNKNOWN	SYBR	None	0.530087	0.514374	0.546281	23.3082	23.3007	0.00754356		7.03549	0.0100897	0.915698	TRUE	0.289155	TRUE	3	76.4978	18					1.51828	0.941309	23.3082	4.30265	0.872286	0.959111	Amp	N	N	N	N
312	M24	FALSE	Sample 23	MFN1	UNKNOWN	SYBR	None	0.423326	0.37675	0.47566	21.1205	21.159	0.0385046		4.89382	0.0390833	1.24016	TRUE	0.211093	TRUE	3	82.3457	16	75.3017				1.45837	0.936502	21.1205	4.30265	1.072	1.40832	Amp	Y	N	N	N
313	N1	FALSE	Sample 7	NRF1	UNKNOWN	SYBR	None	0.922285	0.866488	0.981675	27.8118	27.8135	0.00172138		10.57	0.0209249	0.116715	TRUE	0.327349	TRUE	3	80.3521	22					1.50717	0.923355	27.8118	4.30265	0.0266828	0.206748	Amp	N	N	N	N
314	N2	FALSE	Sample 7	b-actin	UNKNOWN	SYBR	None				17.2227	17.2435	0.020854					TRUE	0.22652	TRUE	3	88.3266	12					1.48711	0.91439	17.2227				Amp	N	N	N	N
315	N3	FALSE	Sample 7	NFkB	UNKNOWN	SYBR	None	0.914188	0.852344	0.980519	24.9754	24.9862	0.0108042		7.74269	0.0234866	0.129437	TRUE	0.343338	TRUE	3	83.1432	19					1.52362	0.929041	24.9754	4.30265	0.0283829	0.230492	Amp	N	N	N	N
316	N4	FALSE	Sample 7	GFAP	UNKNOWN	SYBR	None	0.974862	0.88906	1.06895	18.6727	18.6955	0.0227909		1.45199	0.030892	0.0367298	TRUE	0.301034	TRUE	3	83.0103	13					1.50281	0.920015	18.6727	4.30265	-0.0961877	0.169647	Amp	N	N	N	N
317	N5	FALSE	Sample 7	CD11b	UNKNOWN	SYBR	None	0.857095	0.805047	0.912508	26.2744	26.2719	0.00252342		9.02841	0.0210061	0.222473	TRUE	0.190856	TRUE	3	82.2128	21					1.47362	0.926641	26.2744	4.30265	0.132091	0.312855	Amp	N	N	N	N
318	N6	FALSE	Sample 7	IBA1	UNKNOWN	SYBR	None	0.988897	0.858603	1.13896	22.985	22.9425	0.0425358		5.69896	0.0473728	0.0161085	TRUE	0.310093	TRUE	3	81.6812	17					1.53323	0.91585	22.985	4.30265	-0.18772	0.219937	Amp	N	N	N	N
319	N7	FALSE	Sample 7	DRP1	UNKNOWN	SYBR	None	0.821125	0.725015	0.929976	23.6115	23.6476	0.0361567		6.40411	0.0417396	0.284326	TRUE	0.289155	TRUE	3	76.4978	18					1.53032	0.932311	23.6115	4.30265	0.104735	0.463917	Amp	N	N	N	N
320	N8	FALSE	Sample 7	MFN1	UNKNOWN	SYBR	None	0.863243	0.732554	1.01725	21.0584	21.1093	0.0509396		3.86582	0.055043	0.212162	TRUE	0.211093	TRUE	3	82.2128	16	75.4346				1.45097	0.920401	21.0584	4.30265	-0.0246687	0.448993	Amp	Y	N	N	N
321	N9	FALSE	Sample 15	NRF1	UNKNOWN	SYBR	None	0.591873	0.579304	0.604714	26.73	26.7318	0.00186443		11.2099	0.00719702	0.75664	TRUE	0.327349	TRUE	3	80.2192	21					1.48853	0.906773	26.73	4.30265	0.725674	0.787607	Amp	N	N	N	N
322	N10	FALSE	Sample 15	b-actin	UNKNOWN	SYBR	None				15.5149	15.5219	0.00695133					TRUE	0.22652	TRUE	3	88.3266	11					1.47928	0.884115	15.5149				Amp	N	N	N	N
323	N11	FALSE	Sample 15	NFkB	UNKNOWN	SYBR	None	0.921188	0.874863	0.969965	23.2694	23.2536	0.0158424		7.73169	0.0173004	0.118433	TRUE	0.343338	TRUE	3	83.1432	18					1.51459	0.905545	23.2694	4.30265	0.0439954	0.192871	Amp	N	N	N	N
324	N12	FALSE	Sample 15	GFAP	UNKNOWN	SYBR	None	0.502994	0.491279	0.514989	17.9323	17.9285	0.00375748		2.40665	0.00790188	0.991386	TRUE	0.301034	TRUE	3	83.0103	13					1.49772	0.899098	17.9323	4.30265	0.957387	1.02539	Amp	N	N	N	N
325	N13	FALSE	Sample 15	CD11b	UNKNOWN	SYBR	None	0.787401	0.702382	0.882711	24.7103	24.6727	0.0376759		9.15077	0.0383118	0.34483	TRUE	0.190856	TRUE	3	82.3457	20					1.4682	0.903045	24.7103	4.30265	0.179987	0.509672	Amp	N	N	N	N
326	N14	FALSE	Sample 15	IBA1	UNKNOWN	SYBR	None	0.804727	0.758382	0.853905	21.5368	21.5182	0.0186348		5.99628	0.0198891	0.313428	TRUE	0.310093	TRUE	3	81.6812	16					1.51996	0.911745	21.5368	4.30265	0.227852	0.399004	Amp	N	N	N	N
327	N15	FALSE	Sample 15	DRP1	UNKNOWN	SYBR	None	0.599192	0.586271	0.612398	22.3828	22.3806	0.00226021		6.8587	0.00730955	0.738909	TRUE	0.289155	TRUE	3	76.4978	17					1.51581	0.908625	22.3828	4.30265	0.707458	0.770359	Amp	N	N	N	N
328	N16	FALSE	Sample 15	MFN1	UNKNOWN	SYBR	None	0.40787	0.38468	0.432458	20.4877	20.4694	0.0183554		4.94748	0.0196275	1.29382	TRUE	0.211093	TRUE	3	82.2128	16	75.1688				1.45749	0.897609	20.4877	4.30265	1.20937	1.37827	Amp	Y	N	N	N
329	N17	FALSE	Sample 23	NRF1	UNKNOWN	SYBR	None	0.697699	0.659199	0.738449	27.22	27.2378	0.0178146		10.9726	0.0190331	0.519322	TRUE	0.327349	TRUE	3	80.3521	21					1.49936	0.938893	27.22	4.30265	0.43743	0.601215	Amp	N	N	N	N
330	N18	FALSE	Sample 23	b-actin	UNKNOWN	SYBR	None				16.2585	16.2652	0.00670052					TRUE	0.22652	TRUE	3	88.3266	11					1.48276	0.922018	16.2585				Amp	N	N	N	N
331	N19	FALSE	Sample 23	NFkB	UNKNOWN	SYBR	None	0.795933	0.727309	0.871031	24.2372	24.2078	0.02948		7.94254	0.0302319	0.329282	TRUE	0.343338	TRUE	3	83.1432	18					1.50716	0.936657	24.2372	4.30265	0.199205	0.459359	Amp	N	N	N	N
332	N20	FALSE	Sample 23	GFAP	UNKNOWN	SYBR	None	0.383554	0.354626	0.414843	19.0884	19.063	0.0254259		2.79776	0.026294	1.3825	TRUE	0.301034	TRUE	3	83.0103	13					1.49696	0.868598	19.0884	4.30265	1.26936	1.49563	Amp	N	N	N	N
333	N21	FALSE	Sample 23	CD11b	UNKNOWN	SYBR	None	0.5258	0.412628	0.670013	26.0796	25.9986	0.0809927		9.73335	0.0812694	0.927414	TRUE	0.190856	TRUE	3	82.2128	21					1.4612	0.93666	26.0796	4.30265	0.57774	1.27709	Amp	N	N	N	N
334	N22	FALSE	Sample 23	IBA1	UNKNOWN	SYBR	None	0.755864	0.729011	0.783706	22.362	22.3519	0.0101099		6.08665	0.0121288	0.403802	TRUE	0.310093	TRUE	3	81.6812	17					1.51744	0.943836	22.362	4.30265	0.351616	0.455988	Amp	N	N	N	N
335	N23	FALSE	Sample 23	DRP1	UNKNOWN	SYBR	None	0.530087	0.514374	0.546281	23.2932	23.3007	0.00754356		7.03549	0.0100897	0.915698	TRUE	0.289155	TRUE	3	76.4978	18					1.50703	0.934281	23.2932	4.30265	0.872286	0.959111	Amp	N	N	N	N
336	N24	FALSE	Sample 23	MFN1	UNKNOWN	SYBR	None	0.423326	0.37675	0.47566	21.1975	21.159	0.0385046		4.89382	0.0390833	1.24016	TRUE	0.211093	TRUE	3	82.2128	16	75.3017				1.45609	0.929319	21.1975	4.30265	1.072	1.40832	Amp	Y	N	N	N
337	O1	FALSE	Sample 8	NRF1	UNKNOWN	SYBR	None	1.08051	0.993746	1.17484	27.6188	27.5961	0.0227203		10.3416	0.0280664	-0.111709	TRUE	0.327349	TRUE	3	80.3521	22					1.49717	0.914487	27.6188	4.30265	-0.232469	0.00905145	Amp	N	N	N	N
338	O2	FALSE	Sample 8	b-actin	UNKNOWN	SYBR	None				17.271	17.2545	0.0164776					TRUE	0.22652	TRUE	3	88.3266	12					1.47929	0.893534	17.271				Amp	N	N	N	N
339	O3	FALSE	Sample 8	NFkB	UNKNOWN	SYBR	None	1.01355	0.887993	1.15686	24.8072	24.8483	0.0411692		7.59383	0.0443442	-0.0194187	TRUE	0.343338	TRUE	3	83.1432	19					1.51511	0.914713	24.8072	4.30265	-0.210217	0.171379	Amp	N	N	N	N
340	O4	FALSE	Sample 8	GFAP	UNKNOWN	SYBR	None	1.13849	1.08339	1.19639	18.4804	18.4826	0.00227737		1.22814	0.0166342	-0.187121	TRUE	0.301034	TRUE	3	83.0103	13					1.49666	0.898274	18.4804	4.30265	-0.258693	-0.11555	Amp	N	N	N	N
341	O5	FALSE	Sample 8	CD11b	UNKNOWN	SYBR	None	1.1601	1.03922	1.29504	25.8792	25.8462	0.0330114		8.59169	0.0368953	-0.214245	TRUE	0.190856	TRUE	3	82.2128	21					1.46996	0.912118	25.8792	4.30265	-0.372993	-0.0554971	Amp	N	N	N	N
342	O6	FALSE	Sample 8	IBA1	UNKNOWN	SYBR	None	1.16402	1.09352	1.23906	22.7053	22.7182	0.0129356		5.46374	0.0209485	-0.219114	TRUE	0.310093	TRUE	3	81.6812	17					1.52699	0.921798	22.7053	4.30265	-0.309249	-0.12898	Amp	N	N	N	N
343	O7	FALSE	Sample 8	DRP1	UNKNOWN	SYBR	None	1.15109	0.982077	1.34919	23.1206	23.1713	0.0506306		5.91679	0.0532444	-0.203	TRUE	0.289155	TRUE	3	76.4978	18					1.50397	0.91836	23.1206	4.30265	-0.432092	0.026092	Amp	N	N	N	N
344	O8	FALSE	Sample 8	MFN1	UNKNOWN	SYBR	None	0.930773	0.825155	1.04991	20.9748	21.0116	0.036871		3.75716	0.0403854	0.103499	TRUE	0.211093	TRUE	3	82.2128	16	75.5675				1.451	0.903992	20.9748	4.30265	-0.0702648	0.277264	Amp	Y	N	N	N
345	O9	FALSE	Sample 16	NRF1	UNKNOWN	SYBR	None	0.683402	0.521486	0.895591	26.8961	26.9836	0.0875578		11.0025	0.0906664	0.549193	TRUE	0.327349	TRUE	3	80.2192	21					1.49821	0.913407	26.8961	4.30265	0.159088	0.939299	Amp	N	N	N	N
346	O10	FALSE	Sample 16	b-actin	UNKNOWN	SYBR	None				16.0047	15.9811	0.0235376					TRUE	0.22652	TRUE	3	88.3266	10					1.47556	0.893685	16.0047				Amp	N	N	N	N
347	O11	FALSE	Sample 16	NFkB	UNKNOWN	SYBR	None	0.745515	0.643559	0.863625	23.9748	24.0181	0.0433302		8.03694	0.0493105	0.42369	TRUE	0.343338	TRUE	3	83.1432	18					1.51637	0.914568	23.9748	4.30265	0.211524	0.635856	Amp	N	N	N	N
348	O12	FALSE	Sample 16	GFAP	UNKNOWN	SYBR	None	0.341986	0.301793	0.387533	18.9097	18.9444	0.0346918		2.96325	0.041923	1.54799	TRUE	0.301034	TRUE	3	83.1432	14					1.49727	0.909559	18.9097	4.30265	1.36761	1.72837	Amp	N	N	N	N
349	O13	FALSE	Sample 16	CD11b	UNKNOWN	SYBR	None	0.72448	0.494867	1.06063	25.1264	25.2521	0.12562		9.27092	0.127806	0.464983	TRUE	0.190856	TRUE	3	82.3457	20					1.46391	0.909885	25.1264	4.30265	-0.0849218	1.01489	Amp	N	N	N	N
350	O14	FALSE	Sample 16	IBA1	UNKNOWN	SYBR	None	0.740841	0.666717	0.823205	22.1231	22.0968	0.026371		6.11562	0.0353476	0.432765	TRUE	0.310093	TRUE	3	81.6812	17					1.51842	0.920156	22.1231	4.30265	0.280677	0.584853	Amp	N	N	N	N
351	O15	FALSE	Sample 16	DRP1	UNKNOWN	SYBR	None	0.843462	0.687844	1.03429	22.2823	22.3465	0.064208		6.36539	0.0683863	0.245605	TRUE	0.289155	TRUE	3	76.4978	17					1.51393	0.916312	22.2823	4.30265	-0.0486381	0.539847	Amp	N	N	N	N
352	O16	FALSE	Sample 16	MFN1	UNKNOWN	SYBR	None	0.436913	0.361532	0.528011	20.7704	20.8294	0.0589771		4.84824	0.0635006	1.19458	TRUE	0.211093	TRUE	3	82.2128	16	75.4346				1.45396	0.906614	20.7704	4.30265	0.921361	1.4678	Amp	Y	N	N	N
353	O17	FALSE	Sample 20	SOD1	UNKNOWN	SYBR	None				32.4387	32.467	0.0282688		1.5509	0.149397		TRUE	0.165058	TRUE	3	81.947	27	73.8397				1.47769	0.952018	32.4387	2.77644			Amp	Y	N	N	N
354	O18	FALSE	Sample 20	b-actin	UNKNOWN	SYBR	None				31.1507	30.9161	0.146698					TRUE	0.22652	TRUE	3	88.5924	25					1.49482	0.991637	31.1507				Amp	N	N	N	N
361	P1	FALSE	Sample 8	NRF1	UNKNOWN	SYBR	None	1.08051	0.993746	1.17484	27.5734	27.5961	0.0227203		10.3416	0.0280664	-0.111709	TRUE	0.327349	TRUE	3	80.2192	22					1.49714	0.912269	27.5734	4.30265	-0.232469	0.00905145	Amp	N	N	N	N
362	P2	FALSE	Sample 8	b-actin	UNKNOWN	SYBR	None				17.238	17.2545	0.0164776					TRUE	0.22652	TRUE	3	88.3266	12					1.47775	0.895206	17.238				Amp	N	N	N	N
363	P3	FALSE	Sample 8	NFkB	UNKNOWN	SYBR	None	1.01355	0.887993	1.15686	24.8895	24.8483	0.0411692		7.59383	0.0443442	-0.0194187	TRUE	0.343338	TRUE	3	83.1432	19					1.51957	0.913327	24.8895	4.30265	-0.210217	0.171379	Amp	N	N	N	N
364	P4	FALSE	Sample 8	GFAP	UNKNOWN	SYBR	None	1.13849	1.08339	1.19639	18.4849	18.4826	0.00227737		1.22814	0.0166342	-0.187121	TRUE	0.301034	TRUE	3	83.0103	13					1.49674	0.907628	18.4849	4.30265	-0.258693	-0.11555	Amp	N	N	N	N
365	P5	FALSE	Sample 8	CD11b	UNKNOWN	SYBR	None	1.1601	1.03922	1.29504	25.8132	25.8462	0.0330114		8.59169	0.0368953	-0.214245	TRUE	0.190856	TRUE	3	82.2128	20					1.46802	0.910503	25.8132	4.30265	-0.372993	-0.0554971	Amp	N	N	N	N
366	P6	FALSE	Sample 8	IBA1	UNKNOWN	SYBR	None	1.16402	1.09352	1.23906	22.7312	22.7182	0.0129356		5.46374	0.0209485	-0.219114	TRUE	0.310093	TRUE	3	81.6812	17					1.52722	0.921918	22.7312	4.30265	-0.309249	-0.12898	Amp	N	N	N	N
367	P7	FALSE	Sample 8	DRP1	UNKNOWN	SYBR	None	1.15109	0.982077	1.34919	23.2219	23.1713	0.0506306		5.91679	0.0532444	-0.203	TRUE	0.289155	TRUE	3	76.4978	18					1.51909	0.917286	23.2219	4.30265	-0.432092	0.026092	Amp	N	N	N	N
368	P8	FALSE	Sample 8	MFN1	UNKNOWN	SYBR	None	0.930773	0.825155	1.04991	21.0485	21.0116	0.036871		3.75716	0.0403854	0.103499	TRUE	0.211093	TRUE	3	82.2128	16	75.4346				1.45318	0.904798	21.0485	4.30265	-0.0702648	0.277264	Amp	Y	N	N	N
369	P9	FALSE	Sample 16	NRF1	UNKNOWN	SYBR	None	0.683402	0.521486	0.895591	27.0712	26.9836	0.0875578		11.0025	0.0906664	0.549193	TRUE	0.327349	TRUE	3	80.2192	21					1.49376	0.914099	27.0712	4.30265	0.159088	0.939299	Amp	N	N	N	N
370	P10	FALSE	Sample 16	b-actin	UNKNOWN	SYBR	None				15.9576	15.9811	0.0235376					TRUE	0.22652	TRUE	3	88.1936	11					1.46864	0.895493	15.9576				Amp	N	N	N	N
371	P11	FALSE	Sample 16	NFkB	UNKNOWN	SYBR	None	0.745515	0.643559	0.863625	24.0614	24.0181	0.0433302		8.03694	0.0493105	0.42369	TRUE	0.343338	TRUE	3	83.0103	18					1.50924	0.913258	24.0614	4.30265	0.211524	0.635856	Amp	N	N	N	N
372	P12	FALSE	Sample 16	GFAP	UNKNOWN	SYBR	None	0.341986	0.301793	0.387533	18.9791	18.9444	0.0346918		2.96325	0.041923	1.54799	TRUE	0.301034	TRUE	3	83.0103	14					1.49395	0.910256	18.9791	4.30265	1.36761	1.72837	Amp	N	N	N	N
373	P13	FALSE	Sample 16	CD11b	UNKNOWN	SYBR	None	0.72448	0.494867	1.06063	25.3777	25.2521	0.12562		9.27092	0.127806	0.464983	TRUE	0.190856	TRUE	3	82.0799	20					1.38142	0.918307	25.3777	4.30265	-0.0849218	1.01489	Amp	N	N	N	N
374	P14	FALSE	Sample 16	IBA1	UNKNOWN	SYBR	None	0.740841	0.666717	0.823205	22.0704	22.0968	0.026371		6.11562	0.0353476	0.432765	TRUE	0.310093	TRUE	3	81.6812	17					1.52152	0.919459	22.0704	4.30265	0.280677	0.584853	Amp	N	N	N	N
375	P15	FALSE	Sample 16	DRP1	UNKNOWN	SYBR	None	0.843462	0.687844	1.03429	22.4107	22.3465	0.064208		6.36539	0.0683863	0.245605	TRUE	0.289155	TRUE	3	76.3649	17					1.48476	0.915128	22.4107	4.30265	-0.0486381	0.539847	Amp	N	N	N	N
376	P16	FALSE	Sample 16	MFN1	UNKNOWN	SYBR	None	0.436913	0.361532	0.528011	20.8884	20.8294	0.0589771		4.84824	0.0635006	1.19458	TRUE	0.211093	TRUE	3	82.2128	16	75.0359				1.45938	0.908192	20.8884	4.30265	0.921361	1.4678	Amp	Y	N	N	N
377	P17	FALSE	Sample 20	SOD1	UNKNOWN	SYBR	None				32.4953	32.467	0.0282688		1.5509	0.149397		TRUE	0.165058	TRUE	3	81.8141	27					1.52824	0.993788	32.4953	2.77644			Amp	N	N	N	N
378	P18	FALSE	Sample 20	b-actin	UNKNOWN	SYBR	None				30.9541	30.9161	0.146698					TRUE	0.22652	TRUE	3	88.5924	25					1.48997	0.992581	30.9541				Amp	N	N	N	N
Analysis Type	Singleplex
Endogenous Control	b-actin
RQ Min/Max Confidence Level	95.0
Reference Sample	Sample 1

## Sheet: Melt Curve Raw Data
Barcode
Block Type	384-Well Block
Calibration Background is expired	No
Calibration Background performed on	07-06-2023
Calibration Pure Dye ROX is expired	No
Calibration Pure Dye ROX performed on	07-06-2023
Calibration Pure Dye SYBR is expired	No
Calibration Pure Dye SYBR performed on	07-06-2023
Calibration ROI is expired	No
Calibration ROI performed on	07-06-2023
Calibration Uniformity is expired	No
Calibration Uniformity performed on	07-06-2023
Chemistry	SYBR_GREEN
Comment
Date Created	11-01-2023 10:58:34 AM CDT
Date Modified	11-01-2023 12:57:48 PM CDT
Experiment File Name	C:\Users\Public\Desktop\experiments\Shen\Students\Xiaobo\2023-11-01 105830 HPT Curcumin Xiaobo Plate 1.eds
Experiment Name	2023-11-01 105830 HPT Curcumin Xiaobo Plate 1
Experiment Run Start Time	11-01-2023 12:10:20 PM CDT
Experiment Run Stop Time	11-01-2023 14:00:04 PM CDT
Experiment Type	Comparative Cт (ΔΔCт)
Instrument Name	285880228
Instrument Serial Number	285880228
Instrument Type	QuantStudio 12K Flex
Passive Reference	ROX
Quantification Cycle Method	Ct
Signal Smoothing On	true
Stage/ Cycle where Analysis is performed	Stage 2, Step 2
User Name
Well	Well Position	Reading	Temperature	Fluorescence	Derivative
1	A1	1	60.1503	4.78789	0.0912036
1	A1	2	60.4161	4.74067	0.093853
1	A1	3	60.6819	4.71829	0.0955615
1	A1	4	60.9477	4.66319	0.0961761
1	A1	5	61.2136	4.67136	0.0959877
1	A1	6	61.4794	4.62776	0.0956056
1	A1	7	61.7452	4.61038	0.0957125
1	A1	8	62.011	4.57413	0.0968272
1	A1	9	62.2768	4.55294	0.0991538
1	A1	10	62.5426	4.53404	0.102524
1	A1	11	62.8084	4.51121	0.106427
1	A1	12	63.0743	4.45826	0.110151
1	A1	13	63.3401	4.43732	0.112989
1	A1	14	63.6059	4.39623	0.114597
1	A1	15	63.8717	4.35575	0.114604
1	A1	16	64.1375	4.34022	0.113325
1	A1	17	64.4033	4.28409	0.111654
1	A1	18	64.6691	4.26328	0.110343
1	A1	19	64.935	4.24905	0.110213
1	A1	20	65.2008	4.20168	0.111807
1	A1	21	65.4666	4.18143	0.115349
1	A1	22	65.7324	4.17004	0.120337
1	A1	23	65.9982	4.11489	0.125488
1	A1	24	66.264	4.07963	0.129566
1	A1	25	66.5298	4.01945	0.131679
1	A1	26	66.7956	4.01111	0.131602
1	A1	27	67.0615	3.94542	0.129816
1	A1	28	67.3273	3.91844	0.127269
1	A1	29	67.5931	3.88548	0.124975
1	A1	30	67.8589	3.85707	0.123621
1	A1	31	68.1247	3.85277	0.12336
1	A1	32	68.3905	3.763	0.123857
1	A1	33	68.6563	3.7693	0.124537
1	A1	34	68.9222	3.71374	0.124847
1	A1	35	69.188	3.6866	0.124458
1	A1	36	69.4538	3.63933	0.123327
1	A1	37	69.7196	3.62225	0.121682
1	A1	38	69.9854	3.56348	0.119946
1	A1	39	70.2512	3.55174	0.118626
1	A1	40	70.517	3.51139	0.118162
1	A1	41	70.7829	3.48866	0.118779
1	A1	42	71.0487	3.44495	0.120381
1	A1	43	71.3145	3.42016	0.122519
1	A1	44	71.5803	3.38232	0.124481
1	A1	45	71.8461	3.34447	0.125516
1	A1	46	72.1119	3.31882	0.125171
1	A1	47	72.3777	3.24644	0.123579
1	A1	48	72.6435	3.2194	0.121504
1	A1	49	72.9094	3.20665	0.120045
1	A1	50	73.1752	3.16836	0.120133
1	A1	51	73.441	3.16259	0.122124
1	A1	52	73.7068	3.10755	0.1257
1	A1	53	73.9726	3.04839	0.130085
1	A1	54	74.2384	3.03987	0.134355
1	A1	55	74.5042	3.0085	0.137648
1	A1	56	74.7701	2.9415	0.139287
1	A1	57	75.0359	2.90523	0.13889
1	A1	58	75.3017	2.86833	0.136499
1	A1	59	75.5675	2.82777	0.132656
1	A1	60	75.8333	2.78024	0.128341
1	A1	61	76.0991	2.76207	0.124748
1	A1	62	76.3649	2.73097	0.122996
1	A1	63	76.6308	2.69921	0.123949
1	A1	64	76.8966	2.66256	0.128239
1	A1	65	77.1624	2.64354	0.136525
1	A1	66	77.4282	2.58698	0.149881
1	A1	67	77.694	2.556	0.170118
1	A1	68	77.9598	2.51534	0.199867
1	A1	69	78.2256	2.47312	0.242228
1	A1	70	78.4914	2.42063	0.299927
1	A1	71	78.7573	2.34794	0.37404
1	A1	72	79.0231	2.26634	0.462524
1	A1	73	79.2889	2.1586	0.559115
1	A1	74	79.5547	1.98816	0.653247
1	A1	75	79.8205	1.7555	0.731477
1	A1	76	80.0863	1.46899	0.78034
1	A1	77	80.3521	1.17897	0.789825
1	A1	78	80.618	0.900261	0.756277
1	A1	79	80.8838	0.660676	0.683606
1	A1	80	81.1496	0.484427	0.58234
1	A1	81	81.4154	0.377843	0.46688
1	A1	82	81.6812	0.326053	0.35191
1	A1	83	81.947	0.307043	0.249225
1	A1	84	82.2128	0.291396	0.165857
1	A1	85	82.4787	0.288273	0.104756
1	A1	86	82.7445	0.285465	0.0663816
1	A1	87	83.0103	0.277834	0.0420604
1	A1	88	83.2761	0.273665	0.027711
1	A1	89	83.5419	0.271627	0.0197526
1	A1	90	83.8077	0.267405	0.0155218
1	A1	91	84.0735	0.264414	0.0132699
1	A1	92	84.3394	0.261805	0.0119612
1	A1	93	84.6052	0.256494	0.0110422
1	A1	94	84.871	0.252438	0.010261
1	A1	95	85.1368	0.25186	0.00953975
1	A1	96	85.4026	0.249826	0.00888517
1	A1	97	85.6684	0.247212	0.00832463
1	A1	98	85.9342	0.244023	0.00786893
1	A1	99	86.2001	0.243612	0.00750265
1	A1	100	86.4659	0.24015	0.00719462
1	A1	101	86.7317	0.237988	0.00691643
1	A1	102	86.9975	0.235201	0.00665841
1	A1	103	87.2633	0.233156	0.00643335
1	A1	104	87.5291	0.233902	0.00626478
1	A1	105	87.7949	0.229926	0.00616312
1	A1	106	88.0607	0.230897	0.00610512
1	A1	107	88.3266	0.226665	0.00603303
1	A1	108	88.5924	0.224653	0.00587958
1	A1	109	88.8582	0.223843	0.005605
1	A1	110	89.124	0.21965	0.00522169
1	A1	111	89.3898	0.221921	0.00478935
1	A1	112	89.6556	0.220162	0.00438462
1	A1	113	89.9214	0.218295	0.00406743
1	A1	114	90.1873	0.21821	0.00386503
1	A1	115	90.4531	0.215219	0.00377735
1	A1	116	90.7189	0.215554	0.00378888
1	A1	117	90.9847	0.216011	0.00387298
1	A1	118	91.2505	0.213507	0.0039885
1	A1	119	91.5163	0.21108	0.00408204
1	A1	120	91.7821	0.210182	0.004104
1	A1	121	92.048	0.210069	0.00403076
1	A1	122	92.3138	0.206183	0.00387677
1	A1	123	92.5796	0.208174	0.0036847
1	A1	124	92.8454	0.205469	0.00349988
1	A1	125	93.1112	0.207496	0.00334604
1	A1	126	93.377	0.203023	0.00321978
1	A1	127	93.6428	0.202212	0.00310422
1	A1	128	93.9086	0.203223	0.00298864
1	A1	129	94.1745	0.201499	0.00287667
1	A1	130	94.4403	0.201956	0.00277824
1	A1	131	94.7061	0.19986	0.00269682
2	A2	1	60.1503	5.10776	0.106653
2	A2	2	60.4161	5.08675	0.109149
2	A2	3	60.6819	5.05487	0.11191
2	A2	4	60.9477	5.02047	0.114681
2	A2	5	61.2136	5.00099	0.117128
2	A2	6	61.4794	4.98311	0.118948
2	A2	7	61.7452	4.9053	0.120031
2	A2	8	62.011	4.88519	0.120575
2	A2	9	62.2768	4.87117	0.121024
2	A2	10	62.5426	4.81885	0.121833
2	A2	11	62.8084	4.81229	0.123198
2	A2	12	63.0743	4.77167	0.124308
2	A2	13	63.3401	4.72533	0.125269
2	A2	14	63.6059	4.68314	0.126092
2	A2	15	63.8717	4.66462	0.126695
2	A2	16	64.1375	4.62178	0.127083
2	A2	17	64.4033	4.59772	0.127314
2	A2	18	64.6691	4.54178	0.127475
2	A2	19	64.935	4.51837	0.127667
2	A2	20	65.2008	4.48203	0.127991
2	A2	21	65.4666	4.4368	0.128473
2	A2	22	65.7324	4.42991	0.129015
2	A2	23	65.9982	4.37847	0.129399
2	A2	24	66.264	4.33296	0.12939
2	A2	25	66.5298	4.28442	0.128868
2	A2	26	66.7956	4.26435	0.127914
2	A2	27	67.0615	4.23585	0.126817
2	A2	28	67.3273	4.18372	0.125984
2	A2	29	67.5931	4.15365	0.125804
2	A2	30	67.8589	4.13268	0.126482
2	A2	31	68.1247	4.10184	0.127911
2	A2	32	68.3905	4.07541	0.129644
2	A2	33	68.6563	4.02826	0.131036
2	A2	34	68.9222	3.97515	0.131518
2	A2	35	69.188	3.93534	0.130853
2	A2	36	69.4538	3.88481	0.129252
2	A2	37	69.7196	3.86016	0.127254
2	A2	38	69.9854	3.84264	0.125462
2	A2	39	70.2512	3.80052	0.124288
2	A2	40	70.517	3.77273	0.123842
2	A2	41	70.7829	3.73673	0.123973
2	A2	42	71.0487	3.711	0.124423
2	A2	43	71.3145	3.65509	0.124959
2	A2	44	71.5803	3.63718	0.125455
2	A2	45	71.8461	3.60251	0.125884
2	A2	46	72.1119	3.55496	0.126285
2	A2	47	72.3777	3.5369	0.126716
2	A2	48	72.6435	3.48467	0.127226
2	A2	49	72.9094	3.4644	0.127844
2	A2	50	73.1752	3.41771	0.128551
2	A2	51	73.441	3.38635	0.129271
2	A2	52	73.7068	3.35815	0.12987
2	A2	53	73.9726	3.30468	0.130193
2	A2	54	74.2384	3.27183	0.13012
2	A2	55	74.5042	3.23175	0.129627
2	A2	56	74.7701	3.20463	0.128803
2	A2	57	75.0359	3.1431	0.127813
2	A2	58	75.3017	3.13281	0.126819
2	A2	59	75.5675	3.10145	0.125904
2	A2	60	75.8333	3.05602	0.12504
2	A2	61	76.0991	3.02475	0.124152
2	A2	62	76.3649	2.98593	0.122858
2	A2	63	76.6308	2.95821	0.121052
2	A2	64	76.8966	2.91078	0.119549
2	A2	65	77.1624	2.89864	0.118593
2	A2	66	77.4282	2.87853	0.118177
2	A2	67	77.694	2.83014	0.118017
2	A2	68	77.9598	2.79367	0.117717
2	A2	69	78.2256	2.7607	0.117037
2	A2	70	78.4914	2.72834	0.116046
2	A2	71	78.7573	2.70251	0.115074
2	A2	72	79.0231	2.67754	0.11451
2	A2	73	79.2889	2.64023	0.114607
2	A2	74	79.5547	2.60696	0.115361
2	A2	75	79.8205	2.59031	0.116529
2	A2	76	80.0863	2.54487	0.11773
2	A2	77	80.3521	2.52224	0.11859
2	A2	78	80.618	2.47687	0.118913
2	A2	79	80.8838	2.44538	0.118761
2	A2	80	81.1496	2.4172	0.118428
2	A2	81	81.4154	2.37711	0.118257
2	A2	82	81.6812	2.37509	0.11844
2	A2	83	81.947	2.32116	0.118914
2	A2	84	82.2128	2.28646	0.11942
2	A2	85	82.4787	2.25645	0.119675
2	A2	86	82.7445	2.22228	0.119508
2	A2	87	83.0103	2.19374	0.118895
2	A2	88	83.2761	2.16217	0.117911
2	A2	89	83.5419	2.12478	0.116689
2	A2	90	83.8077	2.0953	0.115415
2	A2	91	84.0735	2.0605	0.114337
2	A2	92	84.3394	2.03613	0.113734
2	A2	93	84.6052	2.00846	0.113843
2	A2	94	84.871	1.97493	0.114802
2	A2	95	85.1368	1.94335	0.116704
2	A2	96	85.4026	1.91866	0.119815
2	A2	97	85.6684	1.8757	0.124292
2	A2	98	85.9342	1.84543	0.128956
2	A2	99	86.2001	1.80948	0.137227
2	A2	100	86.4659	1.78026	0.151358
2	A2	101	86.7317	1.73176	0.173829
2	A2	102	86.9975	1.67837	0.206433
2	A2	103	87.2633	1.62311	0.248937
2	A2	104	87.5291	1.52196	0.297754
2	A2	105	87.7949	1.37416	0.345455
2	A2	106	88.0607	1.10504	0.38196
2	A2	107	88.3266	0.716559	0.397552
2	A2	108	88.5924	0.361875	0.38664
2	A2	109	88.8582	0.24643	0.350341
2	A2	110	89.124	0.232089	0.2963
2	A2	111	89.3898	0.229772	0.235736
2	A2	112	89.6556	0.226871	0.17931
2	A2	113	89.9214	0.225432	0.13397
2	A2	114	90.1873	0.223947	0.0821678
2	A2	115	90.4531	0.223106	0.0438483
2	A2	116	90.7189	0.223216	0.0225562
2	A2	117	90.9847	0.22149	0.0120271
2	A2	118	91.2505	0.220268	0.00740402
2	A2	119	91.5163	0.218255	0.00559565
2	A2	120	91.7821	0.216215	0.00492947
2	A2	121	92.048	0.216204	0.00463337
2	A2	122	92.3138	0.215339	0.00441444
2	A2	123	92.5796	0.213287	0.00419459
2	A2	124	92.8454	0.211408	0.00397228
2	A2	125	93.1112	0.212801	0.00376069
2	A2	126	93.377	0.210901	0.00356534
2	A2	127	93.6428	0.209916	0.00338032
2	A2	128	93.9086	0.209347	0.00319577
2	A2	129	94.1745	0.20641	0.00300852
2	A2	130	94.4403	0.208644	0.0028275
2	A2	131	94.7061	0.208181	0.00266796
3	A3	1	60.1503	5.09917	0.104603
3	A3	2	60.4161	5.09547	0.106102
3	A3	3	60.6819	5.06077	0.108267
3	A3	4	60.9477	5.03649	0.110763
3	A3	5	61.2136	5.02449	0.113042
3	A3	6	61.4794	4.96847	0.114599
3	A3	7	61.7452	4.93082	0.115262
3	A3	8	62.011	4.89798	0.115312
3	A3	9	62.2768	4.87651	0.1153
3	A3	10	62.5426	4.85406	0.115677
3	A3	11	62.8084	4.83238	0.116493
3	A3	12	63.0743	4.78504	0.117411
3	A3	13	63.3401	4.74881	0.117994
3	A3	14	63.6059	4.71762	0.118059
3	A3	15	63.8717	4.68311	0.117836
3	A3	16	64.1375	4.65744	0.117828
3	A3	17	64.4033	4.63056	0.118491
3	A3	18	64.6691	4.59446	0.119604
3	A3	19	64.935	4.58211	0.12115
3	A3	20	65.2008	4.53103	0.122786
3	A3	21	65.4666	4.49265	0.124228
3	A3	22	65.7324	4.45511	0.12541
3	A3	23	65.9982	4.4321	0.126474
3	A3	24	66.264	4.39261	0.127613
3	A3	25	66.5298	4.36175	0.128885
3	A3	26	66.7956	4.33391	0.130132
3	A3	27	67.0615	4.29292	0.131071
3	A3	28	67.3273	4.23953	0.131481
3	A3	29	67.5931	4.20939	0.131347
3	A3	30	67.8589	4.17383	0.13085
3	A3	31	68.1247	4.14543	0.130228
3	A3	32	68.3905	4.1083	0.12961
3	A3	33	68.6563	4.06848	0.128942
3	A3	34	68.9222	4.03389	0.128052
3	A3	35	69.188	4.00529	0.126804
3	A3	36	69.4538	3.95457	0.12524
3	A3	37	69.7196	3.92164	0.123622
3	A3	38	69.9854	3.89965	0.122332
3	A3	39	70.2512	3.86354	0.121687
3	A3	40	70.517	3.8424	0.121776
3	A3	41	70.7829	3.8033	0.122422
3	A3	42	71.0487	3.77645	0.123309
3	A3	43	71.3145	3.72499	0.124168
3	A3	44	71.5803	3.6905	0.124915
3	A3	45	71.8461	3.66893	0.125643
3	A3	46	72.1119	3.63645	0.126515
3	A3	47	72.3777	3.59338	0.127639
3	A3	48	72.6435	3.56039	0.129001
3	A3	49	72.9094	3.52829	0.130462
3	A3	50	73.1752	3.48263	0.131789
3	A3	51	73.441	3.45884	0.132707
3	A3	52	73.7068	3.41599	0.132974
3	A3	53	73.9726	3.36606	0.132475
3	A3	54	74.2384	3.33123	0.131283
3	A3	55	74.5042	3.28972	0.129633
3	A3	56	74.7701	3.27385	0.127807
3	A3	57	75.0359	3.23472	0.126018
3	A3	58	75.3017	3.19125	0.124361
3	A3	59	75.5675	3.15783	0.122852
3	A3	60	75.8333	3.12913	0.121484
3	A3	61	76.0991	3.10377	0.120274
3	A3	62	76.3649	3.06508	0.119257
3	A3	63	76.6308	3.02967	0.118481
3	A3	64	76.8966	2.99998	0.117822
3	A3	65	77.1624	2.9691	0.11753
3	A3	66	77.4282	2.95548	0.11753
3	A3	67	77.694	2.90349	0.117657
3	A3	68	77.9598	2.86981	0.11773
3	A3	69	78.2256	2.84946	0.117636
3	A3	70	78.4914	2.80802	0.11737
3	A3	71	78.7573	2.78854	0.117025
3	A3	72	79.0231	2.74129	0.11678
3	A3	73	79.2889	2.72216	0.116895
3	A3	74	79.5547	2.68348	0.11777
3	A3	75	79.8205	2.66016	0.119636
3	A3	76	80.0863	2.6337	0.12317
3	A3	77	80.3521	2.58778	0.129866
3	A3	78	80.618	2.55752	0.141748
3	A3	79	80.8838	2.5426	0.161634
3	A3	80	81.1496	2.49249	0.192968
3	A3	81	81.4154	2.45939	0.239174
3	A3	82	81.6812	2.39699	0.302424
3	A3	83	81.947	2.32955	0.381866
3	A3	84	82.2128	2.22641	0.471888
3	A3	85	82.4787	2.0774	0.561394
3	A3	86	82.7445	1.80274	0.63514
3	A3	87	83.0103	1.43873	0.677425
3	A3	88	83.2761	1.00492	0.677127
3	A3	89	83.5419	0.610515	0.631949
3	A3	90	83.8077	0.38374	0.549706
3	A3	91	84.0735	0.301877	0.445838
3	A3	92	84.3394	0.282853	0.338253
3	A3	93	84.6052	0.274606	0.24196
3	A3	94	84.871	0.267533	0.165717
3	A3	95	85.1368	0.265558	0.109211
3	A3	96	85.4026	0.261144	0.0622746
3	A3	97	85.6684	0.258778	0.0348081
3	A3	98	85.9342	0.256076	0.0200116
3	A3	99	86.2001	0.253933	0.0125831
3	A3	100	86.4659	0.252582	0.00906102
3	A3	101	86.7317	0.249421	0.00747672
3	A3	102	86.9975	0.24988	0.0068158
3	A3	103	87.2633	0.245664	0.00657421
3	A3	104	87.5291	0.243156	0.00648875
3	A3	105	87.7949	0.243207	0.00641107
3	A3	106	88.0607	0.239987	0.00626288
3	A3	107	88.3266	0.237836	0.00602216
3	A3	108	88.5924	0.23475	0.00571127
3	A3	109	88.8582	0.236181	0.00537524
3	A3	110	89.124	0.233649	0.00505295
3	A3	111	89.3898	0.233007	0.00475606
3	A3	112	89.6556	0.230175	0.00447004
3	A3	113	89.9214	0.227635	0.00417558
3	A3	114	90.1873	0.228417	0.0038723
3	A3	115	90.4531	0.226997	0.00358359
3	A3	116	90.7189	0.226793	0.0033411
3	A3	117	90.9847	0.224619	0.00316505
3	A3	118	91.2505	0.223434	0.00305706
3	A3	119	91.5163	0.223671	0.00300788
3	A3	120	91.7821	0.222147	0.00300733
3	A3	121	92.048	0.220442	0.00304416
3	A3	122	92.3138	0.220584	0.00309635
3	A3	123	92.5796	0.219759	0.00312407
3	A3	124	92.8454	0.21747	0.00307801
3	A3	125	93.1112	0.214739	0.00292355
3	A3	126	93.377	0.215236	0.00266609
3	A3	127	93.6428	0.21525	0.00235636
3	A3	128	93.9086	0.214397	0.00206882
3	A3	129	94.1745	0.213773	0.00186531
3	A3	130	94.4403	0.213642	0.00176753
3	A3	131	94.7061	0.212964	0.00175353
4	A4	1	60.1503	5.35648	0.11755
4	A4	2	60.4161	5.3505	0.120126
4	A4	3	60.6819	5.29572	0.122461
4	A4	4	60.9477	5.26483	0.124153
4	A4	5	61.2136	5.22217	0.125062
4	A4	6	61.4794	5.20726	0.125333
4	A4	7	61.7452	5.15238	0.12529
4	A4	8	62.011	5.13449	0.125289
4	A4	9	62.2768	5.09222	0.125603
4	A4	10	62.5426	5.0583	0.126381
4	A4	11	62.8084	5.03525	0.127539
4	A4	12	63.0743	4.98317	0.128889
4	A4	13	63.3401	4.96198	0.130323
4	A4	14	63.6059	4.93367	0.13158
4	A4	15	63.8717	4.85911	0.132445
4	A4	16	64.1375	4.86158	0.132869
4	A4	17	64.4033	4.8024	0.133022
4	A4	18	64.6691	4.764	0.133246
4	A4	19	64.935	4.73952	0.133902
4	A4	20	65.2008	4.69954	0.135171
4	A4	21	65.4666	4.67663	0.136933
4	A4	22	65.7324	4.62844	0.138802
4	A4	23	65.9982	4.5882	0.140311
4	A4	24	66.264	4.53324	0.141125
4	A4	25	66.5298	4.50634	0.141147
4	A4	26	66.7956	4.46715	0.140476
4	A4	27	67.0615	4.42797	0.139285
4	A4	28	67.3273	4.39213	0.137736
4	A4	29	67.5931	4.34746	0.135997
4	A4	30	67.8589	4.30682	0.134287
4	A4	31	68.1247	4.27974	0.13289
4	A4	32	68.3905	4.24401	0.132068
4	A4	33	68.6563	4.20188	0.131928
4	A4	34	68.9222	4.17916	0.132335
4	A4	35	69.188	4.14937	0.132938
4	A4	36	69.4538	4.08846	0.133316
4	A4	37	69.7196	4.05895	0.133164
4	A4	38	69.9854	4.02121	0.132403
4	A4	39	70.2512	3.98729	0.131185
4	A4	40	70.517	3.95216	0.129808
4	A4	41	70.7829	3.91328	0.1286
4	A4	42	71.0487	3.87582	0.12783
4	A4	43	71.3145	3.85122	0.127654
4	A4	44	71.5803	3.8235	0.128122
4	A4	45	71.8461	3.77139	0.12924
4	A4	46	72.1119	3.74448	0.131013
4	A4	47	72.3777	3.70052	0.133415
4	A4	48	72.6435	3.67181	0.136269
4	A4	49	72.9094	3.6504	0.139126
4	A4	50	73.1752	3.59686	0.141303
4	A4	51	73.441	3.55009	0.142123
4	A4	52	73.7068	3.49115	0.141229
4	A4	53	73.9726	3.45953	0.138792
4	A4	54	74.2384	3.42516	0.135436
4	A4	55	74.5042	3.39708	0.131963
4	A4	56	74.7701	3.34791	0.129027
4	A4	57	75.0359	3.33091	0.126923
4	A4	58	75.3017	3.29237	0.125403
4	A4	59	75.5675	3.26651	0.124566
4	A4	60	75.8333	3.21224	0.124121
4	A4	61	76.0991	3.19006	0.123914
4	A4	62	76.3649	3.15393	0.123919
4	A4	63	76.6308	3.12074	0.1241
4	A4	64	76.8966	3.10004	0.124276
4	A4	65	77.1624	3.05668	0.124122
4	A4	66	77.4282	3.0089	0.123346
4	A4	67	77.694	2.98528	0.121905
4	A4	68	77.9598	2.94396	0.120108
4	A4	69	78.2256	2.91604	0.118499
4	A4	70	78.4914	2.88804	0.117593
4	A4	71	78.7573	2.87216	0.11765
4	A4	72	79.0231	2.8201	0.118634
4	A4	73	79.2889	2.79384	0.120412
4	A4	74	79.5547	2.76394	0.123084
4	A4	75	79.8205	2.71852	0.127239
4	A4	76	80.0863	2.6885	0.133159
4	A4	77	80.3521	2.66995	0.143226
4	A4	78	80.618	2.62902	0.15984
4	A4	79	80.8838	2.59241	0.186066
4	A4	80	81.1496	2.54204	0.225475
4	A4	81	81.4154	2.50074	0.2815
4	A4	82	81.6812	2.42194	0.355983
4	A4	83	81.947	2.34056	0.44707
4	A4	84	82.2128	2.24535	0.547266
4	A4	85	82.4787	2.06393	0.642994
4	A4	86	82.7445	1.76678	0.716809
4	A4	87	83.0103	1.31657	0.75218
4	A4	88	83.2761	0.906714	0.739136
4	A4	89	83.5419	0.577529	0.678159
4	A4	90	83.8077	0.380122	0.580317
4	A4	91	84.0735	0.297839	0.463494
4	A4	92	84.3394	0.270216	0.346582
4	A4	93	84.6052	0.258964	0.244266
4	A4	94	84.871	0.254427	0.164343
4	A4	95	85.1368	0.248205	0.104285
4	A4	96	85.4026	0.247274	0.0610487
4	A4	97	85.6684	0.242264	0.0354669
4	A4	98	85.9342	0.239714	0.0213899
4	A4	99	86.2001	0.238532	0.0140718
4	A4	100	86.4659	0.23589	0.0104033
4	A4	101	86.7317	0.234199	0.00859328
4	A4	102	86.9975	0.233245	0.00770032
4	A4	103	87.2633	0.23057	0.00724698
4	A4	104	87.5291	0.229244	0.00698309
4	A4	105	87.7949	0.226801	0.00677267
4	A4	106	88.0607	0.225645	0.00654916
4	A4	107	88.3266	0.224211	0.00629348
4	A4	108	88.5924	0.222298	0.0060154
4	A4	109	88.8582	0.222735	0.00573656
4	A4	110	89.124	0.219424	0.00548107
4	A4	111	89.3898	0.218147	0.00527257
4	A4	112	89.6556	0.219392	0.00513172
4	A4	113	89.9214	0.216207	0.00506897
4	A4	114	90.1873	0.216432	0.00507641
4	A4	115	90.4531	0.21472	0.00512707
4	A4	116	90.7189	0.212274	0.00518506
4	A4	117	90.9847	0.212347	0.00522024
4	A4	118	91.2505	0.210457	0.00521606
4	A4	119	91.5163	0.208991	0.00516517
4	A4	120	91.7821	0.20927	0.00505874
4	A4	121	92.048	0.207086	0.00488281
4	A4	122	92.3138	0.204904	0.00462974
4	A4	123	92.5796	0.204144	0.00431641
4	A4	124	92.8454	0.203893	0.00399225
4	A4	125	93.1112	0.203783	0.00372256
4	A4	126	93.377	0.204263	0.00355468
4	A4	127	93.6428	0.20241	0.00348906
4	A4	128	93.9086	0.201193	0.0034771
4	A4	129	94.1745	0.200154	0.00344856
4	A4	130	94.4403	0.199767	0.00334901
4	A4	131	94.7061	0.198498	0.00316346
5	A5	1	60.1503	4.92932	0.0873504
5	A5	2	60.4161	4.89951	0.0888853
5	A5	3	60.6819	4.88379	0.0904084
5	A5	4	60.9477	4.85377	0.0920181
5	A5	5	61.2136	4.83396	0.0938508
5	A5	6	61.4794	4.80071	0.0959825
5	A5	7	61.7452	4.79176	0.0983487
5	A5	8	62.011	4.74661	0.100772
5	A5	9	62.2768	4.72205	0.103059
5	A5	10	62.5426	4.692	0.105111
5	A5	11	62.8084	4.66195	0.106936
5	A5	12	63.0743	4.62161	0.108567
5	A5	13	63.3401	4.61928	0.109937
5	A5	14	63.6059	4.56945	0.11088
5	A5	15	63.8717	4.53465	0.11126
5	A5	16	64.1375	4.50296	0.11116
5	A5	17	64.4033	4.46848	0.110956
5	A5	18	64.6691	4.44043	0.111187
5	A5	19	64.935	4.42152	0.112276
5	A5	20	65.2008	4.40001	0.114326
5	A5	21	65.4666	4.35312	0.117103
5	A5	22	65.7324	4.31918	0.120196
5	A5	23	65.9982	4.28064	0.123206
5	A5	24	66.264	4.25235	0.125584
5	A5	25	66.5298	4.22722	0.127354
5	A5	26	66.7956	4.18204	0.128402
5	A5	27	67.0615	4.13407	0.128648
5	A5	28	67.3273	4.09717	0.12817
5	A5	29	67.5931	4.07679	0.127212
5	A5	30	67.8589	4.03168	0.126102
5	A5	31	68.1247	3.99922	0.125135
5	A5	32	68.3905	3.97134	0.124492
5	A5	33	68.6563	3.92291	0.12423
5	A5	34	68.9222	3.90578	0.124308
5	A5	35	69.188	3.86535	0.124637
5	A5	36	69.4538	3.82255	0.125111
5	A5	37	69.7196	3.7965	0.125628
5	A5	38	69.9854	3.76284	0.126089
5	A5	39	70.2512	3.71859	0.126407
5	A5	40	70.517	3.68945	0.126529
5	A5	41	70.7829	3.6557	0.126465
5	A5	42	71.0487	3.61036	0.126308
5	A5	43	71.3145	3.57369	0.126192
5	A5	44	71.5803	3.55378	0.126231
5	A5	45	71.8461	3.50922	0.126441
5	A5	46	72.1119	3.48335	0.126747
5	A5	47	72.3777	3.43196	0.127046
5	A5	48	72.6435	3.39473	0.127289
5	A5	49	72.9094	3.37714	0.127516
5	A5	50	73.1752	3.32877	0.127821
5	A5	51	73.441	3.29969	0.128323
5	A5	52	73.7068	3.25674	0.129156
5	A5	53	73.9726	3.22157	0.130466
5	A5	54	74.2384	3.19118	0.132358
5	A5	55	74.5042	3.15235	0.134804
5	A5	56	74.7701	3.11179	0.137522
5	A5	57	75.0359	3.0863	0.139968
5	A5	58	75.3017	3.03165	0.141465
5	A5	59	75.5675	2.98714	0.141456
5	A5	60	75.8333	2.93963	0.139761
5	A5	61	76.0991	2.89275	0.136686
5	A5	62	76.3649	2.86947	0.13292
5	A5	63	76.6308	2.83198	0.12927
5	A5	64	76.8966	2.7935	0.126381
5	A5	65	77.1624	2.76625	0.124549
5	A5	66	77.4282	2.74353	0.123711
5	A5	67	77.694	2.69125	0.123555
5	A5	68	77.9598	2.66018	0.123771
5	A5	69	78.2256	2.62972	0.124093
5	A5	70	78.4914	2.59511	0.124557
5	A5	71	78.7573	2.55333	0.125509
5	A5	72	79.0231	2.5184	0.127671
5	A5	73	79.2889	2.48887	0.132165
5	A5	74	79.5547	2.46176	0.140574
5	A5	75	79.8205	2.42147	0.155025
5	A5	76	80.0863	2.38819	0.178266
5	A5	77	80.3521	2.33671	0.213536
5	A5	78	80.618	2.29284	0.263945
5	A5	79	80.8838	2.24075	0.331146
5	A5	80	81.1496	2.15338	0.413436
5	A5	81	81.4154	2.04725	0.504023
5	A5	82	81.6812	1.9032	0.590619
5	A5	83	81.947	1.64812	0.657398
5	A5	84	82.2128	1.26232	0.68929
5	A5	85	82.4787	0.872146	0.677174
5	A5	86	82.7445	0.581938	0.621544
5	A5	87	83.0103	0.41339	0.532669
5	A5	88	83.2761	0.346305	0.427063
5	A5	89	83.5419	0.322018	0.321972
5	A5	90	83.8077	0.304472	0.230494
5	A5	91	84.0735	0.289285	0.159202
5	A5	92	84.3394	0.276198	0.106657
5	A5	93	84.6052	0.265724	0.069048
5	A5	94	84.871	0.257834	0.0455049
5	A5	95	85.1368	0.25296	0.0310843
5	A5	96	85.4026	0.2499	0.0221791
5	A5	97	85.6684	0.245598	0.0165362
5	A5	98	85.9342	0.246165	0.0128822
5	A5	99	86.2001	0.242677	0.0105131
5	A5	100	86.4659	0.239322	0.0090081
5	A5	101	86.7317	0.238158	0.00807752
5	A5	102	86.9975	0.236129	0.00750163
5	A5	103	87.2633	0.234556	0.00711418
5	A5	104	87.5291	0.230339	0.00680441
5	A5	105	87.7949	0.230336	0.0065197
5	A5	106	88.0607	0.22775	0.00625512
5	A5	107	88.3266	0.228372	0.00602729
5	A5	108	88.5924	0.225853	0.00584349
5	A5	109	88.8582	0.222981	0.00568534
5	A5	110	89.124	0.222994	0.00551617
5	A5	111	89.3898	0.22065	0.00530451
5	A5	112	89.6556	0.218343	0.00504624
5	A5	113	89.9214	0.218191	0.00476979
5	A5	114	90.1873	0.217219	0.00452285
5	A5	115	90.4531	0.216482	0.00434921
5	A5	116	90.7189	0.21439	0.00426891
5	A5	117	90.9847	0.213794	0.00426952
5	A5	118	91.2505	0.213493	0.00430979
5	A5	119	91.5163	0.210926	0.00433355
5	A5	120	91.7821	0.21045	0.00429051
5	A5	121	92.048	0.207124	0.00415665
5	A5	122	92.3138	0.2076	0.00394534
5	A5	123	92.5796	0.207221	0.00370124
5	A5	124	92.8454	0.206031	0.00347958
5	A5	125	93.1112	0.20508	0.00332361
5	A5	126	93.377	0.204374	0.0032519
5	A5	127	93.6428	0.203607	0.00325863
5	A5	128	93.9086	0.202209	0.00332002
5	A5	129	94.1745	0.202633	0.00340117
5	A5	130	94.4403	0.201253	0.00346369
5	A5	131	94.7061	0.197967	0.00347666
6	A6	1	60.1503	5.58243	0.106613
6	A6	2	60.4161	5.5442	0.108303
6	A6	3	60.6819	5.5304	0.110228
6	A6	4	60.9477	5.50365	0.112217
6	A6	5	61.2136	5.45466	0.114042
6	A6	6	61.4794	5.43931	0.115478
6	A6	7	61.7452	5.39835	0.116412
6	A6	8	62.011	5.36465	0.116943
6	A6	9	62.2768	5.32252	0.117376
6	A6	10	62.5426	5.29248	0.118071
6	A6	11	62.8084	5.27635	0.119181
6	A6	12	63.0743	5.25088	0.120497
6	A6	13	63.3401	5.1975	0.121541
6	A6	14	63.6059	5.1665	0.121906
6	A6	15	63.8717	5.11329	0.121594
6	A6	16	64.1375	5.08951	0.121099
6	A6	17	64.4033	5.06196	0.121153
6	A6	18	64.6691	5.04595	0.122297
6	A6	19	64.935	5.00721	0.124567
6	A6	20	65.2008	4.95132	0.127207
6	A6	21	65.4666	4.9507	0.129891
6	A6	22	65.7324	4.87622	0.132058
6	A6	23	65.9982	4.84758	0.133335
6	A6	24	66.264	4.81395	0.133569
6	A6	25	66.5298	4.78865	0.132822
6	A6	26	66.7956	4.72868	0.131363
6	A6	27	67.0615	4.67754	0.129645
6	A6	28	67.3273	4.6753	0.128198
6	A6	29	67.5931	4.63412	0.127435
6	A6	30	67.8589	4.60353	0.127468
6	A6	31	68.1247	4.5589	0.12806
6	A6	32	68.3905	4.53618	0.128758
6	A6	33	68.6563	4.4845	0.129123
6	A6	34	68.9222	4.44905	0.128926
6	A6	35	69.188	4.41247	0.128217
6	A6	36	69.4538	4.38035	0.127246
6	A6	37	69.7196	4.34101	0.126313
6	A6	38	69.9854	4.31346	0.125644
6	A6	39	70.2512	4.28663	0.125353
6	A6	40	70.517	4.22992	0.125487
6	A6	41	70.7829	4.20527	0.126081
6	A6	42	71.0487	4.17747	0.12718
6	A6	43	71.3145	4.13927	0.128784
6	A6	44	71.5803	4.101	0.130783
6	A6	45	71.8461	4.05505	0.132923
6	A6	46	72.1119	4.04331	0.134826
6	A6	47	72.3777	3.98	0.136096
6	A6	48	72.6435	3.94566	0.136451
6	A6	49	72.9094	3.89328	0.135826
6	A6	50	73.1752	3.87117	0.134393
6	A6	51	73.441	3.82556	0.132478
6	A6	52	73.7068	3.7906	0.13044
6	A6	53	73.9726	3.75755	0.128556
6	A6	54	74.2384	3.71499	0.126965
6	A6	55	74.5042	3.68878	0.125685
6	A6	56	74.7701	3.65939	0.124672
6	A6	57	75.0359	3.60967	0.123839
6	A6	58	75.3017	3.57892	0.123301
6	A6	59	75.5675	3.54427	0.123199
6	A6	60	75.8333	3.5259	0.123563
6	A6	61	76.0991	3.4844	0.124275
6	A6	62	76.3649	3.44837	0.12501
6	A6	63	76.6308	3.40338	0.125656
6	A6	64	76.8966	3.37375	0.126175
6	A6	65	77.1624	3.33663	0.126638
6	A6	66	77.4282	3.30074	0.127129
6	A6	67	77.694	3.29122	0.127656
6	A6	68	77.9598	3.22208	0.128224
6	A6	69	78.2256	3.19242	0.129078
6	A6	70	78.4914	3.15194	0.131029
6	A6	71	78.7573	3.1286	0.1357
6	A6	72	79.0231	3.08097	0.145667
6	A6	73	79.2889	3.06595	0.164472
6	A6	74	79.5547	3.02557	0.196541
6	A6	75	79.8205	2.982	0.24679
6	A6	76	80.0863	2.93692	0.319606
6	A6	77	80.3521	2.85648	0.416919
6	A6	78	80.618	2.76788	0.535585
6	A6	79	80.8838	2.63446	0.665127
6	A6	80	81.1496	2.42535	0.787452
6	A6	81	81.4154	2.05168	0.879926
6	A6	82	81.6812	1.50724	0.921616
6	A6	83	81.947	0.99528	0.900519
6	A6	84	82.2128	0.591927	0.818406
6	A6	85	82.4787	0.358772	0.690696
6	A6	86	82.7445	0.290702	0.541249
6	A6	87	83.0103	0.277859	0.39458
6	A6	88	83.2761	0.272905	0.269058
6	A6	89	83.5419	0.267579	0.173642
6	A6	90	83.8077	0.263209	0.106244
6	A6	91	84.0735	0.261001	0.0602581
6	A6	92	84.3394	0.255817	0.034459
6	A6	93	84.6052	0.253448	0.0211433
6	A6	94	84.871	0.249841	0.0146808
6	A6	95	85.1368	0.246398	0.0115988
6	A6	96	85.4026	0.244133	0.0100437
6	A6	97	85.6684	0.244201	0.00913804
6	A6	98	85.9342	0.240867	0.00849266
6	A6	99	86.2001	0.237216	0.00792909
6	A6	100	86.4659	0.235792	0.00736339
6	A6	101	86.7317	0.232708	0.00677386
6	A6	102	86.9975	0.231296	0.00619099
6	A6	103	87.2633	0.230385	0.00567941
6	A6	104	87.5291	0.230339	0.00530687
6	A6	105	87.7949	0.227802	0.00511149
6	A6	106	88.0607	0.227172	0.00508039
6	A6	107	88.3266	0.228035	0.00514931
6	A6	108	88.5924	0.222983	0.00522627
6	A6	109	88.8582	0.22124	0.00523
6	A6	110	89.124	0.221639	0.00512446
6	A6	111	89.3898	0.219174	0.00493179
6	A6	112	89.6556	0.21846	0.00471576
6	A6	113	89.9214	0.217351	0.00454759
6	A6	114	90.1873	0.217886	0.00447305
6	A6	115	90.4531	0.214812	0.00449653
6	A6	116	90.7189	0.213476	0.00458445
6	A6	117	90.9847	0.213044	0.00468006
6	A6	118	91.2505	0.212263	0.00472123
6	A6	119	91.5163	0.209845	0.00465754
6	A6	120	91.7821	0.207069	0.0044663
6	A6	121	92.048	0.207886	0.00416391
6	A6	122	92.3138	0.206586	0.00380463
6	A6	123	92.5796	0.205632	0.00346313
6	A6	124	92.8454	0.205118	0.00320492
6	A6	125	93.1112	0.205404	0.00305883
6	A6	126	93.377	0.204744	0.00300527
6	A6	127	93.6428	0.20269	0.00298729
6	A6	128	93.9086	0.201589	0.00293965
6	A6	129	94.1745	0.200459	0.00282034
6	A6	130	94.4403	0.201102	0.00262643
6	A6	131	94.7061	0.200412	0.00238671
7	A7	1	60.1503	5.64189	0.0967348
7	A7	2	60.4161	5.6166	0.0981657
7	A7	3	60.6819	5.60556	0.0993619
7	A7	4	60.9477	5.5424	0.100251
7	A7	5	61.2136	5.51832	0.100964
7	A7	6	61.4794	5.51624	0.101723
7	A7	7	61.7452	5.48449	0.10279
7	A7	8	62.011	5.4373	0.10399
7	A7	9	62.2768	5.41287	0.105168
7	A7	10	62.5426	5.38457	0.106235
7	A7	11	62.8084	5.34072	0.107212
7	A7	12	63.0743	5.32502	0.108145
7	A7	13	63.3401	5.31234	0.108973
7	A7	14	63.6059	5.24062	0.109534
7	A7	15	63.8717	5.22852	0.109697
7	A7	16	64.1375	5.1918	0.109505
7	A7	17	64.4033	5.17038	0.1092
7	A7	18	64.6691	5.11918	0.109101
7	A7	19	64.935	5.11559	0.109444
7	A7	20	65.2008	5.0731	0.110298
7	A7	21	65.4666	5.04824	0.11161
7	A7	22	65.7324	4.99353	0.113324
7	A7	23	65.9982	4.99105	0.115449
7	A7	24	66.264	4.93337	0.118015
7	A7	25	66.5298	4.9207	0.120948
7	A7	26	66.7956	4.89118	0.123969
7	A7	27	67.0615	4.82593	0.126616
7	A7	28	67.3273	4.82291	0.128386
7	A7	29	67.5931	4.76229	0.12893
7	A7	30	67.8589	4.72729	0.128201
7	A7	31	68.1247	4.69424	0.126504
7	A7	32	68.3905	4.66051	0.124425
7	A7	33	68.6563	4.61692	0.122672
7	A7	34	68.9222	4.59742	0.121855
7	A7	35	69.188	4.56571	0.122285
7	A7	36	69.4538	4.52121	0.123832
7	A7	37	69.7196	4.50314	0.125949
7	A7	38	69.9854	4.46559	0.127879
7	A7	39	70.2512	4.41949	0.129008
7	A7	40	70.517	4.3704	0.129181
7	A7	41	70.7829	4.3386	0.128781
7	A7	42	71.0487	4.30301	0.128503
7	A7	43	71.3145	4.28677	0.128957
7	A7	44	71.5803	4.25083	0.130381
7	A7	45	71.8461	4.19952	0.132623
7	A7	46	72.1119	4.15789	0.13539
7	A7	47	72.3777	4.13242	0.138517
7	A7	48	72.6435	4.08722	0.14216
7	A7	49	72.9094	4.05386	0.1469
7	A7	50	73.1752	4.01182	0.153896
7	A7	51	73.441	3.96321	0.165175
7	A7	52	73.7068	3.92032	0.183985
7	A7	53	73.9726	3.89756	0.215063
7	A7	54	74.2384	3.83985	0.264521
7	A7	55	74.5042	3.77896	0.339062
7	A7	56	74.7701	3.73754	0.444251
7	A7	57	75.0359	3.66274	0.581931
7	A7	58	75.3017	3.54427	0.747417
7	A7	59	75.5675	3.37236	0.927647
7	A7	60	75.8333	3.10971	1.10161
7	A7	61	76.0991	2.70732	1.24372
7	A7	62	76.3649	2.23117	1.32954
7	A7	63	76.6308	1.70208	1.34218
7	A7	64	76.8966	1.27458	1.27701
7	A7	65	77.1624	0.900384	1.14305
7	A7	66	77.4282	0.591044	0.960664
7	A7	67	77.694	0.413106	0.756315
7	A7	68	77.9598	0.356187	0.556222
7	A7	69	78.2256	0.34304	0.380874
7	A7	70	78.4914	0.339528	0.241877
7	A7	71	78.7573	0.33641	0.141735
7	A7	72	79.0231	0.331966	0.0795843
7	A7	73	79.2889	0.32962	0.0457596
7	A7	74	79.5547	0.325204	0.0273943
7	A7	75	79.8205	0.321379	0.0183741
7	A7	76	80.0863	0.319402	0.0144248
7	A7	77	80.3521	0.315495	0.0129596
7	A7	78	80.618	0.311586	0.0126022
7	A7	79	80.8838	0.307644	0.012702
7	A7	80	81.1496	0.303533	0.012981
7	A7	81	81.4154	0.301372	0.0133219
7	A7	82	81.6812	0.29554	0.0136578
7	A7	83	81.947	0.291829	0.0139245
7	A7	84	82.2128	0.288723	0.0140524
7	A7	85	82.4787	0.282127	0.0139835
7	A7	86	82.7445	0.278269	0.0136963
7	A7	87	83.0103	0.273069	0.0132207
7	A7	88	83.2761	0.269374	0.0126287
7	A7	89	83.5419	0.267921	0.0120033
7	A7	90	83.8077	0.263727	0.0114032
7	A7	91	84.0735	0.261074	0.0108449
7	A7	92	84.3394	0.256275	0.0103102
7	A7	93	84.6052	0.254038	0.00977096
7	A7	94	84.871	0.251445	0.00921168
7	A7	95	85.1368	0.247794	0.00863668
7	A7	96	85.4026	0.246523	0.0080636
7	A7	97	85.6684	0.243895	0.00751187
7	A7	98	85.9342	0.242223	0.00699721
7	A7	99	86.2001	0.239599	0.00653335
7	A7	100	86.4659	0.237022	0.00613529
7	A7	101	86.7317	0.235925	0.00581715
7	A7	102	86.9975	0.23489	0.00558323
7	A7	103	87.2633	0.231424	0.00541939
7	A7	104	87.5291	0.231459	0.00529281
7	A7	105	87.7949	0.228634	0.00516276
7	A7	106	88.0607	0.228039	0.00499787
7	A7	107	88.3266	0.224792	0.00479011
7	A7	108	88.5924	0.223274	0.00455608
7	A7	109	88.8582	0.2247	0.00432433
7	A7	110	89.124	0.222591	0.00411652
7	A7	111	89.3898	0.219605	0.0039379
7	A7	112	89.6556	0.219763	0.00378416
7	A7	113	89.9214	0.217518	0.00365757
7	A7	114	90.1873	0.216717	0.00357435
7	A7	115	90.4531	0.217256	0.00355345
7	A7	116	90.7189	0.214706	0.00359409
7	A7	117	90.9847	0.214745	0.0036618
7	A7	118	91.2505	0.212047	0.00369929
7	A7	119	91.5163	0.210273	0.00365748
7	A7	120	91.7821	0.208511	0.00352529
7	A7	121	92.048	0.209452	0.00333441
7	A7	122	92.3138	0.208358	0.0031351
7	A7	123	92.5796	0.207604	0.0029608
7	A7	124	92.8454	0.205115	0.00280864
7	A7	125	93.1112	0.205287	0.00264837
7	A7	126	93.377	0.203428	0.00244976
7	A7	127	93.6428	0.203126	0.00220638
7	A7	128	93.9086	0.202921	0.00194006
7	A7	129	94.1745	0.201571	0.00168635
7	A7	130	94.4403	0.202867	0.00147321
7	A7	131	94.7061	0.201443	0.00130738
8	A8	1	60.1503	4.91439	0.111682
8	A8	2	60.4161	4.88425	0.11276
8	A8	3	60.6819	4.87878	0.114177
8	A8	4	60.9477	4.83854	0.115492
8	A8	5	61.2136	4.79526	0.116237
8	A8	6	61.4794	4.76748	0.116122
8	A8	7	61.7452	4.72928	0.115183
8	A8	8	62.011	4.70207	0.113768
8	A8	9	62.2768	4.67484	0.112419
8	A8	10	62.5426	4.637	0.111645
8	A8	11	62.8084	4.61446	0.111698
8	A8	12	63.0743	4.59134	0.112448
8	A8	13	63.3401	4.55782	0.113419
8	A8	14	63.6059	4.52889	0.11402
8	A8	15	63.8717	4.48192	0.113871
8	A8	16	64.1375	4.44063	0.11303
8	A8	17	64.4033	4.43026	0.111981
8	A8	18	64.6691	4.39379	0.111377
8	A8	19	64.935	4.37695	0.111725
8	A8	20	65.2008	4.3439	0.113179
8	A8	21	65.4666	4.30316	0.11554
8	A8	22	65.7324	4.27977	0.11838
8	A8	23	65.9982	4.25125	0.120704
8	A8	24	66.264	4.20084	0.122339
8	A8	25	66.5298	4.19072	0.123416
8	A8	26	66.7956	4.13196	0.123883
8	A8	27	67.0615	4.09549	0.123881
8	A8	28	67.3273	4.06905	0.123677
8	A8	29	67.5931	4.04525	0.123541
8	A8	30	67.8589	4.00397	0.123627
8	A8	31	68.1247	3.97738	0.123934
8	A8	32	68.3905	3.93156	0.124362
8	A8	33	68.6563	3.89493	0.124801
8	A8	34	68.9222	3.87284	0.125181
8	A8	35	69.188	3.83337	0.125485
8	A8	36	69.4538	3.79964	0.125731
8	A8	37	69.7196	3.75167	0.125959
8	A8	38	69.9854	3.72975	0.126222
8	A8	39	70.2512	3.69111	0.126562
8	A8	40	70.517	3.66956	0.126988
8	A8	41	70.7829	3.60609	0.12748
8	A8	42	71.0487	3.58697	0.128012
8	A8	43	71.3145	3.55193	0.128597
8	A8	44	71.5803	3.51586	0.129315
8	A8	45	71.8461	3.46831	0.130347
8	A8	46	72.1119	3.43427	0.131957
8	A8	47	72.3777	3.40603	0.134447
8	A8	48	72.6435	3.3676	0.138082
8	A8	49	72.9094	3.33591	0.143044
8	A8	50	73.1752	3.2795	0.149418
8	A8	51	73.441	3.24159	0.157189
8	A8	52	73.7068	3.1942	0.166218
8	A8	53	73.9726	3.15499	0.176185
8	A8	54	74.2384	3.08915	0.186555
8	A8	55	74.5042	3.02264	0.196616
8	A8	56	74.7701	2.95151	0.205587
8	A8	57	75.0359	2.88661	0.212719
8	A8	58	75.3017	2.80532	0.217378
8	A8	59	75.5675	2.73288	0.219082
8	A8	60	75.8333	2.64805	0.217543
8	A8	61	76.0991	2.57336	0.212716
8	A8	62	76.3649	2.50102	0.204861
8	A8	63	76.6308	2.43511	0.194555
8	A8	64	76.8966	2.36145	0.182641
8	A8	65	77.1624	2.32149	0.170087
8	A8	66	77.4282	2.28072	0.157818
8	A8	67	77.694	2.24121	0.146571
8	A8	68	77.9598	2.19071	0.136844
8	A8	69	78.2256	2.16625	0.128926
8	A8	70	78.4914	2.13527	0.122963
8	A8	71	78.7573	2.10943	0.118816
8	A8	72	79.0231	2.0769	0.116247
8	A8	73	79.2889	2.0436	0.117006
8	A8	74	79.5547	2.02562	0.121094
8	A8	75	79.8205	1.98753	0.128101
8	A8	76	80.0863	1.96009	0.140232
8	A8	77	80.3521	1.92588	0.159504
8	A8	78	80.618	1.88145	0.188218
8	A8	79	80.8838	1.84668	0.228206
8	A8	80	81.1496	1.78414	0.279583
8	A8	81	81.4154	1.71577	0.339324
8	A8	82	81.6812	1.60271	0.40038
8	A8	83	81.947	1.42748	0.452205
8	A8	84	82.2128	1.18677	0.483188
8	A8	85	82.4787	0.826079	0.484443
8	A8	86	82.7445	0.48531	0.453383
8	A8	87	83.0103	0.315341	0.395169
8	A8	88	83.2761	0.286401	0.321093
8	A8	89	83.5419	0.281747	0.244592
8	A8	90	83.8077	0.277515	0.176911
8	A8	91	84.0735	0.274301	0.124392
8	A8	92	84.3394	0.270725	0.0748285
8	A8	93	84.6052	0.266809	0.0429304
8	A8	94	84.871	0.264624	0.0251042
8	A8	95	85.1368	0.261687	0.015958
8	A8	96	85.4026	0.257253	0.0115122
8	A8	97	85.6684	0.256392	0.00932867
8	A8	98	85.9342	0.255678	0.00813507
8	A8	99	86.2001	0.252002	0.00736372
8	A8	100	86.4659	0.249829	0.00680687
8	A8	101	86.7317	0.247327	0.0064126
8	A8	102	86.9975	0.2475	0.00617513
8	A8	103	87.2633	0.246561	0.00607651
8	A8	104	87.5291	0.242467	0.00606454
8	A8	105	87.7949	0.242555	0.00606368
8	A8	106	88.0607	0.238117	0.00600709
8	A8	107	88.3266	0.237122	0.00586413
8	A8	108	88.5924	0.237484	0.00564354
8	A8	109	88.8582	0.235107	0.00537468
8	A8	110	89.124	0.23301	0.00508687
8	A8	111	89.3898	0.232177	0.00480462
8	A8	112	89.6556	0.229929	0.00455593
8	A8	113	89.9214	0.2297	0.00437781
8	A8	114	90.1873	0.229688	0.00430591
8	A8	115	90.4531	0.227506	0.00435392
8	A8	116	90.7189	0.226565	0.00449875
8	A8	117	90.9847	0.224031	0.00468266
8	A8	118	91.2505	0.224176	0.00483149
8	A8	119	91.5163	0.22111	0.00487837
8	A8	120	91.7821	0.220527	0.0047842
8	A8	121	92.048	0.217388	0.00454853
8	A8	122	92.3138	0.217287	0.00420795
8	A8	123	92.5796	0.217316	0.00382029
8	A8	124	92.8454	0.215333	0.00344123
8	A8	125	93.1112	0.215533	0.0031045
8	A8	126	93.377	0.213457	0.002816
8	A8	127	93.6428	0.213446	0.00256289
8	A8	128	93.9086	0.21307	0.00232817
8	A8	129	94.1745	0.211958	0.00210113
8	A8	130	94.4403	0.21075	0.00187939
8	A8	131	94.7061	0.212446	0.0016643
9	A9	1	60.1503	5.03457	0.105767
9	A9	2	60.4161	4.97716	0.106768
9	A9	3	60.6819	4.97166	0.107943
9	A9	4	60.9477	4.93758	0.109507
9	A9	5	61.2136	4.91865	0.111583
9	A9	6	61.4794	4.89043	0.114043
9	A9	7	61.7452	4.83991	0.11649
9	A9	8	62.011	4.83335	0.118413
9	A9	9	62.2768	4.77838	0.119459
9	A9	10	62.5426	4.7413	0.119628
9	A9	11	62.8084	4.71372	0.119284
9	A9	12	63.0743	4.67853	0.11895
9	A9	13	63.3401	4.66626	0.119022
9	A9	14	63.6059	4.62329	0.119587
9	A9	15	63.8717	4.58779	0.120443
9	A9	16	64.1375	4.55657	0.121288
9	A9	17	64.4033	4.52297	0.121929
9	A9	18	64.6691	4.48143	0.122374
9	A9	19	64.935	4.46141	0.122788
9	A9	20	65.2008	4.42472	0.123415
9	A9	21	65.4666	4.39161	0.124438
9	A9	22	65.7324	4.35481	0.126014
9	A9	23	65.9982	4.32681	0.128253
9	A9	24	66.264	4.27765	0.131156
9	A9	25	66.5298	4.26581	0.134517
9	A9	26	66.7956	4.22659	0.137871
9	A9	27	67.0615	4.17915	0.140609
9	A9	28	67.3273	4.14241	0.14221
9	A9	29	67.5931	4.08368	0.142456
9	A9	30	67.8589	4.06143	0.141497
9	A9	31	68.1247	4.02809	0.139744
9	A9	32	68.3905	3.98358	0.137711
9	A9	33	68.6563	3.95008	0.135896
9	A9	34	68.9222	3.89865	0.134707
9	A9	35	69.188	3.87957	0.134376
9	A9	36	69.4538	3.85936	0.134865
9	A9	37	69.7196	3.80636	0.135836
9	A9	38	69.9854	3.76258	0.136749
9	A9	39	70.2512	3.74025	0.137073
9	A9	40	70.517	3.69049	0.136482
9	A9	41	70.7829	3.64554	0.134973
9	A9	42	71.0487	3.62958	0.13284
9	A9	43	71.3145	3.57063	0.130578
9	A9	44	71.5803	3.55461	0.128714
9	A9	45	71.8461	3.50108	0.127634
9	A9	46	72.1119	3.49814	0.12745
9	A9	47	72.3777	3.44925	0.127981
9	A9	48	72.6435	3.41178	0.128872
9	A9	49	72.9094	3.37262	0.1298
9	A9	50	73.1752	3.34147	0.130627
9	A9	51	73.441	3.30218	0.131426
9	A9	52	73.7068	3.2777	0.132384
9	A9	53	73.9726	3.23017	0.133659
9	A9	54	74.2384	3.20001	0.135256
9	A9	55	74.5042	3.16305	0.136973
9	A9	56	74.7701	3.12415	0.138425
9	A9	57	75.0359	3.09302	0.13915
9	A9	58	75.3017	3.04882	0.138818
9	A9	59	75.5675	2.99619	0.137427
9	A9	60	75.8333	2.96073	0.135395
9	A9	61	76.0991	2.94049	0.13347
9	A9	62	76.3649	2.90005	0.132553
9	A9	63	76.6308	2.87436	0.133541
9	A9	64	76.8966	2.82151	0.137308
9	A9	65	77.1624	2.79899	0.144815
9	A9	66	77.4282	2.76751	0.157279
9	A9	67	77.694	2.73291	0.176376
9	A9	68	77.9598	2.67931	0.20442
9	A9	69	78.2256	2.62973	0.244376
9	A9	70	78.4914	2.5752	0.299422
9	A9	71	78.7573	2.515	0.371832
9	A9	72	79.0231	2.43459	0.461267
9	A9	73	79.2889	2.3285	0.563035
9	A9	74	79.5547	2.19047	0.667281
9	A9	75	79.8205	1.9663	0.759919
9	A9	76	80.0863	1.64814	0.825482
9	A9	77	80.3521	1.34063	0.851127
9	A9	78	80.618	1.03199	0.830332
9	A9	79	80.8838	0.76574	0.764885
9	A9	80	81.1496	0.552195	0.664416
9	A9	81	81.4154	0.414645	0.543731
9	A9	82	81.6812	0.348475	0.418989
9	A9	83	81.947	0.314143	0.304033
9	A9	84	82.2128	0.300091	0.207981
9	A9	85	82.4787	0.292504	0.134541
9	A9	86	82.7445	0.287503	0.0849862
9	A9	87	83.0103	0.282916	0.0531392
9	A9	88	83.2761	0.281318	0.0338536
9	A9	89	83.5419	0.275122	0.0228706
9	A9	90	83.8077	0.271203	0.0168643
9	A9	91	84.0735	0.267634	0.0135887
9	A9	92	84.3394	0.264948	0.0117056
9	A9	93	84.6052	0.263989	0.0104969
9	A9	94	84.871	0.260398	0.00960397
9	A9	95	85.1368	0.257909	0.0088537
9	A9	96	85.4026	0.252616	0.0081702
9	A9	97	85.6684	0.253008	0.00753307
9	A9	98	85.9342	0.252584	0.00695074
9	A9	99	86.2001	0.250065	0.00643946
9	A9	100	86.4659	0.246926	0.00601432
9	A9	101	86.7317	0.244375	0.00569076
9	A9	102	86.9975	0.244625	0.00548546
9	A9	103	87.2633	0.244053	0.00540686
9	A9	104	87.5291	0.241199	0.00544132
9	A9	105	87.7949	0.238792	0.00554778
9	A9	106	88.0607	0.238183	0.00566761
9	A9	107	88.3266	0.236571	0.00574204
9	A9	108	88.5924	0.234223	0.00572799
9	A9	109	88.8582	0.231389	0.00560673
9	A9	110	89.124	0.231545	0.0053856
9	A9	111	89.3898	0.228946	0.00509403
9	A9	112	89.6556	0.228343	0.00477393
9	A9	113	89.9214	0.226405	0.00446752
9	A9	114	90.1873	0.225516	0.00420738
9	A9	115	90.4531	0.225764	0.00401112
9	A9	116	90.7189	0.222138	0.0038811
9	A9	117	90.9847	0.222633	0.00380576
9	A9	118	91.2505	0.221975	0.00376184
9	A9	119	91.5163	0.220266	0.00371903
9	A9	120	91.7821	0.218945	0.00365026
9	A9	121	92.048	0.216895	0.00354417
9	A9	122	92.3138	0.216287	0.00340989
9	A9	123	92.5796	0.216753	0.00326758
9	A9	124	92.8454	0.216333	0.00312985
9	A9	125	93.1112	0.21289	0.00299068
9	A9	126	93.377	0.212293	0.00283248
9	A9	127	93.6428	0.212917	0.00264543
9	A9	128	93.9086	0.2108	0.00244004
9	A9	129	94.1745	0.211557	0.00224198
9	A9	130	94.4403	0.210543	0.00207452
9	A9	131	94.7061	0.210074	0.00194404
10	A10	1	60.1503	5.40544	0.113825
10	A10	2	60.4161	5.38009	0.117201
10	A10	3	60.6819	5.36104	0.12005
10	A10	4	60.9477	5.29855	0.121807
10	A10	5	61.2136	5.26021	0.122368
10	A10	6	61.4794	5.24593	0.12215
10	A10	7	61.7452	5.2054	0.121868
10	A10	8	62.011	5.17483	0.122156
10	A10	9	62.2768	5.14962	0.123272
10	A10	10	62.5426	5.12277	0.125037
10	A10	11	62.8084	5.07673	0.127029
10	A10	12	63.0743	5.03328	0.12886
10	A10	13	63.3401	5.01387	0.130263
10	A10	14	63.6059	4.9584	0.131032
10	A10	15	63.8717	4.93643	0.131776
10	A10	16	64.1375	4.90811	0.132535
10	A10	17	64.4033	4.86132	0.133243
10	A10	18	64.6691	4.83245	0.133794
10	A10	19	64.935	4.77693	0.134155
10	A10	20	65.2008	4.74221	0.134439
10	A10	21	65.4666	4.72359	0.134872
10	A10	22	65.7324	4.67286	0.135668
10	A10	23	65.9982	4.64195	0.136897
10	A10	24	66.264	4.60397	0.138415
10	A10	25	66.5298	4.57526	0.139912
10	A10	26	66.7956	4.51853	0.141042
10	A10	27	67.0615	4.47916	0.141584
10	A10	28	67.3273	4.42795	0.141531
10	A10	29	67.5931	4.39663	0.141057
10	A10	30	67.8589	4.36455	0.140394
10	A10	31	68.1247	4.31313	0.139695
10	A10	32	68.3905	4.28655	0.138979
10	A10	33	68.6563	4.2395	0.1382
10	A10	34	68.9222	4.20715	0.137358
10	A10	35	69.188	4.13889	0.136563
10	A10	36	69.4538	4.12931	0.135982
10	A10	37	69.7196	4.09865	0.135705
10	A10	38	69.9854	4.05537	0.135643
10	A10	39	70.2512	4.02126	0.135554
10	A10	40	70.517	3.96489	0.135207
10	A10	41	70.7829	3.93755	0.134549
10	A10	42	71.0487	3.88279	0.133757
10	A10	43	71.3145	3.87265	0.133141
10	A10	44	71.5803	3.82546	0.132942
10	A10	45	71.8461	3.79632	0.133192
10	A10	46	72.1119	3.75467	0.133706
10	A10	47	72.3777	3.7338	0.134205
10	A10	48	72.6435	3.65817	0.134486
10	A10	49	72.9094	3.64042	0.134528
10	A10	50	73.1752	3.60121	0.13446
10	A10	51	73.441	3.57284	0.134444
10	A10	52	73.7068	3.53501	0.134554
10	A10	53	73.9726	3.48939	0.134739
10	A10	54	74.2384	3.4531	0.13487
10	A10	55	74.5042	3.41124	0.134816
10	A10	56	74.7701	3.39233	0.134497
10	A10	57	75.0359	3.32841	0.133905
10	A10	58	75.3017	3.30402	0.133104
10	A10	59	75.5675	3.2698	0.132215
10	A10	60	75.8333	3.22758	0.131382
10	A10	61	76.0991	3.20039	0.130721
10	A10	62	76.3649	3.15325	0.130268
10	A10	63	76.6308	3.13688	0.129844
10	A10	64	76.8966	3.09758	0.129258
10	A10	65	77.1624	3.0449	0.128379
10	A10	66	77.4282	3.0206	0.127107
10	A10	67	77.694	2.98102	0.125559
10	A10	68	77.9598	2.95418	0.12399
10	A10	69	78.2256	2.91984	0.122636
10	A10	70	78.4914	2.8897	0.121614
10	A10	71	78.7573	2.8582	0.120939
10	A10	72	79.0231	2.81334	0.120617
10	A10	73	79.2889	2.78704	0.120704
10	A10	74	79.5547	2.75386	0.121251
10	A10	75	79.8205	2.73834	0.122179
10	A10	76	80.0863	2.69352	0.123208
10	A10	77	80.3521	2.65897	0.123956
10	A10	78	80.618	2.6161	0.12415
10	A10	79	80.8838	2.58255	0.123796
10	A10	80	81.1496	2.55487	0.123179
10	A10	81	81.4154	2.52641	0.122687
10	A10	82	81.6812	2.49298	0.122602
10	A10	83	81.947	2.459	0.122985
10	A10	84	82.2128	2.42113	0.123702
10	A10	85	82.4787	2.39082	0.124513
10	A10	86	82.7445	2.36026	0.125171
10	A10	87	83.0103	2.32172	0.125487
10	A10	88	83.2761	2.28585	0.125369
10	A10	89	83.5419	2.25142	0.124862
10	A10	90	83.8077	2.21476	0.124136
10	A10	91	84.0735	2.18462	0.123433
10	A10	92	84.3394	2.15824	0.122972
10	A10	93	84.6052	2.11636	0.122891
10	A10	94	84.871	2.08853	0.123262
10	A10	95	85.1368	2.05174	0.124212
10	A10	96	85.4026	2.01537	0.126131
10	A10	97	85.6684	1.99158	0.129942
10	A10	98	85.9342	1.95253	0.134399
10	A10	99	86.2001	1.91018	0.142647
10	A10	100	86.4659	1.88313	0.157111
10	A10	101	86.7317	1.83553	0.180514
10	A10	102	86.9975	1.78206	0.21514
10	A10	103	87.2633	1.72024	0.2615
10	A10	104	87.5291	1.63211	0.316789
10	A10	105	87.7949	1.49127	0.373892
10	A10	106	88.0607	1.26508	0.421974
10	A10	107	88.3266	0.910143	0.449225
10	A10	108	88.5924	0.482594	0.447073
10	A10	109	88.8582	0.271281	0.413923
10	A10	110	89.124	0.242434	0.356236
10	A10	111	89.3898	0.238509	0.286163
10	A10	112	89.6556	0.234879	0.216941
10	A10	113	89.9214	0.235069	0.158543
10	A10	114	90.1873	0.235026	0.105355
10	A10	115	90.4531	0.231777	0.05784
10	A10	116	90.7189	0.231056	0.0304265
10	A10	117	90.9847	0.229178	0.0163123
10	A10	118	91.2505	0.229552	0.00976798
10	A10	119	91.5163	0.223925	0.00695063
10	A10	120	91.7821	0.226081	0.00571283
10	A10	121	92.048	0.224666	0.00504825
10	A10	122	92.3138	0.222654	0.00457661
10	A10	123	92.5796	0.221698	0.00420055
10	A10	124	92.8454	0.223127	0.00392023
10	A10	125	93.1112	0.221272	0.00374722
10	A10	126	93.377	0.220965	0.00367314
10	A10	127	93.6428	0.219011	0.00366658
10	A10	128	93.9086	0.218472	0.00368315
10	A10	129	94.1745	0.219464	0.00367822
10	A10	130	94.4403	0.217235	0.00361738
10	A10	131	94.7061	0.214718	0.00348429
11	A11	1	60.1503	5.29911	0.106633
11	A11	2	60.4161	5.26013	0.107621
11	A11	3	60.6819	5.22358	0.108472
11	A11	4	60.9477	5.1992	0.109307
11	A11	5	61.2136	5.18724	0.110301
11	A11	6	61.4794	5.15735	0.111538
11	A11	7	61.7452	5.10525	0.112923
11	A11	8	62.011	5.08723	0.114226
11	A11	9	62.2768	5.0589	0.11521
11	A11	10	62.5426	5.02036	0.115742
11	A11	11	62.8084	4.98617	0.115868
11	A11	12	63.0743	4.96384	0.115807
11	A11	13	63.3401	4.91815	0.115886
11	A11	14	63.6059	4.89109	0.116406
11	A11	15	63.8717	4.87699	0.11752
11	A11	16	64.1375	4.84182	0.119167
11	A11	17	64.4033	4.79707	0.121165
11	A11	18	64.6691	4.76649	0.122925
11	A11	19	64.935	4.72801	0.124677
11	A11	20	65.2008	4.71544	0.126526
11	A11	21	65.4666	4.65835	0.128478
11	A11	22	65.7324	4.64034	0.130486
11	A11	23	65.9982	4.59158	0.13245
11	A11	24	66.264	4.54771	0.134252
11	A11	25	66.5298	4.53067	0.135773
11	A11	26	66.7956	4.47958	0.136894
11	A11	27	67.0615	4.43993	0.137496
11	A11	28	67.3273	4.40375	0.1375
11	A11	29	67.5931	4.36389	0.136915
11	A11	30	67.8589	4.31693	0.135851
11	A11	31	68.1247	4.28758	0.134499
11	A11	32	68.3905	4.25346	0.133083
11	A11	33	68.6563	4.21205	0.131791
11	A11	34	68.9222	4.17772	0.130742
11	A11	35	69.188	4.12798	0.129953
11	A11	36	69.4538	4.1334	0.129339
11	A11	37	69.7196	4.06379	0.128757
11	A11	38	69.9854	4.02691	0.12808
11	A11	39	70.2512	4.0057	0.127268
11	A11	40	70.517	3.96193	0.126398
11	A11	41	70.7829	3.93516	0.125629
11	A11	42	71.0487	3.89735	0.125138
11	A11	43	71.3145	3.85665	0.125042
11	A11	44	71.5803	3.83439	0.125337
11	A11	45	71.8461	3.79916	0.125882
11	A11	46	72.1119	3.77193	0.126467
11	A11	47	72.3777	3.71705	0.126939
11	A11	48	72.6435	3.68213	0.127323
11	A11	49	72.9094	3.65425	0.127819
11	A11	50	73.1752	3.62717	0.128674
11	A11	51	73.441	3.5833	0.129977
11	A11	52	73.7068	3.55886	0.131548
11	A11	53	73.9726	3.51825	0.132985
11	A11	54	74.2384	3.4723	0.13386
11	A11	55	74.5042	3.42743	0.133926
11	A11	56	74.7701	3.38882	0.133208
11	A11	57	75.0359	3.36315	0.131938
11	A11	58	75.3017	3.3271	0.130389
11	A11	59	75.5675	3.28518	0.128745
11	A11	60	75.8333	3.25093	0.127068
11	A11	61	76.0991	3.22699	0.125359
11	A11	62	76.3649	3.16959	0.123642
11	A11	63	76.6308	3.14754	0.121978
11	A11	64	76.8966	3.13108	0.120113
11	A11	65	77.1624	3.08504	0.1184
11	A11	66	77.4282	3.05151	0.117078
11	A11	67	77.694	3.01685	0.116294
11	A11	68	77.9598	2.99443	0.116174
11	A11	69	78.2256	2.97102	0.116715
11	A11	70	78.4914	2.92946	0.117681
11	A11	71	78.7573	2.90689	0.118655
11	A11	72	79.0231	2.86471	0.119251
11	A11	73	79.2889	2.81611	0.119396
11	A11	74	79.5547	2.79921	0.119512
11	A11	75	79.8205	2.77318	0.120525
11	A11	76	80.0863	2.73048	0.123279
11	A11	77	80.3521	2.71209	0.128911
11	A11	78	80.618	2.67994	0.139491
11	A11	79	80.8838	2.64246	0.157503
11	A11	80	81.1496	2.60422	0.186169
11	A11	81	81.4154	2.56765	0.229146
11	A11	82	81.6812	2.51598	0.28954
11	A11	83	81.947	2.4492	0.368161
11	A11	84	82.2128	2.34984	0.461419
11	A11	85	82.4787	2.22438	0.559824
11	A11	86	82.7445	2.01012	0.648337
11	A11	87	83.0103	1.64816	0.709404
11	A11	88	83.2761	1.20425	0.72817
11	A11	89	83.5419	0.740315	0.697883
11	A11	90	83.8077	0.433923	0.62286
11	A11	91	84.0735	0.306321	0.517319
11	A11	92	84.3394	0.274699	0.400527
11	A11	93	84.6052	0.261776	0.290598
11	A11	94	84.871	0.254856	0.199788
11	A11	95	85.1368	0.251837	0.132877
11	A11	96	85.4026	0.249673	0.0783626
11	A11	97	85.6684	0.245831	0.0434435
11	A11	98	85.9342	0.245144	0.0242349
11	A11	99	86.2001	0.242611	0.0145282
11	A11	100	86.4659	0.241676	0.00999826
11	A11	101	86.7317	0.238922	0.0080386
11	A11	102	86.9975	0.237197	0.00725143
11	A11	103	87.2633	0.234058	0.00695521
11	A11	104	87.5291	0.233414	0.00684246
11	A11	105	87.7949	0.232038	0.00677889
11	A11	106	88.0607	0.22994	0.00669869
11	A11	107	88.3266	0.227723	0.0065593
11	A11	108	88.5924	0.225253	0.00633376
11	A11	109	88.8582	0.22424	0.00602005
11	A11	110	89.124	0.222105	0.00564604
11	A11	111	89.3898	0.222118	0.00525927
11	A11	112	89.6556	0.221116	0.00490658
11	A11	113	89.9214	0.218318	0.00461669
11	A11	114	90.1873	0.218239	0.00439633
11	A11	115	90.4531	0.217256	0.00423741
11	A11	116	90.7189	0.216295	0.00412659
11	A11	117	90.9847	0.214749	0.00405019
11	A11	118	91.2505	0.21324	0.00399415
11	A11	119	91.5163	0.214398	0.00394239
11	A11	120	91.7821	0.211306	0.00387913
11	A11	121	92.048	0.211307	0.00379599
11	A11	122	92.3138	0.208262	0.00369974
11	A11	123	92.5796	0.209211	0.00361235
11	A11	124	92.8454	0.20934	0.00355855
11	A11	125	93.1112	0.206863	0.0035482
11	A11	126	93.377	0.206591	0.00356666
11	A11	127	93.6428	0.204959	0.00358281
11	A11	128	93.9086	0.203473	0.00356888
11	A11	129	94.1745	0.203356	0.00351594
11	A11	130	94.4403	0.203132	0.00343515
11	A11	131	94.7061	0.201441	0.00334612
12	A12	1	60.1503	5.47721	0.127954
12	A12	2	60.4161	5.42453	0.129453
12	A12	3	60.6819	5.36533	0.129689
12	A12	4	60.9477	5.3392	0.128621
12	A12	5	61.2136	5.30599	0.1266
12	A12	6	61.4794	5.27431	0.12456
12	A12	7	61.7452	5.2411	0.123378
12	A12	8	62.011	5.21393	0.123547
12	A12	9	62.2768	5.17631	0.125009
12	A12	10	62.5426	5.15481	0.127212
12	A12	11	62.8084	5.10444	0.129367
12	A12	12	63.0743	5.07306	0.130612
12	A12	13	63.3401	5.02921	0.130958
12	A12	14	63.6059	4.97752	0.130601
12	A12	15	63.8717	4.95391	0.130064
12	A12	16	64.1375	4.92389	0.129917
12	A12	17	64.4033	4.90146	0.130491
12	A12	18	64.6691	4.84897	0.131789
12	A12	19	64.935	4.82377	0.133604
12	A12	20	65.2008	4.76838	0.135729
12	A12	21	65.4666	4.74114	0.138073
12	A12	22	65.7324	4.69771	0.140596
12	A12	23	65.9982	4.67161	0.143129
12	A12	24	66.264	4.62803	0.145262
12	A12	25	66.5298	4.58194	0.146432
12	A12	26	66.7956	4.53169	0.146183
12	A12	27	67.0615	4.48712	0.144431
12	A12	28	67.3273	4.43879	0.141565
12	A12	29	67.5931	4.41519	0.138295
12	A12	30	67.8589	4.37526	0.135352
12	A12	31	68.1247	4.3359	0.133208
12	A12	32	68.3905	4.32164	0.131956
12	A12	33	68.6563	4.26439	0.131393
12	A12	34	68.9222	4.22795	0.131208
12	A12	35	69.188	4.19444	0.131143
12	A12	36	69.4538	4.16796	0.131064
12	A12	37	69.7196	4.12067	0.130941
12	A12	38	69.9854	4.08201	0.130794
12	A12	39	70.2512	4.0553	0.130665
12	A12	40	70.517	4.01761	0.130607
12	A12	41	70.7829	3.97637	0.130681
12	A12	42	71.0487	3.93674	0.130941
12	A12	43	71.3145	3.90956	0.131386
12	A12	44	71.5803	3.87502	0.131926
12	A12	45	71.8461	3.82972	0.132406
12	A12	46	72.1119	3.79798	0.13269
12	A12	47	72.3777	3.75331	0.132759
12	A12	48	72.6435	3.71014	0.132735
12	A12	49	72.9094	3.68711	0.132808
12	A12	50	73.1752	3.65456	0.133099
12	A12	51	73.441	3.60589	0.133558
12	A12	52	73.7068	3.57817	0.13398
12	A12	53	73.9726	3.5279	0.134097
12	A12	54	74.2384	3.4948	0.133703
12	A12	55	74.5042	3.46186	0.132728
12	A12	56	74.7701	3.41471	0.131261
12	A12	57	75.0359	3.38332	0.129514
12	A12	58	75.3017	3.34257	0.127531
12	A12	59	75.5675	3.31718	0.125787
12	A12	60	75.8333	3.28819	0.124471
12	A12	61	76.0991	3.24091	0.12363
12	A12	62	76.3649	3.20991	0.123227
12	A12	63	76.6308	3.18064	0.12317
12	A12	64	76.8966	3.14692	0.123321
12	A12	65	77.1624	3.10626	0.123453
12	A12	66	77.4282	3.07848	0.123271
12	A12	67	77.694	3.04864	0.122495
12	A12	68	77.9598	2.99633	0.121028
12	A12	69	78.2256	2.96371	0.119085
12	A12	70	78.4914	2.93554	0.117191
12	A12	71	78.7573	2.91023	0.116003
12	A12	72	79.0231	2.87805	0.116053
12	A12	73	79.2889	2.84966	0.117569
12	A12	74	79.5547	2.82185	0.120508
12	A12	75	79.8205	2.783	0.124868
12	A12	76	80.0863	2.74778	0.130935
12	A12	77	80.3521	2.69681	0.139433
12	A12	78	80.618	2.67384	0.153302
12	A12	79	80.8838	2.6457	0.175981
12	A12	80	81.1496	2.60617	0.211595
12	A12	81	81.4154	2.55401	0.264148
12	A12	82	81.6812	2.50558	0.336188
12	A12	83	81.947	2.4222	0.426947
12	A12	84	82.2128	2.30894	0.530457
12	A12	85	82.4787	2.15298	0.63464
12	A12	86	82.7445	1.92734	0.722549
12	A12	87	83.0103	1.51539	0.776235
12	A12	88	83.2761	1.0856	0.782287
12	A12	89	83.5419	0.695993	0.73676
12	A12	90	83.8077	0.440083	0.647045
12	A12	91	84.0735	0.319842	0.52957
12	A12	92	84.3394	0.280642	0.404388
12	A12	93	84.6052	0.264146	0.289186
12	A12	94	84.871	0.25698	0.195218
12	A12	95	85.1368	0.251752	0.125891
12	A12	96	85.4026	0.250939	0.0736027
12	A12	97	85.6684	0.247627	0.0418219
12	A12	98	85.9342	0.245696	0.024019
12	A12	99	86.2001	0.241753	0.0146988
12	A12	100	86.4659	0.239382	0.0100143
12	A12	101	86.7317	0.238596	0.00764064
12	A12	102	86.9975	0.234987	0.00634681
12	A12	103	87.2633	0.235074	0.00556032
12	A12	104	87.5291	0.233499	0.00504643
12	A12	105	87.7949	0.233039	0.00471573
12	A12	106	88.0607	0.229841	0.00452638
12	A12	107	88.3266	0.230901	0.00444371
12	A12	108	88.5924	0.228167	0.00442947
12	A12	109	88.8582	0.226991	0.00444417
12	A12	110	89.124	0.225827	0.00445315
12	A12	111	89.3898	0.223667	0.00443026
12	A12	112	89.6556	0.222894	0.00435781
12	A12	113	89.9214	0.222351	0.00422458
12	A12	114	90.1873	0.219329	0.00402813
12	A12	115	90.4531	0.2178	0.00378266
12	A12	116	90.7189	0.219047	0.00352608
12	A12	117	90.9847	0.21593	0.00331458
12	A12	118	91.2505	0.216445	0.00319947
12	A12	119	91.5163	0.216999	0.00319608
12	A12	120	91.7821	0.215202	0.00326531
12	A12	121	92.048	0.21286	0.00332595
12	A12	122	92.3138	0.210611	0.00329518
12	A12	123	92.5796	0.210123	0.00313397
12	A12	124	92.8454	0.210021	0.00286862
12	A12	125	93.1112	0.209879	0.00257599
12	A12	126	93.377	0.207726	0.00234272
12	A12	127	93.6428	0.208949	0.00222306
12	A12	128	93.9086	0.20847	0.0022167
12	A12	129	94.1745	0.206922	0.00227475
12	A12	130	94.4403	0.204934	0.00232829
12	A12	131	94.7061	0.204373	0.00232315
13	A13	1	60.1503	4.99186	0.0939377
13	A13	2	60.4161	4.9509	0.0960176
13	A13	3	60.6819	4.94745	0.0974627
13	A13	4	60.9477	4.89574	0.0980038
13	A13	5	61.2136	4.85986	0.0978046
13	A13	6	61.4794	4.85009	0.0974192
13	A13	7	61.7452	4.81595	0.0975009
13	A13	8	62.011	4.8047	0.0984527
13	A13	9	62.2768	4.77791	0.10024
13	A13	10	62.5426	4.74431	0.102469
13	A13	11	62.8084	4.70519	0.104654
13	A13	12	63.0743	4.67431	0.10645
13	A13	13	63.3401	4.6577	0.107741
13	A13	14	63.6059	4.62129	0.108591
13	A13	15	63.8717	4.58722	0.109151
13	A13	16	64.1375	4.554	0.109614
13	A13	17	64.4033	4.53086	0.110192
13	A13	18	64.6691	4.49728	0.111083
13	A13	19	64.935	4.4655	0.112411
13	A13	20	65.2008	4.44452	0.114192
13	A13	21	65.4666	4.40869	0.116355
13	A13	22	65.7324	4.36509	0.118813
13	A13	23	65.9982	4.34262	0.121499
13	A13	24	66.264	4.29672	0.124038
13	A13	25	66.5298	4.28557	0.126456
13	A13	26	66.7956	4.23408	0.1285
13	A13	27	67.0615	4.20098	0.129812
13	A13	28	67.3273	4.15541	0.130172
13	A13	29	67.5931	4.11579	0.129635
13	A13	30	67.8589	4.08004	0.128544
13	A13	31	68.1247	4.05186	0.127366
13	A13	32	68.3905	4.01235	0.126485
13	A13	33	68.6563	3.99423	0.126051
13	A13	34	68.9222	3.93909	0.125971
13	A13	35	69.188	3.90646	0.126015
13	A13	36	69.4538	3.88548	0.125956
13	A13	37	69.7196	3.83699	0.125683
13	A13	38	69.9854	3.80004	0.125245
13	A13	39	70.2512	3.76595	0.12482
13	A13	40	70.517	3.73797	0.124628
13	A13	41	70.7829	3.70659	0.124818
13	A13	42	71.0487	3.65926	0.125383
13	A13	43	71.3145	3.64069	0.126161
13	A13	44	71.5803	3.59286	0.126894
13	A13	45	71.8461	3.56379	0.127344
13	A13	46	72.1119	3.51074	0.12738
13	A13	47	72.3777	3.49478	0.127014
13	A13	48	72.6435	3.44167	0.126367
13	A13	49	72.9094	3.41438	0.125614
13	A13	50	73.1752	3.39233	0.124957
13	A13	51	73.441	3.33522	0.124643
13	A13	52	73.7068	3.31196	0.12497
13	A13	53	73.9726	3.26598	0.126207
13	A13	54	74.2384	3.25684	0.128438
13	A13	55	74.5042	3.21762	0.131404
13	A13	56	74.7701	3.16607	0.1345
13	A13	57	75.0359	3.14141	0.136968
13	A13	58	75.3017	3.07861	0.138198
13	A13	59	75.5675	3.04333	0.137968
13	A13	60	75.8333	3.00016	0.136494
13	A13	61	76.0991	2.97038	0.134266
13	A13	62	76.3649	2.92714	0.131799
13	A13	63	76.6308	2.89831	0.129432
13	A13	64	76.8966	2.86239	0.127276
13	A13	65	77.1624	2.82401	0.12531
13	A13	66	77.4282	2.78206	0.12353
13	A13	67	77.694	2.75494	0.122053
13	A13	68	77.9598	2.72391	0.120989
13	A13	69	78.2256	2.68954	0.120832
13	A13	70	78.4914	2.66495	0.121844
13	A13	71	78.7573	2.61139	0.123945
13	A13	72	79.0231	2.60641	0.12744
13	A13	73	79.2889	2.55228	0.132812
13	A13	74	79.5547	2.51336	0.141036
13	A13	75	79.8205	2.48262	0.153845
13	A13	76	80.0863	2.44174	0.173848
13	A13	77	80.3521	2.40106	0.204375
13	A13	78	80.618	2.35801	0.248865
13	A13	79	80.8838	2.30071	0.309682
13	A13	80	81.1496	2.22749	0.386433
13	A13	81	81.4154	2.12545	0.474249
13	A13	82	81.6812	1.99874	0.562959
13	A13	83	81.947	1.76394	0.638118
13	A13	84	82.2128	1.44697	0.684323
13	A13	85	82.4787	1.06021	0.689972
13	A13	86	82.7445	0.714198	0.651541
13	A13	87	83.0103	0.482583	0.575247
13	A13	88	83.2761	0.37679	0.475112
13	A13	89	83.5419	0.338477	0.368287
13	A13	90	83.8077	0.318833	0.269834
13	A13	91	84.0735	0.302758	0.189206
13	A13	92	84.3394	0.290172	0.129451
13	A13	93	84.6052	0.276131	0.0840793
13	A13	94	84.871	0.268473	0.0543608
13	A13	95	85.1368	0.263132	0.036012
13	A13	96	85.4026	0.260025	0.0247388
13	A13	97	85.6684	0.255474	0.0176506
13	A13	98	85.9342	0.253763	0.0130379
13	A13	99	86.2001	0.251831	0.00996674
13	A13	100	86.4659	0.249901	0.00793175
13	A13	101	86.7317	0.2485	0.00663339
13	A13	102	86.9975	0.246786	0.00586034
13	A13	103	87.2633	0.246061	0.00543676
13	A13	104	87.5291	0.24401	0.00520894
13	A13	105	87.7949	0.242495	0.00505345
13	A13	106	88.0607	0.238548	0.00489047
13	A13	107	88.3266	0.240511	0.00468972
13	A13	108	88.5924	0.238726	0.00446232
13	A13	109	88.8582	0.235261	0.00424317
13	A13	110	89.124	0.235754	0.00407115
13	A13	111	89.3898	0.235197	0.00397246
13	A13	112	89.6556	0.233538	0.00394898
13	A13	113	89.9214	0.232513	0.00397636
13	A13	114	90.1873	0.230815	0.00401624
13	A13	115	90.4531	0.228886	0.00403706
13	A13	116	90.7189	0.226318	0.004028
13	A13	117	90.9847	0.228872	0.00399281
13	A13	118	91.2505	0.226908	0.00392836
13	A13	119	91.5163	0.224894	0.00381141
13	A13	120	91.7821	0.221706	0.00361253
13	A13	121	92.048	0.221536	0.00332756
13	A13	122	92.3138	0.221129	0.00299726
13	A13	123	92.5796	0.221418	0.00269231
13	A13	124	92.8454	0.221618	0.00247354
13	A13	125	93.1112	0.218767	0.0023588
13	A13	126	93.377	0.218761	0.00232042
13	A13	127	93.6428	0.216895	0.00230908
13	A13	128	93.9086	0.218034	0.00228073
13	A13	129	94.1745	0.216713	0.0022092
13	A13	130	94.4403	0.2152	0.00208475
13	A13	131	94.7061	0.214267	0.00191014
14	A14	1	60.1503	5.7047	0.111402
14	A14	2	60.4161	5.67378	0.11245
14	A14	3	60.6819	5.62877	0.11295
14	A14	4	60.9477	5.59753	0.112974
14	A14	5	61.2136	5.57531	0.11292
14	A14	6	61.4794	5.54385	0.113287
14	A14	7	61.7452	5.52605	0.114392
14	A14	8	62.011	5.4808	0.116167
14	A14	9	62.2768	5.45045	0.118185
14	A14	10	62.5426	5.42595	0.119861
14	A14	11	62.8084	5.38727	0.120718
14	A14	12	63.0743	5.33801	0.120626
14	A14	13	63.3401	5.30894	0.119869
14	A14	14	63.6059	5.27624	0.119029
14	A14	15	63.8717	5.25435	0.11871
14	A14	16	64.1375	5.21898	0.119272
14	A14	17	64.4033	5.19818	0.120681
14	A14	18	64.6691	5.14378	0.122579
14	A14	19	64.935	5.12758	0.124475
14	A14	20	65.2008	5.08253	0.125977
14	A14	21	65.4666	5.04276	0.126748
14	A14	22	65.7324	5.01773	0.127246
14	A14	23	65.9982	4.96794	0.127851
14	A14	24	66.264	4.94019	0.128956
14	A14	25	66.5298	4.90999	0.130794
14	A14	26	66.7956	4.88665	0.133302
14	A14	27	67.0615	4.84216	0.136102
14	A14	28	67.3273	4.79451	0.138647
14	A14	29	67.5931	4.75079	0.140441
14	A14	30	67.8589	4.71455	0.141207
14	A14	31	68.1247	4.66113	0.140928
14	A14	32	68.3905	4.64276	0.13978
14	A14	33	68.6563	4.57364	0.138039
14	A14	34	68.9222	4.55942	0.136003
14	A14	35	69.188	4.51017	0.13395
14	A14	36	69.4538	4.46745	0.132098
14	A14	37	69.7196	4.44354	0.130553
14	A14	38	69.9854	4.41584	0.129302
14	A14	39	70.2512	4.36889	0.128247
14	A14	40	70.517	4.32376	0.1273
14	A14	41	70.7829	4.29872	0.126473
14	A14	42	71.0487	4.27169	0.125838
14	A14	43	71.3145	4.22483	0.125776
14	A14	44	71.5803	4.18966	0.12657
14	A14	45	71.8461	4.17014	0.128124
14	A14	46	72.1119	4.13095	0.130385
14	A14	47	72.3777	4.09295	0.132935
14	A14	48	72.6435	4.06004	0.135179
14	A14	49	72.9094	4.0125	0.136556
14	A14	50	73.1752	3.96423	0.136765
14	A14	51	73.441	3.91285	0.13588
14	A14	52	73.7068	3.89555	0.134285
14	A14	53	73.9726	3.85491	0.132467
14	A14	54	74.2384	3.81387	0.130784
14	A14	55	74.5042	3.78684	0.129368
14	A14	56	74.7701	3.74768	0.128179
14	A14	57	75.0359	3.70964	0.127158
14	A14	58	75.3017	3.66794	0.126362
14	A14	59	75.5675	3.63901	0.125919
14	A14	60	75.8333	3.61364	0.126186
14	A14	61	76.0991	3.57421	0.127033
14	A14	62	76.3649	3.54873	0.128307
14	A14	63	76.6308	3.50844	0.129618
14	A14	64	76.8966	3.45628	0.130564
14	A14	65	77.1624	3.41788	0.130914
14	A14	66	77.4282	3.40291	0.130701
14	A14	67	77.694	3.34562	0.130221
14	A14	68	77.9598	3.31163	0.129956
14	A14	69	78.2256	3.2796	0.130499
14	A14	70	78.4914	3.25611	0.132556
14	A14	71	78.7573	3.21171	0.137059
14	A14	72	79.0231	3.17584	0.14544
14	A14	73	79.2889	3.13838	0.159986
14	A14	74	79.5547	3.09006	0.18412
14	A14	75	79.8205	3.06468	0.222312
14	A14	76	80.0863	3.00642	0.279275
14	A14	77	80.3521	2.94676	0.358229
14	A14	78	80.618	2.86523	0.458395
14	A14	79	80.8838	2.74621	0.572568
14	A14	80	81.1496	2.56621	0.686191
14	A14	81	81.4154	2.23381	0.779324
14	A14	82	81.6812	1.69799	0.831744
14	A14	83	81.947	1.14774	0.829621
14	A14	84	82.2128	0.687568	0.770826
14	A14	85	82.4787	0.395427	0.666148
14	A14	86	82.7445	0.295437	0.53566
14	A14	87	83.0103	0.274037	0.401975
14	A14	88	83.2761	0.267239	0.283562
14	A14	89	83.5419	0.265074	0.190821
14	A14	90	83.8077	0.261892	0.125726
14	A14	91	84.0735	0.257305	0.0704938
14	A14	92	84.3394	0.254866	0.0388457
14	A14	93	84.6052	0.252206	0.0222515
14	A14	94	84.871	0.2491	0.0141493
14	A14	95	85.1368	0.245601	0.0103282
14	A14	96	85.4026	0.244391	0.00847439
14	A14	97	85.6684	0.24241	0.00748464
14	A14	98	85.9342	0.242528	0.00689043
14	A14	99	86.2001	0.239078	0.00649721
14	A14	100	86.4659	0.237506	0.00621076
14	A14	101	86.7317	0.23451	0.005978
14	A14	102	86.9975	0.232353	0.00577141
14	A14	103	87.2633	0.233009	0.00557684
14	A14	104	87.5291	0.231294	0.00537919
14	A14	105	87.7949	0.228643	0.00515846
14	A14	106	88.0607	0.226221	0.00490313
14	A14	107	88.3266	0.225237	0.0046285
14	A14	108	88.5924	0.225394	0.00437655
14	A14	109	88.8582	0.224959	0.0041918
14	A14	110	89.124	0.223746	0.00408962
14	A14	111	89.3898	0.220889	0.00404483
14	A14	112	89.6556	0.220283	0.00400878
14	A14	113	89.9214	0.218906	0.00394011
14	A14	114	90.1873	0.217978	0.00382583
14	A14	115	90.4531	0.217127	0.00368112
14	A14	116	90.7189	0.215784	0.00353475
14	A14	117	90.9847	0.21495	0.00341215
14	A14	118	91.2505	0.214661	0.00332525
14	A14	119	91.5163	0.213076	0.00326928
14	A14	120	91.7821	0.212699	0.00322566
14	A14	121	92.048	0.210879	0.00316978
14	A14	122	92.3138	0.210714	0.00308174
14	A14	123	92.5796	0.20881	0.00295674
14	A14	124	92.8454	0.208556	0.00280902
14	A14	125	93.1112	0.207729	0.00266652
14	A14	126	93.377	0.207921	0.00255769
14	A14	127	93.6428	0.206978	0.00249752
14	A14	128	93.9086	0.204986	0.0024808
14	A14	129	94.1745	0.205451	0.00248545
14	A14	130	94.4403	0.205508	0.00248322
14	A14	131	94.7061	0.202245	0.00245205
15	A15	1	60.1503	5.6121	0.092585
15	A15	2	60.4161	5.59255	0.0942443
15	A15	3	60.6819	5.56126	0.0955654
15	A15	4	60.9477	5.52953	0.0964207
15	A15	5	61.2136	5.50116	0.0969817
15	A15	6	61.4794	5.471	0.0976606
15	A15	7	61.7452	5.44409	0.0988991
15	A15	8	62.011	5.43317	0.100804
15	A15	9	62.2768	5.40571	0.103076
15	A15	10	62.5426	5.3483	0.105113
15	A15	11	62.8084	5.33892	0.106336
15	A15	12	63.0743	5.29302	0.106507
15	A15	13	63.3401	5.2532	0.10588
15	A15	14	63.6059	5.2282	0.105066
15	A15	15	63.8717	5.21349	0.104708
15	A15	16	64.1375	5.17254	0.105149
15	A15	17	64.4033	5.16213	0.106298
15	A15	18	64.6691	5.11851	0.107746
15	A15	19	64.935	5.07547	0.109075
15	A15	20	65.2008	5.04987	0.110124
15	A15	21	65.4666	5.02379	0.111062
15	A15	22	65.7324	4.97773	0.112265
15	A15	23	65.9982	4.96863	0.114064
15	A15	24	66.264	4.92759	0.116545
15	A15	25	66.5298	4.88271	0.119467
15	A15	26	66.7956	4.8748	0.122352
15	A15	27	67.0615	4.81943	0.124672
15	A15	28	67.3273	4.77792	0.126049
15	A15	29	67.5931	4.73991	0.126383
15	A15	30	67.8589	4.70994	0.125829
15	A15	31	68.1247	4.67485	0.124701
15	A15	32	68.3905	4.63872	0.123339
15	A15	33	68.6563	4.59261	0.12204
15	A15	34	68.9222	4.57476	0.121017
15	A15	35	69.188	4.52868	0.120374
15	A15	36	69.4538	4.49965	0.120088
15	A15	37	69.7196	4.47718	0.120025
15	A15	38	69.9854	4.42178	0.120037
15	A15	39	70.2512	4.40566	0.120062
15	A15	40	70.517	4.34499	0.120167
15	A15	41	70.7829	4.32456	0.120484
15	A15	42	71.0487	4.31335	0.121095
15	A15	43	71.3145	4.25499	0.121989
15	A15	44	71.5803	4.22158	0.12313
15	A15	45	71.8461	4.16952	0.124567
15	A15	46	72.1119	4.1625	0.126447
15	A15	47	72.3777	4.11601	0.128943
15	A15	48	72.6435	4.08655	0.132216
15	A15	49	72.9094	4.03445	0.136557
15	A15	50	73.1752	4.00217	0.142699
15	A15	51	73.441	3.95924	0.152221
15	A15	52	73.7068	3.90993	0.167844
15	A15	53	73.9726	3.88664	0.193559
15	A15	54	74.2384	3.8433	0.234474
15	A15	55	74.5042	3.78302	0.296265
15	A15	56	74.7701	3.7371	0.383993
15	A15	57	75.0359	3.64206	0.500148
15	A15	58	75.3017	3.56028	0.6422
15	A15	59	75.5675	3.38729	0.800516
15	A15	60	75.8333	3.16151	0.957932
15	A15	61	76.0991	2.79399	1.09198
15	A15	62	76.3649	2.3116	1.17971
15	A15	63	76.6308	1.76175	1.20377
15	A15	64	76.8966	1.32421	1.15741
15	A15	65	77.1624	0.925072	1.04665
15	A15	66	77.4282	0.606178	0.888679
15	A15	67	77.694	0.413181	0.707243
15	A15	68	77.9598	0.343743	0.526647
15	A15	69	78.2256	0.332145	0.366409
15	A15	70	78.4914	0.328067	0.238052
15	A15	71	78.7573	0.324588	0.14466
15	A15	72	79.0231	0.320749	0.083241
15	A15	73	79.2889	0.316116	0.0470397
15	A15	74	79.5547	0.316694	0.0271115
15	A15	75	79.8205	0.313119	0.0171671
15	A15	76	80.0863	0.309533	0.0127555
15	A15	77	80.3521	0.307926	0.0111497
15	A15	78	80.618	0.30439	0.0108682
15	A15	79	80.8838	0.30252	0.0111718
15	A15	80	81.1496	0.299286	0.0116913
15	A15	81	81.4154	0.295296	0.0122184
15	A15	82	81.6812	0.290246	0.0126192
15	A15	83	81.947	0.287657	0.0128163
15	A15	84	82.2128	0.281181	0.0127904
15	A15	85	82.4787	0.27807	0.012573
15	A15	86	82.7445	0.276514	0.0122225
15	A15	87	83.0103	0.272587	0.011798
15	A15	88	83.2761	0.268058	0.0113411
15	A15	89	83.5419	0.264198	0.0108719
15	A15	90	83.8077	0.263906	0.0103927
15	A15	91	84.0735	0.259924	0.00989515
15	A15	92	84.3394	0.256448	0.00936897
15	A15	93	84.6052	0.253724	0.00881316
15	A15	94	84.871	0.251495	0.00824422
15	A15	95	85.1368	0.249849	0.00769507
15	A15	96	85.4026	0.24734	0.00720238
15	A15	97	85.6684	0.246028	0.00678969
15	A15	98	85.9342	0.245403	0.0064574
15	A15	99	86.2001	0.24221	0.00618548
15	A15	100	86.4659	0.240098	0.00594608
15	A15	101	86.7317	0.238173	0.00571566
15	A15	102	86.9975	0.237849	0.00548121
15	A15	103	87.2633	0.234712	0.00524057
15	A15	104	87.5291	0.234069	0.00500131
15	A15	105	87.7949	0.231919	0.00477899
15	A15	106	88.0607	0.232886	0.00459243
15	A15	107	88.3266	0.229841	0.00445482
15	A15	108	88.5924	0.229084	0.00436471
15	A15	109	88.8582	0.229101	0.00430376
15	A15	110	89.124	0.225718	0.00424372
15	A15	111	89.3898	0.225955	0.00416004
15	A15	112	89.6556	0.224511	0.00404537
15	A15	113	89.9214	0.221905	0.00391461
15	A15	114	90.1873	0.222579	0.00379689
15	A15	115	90.4531	0.221753	0.0037172
15	A15	116	90.7189	0.221491	0.00367849
15	A15	117	90.9847	0.21813	0.00365735
15	A15	118	91.2505	0.218083	0.00361772
15	A15	119	91.5163	0.216719	0.00353346
15	A15	120	91.7821	0.216352	0.00340408
15	A15	121	92.048	0.214991	0.00325385
15	A15	122	92.3138	0.214368	0.00311681
15	A15	123	92.5796	0.213895	0.00301915
15	A15	124	92.8454	0.21386	0.00296882
15	A15	125	93.1112	0.210967	0.00295736
15	A15	126	93.377	0.211792	0.00296899
15	A15	127	93.6428	0.209573	0.00298929
15	A15	128	93.9086	0.210487	0.00300732
15	A15	129	94.1745	0.209113	0.00301315
15	A15	130	94.4403	0.206942	0.00299658
15	A15	131	94.7061	0.20696	0.00295106
16	A16	1	60.1503	4.8271	0.114583
16	A16	2	60.4161	4.81815	0.114548
16	A16	3	60.6819	4.78297	0.114929
16	A16	4	60.9477	4.74733	0.115557
16	A16	5	61.2136	4.72353	0.116193
[truncated: 46,762 more rows]
