# Supplementary material for: Differential Effects of Turmeric Bioactive Compounds on Neuroinflammation and Mitochondrial Homeostasis in Brain Regions in a Rodent Model of Neuropathic Pain
Source: Metabolites. 2026 Jun 25;16(7):442. doi: 10.3390/metabo16070442 (PMC13414451; doi:10.3390/metabo16070442)
Supplement: Supplementary file 1 [file metabolites-16-00442-s001.zip › File S3. 8 November 2023 102709 HPC NRF1, NFkB, GFAP, CD11b, IBA1, DRP1, MFN1_QuantStudio 12K Flex_export.xls]

## Sheet: Sample Setup
Barcode
Block Type	384-Well Block
Calibration Background is expired	No
Calibration Background performed on	07-06-2023
Calibration Pure Dye ROX is expired	No
Calibration Pure Dye ROX performed on	07-06-2023
Calibration Pure Dye SYBR is expired	No
Calibration Pure Dye SYBR performed on	07-06-2023
Calibration ROI is expired	No
Calibration ROI performed on	07-06-2023
Calibration Uniformity is expired	No
Calibration Uniformity performed on	07-06-2023
Chemistry	SYBR_GREEN
Comment
Date Created	11-08-2023 10:27:53 AM CST
Date Modified	11-08-2023 12:23:48 PM CST
Experiment File Name	C:\Users\Public\Desktop\experiments\Shen\Students\Xiaobo\2023-11-08 102709 HPCR Curcumin Xiaobo Plate1.eds
Experiment Name	2023-11-08 102709 HPCR Curcumin Xiaobo Plate1
Experiment Run Start Time	11-08-2023 11:36:26 AM CST
Experiment Run Stop Time	11-08-2023 13:26:08 PM CST
Experiment Type	Comparative Cт (ΔΔCт)
Instrument Name	285880228
Instrument Serial Number	285880228
Instrument Type	QuantStudio 12K Flex
Passive Reference	ROX
Quantification Cycle Method	Ct
Signal Smoothing On	true
Stage/ Cycle where Analysis is performed	Stage 2, Step 2
User Name
Well	Well Position	Sample Name	Sample Color	Biogroup Name	Biogroup Color	Target Name	Target Color	Task	Reporter	Quencher	Quantity	Comments
1	A1	Sample 1	RGB(176,23,31)			NRF1	RGB(176,23,31)	UNKNOWN	SYBR	None
2	A2	Sample 1	RGB(176,23,31)			b-actin	RGB(0,0,255)	UNKNOWN	SYBR	None
3	A3	Sample 1	RGB(176,23,31)			NFkB	RGB(0,139,69)	UNKNOWN	SYBR	None
4	A4	Sample 1	RGB(176,23,31)			GFAP	RGB(238,238,0)	UNKNOWN	SYBR	None
5	A5	Sample 1	RGB(176,23,31)			CD11b	RGB(139,137,112)	UNKNOWN	SYBR	None
6	A6	Sample 1	RGB(176,23,31)			IBA1	RGB(238,121,66)	UNKNOWN	SYBR	None
7	A7	Sample 1	RGB(176,23,31)			DRP1	RGB(142,56,142)	UNKNOWN	SYBR	None
8	A8	Sample 1	RGB(176,23,31)			MFN1	RGB(198,113,113)	UNKNOWN	SYBR	None
9	A9	Sample 9	RGB(0,245,255)			NRF1	RGB(176,23,31)	UNKNOWN	SYBR	None
10	A10	Sample 9	RGB(0,245,255)			b-actin	RGB(0,0,255)	UNKNOWN	SYBR	None
11	A11	Sample 9	RGB(0,245,255)			NFkB	RGB(0,139,69)	UNKNOWN	SYBR	None
12	A12	Sample 9	RGB(0,245,255)			GFAP	RGB(238,238,0)	UNKNOWN	SYBR	None
13	A13	Sample 9	RGB(0,245,255)			CD11b	RGB(139,137,112)	UNKNOWN	SYBR	None
14	A14	Sample 9	RGB(0,245,255)			IBA1	RGB(238,121,66)	UNKNOWN	SYBR	None
15	A15	Sample 9	RGB(0,245,255)			DRP1	RGB(142,56,142)	UNKNOWN	SYBR	None
16	A16	Sample 9	RGB(0,245,255)			MFN1	RGB(198,113,113)	UNKNOWN	SYBR	None
17	A17	Sample 17	RGB(0,0,255)			NRF1	RGB(176,23,31)	UNKNOWN	SYBR	None
18	A18	Sample 17	RGB(0,0,255)			b-actin	RGB(0,0,255)	UNKNOWN	SYBR	None
19	A19	Sample 17	RGB(0,0,255)			NFkB	RGB(0,139,69)	UNKNOWN	SYBR	None
20	A20	Sample 17	RGB(0,0,255)			GFAP	RGB(238,238,0)	UNKNOWN	SYBR	None
21	A21	Sample 17	RGB(0,0,255)			CD11b	RGB(139,137,112)	UNKNOWN	SYBR	None
22	A22	Sample 17	RGB(0,0,255)			IBA1	RGB(238,121,66)	UNKNOWN	SYBR	None
23	A23	Sample 17	RGB(0,0,255)			DRP1	RGB(142,56,142)	UNKNOWN	SYBR	None
24	A24	Sample 17	RGB(0,0,255)			MFN1	RGB(198,113,113)	UNKNOWN	SYBR	None
25	B1	Sample 1	RGB(176,23,31)			NRF1	RGB(176,23,31)	UNKNOWN	SYBR	None
26	B2	Sample 1	RGB(176,23,31)			b-actin	RGB(0,0,255)	UNKNOWN	SYBR	None
27	B3	Sample 1	RGB(176,23,31)			NFkB	RGB(0,139,69)	UNKNOWN	SYBR	None
28	B4	Sample 1	RGB(176,23,31)			GFAP	RGB(238,238,0)	UNKNOWN	SYBR	None
29	B5	Sample 1	RGB(176,23,31)			CD11b	RGB(139,137,112)	UNKNOWN	SYBR	None
30	B6	Sample 1	RGB(176,23,31)			IBA1	RGB(238,121,66)	UNKNOWN	SYBR	None
31	B7	Sample 1	RGB(176,23,31)			DRP1	RGB(142,56,142)	UNKNOWN	SYBR	None
32	B8	Sample 1	RGB(176,23,31)			MFN1	RGB(198,113,113)	UNKNOWN	SYBR	None
33	B9	Sample 9	RGB(0,245,255)			NRF1	RGB(176,23,31)	UNKNOWN	SYBR	None
34	B10	Sample 9	RGB(0,245,255)			b-actin	RGB(0,0,255)	UNKNOWN	SYBR	None
35	B11	Sample 9	RGB(0,245,255)			NFkB	RGB(0,139,69)	UNKNOWN	SYBR	None
36	B12	Sample 9	RGB(0,245,255)			GFAP	RGB(238,238,0)	UNKNOWN	SYBR	None
37	B13	Sample 9	RGB(0,245,255)			CD11b	RGB(139,137,112)	UNKNOWN	SYBR	None
38	B14	Sample 9	RGB(0,245,255)			IBA1	RGB(238,121,66)	UNKNOWN	SYBR	None
39	B15	Sample 9	RGB(0,245,255)			DRP1	RGB(142,56,142)	UNKNOWN	SYBR	None
40	B16	Sample 9	RGB(0,245,255)			MFN1	RGB(198,113,113)	UNKNOWN	SYBR	None
41	B17	Sample 17	RGB(0,0,255)			NRF1	RGB(176,23,31)	UNKNOWN	SYBR	None
42	B18	Sample 17	RGB(0,0,255)			b-actin	RGB(0,0,255)	UNKNOWN	SYBR	None
43	B19	Sample 17	RGB(0,0,255)			NFkB	RGB(0,139,69)	UNKNOWN	SYBR	None
44	B20	Sample 17	RGB(0,0,255)			GFAP	RGB(238,238,0)	UNKNOWN	SYBR	None
45	B21	Sample 17	RGB(0,0,255)			CD11b	RGB(139,137,112)	UNKNOWN	SYBR	None
46	B22	Sample 17	RGB(0,0,255)			IBA1	RGB(238,121,66)	UNKNOWN	SYBR	None
47	B23	Sample 17	RGB(0,0,255)			DRP1	RGB(142,56,142)	UNKNOWN	SYBR	None
48	B24	Sample 17	RGB(0,0,255)			MFN1	RGB(198,113,113)	UNKNOWN	SYBR	None
49	C1	Sample 2	RGB(0,0,255)			NRF1	RGB(176,23,31)	UNKNOWN	SYBR	None
50	C2	Sample 2	RGB(0,0,255)			b-actin	RGB(0,0,255)	UNKNOWN	SYBR	None
51	C3	Sample 2	RGB(0,0,255)			NFkB	RGB(0,139,69)	UNKNOWN	SYBR	None
52	C4	Sample 2	RGB(0,0,255)			GFAP	RGB(238,238,0)	UNKNOWN	SYBR	None
53	C5	Sample 2	RGB(0,0,255)			CD11b	RGB(139,137,112)	UNKNOWN	SYBR	None
54	C6	Sample 2	RGB(0,0,255)			IBA1	RGB(238,121,66)	UNKNOWN	SYBR	None
55	C7	Sample 2	RGB(0,0,255)			DRP1	RGB(142,56,142)	UNKNOWN	SYBR	None
56	C8	Sample 2	RGB(0,0,255)			MFN1	RGB(198,113,113)	UNKNOWN	SYBR	None
57	C9	Sample 10	RGB(238,220,130)			NRF1	RGB(176,23,31)	UNKNOWN	SYBR	None
58	C10	Sample 10	RGB(238,220,130)			b-actin	RGB(0,0,255)	UNKNOWN	SYBR	None
59	C11	Sample 10	RGB(238,220,130)			NFkB	RGB(0,139,69)	UNKNOWN	SYBR	None
60	C12	Sample 10	RGB(238,220,130)			GFAP	RGB(238,238,0)	UNKNOWN	SYBR	None
61	C13	Sample 10	RGB(238,220,130)			CD11b	RGB(139,137,112)	UNKNOWN	SYBR	None
62	C14	Sample 10	RGB(238,220,130)			IBA1	RGB(238,121,66)	UNKNOWN	SYBR	None
63	C15	Sample 10	RGB(238,220,130)			DRP1	RGB(142,56,142)	UNKNOWN	SYBR	None
64	C16	Sample 10	RGB(238,220,130)			MFN1	RGB(198,113,113)	UNKNOWN	SYBR	None
65	C17	Sample 18	RGB(0,139,69)			NRF1	RGB(176,23,31)	UNKNOWN	SYBR	None
66	C18	Sample 18	RGB(0,139,69)			b-actin	RGB(0,0,255)	UNKNOWN	SYBR	None
67	C19	Sample 18	RGB(0,139,69)			NFkB	RGB(0,139,69)	UNKNOWN	SYBR	None
68	C20	Sample 18	RGB(0,139,69)			GFAP	RGB(238,238,0)	UNKNOWN	SYBR	None
69	C21	Sample 18	RGB(0,139,69)			CD11b	RGB(139,137,112)	UNKNOWN	SYBR	None
70	C22	Sample 18	RGB(0,139,69)			IBA1	RGB(238,121,66)	UNKNOWN	SYBR	None
71	C23	Sample 18	RGB(0,139,69)			DRP1	RGB(142,56,142)	UNKNOWN	SYBR	None
72	C24	Sample 18	RGB(0,139,69)			MFN1	RGB(198,113,113)	UNKNOWN	SYBR	None
73	D1	Sample 2	RGB(0,0,255)			NRF1	RGB(176,23,31)	UNKNOWN	SYBR	None
74	D2	Sample 2	RGB(0,0,255)			b-actin	RGB(0,0,255)	UNKNOWN	SYBR	None
75	D3	Sample 2	RGB(0,0,255)			NFkB	RGB(0,139,69)	UNKNOWN	SYBR	None
76	D4	Sample 2	RGB(0,0,255)			GFAP	RGB(238,238,0)	UNKNOWN	SYBR	None
77	D5	Sample 2	RGB(0,0,255)			CD11b	RGB(139,137,112)	UNKNOWN	SYBR	None
78	D6	Sample 2	RGB(0,0,255)			IBA1	RGB(238,121,66)	UNKNOWN	SYBR	None
79	D7	Sample 2	RGB(0,0,255)			DRP1	RGB(142,56,142)	UNKNOWN	SYBR	None
80	D8	Sample 2	RGB(0,0,255)			MFN1	RGB(198,113,113)	UNKNOWN	SYBR	None
81	D9	Sample 10	RGB(238,220,130)			NRF1	RGB(176,23,31)	UNKNOWN	SYBR	None
82	D10	Sample 10	RGB(238,220,130)			b-actin	RGB(0,0,255)	UNKNOWN	SYBR	None
83	D11	Sample 10	RGB(238,220,130)			NFkB	RGB(0,139,69)	UNKNOWN	SYBR	None
84	D12	Sample 10	RGB(238,220,130)			GFAP	RGB(238,238,0)	UNKNOWN	SYBR	None
85	D13	Sample 10	RGB(238,220,130)			CD11b	RGB(139,137,112)	UNKNOWN	SYBR	None
86	D14	Sample 10	RGB(238,220,130)			IBA1	RGB(238,121,66)	UNKNOWN	SYBR	None
87	D15	Sample 10	RGB(238,220,130)			DRP1	RGB(142,56,142)	UNKNOWN	SYBR	None
88	D16	Sample 10	RGB(238,220,130)			MFN1	RGB(198,113,113)	UNKNOWN	SYBR	None
89	D17	Sample 18	RGB(0,139,69)			NRF1	RGB(176,23,31)	UNKNOWN	SYBR	None
90	D18	Sample 18	RGB(0,139,69)			b-actin	RGB(0,0,255)	UNKNOWN	SYBR	None
91	D19	Sample 18	RGB(0,139,69)			NFkB	RGB(0,139,69)	UNKNOWN	SYBR	None
92	D20	Sample 18	RGB(0,139,69)			GFAP	RGB(238,238,0)	UNKNOWN	SYBR	None
93	D21	Sample 18	RGB(0,139,69)			CD11b	RGB(139,137,112)	UNKNOWN	SYBR	None
94	D22	Sample 18	RGB(0,139,69)			IBA1	RGB(238,121,66)	UNKNOWN	SYBR	None
95	D23	Sample 18	RGB(0,139,69)			DRP1	RGB(142,56,142)	UNKNOWN	SYBR	None
96	D24	Sample 18	RGB(0,139,69)			MFN1	RGB(198,113,113)	UNKNOWN	SYBR	None
97	E1	Sample 3	RGB(0,139,69)			NRF1	RGB(176,23,31)	UNKNOWN	SYBR	None
98	E2	Sample 3	RGB(0,139,69)			b-actin	RGB(0,0,255)	UNKNOWN	SYBR	None
99	E3	Sample 3	RGB(0,139,69)			NFkB	RGB(0,139,69)	UNKNOWN	SYBR	None
100	E4	Sample 3	RGB(0,139,69)			GFAP	RGB(238,238,0)	UNKNOWN	SYBR	None
101	E5	Sample 3	RGB(0,139,69)			CD11b	RGB(139,137,112)	UNKNOWN	SYBR	None
102	E6	Sample 3	RGB(0,139,69)			IBA1	RGB(238,121,66)	UNKNOWN	SYBR	None
103	E7	Sample 3	RGB(0,139,69)			DRP1	RGB(142,56,142)	UNKNOWN	SYBR	None
104	E8	Sample 3	RGB(0,139,69)			MFN1	RGB(198,113,113)	UNKNOWN	SYBR	None
105	E9	Sample 11	RGB(238,238,0)			NRF1	RGB(176,23,31)	UNKNOWN	SYBR	None
106	E10	Sample 11	RGB(238,238,0)			b-actin	RGB(0,0,255)	UNKNOWN	SYBR	None
107	E11	Sample 11	RGB(238,238,0)			NFkB	RGB(0,139,69)	UNKNOWN	SYBR	None
108	E12	Sample 11	RGB(238,238,0)			GFAP	RGB(238,238,0)	UNKNOWN	SYBR	None
109	E13	Sample 11	RGB(238,238,0)			CD11b	RGB(139,137,112)	UNKNOWN	SYBR	None
110	E14	Sample 11	RGB(238,238,0)			IBA1	RGB(238,121,66)	UNKNOWN	SYBR	None
111	E15	Sample 11	RGB(238,238,0)			DRP1	RGB(142,56,142)	UNKNOWN	SYBR	None
112	E16	Sample 11	RGB(238,238,0)			MFN1	RGB(198,113,113)	UNKNOWN	SYBR	None
113	E17	Sample 19	RGB(255,127,0)			NRF1	RGB(176,23,31)	UNKNOWN	SYBR	None
114	E18	Sample 19	RGB(255,127,0)			b-actin	RGB(0,0,255)	UNKNOWN	SYBR	None
115	E19	Sample 19	RGB(255,127,0)			NFkB	RGB(0,139,69)	UNKNOWN	SYBR	None
116	E20	Sample 19	RGB(255,127,0)			GFAP	RGB(238,238,0)	UNKNOWN	SYBR	None
117	E21	Sample 19	RGB(255,127,0)			CD11b	RGB(139,137,112)	UNKNOWN	SYBR	None
118	E22	Sample 19	RGB(255,127,0)			IBA1	RGB(238,121,66)	UNKNOWN	SYBR	None
119	E23	Sample 19	RGB(255,127,0)			DRP1	RGB(142,56,142)	UNKNOWN	SYBR	None
120	E24	Sample 19	RGB(255,127,0)			MFN1	RGB(198,113,113)	UNKNOWN	SYBR	None
121	F1	Sample 3	RGB(0,139,69)			NRF1	RGB(176,23,31)	UNKNOWN	SYBR	None
122	F2	Sample 3	RGB(0,139,69)			b-actin	RGB(0,0,255)	UNKNOWN	SYBR	None
123	F3	Sample 3	RGB(0,139,69)			NFkB	RGB(0,139,69)	UNKNOWN	SYBR	None
124	F4	Sample 3	RGB(0,139,69)			GFAP	RGB(238,238,0)	UNKNOWN	SYBR	None
125	F5	Sample 3	RGB(0,139,69)			CD11b	RGB(139,137,112)	UNKNOWN	SYBR	None
126	F6	Sample 3	RGB(0,139,69)			IBA1	RGB(238,121,66)	UNKNOWN	SYBR	None
127	F7	Sample 3	RGB(0,139,69)			DRP1	RGB(142,56,142)	UNKNOWN	SYBR	None
128	F8	Sample 3	RGB(0,139,69)			MFN1	RGB(198,113,113)	UNKNOWN	SYBR	None
129	F9	Sample 11	RGB(238,238,0)			NRF1	RGB(176,23,31)	UNKNOWN	SYBR	None
130	F10	Sample 11	RGB(238,238,0)			b-actin	RGB(0,0,255)	UNKNOWN	SYBR	None
131	F11	Sample 11	RGB(238,238,0)			NFkB	RGB(0,139,69)	UNKNOWN	SYBR	None
132	F12	Sample 11	RGB(238,238,0)			GFAP	RGB(238,238,0)	UNKNOWN	SYBR	None
133	F13	Sample 11	RGB(238,238,0)			CD11b	RGB(139,137,112)	UNKNOWN	SYBR	None
134	F14	Sample 11	RGB(238,238,0)			IBA1	RGB(238,121,66)	UNKNOWN	SYBR	None
135	F15	Sample 11	RGB(238,238,0)			DRP1	RGB(142,56,142)	UNKNOWN	SYBR	None
136	F16	Sample 11	RGB(238,238,0)			MFN1	RGB(198,113,113)	UNKNOWN	SYBR	None
137	F17	Sample 19	RGB(255,127,0)			NRF1	RGB(176,23,31)	UNKNOWN	SYBR	None
138	F18	Sample 19	RGB(255,127,0)			b-actin	RGB(0,0,255)	UNKNOWN	SYBR	None
139	F19	Sample 19	RGB(255,127,0)			NFkB	RGB(0,139,69)	UNKNOWN	SYBR	None
140	F20	Sample 19	RGB(255,127,0)			GFAP	RGB(238,238,0)	UNKNOWN	SYBR	None
141	F21	Sample 19	RGB(255,127,0)			CD11b	RGB(139,137,112)	UNKNOWN	SYBR	None
142	F22	Sample 19	RGB(255,127,0)			IBA1	RGB(238,121,66)	UNKNOWN	SYBR	None
143	F23	Sample 19	RGB(255,127,0)			DRP1	RGB(142,56,142)	UNKNOWN	SYBR	None
144	F24	Sample 19	RGB(255,127,0)			MFN1	RGB(198,113,113)	UNKNOWN	SYBR	None
145	G1	Sample 4	RGB(255,127,0)			NRF1	RGB(176,23,31)	UNKNOWN	SYBR	None
146	G2	Sample 4	RGB(255,127,0)			b-actin	RGB(0,0,255)	UNKNOWN	SYBR	None
147	G3	Sample 4	RGB(255,127,0)			NFkB	RGB(0,139,69)	UNKNOWN	SYBR	None
148	G4	Sample 4	RGB(255,127,0)			GFAP	RGB(238,238,0)	UNKNOWN	SYBR	None
149	G5	Sample 4	RGB(255,127,0)			CD11b	RGB(139,137,112)	UNKNOWN	SYBR	None
150	G6	Sample 4	RGB(255,127,0)			IBA1	RGB(238,121,66)	UNKNOWN	SYBR	None
151	G7	Sample 4	RGB(255,127,0)			DRP1	RGB(142,56,142)	UNKNOWN	SYBR	None
152	G8	Sample 4	RGB(255,127,0)			MFN1	RGB(198,113,113)	UNKNOWN	SYBR	None
153	G9	Sample 12	RGB(142,142,56)			NRF1	RGB(176,23,31)	UNKNOWN	SYBR	None
154	G10	Sample 12	RGB(142,142,56)			b-actin	RGB(0,0,255)	UNKNOWN	SYBR	None
155	G11	Sample 12	RGB(142,142,56)			NFkB	RGB(0,139,69)	UNKNOWN	SYBR	None
156	G12	Sample 12	RGB(142,142,56)			GFAP	RGB(238,238,0)	UNKNOWN	SYBR	None
157	G13	Sample 12	RGB(142,142,56)			CD11b	RGB(139,137,112)	UNKNOWN	SYBR	None
158	G14	Sample 12	RGB(142,142,56)			IBA1	RGB(238,121,66)	UNKNOWN	SYBR	None
159	G15	Sample 12	RGB(142,142,56)			DRP1	RGB(142,56,142)	UNKNOWN	SYBR	None
160	G16	Sample 12	RGB(142,142,56)			MFN1	RGB(198,113,113)	UNKNOWN	SYBR	None
161	G17	Sample 20	RGB(139,137,112)			NRF1	RGB(176,23,31)	UNKNOWN	SYBR	None
162	G18	Sample 20	RGB(139,137,112)			b-actin	RGB(0,0,255)	UNKNOWN	SYBR	None
163	G19	Sample 20	RGB(139,137,112)			NFkB	RGB(0,139,69)	UNKNOWN	SYBR	None
164	G20	Sample 20	RGB(139,137,112)			GFAP	RGB(238,238,0)	UNKNOWN	SYBR	None
165	G21	Sample 20	RGB(139,137,112)			CD11b	RGB(139,137,112)	UNKNOWN	SYBR	None
166	G22	Sample 20	RGB(139,137,112)			IBA1	RGB(238,121,66)	UNKNOWN	SYBR	None
167	G23	Sample 20	RGB(139,137,112)			DRP1	RGB(142,56,142)	UNKNOWN	SYBR	None
168	G24	Sample 20	RGB(139,137,112)			MFN1	RGB(198,113,113)	UNKNOWN	SYBR	None
169	H1	Sample 4	RGB(255,127,0)			NRF1	RGB(176,23,31)	UNKNOWN	SYBR	None
170	H2	Sample 4	RGB(255,127,0)			b-actin	RGB(0,0,255)	UNKNOWN	SYBR	None
171	H3	Sample 4	RGB(255,127,0)			NFkB	RGB(0,139,69)	UNKNOWN	SYBR	None
172	H4	Sample 4	RGB(255,127,0)			GFAP	RGB(238,238,0)	UNKNOWN	SYBR	None
173	H5	Sample 4	RGB(255,127,0)			CD11b	RGB(139,137,112)	UNKNOWN	SYBR	None
174	H6	Sample 4	RGB(255,127,0)			IBA1	RGB(238,121,66)	UNKNOWN	SYBR	None
175	H7	Sample 4	RGB(255,127,0)			DRP1	RGB(142,56,142)	UNKNOWN	SYBR	None
176	H8	Sample 4	RGB(255,127,0)			MFN1	RGB(198,113,113)	UNKNOWN	SYBR	None
177	H9	Sample 12	RGB(142,142,56)			NRF1	RGB(176,23,31)	UNKNOWN	SYBR	None
178	H10	Sample 12	RGB(142,142,56)			b-actin	RGB(0,0,255)	UNKNOWN	SYBR	None
179	H11	Sample 12	RGB(142,142,56)			NFkB	RGB(0,139,69)	UNKNOWN	SYBR	None
180	H12	Sample 12	RGB(142,142,56)			GFAP	RGB(238,238,0)	UNKNOWN	SYBR	None
181	H13	Sample 12	RGB(142,142,56)			CD11b	RGB(139,137,112)	UNKNOWN	SYBR	None
182	H14	Sample 12	RGB(142,142,56)			IBA1	RGB(238,121,66)	UNKNOWN	SYBR	None
183	H15	Sample 12	RGB(142,142,56)			DRP1	RGB(142,56,142)	UNKNOWN	SYBR	None
184	H16	Sample 12	RGB(142,142,56)			MFN1	RGB(198,113,113)	UNKNOWN	SYBR	None
185	H17	Sample 20	RGB(139,137,112)			NRF1	RGB(176,23,31)	UNKNOWN	SYBR	None
186	H18	Sample 20	RGB(139,137,112)			b-actin	RGB(0,0,255)	UNKNOWN	SYBR	None
187	H19	Sample 20	RGB(139,137,112)			NFkB	RGB(0,139,69)	UNKNOWN	SYBR	None
188	H20	Sample 20	RGB(139,137,112)			GFAP	RGB(238,238,0)	UNKNOWN	SYBR	None
189	H21	Sample 20	RGB(139,137,112)			CD11b	RGB(139,137,112)	UNKNOWN	SYBR	None
190	H22	Sample 20	RGB(139,137,112)			IBA1	RGB(238,121,66)	UNKNOWN	SYBR	None
191	H23	Sample 20	RGB(139,137,112)			DRP1	RGB(142,56,142)	UNKNOWN	SYBR	None
192	H24	Sample 20	RGB(139,137,112)			MFN1	RGB(198,113,113)	UNKNOWN	SYBR	None
193	I1	Sample 5	RGB(139,137,112)			NRF1	RGB(176,23,31)	UNKNOWN	SYBR	None
194	I2	Sample 5	RGB(139,137,112)			b-actin	RGB(0,0,255)	UNKNOWN	SYBR	None
195	I3	Sample 5	RGB(139,137,112)			NFkB	RGB(0,139,69)	UNKNOWN	SYBR	None
196	I4	Sample 5	RGB(139,137,112)			GFAP	RGB(238,238,0)	UNKNOWN	SYBR	None
197	I5	Sample 5	RGB(139,137,112)			CD11b	RGB(139,137,112)	UNKNOWN	SYBR	None
198	I6	Sample 5	RGB(139,137,112)			IBA1	RGB(238,121,66)	UNKNOWN	SYBR	None
199	I7	Sample 5	RGB(139,137,112)			DRP1	RGB(142,56,142)	UNKNOWN	SYBR	None
200	I8	Sample 5	RGB(139,137,112)			MFN1	RGB(198,113,113)	UNKNOWN	SYBR	None
201	I9	Sample 13	RGB(238,44,44)			NRF1	RGB(176,23,31)	UNKNOWN	SYBR	None
202	I10	Sample 13	RGB(238,44,44)			b-actin	RGB(0,0,255)	UNKNOWN	SYBR	None
203	I11	Sample 13	RGB(238,44,44)			NFkB	RGB(0,139,69)	UNKNOWN	SYBR	None
204	I12	Sample 13	RGB(238,44,44)			GFAP	RGB(238,238,0)	UNKNOWN	SYBR	None
205	I13	Sample 13	RGB(238,44,44)			CD11b	RGB(139,137,112)	UNKNOWN	SYBR	None
206	I14	Sample 13	RGB(238,44,44)			IBA1	RGB(238,121,66)	UNKNOWN	SYBR	None
207	I15	Sample 13	RGB(238,44,44)			DRP1	RGB(142,56,142)	UNKNOWN	SYBR	None
208	I16	Sample 13	RGB(238,44,44)			MFN1	RGB(198,113,113)	UNKNOWN	SYBR	None
209	I17	Sample 21	RGB(238,121,66)			NRF1	RGB(176,23,31)	UNKNOWN	SYBR	None
210	I18	Sample 21	RGB(238,121,66)			b-actin	RGB(0,0,255)	UNKNOWN	SYBR	None
211	I19	Sample 21	RGB(238,121,66)			NFkB	RGB(0,139,69)	UNKNOWN	SYBR	None
212	I20	Sample 21	RGB(238,121,66)			GFAP	RGB(238,238,0)	UNKNOWN	SYBR	None
213	I21	Sample 21	RGB(238,121,66)			CD11b	RGB(139,137,112)	UNKNOWN	SYBR	None
214	I22	Sample 21	RGB(238,121,66)			IBA1	RGB(238,121,66)	UNKNOWN	SYBR	None
215	I23	Sample 21	RGB(238,121,66)			DRP1	RGB(142,56,142)	UNKNOWN	SYBR	None
216	I24	Sample 21	RGB(238,121,66)			MFN1	RGB(198,113,113)	UNKNOWN	SYBR	None
217	J1	Sample 5	RGB(139,137,112)			NRF1	RGB(176,23,31)	UNKNOWN	SYBR	None
218	J2	Sample 5	RGB(139,137,112)			b-actin	RGB(0,0,255)	UNKNOWN	SYBR	None
219	J3	Sample 5	RGB(139,137,112)			NFkB	RGB(0,139,69)	UNKNOWN	SYBR	None
220	J4	Sample 5	RGB(139,137,112)			GFAP	RGB(238,238,0)	UNKNOWN	SYBR	None
221	J5	Sample 5	RGB(139,137,112)			CD11b	RGB(139,137,112)	UNKNOWN	SYBR	None
222	J6	Sample 5	RGB(139,137,112)			IBA1	RGB(238,121,66)	UNKNOWN	SYBR	None
223	J7	Sample 5	RGB(139,137,112)			DRP1	RGB(142,56,142)	UNKNOWN	SYBR	None
224	J8	Sample 5	RGB(139,137,112)			MFN1	RGB(198,113,113)	UNKNOWN	SYBR	None
225	J9	Sample 13	RGB(238,44,44)			NRF1	RGB(176,23,31)	UNKNOWN	SYBR	None
226	J10	Sample 13	RGB(238,44,44)			b-actin	RGB(0,0,255)	UNKNOWN	SYBR	None
227	J11	Sample 13	RGB(238,44,44)			NFkB	RGB(0,139,69)	UNKNOWN	SYBR	None
228	J12	Sample 13	RGB(238,44,44)			GFAP	RGB(238,238,0)	UNKNOWN	SYBR	None
229	J13	Sample 13	RGB(238,44,44)			CD11b	RGB(139,137,112)	UNKNOWN	SYBR	None
230	J14	Sample 13	RGB(238,44,44)			IBA1	RGB(238,121,66)	UNKNOWN	SYBR	None
231	J15	Sample 13	RGB(238,44,44)			DRP1	RGB(142,56,142)	UNKNOWN	SYBR	None
232	J16	Sample 13	RGB(238,44,44)			MFN1	RGB(198,113,113)	UNKNOWN	SYBR	None
233	J17	Sample 21	RGB(238,121,66)			NRF1	RGB(176,23,31)	UNKNOWN	SYBR	None
234	J18	Sample 21	RGB(238,121,66)			b-actin	RGB(0,0,255)	UNKNOWN	SYBR	None
235	J19	Sample 21	RGB(238,121,66)			NFkB	RGB(0,139,69)	UNKNOWN	SYBR	None
236	J20	Sample 21	RGB(238,121,66)			GFAP	RGB(238,238,0)	UNKNOWN	SYBR	None
237	J21	Sample 21	RGB(238,121,66)			CD11b	RGB(139,137,112)	UNKNOWN	SYBR	None
238	J22	Sample 21	RGB(238,121,66)			IBA1	RGB(238,121,66)	UNKNOWN	SYBR	None
239	J23	Sample 21	RGB(238,121,66)			DRP1	RGB(142,56,142)	UNKNOWN	SYBR	None
240	J24	Sample 21	RGB(238,121,66)			MFN1	RGB(198,113,113)	UNKNOWN	SYBR	None
241	K1	Sample 6	RGB(238,121,66)			NRF1	RGB(176,23,31)	UNKNOWN	SYBR	None
242	K2	Sample 6	RGB(238,121,66)			b-actin	RGB(0,0,255)	UNKNOWN	SYBR	None
243	K3	Sample 6	RGB(238,121,66)			NFkB	RGB(0,139,69)	UNKNOWN	SYBR	None
244	K4	Sample 6	RGB(238,121,66)			GFAP	RGB(238,238,0)	UNKNOWN	SYBR	None
245	K5	Sample 6	RGB(238,121,66)			CD11b	RGB(139,137,112)	UNKNOWN	SYBR	None
246	K6	Sample 6	RGB(238,121,66)			IBA1	RGB(238,121,66)	UNKNOWN	SYBR	None
247	K7	Sample 6	RGB(238,121,66)			DRP1	RGB(142,56,142)	UNKNOWN	SYBR	None
248	K8	Sample 6	RGB(238,121,66)			MFN1	RGB(198,113,113)	UNKNOWN	SYBR	None
249	K9	Sample 14	RGB(51,161,201)			NRF1	RGB(176,23,31)	UNKNOWN	SYBR	None
250	K10	Sample 14	RGB(51,161,201)			b-actin	RGB(0,0,255)	UNKNOWN	SYBR	None
251	K11	Sample 14	RGB(51,161,201)			NFkB	RGB(0,139,69)	UNKNOWN	SYBR	None
252	K12	Sample 14	RGB(51,161,201)			GFAP	RGB(238,238,0)	UNKNOWN	SYBR	None
253	K13	Sample 14	RGB(51,161,201)			CD11b	RGB(139,137,112)	UNKNOWN	SYBR	None
254	K14	Sample 14	RGB(51,161,201)			IBA1	RGB(238,121,66)	UNKNOWN	SYBR	None
255	K15	Sample 14	RGB(51,161,201)			DRP1	RGB(142,56,142)	UNKNOWN	SYBR	None
256	K16	Sample 14	RGB(51,161,201)			MFN1	RGB(198,113,113)	UNKNOWN	SYBR	None
257	K17	Sample 22	RGB(142,56,142)			NRF1	RGB(176,23,31)	UNKNOWN	SYBR	None
258	K18	Sample 22	RGB(142,56,142)			b-actin	RGB(0,0,255)	UNKNOWN	SYBR	None
259	K19	Sample 22	RGB(142,56,142)			NFkB	RGB(0,139,69)	UNKNOWN	SYBR	None
260	K20	Sample 22	RGB(142,56,142)			GFAP	RGB(238,238,0)	UNKNOWN	SYBR	None
261	K21	Sample 22	RGB(142,56,142)			CD11b	RGB(139,137,112)	UNKNOWN	SYBR	None
262	K22	Sample 22	RGB(142,56,142)			IBA1	RGB(238,121,66)	UNKNOWN	SYBR	None
263	K23	Sample 22	RGB(142,56,142)			DRP1	RGB(142,56,142)	UNKNOWN	SYBR	None
264	K24	Sample 22	RGB(142,56,142)			MFN1	RGB(198,113,113)	UNKNOWN	SYBR	None
265	L1	Sample 6	RGB(238,121,66)			NRF1	RGB(176,23,31)	UNKNOWN	SYBR	None
266	L2	Sample 6	RGB(238,121,66)			b-actin	RGB(0,0,255)	UNKNOWN	SYBR	None
267	L3	Sample 6	RGB(238,121,66)			NFkB	RGB(0,139,69)	UNKNOWN	SYBR	None
268	L4	Sample 6	RGB(238,121,66)			GFAP	RGB(238,238,0)	UNKNOWN	SYBR	None
269	L5	Sample 6	RGB(238,121,66)			CD11b	RGB(139,137,112)	UNKNOWN	SYBR	None
270	L6	Sample 6	RGB(238,121,66)			IBA1	RGB(238,121,66)	UNKNOWN	SYBR	None
271	L7	Sample 6	RGB(238,121,66)			DRP1	RGB(142,56,142)	UNKNOWN	SYBR	None
272	L8	Sample 6	RGB(238,121,66)			MFN1	RGB(198,113,113)	UNKNOWN	SYBR	None
273	L9	Sample 14	RGB(51,161,201)			NRF1	RGB(176,23,31)	UNKNOWN	SYBR	None
274	L10	Sample 14	RGB(51,161,201)			b-actin	RGB(0,0,255)	UNKNOWN	SYBR	None
275	L11	Sample 14	RGB(51,161,201)			NFkB	RGB(0,139,69)	UNKNOWN	SYBR	None
276	L12	Sample 14	RGB(51,161,201)			GFAP	RGB(238,238,0)	UNKNOWN	SYBR	None
277	L13	Sample 14	RGB(51,161,201)			CD11b	RGB(139,137,112)	UNKNOWN	SYBR	None
278	L14	Sample 14	RGB(51,161,201)			IBA1	RGB(238,121,66)	UNKNOWN	SYBR	None
279	L15	Sample 14	RGB(51,161,201)			DRP1	RGB(142,56,142)	UNKNOWN	SYBR	None
280	L16	Sample 14	RGB(51,161,201)			MFN1	RGB(198,113,113)	UNKNOWN	SYBR	None
281	L17	Sample 22	RGB(142,56,142)			NRF1	RGB(176,23,31)	UNKNOWN	SYBR	None
282	L18	Sample 22	RGB(142,56,142)			b-actin	RGB(0,0,255)	UNKNOWN	SYBR	None
283	L19	Sample 22	RGB(142,56,142)			NFkB	RGB(0,139,69)	UNKNOWN	SYBR	None
284	L20	Sample 22	RGB(142,56,142)			GFAP	RGB(238,238,0)	UNKNOWN	SYBR	None
285	L21	Sample 22	RGB(142,56,142)			CD11b	RGB(139,137,112)	UNKNOWN	SYBR	None
286	L22	Sample 22	RGB(142,56,142)			IBA1	RGB(238,121,66)	UNKNOWN	SYBR	None
287	L23	Sample 22	RGB(142,56,142)			DRP1	RGB(142,56,142)	UNKNOWN	SYBR	None
288	L24	Sample 22	RGB(142,56,142)			MFN1	RGB(198,113,113)	UNKNOWN	SYBR	None
289	M1	Sample 7	RGB(142,56,142)			NRF1	RGB(176,23,31)	UNKNOWN	SYBR	None
290	M2	Sample 7	RGB(142,56,142)			b-actin	RGB(0,0,255)	UNKNOWN	SYBR	None
291	M3	Sample 7	RGB(142,56,142)			NFkB	RGB(0,139,69)	UNKNOWN	SYBR	None
292	M4	Sample 7	RGB(142,56,142)			GFAP	RGB(238,238,0)	UNKNOWN	SYBR	None
293	M5	Sample 7	RGB(142,56,142)			CD11b	RGB(139,137,112)	UNKNOWN	SYBR	None
294	M6	Sample 7	RGB(142,56,142)			IBA1	RGB(238,121,66)	UNKNOWN	SYBR	None
295	M7	Sample 7	RGB(142,56,142)			DRP1	RGB(142,56,142)	UNKNOWN	SYBR	None
296	M8	Sample 7	RGB(142,56,142)			MFN1	RGB(198,113,113)	UNKNOWN	SYBR	None
297	M9	Sample 15	RGB(238,18,137)			NRF1	RGB(176,23,31)	UNKNOWN	SYBR	None
298	M10	Sample 15	RGB(238,18,137)			b-actin	RGB(0,0,255)	UNKNOWN	SYBR	None
299	M11	Sample 15	RGB(238,18,137)			NFkB	RGB(0,139,69)	UNKNOWN	SYBR	None
300	M12	Sample 15	RGB(238,18,137)			GFAP	RGB(238,238,0)	UNKNOWN	SYBR	None
301	M13	Sample 15	RGB(238,18,137)			CD11b	RGB(139,137,112)	UNKNOWN	SYBR	None
302	M14	Sample 15	RGB(238,18,137)			IBA1	RGB(238,121,66)	UNKNOWN	SYBR	None
303	M15	Sample 15	RGB(238,18,137)			DRP1	RGB(142,56,142)	UNKNOWN	SYBR	None
304	M16	Sample 15	RGB(238,18,137)			MFN1	RGB(198,113,113)	UNKNOWN	SYBR	None
305	M17	Sample 23	RGB(198,113,113)			NRF1	RGB(176,23,31)	UNKNOWN	SYBR	None
306	M18	Sample 23	RGB(198,113,113)			b-actin	RGB(0,0,255)	UNKNOWN	SYBR	None
307	M19	Sample 23	RGB(198,113,113)			NFkB	RGB(0,139,69)	UNKNOWN	SYBR	None
308	M20	Sample 23	RGB(198,113,113)			GFAP	RGB(238,238,0)	UNKNOWN	SYBR	None
309	M21	Sample 23	RGB(198,113,113)			CD11b	RGB(139,137,112)	UNKNOWN	SYBR	None
310	M22	Sample 23	RGB(198,113,113)			IBA1	RGB(238,121,66)	UNKNOWN	SYBR	None
311	M23	Sample 23	RGB(198,113,113)			DRP1	RGB(142,56,142)	UNKNOWN	SYBR	None
312	M24	Sample 23	RGB(198,113,113)			MFN1	RGB(198,113,113)	UNKNOWN	SYBR	None
313	N1	Sample 7	RGB(142,56,142)			NRF1	RGB(176,23,31)	UNKNOWN	SYBR	None
314	N2	Sample 7	RGB(142,56,142)			b-actin	RGB(0,0,255)	UNKNOWN	SYBR	None
315	N3	Sample 7	RGB(142,56,142)			NFkB	RGB(0,139,69)	UNKNOWN	SYBR	None
316	N4	Sample 7	RGB(142,56,142)			GFAP	RGB(238,238,0)	UNKNOWN	SYBR	None
317	N5	Sample 7	RGB(142,56,142)			CD11b	RGB(139,137,112)	UNKNOWN	SYBR	None
318	N6	Sample 7	RGB(142,56,142)			IBA1	RGB(238,121,66)	UNKNOWN	SYBR	None
319	N7	Sample 7	RGB(142,56,142)			DRP1	RGB(142,56,142)	UNKNOWN	SYBR	None
320	N8	Sample 7	RGB(142,56,142)			MFN1	RGB(198,113,113)	UNKNOWN	SYBR	None
321	N9	Sample 15	RGB(238,18,137)			NRF1	RGB(176,23,31)	UNKNOWN	SYBR	None
322	N10	Sample 15	RGB(238,18,137)			b-actin	RGB(0,0,255)	UNKNOWN	SYBR	None
323	N11	Sample 15	RGB(238,18,137)			NFkB	RGB(0,139,69)	UNKNOWN	SYBR	None
324	N12	Sample 15	RGB(238,18,137)			GFAP	RGB(238,238,0)	UNKNOWN	SYBR	None
325	N13	Sample 15	RGB(238,18,137)			CD11b	RGB(139,137,112)	UNKNOWN	SYBR	None
326	N14	Sample 15	RGB(238,18,137)			IBA1	RGB(238,121,66)	UNKNOWN	SYBR	None
327	N15	Sample 15	RGB(238,18,137)			DRP1	RGB(142,56,142)	UNKNOWN	SYBR	None
328	N16	Sample 15	RGB(238,18,137)			MFN1	RGB(198,113,113)	UNKNOWN	SYBR	None
329	N17	Sample 23	RGB(198,113,113)			NRF1	RGB(176,23,31)	UNKNOWN	SYBR	None
330	N18	Sample 23	RGB(198,113,113)			b-actin	RGB(0,0,255)	UNKNOWN	SYBR	None
331	N19	Sample 23	RGB(198,113,113)			NFkB	RGB(0,139,69)	UNKNOWN	SYBR	None
332	N20	Sample 23	RGB(198,113,113)			GFAP	RGB(238,238,0)	UNKNOWN	SYBR	None
333	N21	Sample 23	RGB(198,113,113)			CD11b	RGB(139,137,112)	UNKNOWN	SYBR	None
334	N22	Sample 23	RGB(198,113,113)			IBA1	RGB(238,121,66)	UNKNOWN	SYBR	None
335	N23	Sample 23	RGB(198,113,113)			DRP1	RGB(142,56,142)	UNKNOWN	SYBR	None
336	N24	Sample 23	RGB(198,113,113)			MFN1	RGB(198,113,113)	UNKNOWN	SYBR	None
337	O1	Sample 8	RGB(198,113,113)			NRF1	RGB(176,23,31)	UNKNOWN	SYBR	None
338	O2	Sample 8	RGB(198,113,113)			b-actin	RGB(0,0,255)	UNKNOWN	SYBR	None
339	O3	Sample 8	RGB(198,113,113)			NFkB	RGB(0,139,69)	UNKNOWN	SYBR	None
340	O4	Sample 8	RGB(198,113,113)			GFAP	RGB(238,238,0)	UNKNOWN	SYBR	None
341	O5	Sample 8	RGB(198,113,113)			CD11b	RGB(139,137,112)	UNKNOWN	SYBR	None
342	O6	Sample 8	RGB(198,113,113)			IBA1	RGB(238,121,66)	UNKNOWN	SYBR	None
343	O7	Sample 8	RGB(198,113,113)			DRP1	RGB(142,56,142)	UNKNOWN	SYBR	None
344	O8	Sample 8	RGB(198,113,113)			MFN1	RGB(198,113,113)	UNKNOWN	SYBR	None
345	O9	Sample 16	RGB(176,23,31)			NRF1	RGB(176,23,31)	UNKNOWN	SYBR	None
346	O10	Sample 16	RGB(176,23,31)			b-actin	RGB(0,0,255)	UNKNOWN	SYBR	None
347	O11	Sample 16	RGB(176,23,31)			NFkB	RGB(0,139,69)	UNKNOWN	SYBR	None
348	O12	Sample 16	RGB(176,23,31)			GFAP	RGB(238,238,0)	UNKNOWN	SYBR	None
349	O13	Sample 16	RGB(176,23,31)			CD11b	RGB(139,137,112)	UNKNOWN	SYBR	None
350	O14	Sample 16	RGB(176,23,31)			IBA1	RGB(238,121,66)	UNKNOWN	SYBR	None
351	O15	Sample 16	RGB(176,23,31)			DRP1	RGB(142,56,142)	UNKNOWN	SYBR	None
352	O16	Sample 16	RGB(176,23,31)			MFN1	RGB(198,113,113)	UNKNOWN	SYBR	None
353	O17
354	O18
355	O19
356	O20
357	O21
358	O22
359	O23
360	O24
361	P1	Sample 8	RGB(198,113,113)			NRF1	RGB(176,23,31)	UNKNOWN	SYBR	None
362	P2	Sample 8	RGB(198,113,113)			b-actin	RGB(0,0,255)	UNKNOWN	SYBR	None
363	P3	Sample 8	RGB(198,113,113)			NFkB	RGB(0,139,69)	UNKNOWN	SYBR	None
364	P4	Sample 8	RGB(198,113,113)			GFAP	RGB(238,238,0)	UNKNOWN	SYBR	None
365	P5	Sample 8	RGB(198,113,113)			CD11b	RGB(139,137,112)	UNKNOWN	SYBR	None
366	P6	Sample 8	RGB(198,113,113)			IBA1	RGB(238,121,66)	UNKNOWN	SYBR	None
367	P7	Sample 8	RGB(198,113,113)			DRP1	RGB(142,56,142)	UNKNOWN	SYBR	None
368	P8	Sample 8	RGB(198,113,113)			MFN1	RGB(198,113,113)	UNKNOWN	SYBR	None
369	P9	Sample 16	RGB(176,23,31)			NRF1	RGB(176,23,31)	UNKNOWN	SYBR	None
370	P10	Sample 16	RGB(176,23,31)			b-actin	RGB(0,0,255)	UNKNOWN	SYBR	None
371	P11	Sample 16	RGB(176,23,31)			NFkB	RGB(0,139,69)	UNKNOWN	SYBR	None
372	P12	Sample 16	RGB(176,23,31)			GFAP	RGB(238,238,0)	UNKNOWN	SYBR	None
373	P13	Sample 16	RGB(176,23,31)			CD11b	RGB(139,137,112)	UNKNOWN	SYBR	None
374	P14	Sample 16	RGB(176,23,31)			IBA1	RGB(238,121,66)	UNKNOWN	SYBR	None
375	P15	Sample 16	RGB(176,23,31)			DRP1	RGB(142,56,142)	UNKNOWN	SYBR	None
376	P16	Sample 16	RGB(176,23,31)			MFN1	RGB(198,113,113)	UNKNOWN	SYBR	None
377	P17
378	P18
379	P19
380	P20
381	P21
382	P22
383	P23
384	P24

## Sheet: Amplification Data
Barcode
Block Type	384-Well Block
Calibration Background is expired	No
Calibration Background performed on	07-06-2023
Calibration Pure Dye ROX is expired	No
Calibration Pure Dye ROX performed on	07-06-2023
Calibration Pure Dye SYBR is expired	No
Calibration Pure Dye SYBR performed on	07-06-2023
Calibration ROI is expired	No
Calibration ROI performed on	07-06-2023
Calibration Uniformity is expired	No
Calibration Uniformity performed on	07-06-2023
Chemistry	SYBR_GREEN
Comment
Date Created	11-08-2023 10:27:53 AM CST
Date Modified	11-08-2023 12:23:48 PM CST
Experiment File Name	C:\Users\Public\Desktop\experiments\Shen\Students\Xiaobo\2023-11-08 102709 HPCR Curcumin Xiaobo Plate1.eds
Experiment Name	2023-11-08 102709 HPCR Curcumin Xiaobo Plate1
Experiment Run Start Time	11-08-2023 11:36:26 AM CST
Experiment Run Stop Time	11-08-2023 13:26:08 PM CST
Experiment Type	Comparative Cт (ΔΔCт)
Instrument Name	285880228
Instrument Serial Number	285880228
Instrument Type	QuantStudio 12K Flex
Passive Reference	ROX
Quantification Cycle Method	Ct
Signal Smoothing On	true
Stage/ Cycle where Analysis is performed	Stage 2, Step 2
User Name
Well	Cycle	Target Name	Rn	Delta Rn
1	1	NRF1	0.550691	-0.0103742
1	2	NRF1	0.555585	-0.0085771
1	3	NRF1	0.565216	-0.00204222
1	4	NRF1	0.569618	-0.000736634
1	5	NRF1	0.572384	-0.00106749
1	6	NRF1	0.576167	-0.00038072
1	7	NRF1	0.580338	0.000693482
1	8	NRF1	0.58422	0.00147848
1	9	NRF1	0.587679	0.00184166
1	10	NRF1	0.592986	0.00405115
1	11	NRF1	0.594276	0.00224472
1	12	NRF1	0.594607	-0.000520152
1	13	NRF1	0.597861	-0.000363266
1	14	NRF1	0.60114	-0.000180928
1	15	NRF1	0.604743	0.000325718
1	16	NRF1	0.605807	-0.00170661
1	17	NRF1	0.607703	-0.00290734
1	18	NRF1	0.610973	-0.00273377
1	19	NRF1	0.614038	-0.00276589
1	20	NRF1	0.618887	-0.00101344
1	21	NRF1	0.624623	0.00162651
1	22	NRF1	0.63025	0.00415674
1	23	NRF1	0.637753	0.00856361
1	24	NRF1	0.649755	0.017469
1	25	NRF1	0.670981	0.0355985
1	26	NRF1	0.710352	0.0718729
1	27	NRF1	0.780791	0.139215
1	28	NRF1	0.915342	0.270669
1	29	NRF1	1.15586	0.50809
1	30	NRF1	1.55526	0.904394
1	31	NRF1	2.11456	1.4606
1	32	NRF1	2.6979	2.04084
1	33	NRF1	3.17325	2.5131
1	34	NRF1	3.542	2.87875
1	35	NRF1	3.84447	3.17812
1	36	NRF1	4.08397	3.41452
1	37	NRF1	4.27563	3.60309
1	38	NRF1	4.43132	3.75568
1	39	NRF1	4.55221	3.87348
1	40	NRF1	4.63067	3.94884
2	1	b-actin	0.451826	-0.00529074
2	2	b-actin	0.455842	-0.00610338
2	3	b-actin	0.464798	-0.00197551
2	4	b-actin	0.471984	0.000381354
2	5	b-actin	0.478225	0.00179423
2	6	b-actin	0.48293	0.00166996
2	7	b-actin	0.485515	-0.000573577
2	8	b-actin	0.490236	-0.000680857
2	9	b-actin	0.49496	-0.000785842
2	10	b-actin	0.50084	0.000266189
2	11	b-actin	0.504969	-0.000434157
2	12	b-actin	0.51057	0.000338208
2	13	b-actin	0.521894	0.00683363
2	14	b-actin	0.536913	0.0170242
2	15	b-actin	0.564519	0.0398016
2	16	b-actin	0.614441	0.0848948
2	17	b-actin	0.703356	0.168981
2	18	b-actin	0.868861	0.329658
2	19	b-actin	1.15803	0.613998
2	20	b-actin	1.60261	1.05375
2	21	b-actin	2.15963	1.60594
2	22	b-actin	2.68503	2.12652
2	23	b-actin	3.10861	2.54527
2	24	b-actin	3.47819	2.91002
2	25	b-actin	3.80156	3.22856
2	26	b-actin	4.06501	3.48718
2	27	b-actin	4.27325	3.69059
2	28	b-actin	4.43124	3.84375
2	29	b-actin	4.56005	3.96773
2	30	b-actin	4.66551	4.06837
2	31	b-actin	4.74554	4.14357
2	32	b-actin	4.81357	4.20676
2	33	b-actin	4.8716	4.25997
2	34	b-actin	4.92869	4.31223
2	35	b-actin	4.97063	4.34934
2	36	b-actin	5.00372	4.3776
2	37	b-actin	5.01817	4.38722
2	38	b-actin	5.04603	4.41025
2	39	b-actin	5.08177	4.44117
2	40	b-actin	5.1007	4.45526
3	1	NFkB	0.480055	-0.0142017
3	2	NFkB	0.48441	-0.0132657
3	3	NFkB	0.494531	-0.00656253
3	4	NFkB	0.502172	-0.0023396
3	5	NFkB	0.507385	-0.000544872
3	6	NFkB	0.512073	0.000724025
3	7	NFkB	0.516857	0.00208978
3	8	NFkB	0.5213	0.00311466
3	9	NFkB	0.524725	0.00312113
3	10	NFkB	0.527904	0.00288238
3	11	NFkB	0.530971	0.00253063
3	12	NFkB	0.5335	0.00164082
3	13	NFkB	0.536287	0.00101018
3	14	NFkB	0.538747	5.12355e-05
3	15	NFkB	0.541642	-0.00047212
3	16	NFkB	0.543349	-0.00218286
3	17	NFkB	0.54683	-0.00212096
3	18	NFkB	0.550256	-0.00211282
3	19	NFkB	0.553521	-0.00226621
3	20	NFkB	0.560643	0.00143712
3	21	NFkB	0.570592	0.00796762
3	22	NFkB	0.585518	0.0194754
3	23	NFkB	0.614027	0.0445665
3	24	NFkB	0.663075	0.0901964
3	25	NFkB	0.751344	0.175047
3	26	NFkB	0.91555	0.335834
3	27	NFkB	1.20555	0.62242
3	28	NFkB	1.6768	1.09024
3	29	NFkB	2.32861	1.73864
3	30	NFkB	3.01334	2.41995
3	31	NFkB	3.52217	2.92536
3	32	NFkB	3.89768	3.29745
3	33	NFkB	4.19748	3.59383
3	34	NFkB	4.42093	3.81386
3	35	NFkB	4.59445	3.98397
3	36	NFkB	4.73008	4.11618
3	37	NFkB	4.83516	4.21784
3	38	NFkB	4.91729	4.29655
3	39	NFkB	4.98757	4.36341
3	40	NFkB	5.03563	4.40806
4	1	GFAP	0.631357	-0.00524338
4	2	GFAP	0.635065	-0.00515187
4	3	GFAP	0.642549	-0.00128475
4	4	GFAP	0.6474	-5.09145e-05
4	5	GFAP	0.651635	0.000567208
4	6	GFAP	0.656505	0.00182006
4	7	GFAP	0.658716	0.000413473
4	8	GFAP	0.661302	-0.000617485
4	9	GFAP	0.665625	8.80773e-05
4	10	GFAP	0.669528	0.000374798
4	11	GFAP	0.67313	0.000359383
4	12	GFAP	0.675118	-0.0012703
4	13	GFAP	0.677949	-0.00205575
4	14	GFAP	0.682644	-0.000978494
4	15	GFAP	0.689874	0.0026347
4	16	GFAP	0.699124	0.00826766
4	17	GFAP	0.719892	0.0254187
4	18	GFAP	0.759727	0.0616366
4	19	GFAP	0.831101	0.129393
4	20	GFAP	0.964549	0.259225
4	21	GFAP	1.20344	0.494501
4	22	GFAP	1.60482	0.892264
4	23	GFAP	2.18799	1.47182
4	24	GFAP	2.82644	2.10664
4	25	GFAP	3.34048	2.61707
4	26	GFAP	3.74973	3.02271
4	27	GFAP	4.08291	3.35227
4	28	GFAP	4.34275	3.60849
4	29	GFAP	4.55296	3.81508
4	30	GFAP	4.71611	3.97461
4	31	GFAP	4.84219	4.09707
4	32	GFAP	4.93918	4.19045
4	33	GFAP	5.03135	4.279
4	34	GFAP	5.09966	4.3437
4	35	GFAP	5.17553	4.41595
4	36	GFAP	5.22493	4.46173
4	37	GFAP	5.25813	4.49131
4	38	GFAP	5.29693	4.5265
4	39	GFAP	5.33552	4.56147
4	40	GFAP	5.35797	4.5803
5	1	CD11b	0.533571	-0.0124336
5	2	CD11b	0.538245	-0.0108208
5	3	CD11b	0.546439	-0.00568632
5	4	CD11b	0.553382	-0.00180422
5	5	CD11b	0.558835	0.000588839
5	6	CD11b	0.563289	0.00198292
5	7	CD11b	0.56726	0.00289284
5	8	CD11b	0.568476	0.0010492
5	9	CD11b	0.570889	0.000401704
5	10	CD11b	0.574642	0.00109436
5	11	CD11b	0.578365	0.00175745
5	12	CD11b	0.581734	0.0020659
5	13	CD11b	0.584748	0.00201904
5	14	CD11b	0.586351	0.000562055
5	15	CD11b	0.588147	-0.000701989
5	16	CD11b	0.590193	-0.00171635
5	17	CD11b	0.593239	-0.00173055
5	18	CD11b	0.596146	-0.00188439
5	19	CD11b	0.599083	-0.00200707
5	20	CD11b	0.602681	-0.00146998
5	21	CD11b	0.607259	4.78426e-05
5	22	CD11b	0.61281	0.00253871
5	23	CD11b	0.623364	0.0100323
5	24	CD11b	0.640234	0.0238421
5	25	CD11b	0.669522	0.0500696
5	26	CD11b	0.724082	0.101569
5	27	CD11b	0.818583	0.19301
5	28	CD11b	0.984554	0.355921
5	29	CD11b	1.27438	0.64269
5	30	CD11b	1.71808	1.08333
5	31	CD11b	2.24265	1.60484
5	32	CD11b	2.73902	2.09814
5	33	CD11b	3.17488	2.53095
5	34	CD11b	3.55299	2.906
5	35	CD11b	3.86984	3.21978
5	36	CD11b	4.12582	3.47271
5	37	CD11b	4.33148	3.6753
5	38	CD11b	4.49113	3.83189
5	39	CD11b	4.62931	3.96701
5	40	CD11b	4.7287	4.06334
6	1	IBA1	0.604055	-0.0118271
6	2	IBA1	0.609261	-0.00983812
6	3	IBA1	0.617402	-0.00491465
6	4	IBA1	0.623617	-0.00191672
6	5	IBA1	0.628458	-0.00029261
6	6	IBA1	0.63315	0.00118267
6	7	IBA1	0.637741	0.00255673
6	8	IBA1	0.64093	0.00252782
6	9	IBA1	0.643501	0.00188207
6	10	IBA1	0.645067	0.000231378
6	11	IBA1	0.648845	0.000792258
6	12	IBA1	0.653221	0.00195139
6	13	IBA1	0.657833	0.00334596
6	14	IBA1	0.657723	1.90083e-05
6	15	IBA1	0.658926	-0.00199533
6	16	IBA1	0.660433	-0.00370598
6	17	IBA1	0.664667	-0.00268817
6	18	IBA1	0.671597	0.00102418
6	19	IBA1	0.680687	0.00689727
6	20	IBA1	0.696698	0.0196908
6	21	IBA1	0.724834	0.0446096
6	22	IBA1	0.775852	0.0924107
6	23	IBA1	0.875323	0.188665
6	24	IBA1	1.06196	0.372081
6	25	IBA1	1.38892	0.695823
6	26	IBA1	1.93107	1.23476
6	27	IBA1	2.6458	1.94628
6	28	IBA1	3.31281	2.61007
6	29	IBA1	3.80598	3.10002
6	30	IBA1	4.18988	3.4807
6	31	IBA1	4.48921	3.77681
6	32	IBA1	4.71883	4.00322
6	33	IBA1	4.89545	4.17662
6	34	IBA1	5.0414	4.31936
6	35	IBA1	5.15107	4.4258
6	36	IBA1	5.22816	4.49968
6	37	IBA1	5.29191	4.56021
6	38	IBA1	5.35554	4.62063
6	39	IBA1	5.40568	4.66755
6	40	IBA1	5.43633	4.69498
7	1	DRP1	0.471988	-0.00963175
7	2	DRP1	0.475592	-0.00959854
7	3	DRP1	0.484455	-0.00430527
7	4	DRP1	0.491155	-0.00117601
7	5	DRP1	0.496496	0.000594173
7	6	DRP1	0.500442	0.00096961
7	7	DRP1	0.504535	0.00149203
7	8	DRP1	0.507059	0.000446195
7	9	DRP1	0.511153	0.000969689
7	10	DRP1	0.51542	0.00166538
7	11	DRP1	0.518658	0.00133295
7	12	DRP1	0.522617	0.00172168
7	13	DRP1	0.525836	0.00137018
7	14	DRP1	0.528373	0.000336323
7	15	DRP1	0.530651	-0.000955979
7	16	DRP1	0.533123	-0.00205445
7	17	DRP1	0.536627	-0.00212098
7	18	DRP1	0.542033	-0.000285526
7	19	DRP1	0.551508	0.00561955
7	20	DRP1	0.565408	0.0159488
7	21	DRP1	0.58918	0.0361502
7	22	DRP1	0.633478	0.0768773
7	23	DRP1	0.716068	0.155898
7	24	DRP1	0.871781	0.308039
7	25	DRP1	1.16196	0.594648
7	26	DRP1	1.65795	1.08707
7	27	DRP1	2.37432	1.79987
7	28	DRP1	3.12168	2.54366
7	29	DRP1	3.64748	3.06588
7	30	DRP1	3.99615	3.41098
7	31	DRP1	4.2743	3.68556
7	32	DRP1	4.5255	3.93319
7	33	DRP1	4.73552	4.13964
7	34	DRP1	4.90667	4.30722
7	35	DRP1	5.03938	4.43636
7	36	DRP1	5.15666	4.55008
7	37	DRP1	5.25602	4.64586
7	38	DRP1	5.33779	4.72406
7	39	DRP1	5.40259	4.78529
7	40	DRP1	5.45346	4.83259
8	1	MFN1	0.554114	-0.0107756
8	2	MFN1	0.558082	-0.00970673
8	3	MFN1	0.566423	-0.00426549
8	4	MFN1	0.573001	-0.000586997
8	5	MFN1	0.578317	0.00182919
8	6	MFN1	0.58149	0.00210253
8	7	MFN1	0.584635	0.00234767
8	8	MFN1	0.586495	0.00130804
8	9	MFN1	0.588535	0.000448769
8	10	MFN1	0.589571	-0.00141549
8	11	MFN1	0.593003	-0.000883114
8	12	MFN1	0.597363	0.00057737
8	13	MFN1	0.600589	0.000903875
8	14	MFN1	0.601959	-0.000626006
8	15	MFN1	0.604079	-0.00140499
8	16	MFN1	0.607019	-0.00136518
8	17	MFN1	0.610502	-0.00078166
8	18	MFN1	0.615995	0.00181149
8	19	MFN1	0.625225	0.00814227
8	20	MFN1	0.642641	0.0226581
8	21	MFN1	0.67219	0.0493081
8	22	MFN1	0.727704	0.101922
8	23	MFN1	0.834659	0.205977
8	24	MFN1	1.0337	0.402117
8	25	MFN1	1.38169	0.747213
8	26	MFN1	1.89627	1.25889
8	27	MFN1	2.42702	1.78674
8	28	MFN1	2.86254	2.21936
8	29	MFN1	3.2338	2.58772
8	30	MFN1	3.55214	2.90316
8	31	MFN1	3.81713	3.16525
8	32	MFN1	4.03001	3.37523
8	33	MFN1	4.20486	3.54718
8	34	MFN1	4.35385	3.69327
8	35	MFN1	4.461	3.79753
8	36	MFN1	4.55053	3.88415
8	37	MFN1	4.6277	3.95842
8	38	MFN1	4.69878	4.0266
8	39	MFN1	4.75453	4.07945
8	40	MFN1	4.79125	4.11327
9	1	NRF1	0.605931	-0.0215071
9	2	NRF1	0.614326	-0.0182643
9	3	NRF1	0.627311	-0.0104315
9	4	NRF1	0.637141	-0.0057531
9	5	NRF1	0.646977	-0.00106812
9	6	NRF1	0.65508	0.00188283
9	7	NRF1	0.661383	0.00303397
9	8	NRF1	0.666033	0.00253221
9	9	NRF1	0.672164	0.00351132
9	10	NRF1	0.677827	0.00402248
9	11	NRF1	0.682953	0.00399601
9	12	NRF1	0.688736	0.00462733
9	13	NRF1	0.694021	0.0047609
9	14	NRF1	0.696828	0.00241628
9	15	NRF1	0.699882	0.000318486
9	16	NRF1	0.703748	-0.000967553
9	17	NRF1	0.708696	-0.00117159
9	18	NRF1	0.713307	-0.00171191
9	19	NRF1	0.71699	-0.00318094
9	20	NRF1	0.721189	-0.00413337
9	21	NRF1	0.727067	-0.00340793
9	22	NRF1	0.736351	0.00072415
9	23	NRF1	0.747981	0.00720233
9	24	NRF1	0.766863	0.0209328
9	25	NRF1	0.799816	0.0487339
9	26	NRF1	0.861154	0.10492
9	27	NRF1	0.974733	0.213347
9	28	NRF1	1.1777	0.411159
9	29	NRF1	1.5255	0.753815
9	30	NRF1	2.05215	1.2753
9	31	NRF1	2.68266	1.90067
9	32	NRF1	3.24359	2.45644
9	33	NRF1	3.677	2.88471
9	34	NRF1	4.0111	3.21365
9	35	NRF1	4.26889	3.46629
9	36	NRF1	4.47553	3.66778
9	37	NRF1	4.63801	3.82511
9	38	NRF1	4.75914	3.94109
9	39	NRF1	4.85845	4.03524
9	40	NRF1	4.93198	4.10362
10	1	b-actin	0.53569	-0.00953822
10	2	b-actin	0.542529	-0.0110432
10	3	b-actin	0.557769	-0.00414664
10	4	b-actin	0.569823	-0.000435966
10	5	b-actin	0.58117	0.00256786
10	6	b-actin	0.589836	0.00289008
10	7	b-actin	0.597601	0.00231196
10	8	b-actin	0.604373	0.000740893
10	9	b-actin	0.611025	-0.000950218
10	10	b-actin	0.618376	-0.00194288
10	11	b-actin	0.626367	-0.00229492
10	12	b-actin	0.638265	0.00125984
10	13	b-actin	0.654544	0.00919529
10	14	b-actin	0.682397	0.0287052
10	15	b-actin	0.731361	0.0693258
10	16	b-actin	0.817871	0.147492
10	17	b-actin	0.969603	0.290881
10	18	b-actin	1.23345	0.546384
10	19	b-actin	1.65657	0.961166
10	20	b-actin	2.22	1.51625
10	21	b-actin	2.78269	2.0706
10	22	b-actin	3.249	2.52856
10	23	b-actin	3.64375	2.91497
10	24	b-actin	3.98285	3.24572
10	25	b-actin	4.26535	3.51988
10	26	b-actin	4.48429	3.73047
10	27	b-actin	4.64147	3.87931
10	28	b-actin	4.77451	4.00401
10	29	b-actin	4.893	4.11416
10	30	b-actin	4.97678	4.18959
10	31	b-actin	5.04899	4.25346
10	32	b-actin	5.11905	4.31518
10	33	b-actin	5.17236	4.36014
10	34	b-actin	5.20954	4.38899
10	35	b-actin	5.23674	4.40784
10	36	b-actin	5.27144	4.4342
10	37	b-actin	5.3038	4.45821
10	38	b-actin	5.33062	4.47669
10	39	b-actin	5.34388	4.48161
10	40	b-actin	5.34557	4.47495
11	1	NFkB	0.535486	-0.0193295
11	2	NFkB	0.542517	-0.0178998
11	3	NFkB	0.556355	-0.00966443
11	4	NFkB	0.567494	-0.0041273
11	5	NFkB	0.575496	-0.00172649
11	6	NFkB	0.583985	0.0011608
11	7	NFkB	0.591957	0.00353037
11	8	NFkB	0.597679	0.00365135
11	9	NFkB	0.60353	0.00390007
11	10	NFkB	0.609671	0.00443936
11	11	NFkB	0.61503	0.00419628
11	12	NFkB	0.620091	0.00365553
11	13	NFkB	0.625637	0.00359996
11	14	NFkB	0.629353	0.00171436
11	15	NFkB	0.632081	-0.00115961
11	16	NFkB	0.635588	-0.00325455
11	17	NFkB	0.64082	-0.00362441
11	18	NFkB	0.646503	-0.00354277
11	19	NFkB	0.652899	-0.00274849
11	20	NFkB	0.663579	0.00233017
11	21	NFkB	0.678473	0.0116217
11	22	NFkB	0.703367	0.0309141
11	23	NFkB	0.74564	0.0675854
11	24	NFkB	0.823207	0.139551
11	25	NFkB	0.962658	0.273399
11	26	NFkB	1.21309	0.51823
11	27	NFkB	1.6319	0.93144
11	28	NFkB	2.24633	1.54027
11	29	NFkB	2.94925	2.23759
11	30	NFkB	3.51265	2.79538
11	31	NFkB	3.92646	3.20359
11	32	NFkB	4.25105	3.52258
11	33	NFkB	4.50746	3.77339
11	34	NFkB	4.70065	3.96098
11	35	NFkB	4.84651	4.10123
11	36	NFkB	4.96498	4.2141
11	37	NFkB	5.05912	4.30264
11	38	NFkB	5.13328	4.3712
11	39	NFkB	5.19442	4.42674
11	40	NFkB	5.23876	4.46548
12	1	GFAP	0.674077	-0.0177896
12	2	GFAP	0.683802	-0.0144072
12	3	GFAP	0.699268	-0.00528319
12	4	GFAP	0.709924	-0.000969773
12	5	GFAP	0.718428	0.00119257
12	6	GFAP	0.725804	0.00222625
12	7	GFAP	0.732384	0.00246444
12	8	GFAP	0.738297	0.002035
12	9	GFAP	0.743224	0.000619814
12	10	GFAP	0.75082	0.00187397
12	11	GFAP	0.756691	0.00140232
12	12	GFAP	0.760116	-0.0015149
12	13	GFAP	0.766009	-0.00196347
12	14	GFAP	0.772232	-0.00208303
12	15	GFAP	0.781009	0.000352249
12	16	GFAP	0.797128	0.0101289
12	17	GFAP	0.824668	0.0313268
12	18	GFAP	0.875683	0.0759995
12	19	GFAP	0.969443	0.163417
12	20	GFAP	1.13935	0.326979
12	21	GFAP	1.43633	0.617615
12	22	GFAP	1.91195	1.0869
12	23	GFAP	2.54058	1.70918
12	24	GFAP	3.14196	2.30422
12	25	GFAP	3.60611	2.76203
12	26	GFAP	3.98264	3.13222
12	27	GFAP	4.29427	3.43751
12	28	GFAP	4.53036	3.66725
12	29	GFAP	4.69763	3.82818
12	30	GFAP	4.84245	3.96666
12	31	GFAP	4.95472	4.07259
12	32	GFAP	5.03883	4.15035
12	33	GFAP	5.12538	4.23056
12	34	GFAP	5.19711	4.29595
12	35	GFAP	5.25184	4.34434
12	36	GFAP	5.29354	4.3797
12	37	GFAP	5.32417	4.40399
12	38	GFAP	5.34228	4.41575
12	39	GFAP	5.37516	4.44229
12	40	GFAP	5.39945	4.46023
13	1	CD11b	0.608698	-0.0238367
13	2	CD11b	0.615833	-0.0220813
13	3	CD11b	0.630028	-0.0132661
13	4	CD11b	0.644082	-0.00459268
13	5	CD11b	0.654033	-2.08082e-05
13	6	CD11b	0.661162	0.00172735
13	7	CD11b	0.668133	0.00331905
13	8	CD11b	0.673903	0.00370889
13	9	CD11b	0.680523	0.00494886
13	10	CD11b	0.687238	0.00628319
13	11	CD11b	0.691943	0.00560878
13	12	CD11b	0.695721	0.00400662
13	13	CD11b	0.699673	0.00257845
13	14	CD11b	0.702995	0.000521036
13	15	CD11b	0.707833	-2.14084e-05
13	16	CD11b	0.710591	-0.00264388
13	17	CD11b	0.715427	-0.00318733
13	18	CD11b	0.719879	-0.00411584
13	19	CD11b	0.725564	-0.00381023
13	20	CD11b	0.732502	-0.0022522
13	21	CD11b	0.741343	0.00120828
13	22	CD11b	0.754855	0.00934046
13	23	CD11b	0.776801	0.0259064
13	24	CD11b	0.816312	0.0600375
13	25	CD11b	0.889611	0.127957
13	26	CD11b	1.01809	0.251059
13	27	CD11b	1.2431	0.470684
13	28	CD11b	1.60469	0.826895
13	29	CD11b	2.09305	1.30988
13	30	CD11b	2.60775	1.81919
13	31	CD11b	3.0709	2.27696
13	32	CD11b	3.47442	2.67511
13	33	CD11b	3.81282	3.00813
13	34	CD11b	4.08274	3.27266
13	35	CD11b	4.30383	3.48838
13	36	CD11b	4.48469	3.66385
13	37	CD11b	4.63426	3.80805
13	38	CD11b	4.74863	3.91704
13	39	CD11b	4.83163	3.99466
13	40	CD11b	4.89814	4.05578
14	1	IBA1	0.663996	-0.019522
14	2	IBA1	0.670604	-0.0187043
14	3	IBA1	0.685612	-0.00948629
14	4	IBA1	0.697626	-0.00326156
14	5	IBA1	0.706611	-6.68404e-05
14	6	IBA1	0.714577	0.00210924
14	7	IBA1	0.722267	0.00400952
14	8	IBA1	0.727142	0.00309534
14	9	IBA1	0.73527	0.0054333
14	10	IBA1	0.740534	0.00490709
14	11	IBA1	0.744222	0.00280605
14	12	IBA1	0.749169	0.00196333
14	13	IBA1	0.752218	-0.000777554
14	14	IBA1	0.756205	-0.0025802
14	15	IBA1	0.76137	-0.00320537
14	16	IBA1	0.767405	-0.00296066
14	17	IBA1	0.774778	-0.00137675
14	18	IBA1	0.781336	-0.000608656
14	19	IBA1	0.797585	0.00985062
14	20	IBA1	0.825295	0.0317702
14	21	IBA1	0.876148	0.0768337
14	22	IBA1	0.967264	0.16216
14	23	IBA1	1.13852	0.327631
14	24	IBA1	1.44698	0.6303
14	25	IBA1	1.95394	1.13146
14	26	IBA1	2.6628	1.83454
14	27	IBA1	3.37844	2.54438
14	28	IBA1	3.92106	3.08122
14	29	IBA1	4.32269	3.47706
14	30	IBA1	4.64772	3.7963
14	31	IBA1	4.90224	4.04503
14	32	IBA1	5.08789	4.22489
14	33	IBA1	5.22204	4.35325
14	34	IBA1	5.33598	4.4614
14	35	IBA1	5.43618	4.55581
14	36	IBA1	5.51544	4.62928
14	37	IBA1	5.56182	4.66987
14	38	IBA1	5.60752	4.70978
14	39	IBA1	5.65019	4.74666
14	40	IBA1	5.67506	4.76574
15	1	DRP1	0.537244	-0.0143041
15	2	DRP1	0.543905	-0.0139673
15	3	DRP1	0.555396	-0.00880123
15	4	DRP1	0.566059	-0.00446172
15	5	DRP1	0.576452	-0.000392803
15	6	DRP1	0.5843	0.00113069
15	7	DRP1	0.592087	0.00259316
15	8	DRP1	0.600509	0.00469059
15	9	DRP1	0.607834	0.00569212
15	10	DRP1	0.61406	0.00559378
15	11	DRP1	0.618686	0.00389487
15	12	DRP1	0.623419	0.00230367
15	13	DRP1	0.627987	0.000547597
15	14	DRP1	0.632246	-0.00151728
15	15	DRP1	0.636643	-0.00344424
15	16	DRP1	0.64162	-0.00479232
15	17	DRP1	0.649509	-0.00322686
15	18	DRP1	0.65925	0.00018998
15	19	DRP1	0.673091	0.00770631
15	20	DRP1	0.694874	0.023165
15	21	DRP1	0.737711	0.0596785
15	22	DRP1	0.818876	0.134519
15	23	DRP1	0.97144	0.280758
15	24	DRP1	1.24886	0.551858
15	25	DRP1	1.72102	1.01769
15	26	DRP1	2.41755	1.70789
15	27	DRP1	3.17727	2.46129
15	28	DRP1	3.73234	3.01004
15	29	DRP1	4.0947	3.36607
15	30	DRP1	4.39813	3.66318
15	31	DRP1	4.64961	3.90833
15	32	DRP1	4.85755	4.10995
15	33	DRP1	5.03643	4.28251
15	34	DRP1	5.17749	4.41724
15	35	DRP1	5.30369	4.53712
15	36	DRP1	5.39328	4.62038
15	37	DRP1	5.44813	4.66891
15	38	DRP1	5.50999	4.72445
15	39	DRP1	5.57266	4.78079
15	40	DRP1	5.61944	4.82125
16	1	MFN1	0.614702	-0.0223634
16	2	MFN1	0.624341	-0.0184134
16	3	MFN1	0.640451	-0.00799151
16	4	MFN1	0.651344	-0.00278708
16	5	MFN1	0.660121	0.000300848
16	6	MFN1	0.668682	0.00317384
16	7	MFN1	0.67562	0.00442267
16	8	MFN1	0.680836	0.00395018
16	9	MFN1	0.685211	0.0026372
16	10	MFN1	0.690594	0.002331
16	11	MFN1	0.695308	0.00135687
16	12	MFN1	0.70085	0.00121006
16	13	MFN1	0.70424	-0.00108837
16	14	MFN1	0.708335	-0.00268179
16	15	MFN1	0.712688	-0.00401712
16	16	MFN1	0.721033	-0.00136055
16	17	MFN1	0.728626	0.000543752
16	18	MFN1	0.741156	0.00738546
16	19	MFN1	0.764058	0.024598
16	20	MFN1	0.803705	0.058557
16	21	MFN1	0.879021	0.128185
16	22	MFN1	1.01876	0.262232
16	23	MFN1	1.27413	0.511912
16	24	MFN1	1.70595	0.938052
16	25	MFN1	2.29767	1.52408
16	26	MFN1	2.85943	2.08015
16	27	MFN1	3.29962	2.51465
16	28	MFN1	3.66886	2.87821
16	29	MFN1	3.97828	3.18193
16	30	MFN1	4.23169	3.42965
16	31	MFN1	4.42898	3.62126
16	32	MFN1	4.5805	3.76709
16	33	MFN1	4.69897	3.87987
16	34	MFN1	4.80548	3.98069
16	35	MFN1	4.89852	4.06805
16	36	MFN1	4.96663	4.13046
16	37	MFN1	5.01191	4.17006
16	38	MFN1	5.07078	4.22323
16	39	MFN1	5.13012	4.27689
16	40	MFN1	5.16825	4.30933
17	1	NRF1	0.639669	-0.0331477
17	2	NRF1	0.65039	-0.0277205
17	3	NRF1	0.669244	-0.0141596
17	4	NRF1	0.6815	-0.00719748
17	5	NRF1	0.692806	-0.00118481
17	6	NRF1	0.701851	0.00256741
17	7	NRF1	0.707135	0.0025575
17	8	NRF1	0.713147	0.0032765
17	9	NRF1	0.719756	0.0045928
17	10	NRF1	0.725877	0.00542034
17	11	NRF1	0.732697	0.0069465
17	12	NRF1	0.737086	0.00604205
17	13	NRF1	0.741234	0.00489655
17	14	NRF1	0.744817	0.0031872
17	15	NRF1	0.748605	0.0016811
17	16	NRF1	0.752847	0.000630496
17	17	NRF1	0.756431	-0.00107945
17	18	NRF1	0.758936	-0.00386747
17	19	NRF1	0.762051	-0.00604574
17	20	NRF1	0.767752	-0.00563847
17	21	NRF1	0.775682	-0.00300163
17	22	NRF1	0.784353	0.000376212
17	23	NRF1	0.797695	0.00842468
17	24	NRF1	0.814062	0.0194986
17	25	NRF1	0.842216	0.0423595
17	26	NRF1	0.897363	0.0922125
17	27	NRF1	0.998583	0.188139
17	28	NRF1	1.18074	0.365002
17	29	NRF1	1.5008	0.679774
17	30	NRF1	2.0059	1.17957
17	31	NRF1	2.64782	1.8162
17	32	NRF1	3.23366	2.39675
17	33	NRF1	3.70932	2.86711
17	34	NRF1	4.07645	3.22895
17	35	NRF1	4.35558	3.50279
17	36	NRF1	4.5707	3.71262
17	37	NRF1	4.74464	3.88126
17	38	NRF1	4.87733	4.00866
17	39	NRF1	4.98547	4.11151
17	40	NRF1	5.06094	4.18168
18	1	b-actin	0.5381	-0.0149377
18	2	b-actin	0.546346	-0.0149184
18	3	b-actin	0.562964	-0.00652819
18	4	b-actin	0.577954	0.000235204
18	5	b-actin	0.589185	0.00323909
18	6	b-actin	0.597605	0.00343143
18	7	b-actin	0.604787	0.00238656
18	8	b-actin	0.611901	0.00127361
18	9	b-actin	0.618913	5.82066e-05
18	10	b-actin	0.626348	-0.000734005
18	11	b-actin	0.633185	-0.00212399
18	12	b-actin	0.642298	-0.00123791
18	13	b-actin	0.655056	0.0032934
18	14	b-actin	0.674779	0.0147885
18	15	b-actin	0.704746	0.0365292
18	16	b-actin	0.759888	0.0834442
18	17	b-actin	0.856701	0.17203
18	18	b-actin	1.03094	0.338042
18	19	b-actin	1.3266	0.625479
18	20	b-actin	1.77878	1.06943
18	21	b-actin	2.35069	1.63311
18	22	b-actin	2.89114	2.16534
18	23	b-actin	3.3328	2.59877
18	24	b-actin	3.71776	2.97549
18	25	b-actin	4.04438	3.29389
18	26	b-actin	4.31082	3.55211
18	27	b-actin	4.51395	3.74701
18	28	b-actin	4.67777	3.9026
18	29	b-actin	4.81144	4.02804
18	30	b-actin	4.92228	4.13065
18	31	b-actin	5.01014	4.21028
18	32	b-actin	5.08891	4.28083
18	33	b-actin	5.14954	4.33323
18	34	b-actin	5.19545	4.37092
18	35	b-actin	5.22811	4.39535
18	36	b-actin	5.25534	4.41435
18	37	b-actin	5.28459	4.43538
18	38	b-actin	5.31365	4.45621
18	39	b-actin	5.33238	4.46671
18	40	b-actin	5.35717	4.48328
19	1	NFkB	0.549846	-0.0235432
19	2	NFkB	0.557866	-0.0213741
19	3	NFkB	0.573617	-0.0114733
19	4	NFkB	0.585894	-0.00504743
19	5	NFkB	0.595553	-0.00123977
19	6	NFkB	0.603845	0.00120097
19	7	NFkB	0.612211	0.0037161
19	8	NFkB	0.617793	0.00344781
19	9	NFkB	0.624322	0.00412503
19	10	NFkB	0.631866	0.00581862
19	11	NFkB	0.637566	0.00566758
19	12	NFkB	0.641621	0.00387114
19	13	NFkB	0.646842	0.00324117
19	14	NFkB	0.650788	0.00133644
19	15	NFkB	0.654943	-0.000359326
19	16	NFkB	0.659718	-0.0014355
19	17	NFkB	0.663923	-0.00308143
19	18	NFkB	0.669049	-0.00380617
19	19	NFkB	0.674761	-0.00394577
19	20	NFkB	0.682521	-0.00203617
19	21	NFkB	0.694076	0.00366763
19	22	NFkB	0.71168	0.0154206
19	23	NFkB	0.743957	0.0418467
19	24	NFkB	0.798366	0.0904051
19	25	NFkB	0.900169	0.186356
19	26	NFkB	1.08848	0.368816
19	27	NFkB	1.41283	0.687313
19	28	NFkB	1.92538	1.19402
19	29	NFkB	2.60923	1.87202
19	30	NFkB	3.28088	2.53782
19	31	NFkB	3.76765	3.01873
19	32	NFkB	4.14069	3.38592
19	33	NFkB	4.42853	3.66791
19	34	NFkB	4.64402	3.87755
19	35	NFkB	4.80033	4.02801
19	36	NFkB	4.92879	4.15062
19	37	NFkB	5.03565	4.25163
19	38	NFkB	5.12743	4.33755
19	39	NFkB	5.19417	4.39844
19	40	NFkB	5.23655	4.43498
20	1	GFAP	0.66928	-0.0314195
20	2	GFAP	0.684451	-0.0229367
20	3	GFAP	0.706369	-0.0077067
20	4	GFAP	0.719584	-0.00117982
20	5	GFAP	0.729348	0.00189606
20	6	GFAP	0.736552	0.00241211
20	7	GFAP	0.743667	0.00283929
20	8	GFAP	0.750835	0.00331945
20	9	GFAP	0.756971	0.00276792
20	10	GFAP	0.763384	0.00249289
20	11	GFAP	0.767718	0.000138204
20	12	GFAP	0.772979	-0.00128797
20	13	GFAP	0.779724	-0.00123105
20	14	GFAP	0.783183	-0.00446038
20	15	GFAP	0.793524	-0.000806867
20	16	GFAP	0.810835	0.00981592
20	17	GFAP	0.835712	0.0280052
20	18	GFAP	0.879159	0.0647639
20	19	GFAP	0.962697	0.141614
20	20	GFAP	1.11866	0.290887
20	21	GFAP	1.39529	0.560831
20	22	GFAP	1.84513	1.00398
20	23	GFAP	2.45257	1.60473
20	24	GFAP	3.06051	2.20599
20	25	GFAP	3.54543	2.68422
20	26	GFAP	3.93904	3.07114
20	27	GFAP	4.25436	3.37978
20	28	GFAP	4.48792	3.60664
20	29	GFAP	4.67606	3.7881
20	30	GFAP	4.82431	3.92966
20	31	GFAP	4.94869	4.04735
20	32	GFAP	5.03911	4.13108
20	33	GFAP	5.12284	4.20812
20	34	GFAP	5.19609	4.27469
20	35	GFAP	5.25368	4.32559
20	36	GFAP	5.29344	4.35866
20	37	GFAP	5.32692	4.38546
20	38	GFAP	5.36046	4.41231
20	39	GFAP	5.38293	4.42809
20	40	GFAP	5.37767	4.41614
21	1	CD11b	0.566596	-0.0293429
21	2	CD11b	0.576505	-0.0244472
21	3	CD11b	0.590788	-0.0151779
21	4	CD11b	0.603974	-0.00700597
21	5	CD11b	0.614369	-0.00162438
21	6	CD11b	0.623279	0.00227151
21	7	CD11b	0.630466	0.00444506
21	8	CD11b	0.635929	0.00489467
21	9	CD11b	0.64204	0.00599224
21	10	CD11b	0.646341	0.00527973
21	11	CD11b	0.651491	0.00541558
21	12	CD11b	0.655891	0.00480184
21	13	CD11b	0.660073	0.00397012
21	14	CD11b	0.664182	0.00306605
21	15	CD11b	0.668145	0.00201493
21	16	CD11b	0.671551	0.0004074
21	17	CD11b	0.674639	-0.00151806
21	18	CD11b	0.67577	-0.00540106
21	19	CD11b	0.680586	-0.00559882
21	20	CD11b	0.688093	-0.00310519
21	21	CD11b	0.693315	-0.00289638
21	22	CD11b	0.700994	-0.000231392
21	23	CD11b	0.714685	0.00844568
21	24	CD11b	0.737724	0.0264711
21	25	CD11b	0.777214	0.060948
21	26	CD11b	0.848944	0.127664
21	27	CD11b	0.97498	0.248687
21	28	CD11b	1.19682	0.46551
21	29	CD11b	1.55621	0.819886
21	30	CD11b	2.02292	1.28158
21	31	CD11b	2.49094	1.74459
21	32	CD11b	2.9073	2.15594
21	33	CD11b	3.27631	2.51993
21	34	CD11b	3.60419	2.8428
21	35	CD11b	3.85631	3.08991
21	36	CD11b	4.0519	3.28049
21	37	CD11b	4.21504	3.43861
21	38	CD11b	4.34833	3.56688
21	39	CD11b	4.45118	3.66472
21	40	CD11b	4.5168	3.72533
22	1	IBA1	0.678151	-0.0223434
22	2	IBA1	0.686226	-0.0204397
22	3	IBA1	0.701906	-0.0109306
22	4	IBA1	0.715182	-0.00382552
22	5	IBA1	0.724742	-0.000436456
22	6	IBA1	0.733044	0.00169418
22	7	IBA1	0.742692	0.00517146
22	8	IBA1	0.749254	0.00556253
22	9	IBA1	0.754091	0.00422894
22	10	IBA1	0.759841	0.00380771
22	11	IBA1	0.766847	0.00464254
22	12	IBA1	0.769165	0.00078988
22	13	IBA1	0.774253	-0.000292656
22	14	IBA1	0.780189	-0.000527971
22	15	IBA1	0.785536	-0.00135194
22	16	IBA1	0.790644	-0.00241469
22	17	IBA1	0.79628	-0.00294946
22	18	IBA1	0.802233	-0.0031679
22	19	IBA1	0.811017	-0.000554176
22	20	IBA1	0.830115	0.0123728
22	21	IBA1	0.863769	0.0398561
22	22	IBA1	0.927607	0.0975232
22	23	IBA1	1.04375	0.207491
22	24	IBA1	1.25631	0.413885
22	25	IBA1	1.62776	0.77916
22	26	IBA1	2.21664	1.36187
22	27	IBA1	2.95491	2.09397
22	28	IBA1	3.59726	2.73015
22	29	IBA1	4.05855	3.18527
22	30	IBA1	4.41862	3.53917
22	31	IBA1	4.71422	3.82859
22	32	IBA1	4.94074	4.04895
22	33	IBA1	5.11349	4.21552
22	34	IBA1	5.24825	4.34412
22	35	IBA1	5.35686	4.44655
22	36	IBA1	5.45857	4.54209
22	37	IBA1	5.53129	4.60864
22	38	IBA1	5.57337	4.64455
22	39	IBA1	5.6147	4.67971
22	40	IBA1	5.64025	4.69909
23	1	DRP1	0.638116	-0.0257499
23	2	DRP1	0.647701	-0.0231196
23	3	DRP1	0.665595	-0.0121814
23	4	DRP1	0.679966	-0.00476445
23	5	DRP1	0.691725	3.9655e-05
23	6	DRP1	0.699947	0.0013064
23	7	DRP1	0.708574	0.00297882
23	8	DRP1	0.71803	0.00548022
23	9	DRP1	0.725801	0.0062966
23	10	DRP1	0.732317	0.00585693
23	11	DRP1	0.738519	0.00510427
23	12	DRP1	0.744157	0.0037874
23	13	DRP1	0.749307	0.0019826
23	14	DRP1	0.753457	-0.000821827
23	15	DRP1	0.758643	-0.00259068
23	16	DRP1	0.762939	-0.00524979
23	17	DRP1	0.770472	-0.00467166
23	18	DRP1	0.779545	-0.0025531
23	19	DRP1	0.792233	0.00318048
23	20	DRP1	0.813419	0.0174117
23	21	DRP1	0.85091	0.0479475
23	22	DRP1	0.919818	0.109901
23	23	DRP1	1.0509	0.23403
23	24	DRP1	1.29329	0.469462
23	25	DRP1	1.7242	0.893421
23	26	DRP1	2.40634	1.5686
23	27	DRP1	3.26051	2.41582
23	28	DRP1	3.97736	3.12572
23	29	DRP1	4.44683	3.58822
23	30	DRP1	4.79621	3.93066
23	31	DRP1	5.09242	4.21991
23	32	DRP1	5.35837	4.47891
23	33	DRP1	5.56852	4.6821
23	34	DRP1	5.71804	4.82467
23	35	DRP1	5.85701	4.95668
23	36	DRP1	5.96856	5.06127
23	37	DRP1	6.05902	5.14478
23	38	DRP1	6.15469	5.23349
23	39	DRP1	6.22903	5.30089
23	40	DRP1	6.27785	5.34275
24	1	MFN1	0.667839	-0.0230401
24	2	MFN1	0.677027	-0.0200294
24	3	MFN1	0.693563	-0.00967174
24	4	MFN1	0.705035	-0.00437693
24	5	MFN1	0.714288	-0.00130167
24	6	MFN1	0.7227	0.000932448
24	7	MFN1	0.731762	0.00381661
24	8	MFN1	0.738518	0.00439444
24	9	MFN1	0.747236	0.00693492
24	10	MFN1	0.753046	0.00656712
24	11	MFN1	0.756201	0.00354465
24	12	MFN1	0.759922	0.00108728
24	13	MFN1	0.766365	0.0013529
24	14	MFN1	0.770795	-0.000394576
24	15	MFN1	0.773559	-0.00380889
24	16	MFN1	0.778733	-0.00481208
24	17	MFN1	0.785459	-0.00426448
24	18	MFN1	0.797105	0.00120391
24	19	MFN1	0.817443	0.0153644
24	20	MFN1	0.853413	0.0451559
24	21	MFN1	0.922469	0.108034
24	22	MFN1	1.04874	0.22813
24	23	MFN1	1.28387	0.457082
24	24	MFN1	1.68654	0.853569
24	25	MFN1	2.26247	1.42332
24	26	MFN1	2.8419	1.99658
24	27	MFN1	3.30046	2.44896
24	28	MFN1	3.69348	2.83581
24	29	MFN1	4.03697	3.17311
24	30	MFN1	4.31631	3.44628
24	31	MFN1	4.53599	3.65978
24	32	MFN1	4.71013	3.82774
24	33	MFN1	4.85377	3.96521
24	34	MFN1	4.97259	4.07784
24	35	MFN1	5.05501	4.15408
24	36	MFN1	5.1391	4.232
24	37	MFN1	5.21273	4.29945
24	38	MFN1	5.27826	4.3588
24	39	MFN1	5.33744	4.41181
24	40	MFN1	5.37606	4.44425
25	1	NRF1	0.513335	-0.023365
25	2	NRF1	0.522335	-0.0175673
25	3	NRF1	0.536512	-0.00659291
25	4	NRF1	0.545881	-0.000426617
25	5	NRF1	0.551475	0.00196456
25	6	NRF1	0.555014	0.00230145
25	7	NRF1	0.557748	0.00183238
25	8	NRF1	0.560954	0.00183603
25	9	NRF1	0.563994	0.00167338
25	10	NRF1	0.567988	0.00246446
25	11	NRF1	0.570531	0.00180507
25	12	NRF1	0.573556	0.00162812
25	13	NRF1	0.574581	-0.000550124
25	14	NRF1	0.575974	-0.00235923
25	15	NRF1	0.579941	-0.00159479
25	16	NRF1	0.5828	-0.00193834
25	17	NRF1	0.585291	-0.00264989
25	18	NRF1	0.588792	-0.00235167
25	19	NRF1	0.592079	-0.00226779
25	20	NRF1	0.5962	-0.00134898
25	21	NRF1	0.601597	0.000845262
25	22	NRF1	0.609684	0.00572964
25	23	NRF1	0.616679	0.00952223
25	24	NRF1	0.628166	0.0178069
25	25	NRF1	0.649543	0.0359803
25	26	NRF1	0.686148	0.069383
25	27	NRF1	0.756509	0.136542
25	28	NRF1	0.885723	0.262553
25	29	NRF1	1.11499	0.488622
25	30	NRF1	1.50381	0.87423
25	31	NRF1	2.06636	1.43358
25	32	NRF1	2.6815	2.04552
25	33	NRF1	3.18721	2.54803
25	34	NRF1	3.59134	2.94895
25	35	NRF1	3.91117	3.26558
25	36	NRF1	4.14761	3.49882
25	37	NRF1	4.32023	3.66823
25	38	NRF1	4.47427	3.81907
25	39	NRF1	4.59814	3.93974
25	40	NRF1	4.67462	4.01302
26	1	b-actin	0.455067	-0.00618337
26	2	b-actin	0.460242	-0.00610681
26	3	b-actin	0.470136	-0.00130983
26	4	b-actin	0.477672	0.00112871
26	5	b-actin	0.482684	0.0010427
26	6	b-actin	0.487208	0.000468585
26	7	b-actin	0.491342	-0.000494598
26	8	b-actin	0.495462	-0.00147182
26	9	b-actin	0.502202	0.00016984
26	10	b-actin	0.507571	0.000441427
26	11	b-actin	0.511844	-0.000383712
26	12	b-actin	0.517734	0.000408699
26	13	b-actin	0.527597	0.0051743
26	14	b-actin	0.543603	0.0160828
26	15	b-actin	0.571296	0.0386784
26	16	b-actin	0.62475	0.0870347
26	17	b-actin	0.72186	0.179046
26	18	b-actin	0.897407	0.349496
26	19	b-actin	1.19962	0.646615
26	20	b-actin	1.67041	1.1123
26	21	b-actin	2.25535	1.69215
26	22	b-actin	2.79058	2.22228
26	23	b-actin	3.21525	2.64185
26	24	b-actin	3.59052	3.01202
26	25	b-actin	3.91843	3.33483
26	26	b-actin	4.17131	3.58262
26	27	b-actin	4.37007	3.77628
26	28	b-actin	4.53819	3.93931
26	29	b-actin	4.66478	4.0608
26	30	b-actin	4.77232	4.16324
26	31	b-actin	4.85422	4.24004
26	32	b-actin	4.9118	4.29253
26	33	b-actin	4.97534	4.35096
26	34	b-actin	5.04167	4.4122
26	35	b-actin	5.09171	4.45714
26	36	b-actin	5.12459	4.48492
26	37	b-actin	5.14867	4.5039
26	38	b-actin	5.17749	4.52763
26	39	b-actin	5.20991	4.55495
26	40	b-actin	5.22308	4.56302
27	1	NFkB	0.478557	-0.0135046
27	2	NFkB	0.483649	-0.0117796
27	3	NFkB	0.493555	-0.00524087
27	4	NFkB	0.500264	-0.00189978
27	5	NFkB	0.505785	0.000253866
27	6	NFkB	0.509878	0.000980399
27	7	NFkB	0.514253	0.00198737
27	8	NFkB	0.517581	0.00194822
27	9	NFkB	0.520694	0.00169456
27	10	NFkB	0.52446	0.0020935
27	11	NFkB	0.527285	0.00155099
27	12	NFkB	0.52997	0.000868234
27	13	NFkB	0.532667	0.000198528
27	14	NFkB	0.535323	-0.000512782
27	15	NFkB	0.539192	-1.08989e-05
27	16	NFkB	0.54275	0.000180146
27	17	NFkB	0.545554	-0.000383583
27	18	NFkB	0.547448	-0.00185718
27	19	NFkB	0.550821	-0.00185073
27	20	NFkB	0.559021	0.00298227
27	21	NFkB	0.568762	0.00935604
27	22	NFkB	0.586973	0.024199
27	23	NFkB	0.616421	0.0502803
27	24	NFkB	0.666871	0.0973627
27	25	NFkB	0.757387	0.184512
27	26	NFkB	0.924405	0.348163
27	27	NFkB	1.22198	0.642374
27	28	NFkB	1.70429	1.12131
27	29	NFkB	2.37585	1.78951
27	30	NFkB	3.07529	2.48558
27	31	NFkB	3.58843	2.99535
27	32	NFkB	3.98302	3.38657
27	33	NFkB	4.30096	3.70115
27	34	NFkB	4.5411	3.93792
27	35	NFkB	4.71738	4.11083
27	36	NFkB	4.87194	4.26202
27	37	NFkB	4.97582	4.36254
27	38	NFkB	5.043	4.42635
27	39	NFkB	5.10503	4.48501
27	40	NFkB	5.15704	4.53365
28	1	GFAP	0.611102	-0.0175619
28	2	GFAP	0.619498	-0.0125441
28	3	GFAP	0.632113	-0.00330829
28	4	GFAP	0.638927	0.000128085
28	5	GFAP	0.643717	0.00153904
28	6	GFAP	0.647214	0.00165836
28	7	GFAP	0.650033	0.00109872
28	8	GFAP	0.653616	0.0013034
28	9	GFAP	0.655992	0.000300719
28	10	GFAP	0.659101	3.18941e-05
28	11	GFAP	0.662091	-0.000356975
28	12	GFAP	0.663454	-0.00237186
28	13	GFAP	0.66753	-0.00167408
28	14	GFAP	0.672572	-1.0756e-05
28	15	GFAP	0.677623	0.00166174
28	16	GFAP	0.689894	0.0105551
28	17	GFAP	0.711892	0.0291745
28	18	GFAP	0.749101	0.0630054
28	19	GFAP	0.819069	0.129594
28	20	GFAP	0.948174	0.255321
28	21	GFAP	1.18475	0.488522
28	22	GFAP	1.59087	0.891257
28	23	GFAP	2.17416	1.47117
28	24	GFAP	2.80517	2.0988
28	25	GFAP	3.32641	2.61666
28	26	GFAP	3.73841	3.02529
28	27	GFAP	4.07392	3.35742
28	28	GFAP	4.32746	3.60758
28	29	GFAP	4.52859	3.80533
28	30	GFAP	4.68891	3.96227
28	31	GFAP	4.81774	4.08773
28	32	GFAP	4.91809	4.1847
28	33	GFAP	5.00364	4.26687
28	34	GFAP	5.07992	4.33977
28	35	GFAP	5.13461	4.39108
28	36	GFAP	5.18649	4.43958
28	37	GFAP	5.2253	4.47501
28	38	GFAP	5.25833	4.50467
28	39	GFAP	5.28659	4.52955
28	40	GFAP	5.30983	4.54941
29	1	CD11b	0.524855	-0.0140082
29	2	CD11b	0.52947	-0.0124741
29	3	CD11b	0.538748	-0.00627619
29	4	CD11b	0.545055	-0.00305016
29	5	CD11b	0.550386	-0.00079908
29	6	CD11b	0.554782	0.000516385
29	7	CD11b	0.558701	0.00135519
29	8	CD11b	0.56208	0.00165309
29	9	CD11b	0.566808	0.00330079
29	10	CD11b	0.570027	0.00343894
29	11	CD11b	0.571025	0.0013564
29	12	CD11b	0.574252	0.00150374
29	13	CD11b	0.579275	0.00344559
29	14	CD11b	0.580951	0.00204171
29	15	CD11b	0.581711	-0.000279186
29	16	CD11b	0.584167	-0.000903614
29	17	CD11b	0.5879	-0.000251251
29	18	CD11b	0.589759	-0.00147274
29	19	CD11b	0.593183	-0.00112925
29	20	CD11b	0.594276	-0.00311642
29	21	CD11b	0.599139	-0.00133395
29	22	CD11b	0.605989	0.00243514
29	23	CD11b	0.617283	0.0106491
29	24	CD11b	0.632867	0.0231518
29	25	CD11b	0.660941	0.0481457
29	26	CD11b	0.709767	0.0938908
29	27	CD11b	0.79601	0.177054
29	28	CD11b	0.952301	0.330264
29	29	CD11b	1.22174	0.596622
29	30	CD11b	1.63736	1.00916
29	31	CD11b	2.1531	1.52182
29	32	CD11b	2.66155	2.02719
29	33	CD11b	3.11451	2.47707
29	34	CD11b	3.50032	2.8598
29	35	CD11b	3.82695	3.18335
29	36	CD11b	4.09507	3.44839
29	37	CD11b	4.30502	3.65526
29	38	CD11b	4.46587	3.81302
29	39	CD11b	4.58864	3.93272
29	40	CD11b	4.68646	4.02746
30	1	IBA1	0.592218	-0.0116841
30	2	IBA1	0.597532	-0.00928034
30	3	IBA1	0.606968	-0.00275514
30	4	IBA1	0.611459	-0.00117456
30	5	IBA1	0.614744	-0.000799244
30	6	IBA1	0.61845	-3.53762e-06
30	7	IBA1	0.623731	0.00236639
30	8	IBA1	0.627565	0.0032903
30	9	IBA1	0.628639	0.00145458
30	10	IBA1	0.630189	9.34346e-05
30	11	IBA1	0.632753	-0.000252408
30	12	IBA1	0.635846	-7.0093e-05
30	13	IBA1	0.639802	0.000975774
30	14	IBA1	0.642006	0.000269443
30	15	IBA1	0.643469	-0.00117742
30	16	IBA1	0.646058	-0.0014987
30	17	IBA1	0.648659	-0.00180807
30	18	IBA1	0.654467	0.00108924
30	19	IBA1	0.665155	0.00886709
30	20	IBA1	0.681074	0.0218751
30	21	IBA1	0.708512	0.0464032
30	22	IBA1	0.758373	0.0933541
30	23	IBA1	0.856158	0.188229
30	24	IBA1	1.03832	0.367477
30	25	IBA1	1.36302	0.689268
30	26	IBA1	1.89435	1.21769
30	27	IBA1	2.59807	1.9185
30	28	IBA1	3.25924	2.57676
30	29	IBA1	3.74184	3.05645
30	30	IBA1	4.10157	3.41327
30	31	IBA1	4.40216	3.71095
30	32	IBA1	4.63513	3.941
30	33	IBA1	4.80821	4.11118
30	34	IBA1	4.94392	4.24398
30	35	IBA1	5.0551	4.35225
30	36	IBA1	5.13577	4.43
30	37	IBA1	5.19114	4.48247
30	38	IBA1	5.24679	4.53521
30	39	IBA1	5.30165	4.58715
30	40	IBA1	5.32973	4.61232
31	1	DRP1	0.450362	-0.00966076
31	2	DRP1	0.454252	-0.0094199
31	3	DRP1	0.461049	-0.00627265
31	4	DRP1	0.468421	-0.00254962
31	5	DRP1	0.475116	0.000495936
31	6	DRP1	0.480583	0.00231418
31	7	DRP1	0.484575	0.0026567
31	8	DRP1	0.487929	0.00236142
31	9	DRP1	0.492096	0.00287849
31	10	DRP1	0.496253	0.003386
31	11	DRP1	0.49842	0.00190423
31	12	DRP1	0.499949	-0.000216744
31	13	DRP1	0.502326	-0.00148894
31	14	DRP1	0.505594	-0.00187011
31	15	DRP1	0.509925	-0.00118806
31	16	DRP1	0.513292	-0.00147064
31	17	DRP1	0.517549	-0.000863505
31	18	DRP1	0.521985	-7.66623e-05
31	19	DRP1	0.529262	0.0035507
31	20	DRP1	0.543987	0.0146272
31	21	DRP1	0.566436	0.0334263
31	22	DRP1	0.609235	0.0725765
31	23	DRP1	0.693844	0.153536
31	24	DRP1	0.85181	0.307852
31	25	DRP1	1.13871	0.591105
31	26	DRP1	1.63251	1.08125
31	27	DRP1	2.34741	1.79251
31	28	DRP1	3.08334	2.52478
31	29	DRP1	3.60118	3.03897
31	30	DRP1	3.94397	3.37811
31	31	DRP1	4.23193	3.66243
31	32	DRP1	4.47648	3.90332
31	33	DRP1	4.68134	4.10454
31	34	DRP1	4.85077	4.27032
31	35	DRP1	4.98267	4.39857
31	36	DRP1	5.09567	4.50792
31	37	DRP1	5.19124	4.59984
31	38	DRP1	5.26144	4.66639
31	39	DRP1	5.321	4.72231
31	40	DRP1	5.37201	4.76966
32	1	MFN1	0.536084	-0.011575
32	2	MFN1	0.540138	-0.0103789
32	3	MFN1	0.547995	-0.00537968
32	4	MFN1	0.554504	-0.00172899
32	5	MFN1	0.559812	0.000720662
32	6	MFN1	0.56261	0.000660959
32	7	MFN1	0.566436	0.00162824
32	8	MFN1	0.569828	0.0021625
32	9	MFN1	0.573319	0.00279558
32	10	MFN1	0.574992	0.00161031
32	11	MFN1	0.577711	0.00147091
32	12	MFN1	0.580864	0.0017661
32	13	MFN1	0.583023	0.00106767
32	14	MFN1	0.583968	-0.000846035
32	15	MFN1	0.585376	-0.00229578
32	16	MFN1	0.588225	-0.00230488
32	17	MFN1	0.592061	-0.00132758
32	18	MFN1	0.599324	0.00307788
32	19	MFN1	0.608867	0.00976322
32	20	MFN1	0.624363	0.0224005
32	21	MFN1	0.653876	0.0490554
32	22	MFN1	0.70974	0.102062
32	23	MFN1	0.814612	0.204075
32	24	MFN1	1.00958	0.396181
32	25	MFN1	1.35389	0.737637
32	26	MFN1	1.87163	1.25252
32	27	MFN1	2.42684	1.80487
32	28	MFN1	2.87601	2.25118
32	29	MFN1	3.26202	2.63433
32	30	MFN1	3.59424	2.96369
32	31	MFN1	3.8635	3.2301
32	32	MFN1	4.08332	3.44706
32	33	MFN1	4.25848	3.61936
32	34	MFN1	4.39242	3.75045
32	35	MFN1	4.50067	3.85584
32	36	MFN1	4.6009	3.95321
32	37	MFN1	4.67822	4.02767
32	38	MFN1	4.73841	4.085
32	39	MFN1	4.78991	4.13364
32	40	MFN1	4.82863	4.1695
33	1	NRF1	0.589759	-0.0255143
33	2	NRF1	0.598523	-0.0218069
33	3	NRF1	0.615792	-0.00959354
33	4	NRF1	0.628063	-0.00237854
33	5	NRF1	0.634899	-0.000598279
33	6	NRF1	0.641515	0.000962157
33	7	NRF1	0.648366	0.00275642
33	8	NRF1	0.654447	0.00378232
33	9	NRF1	0.65972	0.00399921
33	10	NRF1	0.664067	0.00328996
33	11	NRF1	0.668935	0.00310255
33	12	NRF1	0.67248	0.00159156
33	13	NRF1	0.677544	0.00159977
33	14	NRF1	0.681897	0.000896775
33	15	NRF1	0.686413	0.000356564
33	16	NRF1	0.690134	-0.000978296
33	17	NRF1	0.695311	-0.000857075
33	18	NRF1	0.697203	-0.00402174
33	19	NRF1	0.703344	-0.00293599
33	20	NRF1	0.709218	-0.00211793
33	21	NRF1	0.715666	-0.000726479
33	22	NRF1	0.723319	0.0018706
33	23	NRF1	0.735446	0.00894214
33	24	NRF1	0.754184	0.0226244
33	25	NRF1	0.787295	0.0506794
33	26	NRF1	0.848634	0.106962
33	27	NRF1	0.96076	0.214032
33	28	NRF1	1.15923	0.40745
33	29	NRF1	1.50396	0.747122
33	30	NRF1	2.03365	1.27176
33	31	NRF1	2.67091	1.90396
33	32	NRF1	3.23542	2.46341
33	33	NRF1	3.67122	2.89416
33	34	NRF1	4.01979	3.23767
33	35	NRF1	4.29455	3.50737
33	36	NRF1	4.49748	3.70525
33	37	NRF1	4.65756	3.86027
33	38	NRF1	4.78297	3.98063
33	39	NRF1	4.87528	4.06788
33	40	NRF1	4.94211	4.12966
34	1	b-actin	0.526489	-0.00796259
34	2	b-actin	0.532524	-0.0100792
34	3	b-actin	0.547058	-0.00369562
34	4	b-actin	0.559693	0.00078781
34	5	b-actin	0.568952	0.00189571
34	6	b-actin	0.577534	0.00232656
34	7	b-actin	0.585114	0.00175545
34	8	b-actin	0.591107	-0.000403047
34	9	b-actin	0.597945	-0.00171689
34	10	b-actin	0.606477	-0.00133563
34	11	b-actin	0.61635	0.000385659
34	12	b-actin	0.627876	0.00376056
34	13	b-actin	0.644958	0.0126919
34	14	b-actin	0.676642	0.036224
34	15	b-actin	0.731209	0.0826397
34	16	b-actin	0.830305	0.173585
34	17	b-actin	1.01283	0.347958
34	18	b-actin	1.32189	0.648865
34	19	b-actin	1.79615	1.11498
34	20	b-actin	2.39486	1.70553
34	21	b-actin	2.95325	2.25577
34	22	b-actin	3.39109	2.68546
34	23	b-actin	3.77043	3.05665
34	24	b-actin	4.10868	3.38675
34	25	b-actin	4.37018	3.6401
34	26	b-actin	4.57836	3.84012
34	27	b-actin	4.74592	3.99953
34	28	b-actin	4.8795	4.12496
34	29	b-actin	4.98341	4.22073
34	30	b-actin	5.06588	4.29504
34	31	b-actin	5.13201	4.35302
34	32	b-actin	5.19043	4.40329
34	33	b-actin	5.25238	4.45709
34	34	b-actin	5.29667	4.49322
34	35	b-actin	5.32077	4.50917
34	36	b-actin	5.36361	4.54387
34	37	b-actin	5.39646	4.56856
34	38	b-actin	5.42857	4.59252
34	39	b-actin	5.451	4.6068
34	40	b-actin	5.45462	4.60227
35	1	NFkB	0.53508	-0.0202768
35	2	NFkB	0.542414	-0.0185766
35	3	NFkB	0.555429	-0.0111945
35	4	NFkB	0.567486	-0.00477068
35	5	NFkB	0.577123	-0.000766876
35	6	NFkB	0.585643	0.00211988
35	7	NFkB	0.591867	0.00271042
35	8	NFkB	0.598523	0.00373291
35	9	NFkB	0.603137	0.00271383
35	10	NFkB	0.610701	0.00464429
35	11	NFkB	0.617344	0.00565462
35	12	NFkB	0.623489	0.00616637
35	13	NFkB	0.626905	0.00394887
35	14	NFkB	0.630389	0.00180011
35	15	NFkB	0.632829	-0.00139323
35	16	NFkB	0.636017	-0.00383872
35	17	NFkB	0.641298	-0.00419058
35	18	NFkB	0.646824	-0.00429819
35	19	NFkB	0.653717	-0.00303847
35	20	NFkB	0.665303	0.00291375
35	21	NFkB	0.682965	0.0149428
35	22	NFkB	0.709542	0.0358865
35	23	NFkB	0.755573	0.0762843
35	24	NFkB	0.836704	0.151782
35	25	NFkB	0.986496	0.295941
35	26	NFkB	1.24946	0.553272
35	27	NFkB	1.68918	0.987363
35	28	NFkB	2.32066	1.61321
35	29	NFkB	3.03311	2.32002
35	30	NFkB	3.63293	2.91421
35	31	NFkB	4.12884	3.40449
35	32	NFkB	4.34277	3.61278
35	33	NFkB	4.54911	3.81349
35	34	NFkB	4.73608	3.99482
35	35	NFkB	4.87608	4.12919
35	36	NFkB	4.99205	4.23953
35	37	NFkB	5.08266	4.32451
35	38	NFkB	5.14843	4.38464
35	39	NFkB	5.20863	4.43921
35	40	NFkB	5.25854	4.48348
36	1	GFAP	0.683066	-0.0176016
36	2	GFAP	0.694311	-0.0125209
36	3	GFAP	0.708306	-0.00468886
36	4	GFAP	0.71811	-0.00104874
36	5	GFAP	0.726412	0.00109041
36	6	GFAP	0.732724	0.00123842
36	7	GFAP	0.74031	0.002661
36	8	GFAP	0.744856	0.00104417
36	9	GFAP	0.751968	0.00199272
36	10	GFAP	0.757863	0.00172409
36	11	GFAP	0.763688	0.00138524
36	12	GFAP	0.767822	-0.000643934
36	13	GFAP	0.772354	-0.00227602
36	14	GFAP	0.778315	-0.0024785
36	15	GFAP	0.788738	0.00178103
36	16	GFAP	0.804077	0.0109571
36	17	GFAP	0.833732	0.0344484
36	18	GFAP	0.885433	0.0799862
36	19	GFAP	0.978536	0.166926
36	20	GFAP	1.15283	0.33506
36	21	GFAP	1.46137	0.637434
36	22	GFAP	1.95148	1.12138
36	23	GFAP	2.58226	1.746
36	24	GFAP	3.18284	2.34042
36	25	GFAP	3.64549	2.7969
36	26	GFAP	4.02165	3.1669
36	27	GFAP	4.33412	3.4732
36	28	GFAP	4.5748	3.70772
36	29	GFAP	4.74846	3.87522
36	30	GFAP	4.89336	4.01395
36	31	GFAP	5.00996	4.12439
36	32	GFAP	5.10186	4.21013
36	33	GFAP	5.18408	4.28618
36	34	GFAP	5.24608	4.34201
36	35	GFAP	5.2961	4.38588
36	36	GFAP	5.34298	4.42659
36	37	GFAP	5.38418	4.46163
36	38	GFAP	5.4216	4.49289
36	39	GFAP	5.4425	4.50762
36	40	GFAP	5.44973	4.50869
37	1	CD11b	0.594306	-0.0276029
37	2	CD11b	0.602932	-0.0242454
37	3	CD11b	0.620603	-0.0118419
37	4	CD11b	0.632784	-0.00492833
37	5	CD11b	0.640119	-0.00286132
37	6	CD11b	0.649095	0.000846721
37	7	CD11b	0.657509	0.00399317
37	8	CD11b	0.663215	0.00443184
37	9	CD11b	0.669113	0.00506178
37	10	CD11b	0.675848	0.00652874
37	11	CD11b	0.680712	0.00612484
37	12	CD11b	0.685189	0.0053347
37	13	CD11b	0.688435	0.00331241
37	14	CD11b	0.690251	-0.000139195
37	15	CD11b	0.69453	-0.00112788
37	16	CD11b	0.698685	-0.00224108
37	17	CD11b	0.703049	-0.00314494
37	18	CD11b	0.70787	-0.00359134
37	19	CD11b	0.712969	-0.00376047
37	20	CD11b	0.719999	-0.00199774
37	21	CD11b	0.730228	0.00296313
37	22	CD11b	0.744022	0.0114902
37	23	CD11b	0.768078	0.0302783
37	24	CD11b	0.808482	0.0654145
37	25	CD11b	0.882281	0.133946
37	26	CD11b	1.0122	0.2586
37	27	CD11b	1.23858	0.47971
37	28	CD11b	1.60801	0.843872
37	29	CD11b	2.10842	1.33902
37	30	CD11b	2.63294	1.85827
37	31	CD11b	3.11015	2.33021
37	32	CD11b	3.52476	2.73955
37	33	CD11b	3.87644	3.08597
37	34	CD11b	4.15618	3.36043
37	35	CD11b	4.37275	3.57173
37	36	CD11b	4.5636	3.75732
37	37	CD11b	4.71534	3.90379
37	38	CD11b	4.84053	4.02371
37	39	CD11b	4.92162	4.09953
37	40	CD11b	4.99082	4.16347
38	1	IBA1	0.694912	-0.01709
38	2	IBA1	0.701032	-0.01655
38	3	IBA1	0.715556	-0.00760452
38	4	IBA1	0.725713	-0.00302653
38	5	IBA1	0.734852	0.000532517
38	6	IBA1	0.742177	0.00227815
38	7	IBA1	0.749566	0.00408828
38	8	IBA1	0.754494	0.00343721
38	9	IBA1	0.759862	0.00322614
38	10	IBA1	0.763428	0.00121299
38	11	IBA1	0.769922	0.00212756
38	12	IBA1	0.774512	0.00113817
38	13	IBA1	0.779403	0.000450091
38	14	IBA1	0.782589	-0.00194376
38	15	IBA1	0.788155	-0.0019567
38	16	IBA1	0.793419	-0.00227142
38	17	IBA1	0.799582	-0.00168819
38	18	IBA1	0.809905	0.00305597
38	19	IBA1	0.825049	0.0126205
38	20	IBA1	0.852785	0.034777
38	21	IBA1	0.902431	0.0788442
38	22	IBA1	1.00021	0.171045
38	23	IBA1	1.17866	0.343918
38	24	IBA1	1.49518	0.654857
38	25	IBA1	2.01829	1.17239
38	26	IBA1	2.75007	1.89858
38	27	IBA1	3.4774	2.62034
38	28	IBA1	4.02254	3.1599
38	29	IBA1	4.42938	3.56116
38	30	IBA1	4.75136	3.87756
38	31	IBA1	4.99976	4.12038
38	32	IBA1	5.18621	4.30125
38	33	IBA1	5.32846	4.43792
38	34	IBA1	5.4454	4.54928
38	35	IBA1	5.54147	4.63978
38	36	IBA1	5.619	4.71172
38	37	IBA1	5.67501	4.76215
38	38	IBA1	5.72645	4.80801
38	39	IBA1	5.76026	4.83625
38	40	IBA1	5.79927	4.86968
39	1	DRP1	0.533337	-0.0188298
39	2	DRP1	0.540346	-0.0178034
39	3	DRP1	0.554909	-0.00922351
39	4	DRP1	0.567114	-0.00300243
39	5	DRP1	0.575988	-0.000111473
39	6	DRP1	0.582106	2.32505e-05
39	7	DRP1	0.590727	0.00266167
39	8	DRP1	0.598419	0.00437025
39	9	DRP1	0.606654	0.0066213
39	10	DRP1	0.611801	0.0057853
39	11	DRP1	0.615362	0.00336287
39	12	DRP1	0.619452	0.00146972
39	13	DRP1	0.622554	-0.0014109
39	14	DRP1	0.627955	-0.0019928
39	15	DRP1	0.633837	-0.00209453
39	16	DRP1	0.639267	-0.00264764
39	17	DRP1	0.644846	-0.00305192
39	18	DRP1	0.653122	-0.000759152
39	19	DRP1	0.667066	0.00720154
39	20	DRP1	0.69171	0.025862
39	21	DRP1	0.736593	0.064762
39	22	DRP1	0.819978	0.142164
39	23	DRP1	0.976599	0.292801
39	24	DRP1	1.25973	0.569953
39	25	DRP1	1.7455	1.04974
39	26	DRP1	2.45584	1.7541
39	27	DRP1	3.20053	2.4928
39	28	DRP1	3.73558	3.02186
39	29	DRP1	4.09856	3.37886
39	30	DRP1	4.40469	3.67901
39	31	DRP1	4.65459	3.92293
39	32	DRP1	4.85328	4.11563
39	33	DRP1	5.03106	4.28744
39	34	DRP1	5.17392	4.42431
39	35	DRP1	5.27731	4.52172
39	36	DRP1	5.36988	4.6083
39	37	DRP1	5.44738	4.67982
39	38	DRP1	5.52188	4.74833
39	39	DRP1	5.57747	4.79795
39	40	DRP1	5.62194	4.83643
40	1	MFN1	0.602432	-0.0270515
40	2	MFN1	0.613992	-0.0209625
40	3	MFN1	0.633202	-0.00722355
40	4	MFN1	0.644732	-0.00116494
40	5	MFN1	0.652338	0.000970245
40	6	MFN1	0.658971	0.00213185
40	7	MFN1	0.665581	0.0032711
40	8	MFN1	0.670704	0.00292274
40	9	MFN1	0.675591	0.00233888
40	10	MFN1	0.679585	0.000861494
40	11	MFN1	0.685373	0.00117898
40	12	MFN1	0.689557	-0.000108215
40	13	MFN1	0.6945	-0.000636164
40	14	MFN1	0.699899	-0.000708256
40	15	MFN1	0.705043	-0.00103522
40	16	MFN1	0.70918	-0.00236956
40	17	MFN1	0.716591	-0.000429397
40	18	MFN1	0.729535	0.00704327
40	19	MFN1	0.750755	0.0227923
40	20	MFN1	0.788999	0.0555648
40	21	MFN1	0.863391	0.124485
40	22	MFN1	0.999444	0.255067
40	23	MFN1	1.25025	0.500403
40	24	MFN1	1.67396	0.918639
40	25	MFN1	2.25943	1.49864
40	26	MFN1	2.82406	2.0578
40	27	MFN1	3.27012	2.49839
40	28	MFN1	3.65327	2.87606
40	29	MFN1	3.96907	3.1864
40	30	MFN1	4.22746	3.43932
40	31	MFN1	4.44166	3.64804
40	32	MFN1	4.59145	3.79236
40	33	MFN1	4.72488	3.92033
40	34	MFN1	4.83811	4.02808
40	35	MFN1	4.92835	4.11284
40	36	MFN1	5.01367	4.19269
40	37	MFN1	5.07219	4.24574
40	38	MFN1	5.11878	4.28686
40	39	MFN1	5.15274	4.31536
40	40	MFN1	5.17298	4.33013
41	1	NRF1	0.614953	-0.0346422
41	2	NRF1	0.626251	-0.028615
41	3	NRF1	0.646087	-0.0140487
41	4	NRF1	0.661076	-0.00433004
41	5	NRF1	0.670279	-0.000397042
41	6	NRF1	0.675989	4.32978e-05
41	7	NRF1	0.683826	0.00261009
41	8	NRF1	0.690353	0.00386732
41	9	NRF1	0.696875	0.00511899
41	10	NRF1	0.702877	0.0058511
41	11	NRF1	0.708853	0.0065568
41	12	NRF1	0.712764	0.00519767
41	13	NRF1	0.716015	0.00317891
41	14	NRF1	0.719087	0.000980787
41	15	NRF1	0.723903	0.0005267
41	16	NRF1	0.72812	-0.000526891
41	17	NRF1	0.732848	-0.00106878
41	18	NRF1	0.736685	-0.00250199
41	19	NRF1	0.740196	-0.00426118
41	20	NRF1	0.745161	-0.00456554
41	21	NRF1	0.75205	-0.00294747
41	22	NRF1	0.760983	0.000715991
41	23	NRF1	0.772306	0.00676918
41	24	NRF1	0.790952	0.0201444
41	25	NRF1	0.823465	0.0473872
41	26	NRF1	0.880816	0.0994684
41	27	NRF1	0.98412	0.197502
41	28	NRF1	1.17107	0.37918
41	29	NRF1	1.49714	0.699984
41	30	NRF1	2.013	1.21058
41	31	NRF1	2.67121	1.86352
41	32	NRF1	3.26826	2.45529
41	33	NRF1	3.73231	2.91408
41	34	NRF1	4.10179	3.27828
41	35	NRF1	4.38116	3.55238
41	36	NRF1	4.59215	3.7581
41	37	NRF1	4.75543	3.91611
41	38	NRF1	4.8901	4.04552
41	39	NRF1	4.99455	4.14469
41	40	NRF1	5.06852	4.21339
42	1	b-actin	0.536882	-0.00996769
42	2	b-actin	0.544447	-0.0112137
42	3	b-actin	0.559601	-0.00487111
42	4	b-actin	0.572287	-0.00099665
42	5	b-actin	0.583244	0.00114844
42	6	b-actin	0.594577	0.0036697
42	7	b-actin	0.603316	0.00359697
42	8	b-actin	0.611271	0.00274043
42	9	b-actin	0.617591	0.000248881
42	10	b-actin	0.624239	-0.00191443
42	11	b-actin	0.632156	-0.00280845
42	12	b-actin	0.641663	-0.00211378
42	13	b-actin	0.653888	0.0013
42	14	b-actin	0.67114	0.00974036
42	15	b-actin	0.701571	0.0313598
42	16	b-actin	0.757388	0.0783653
42	17	b-actin	0.85791	0.170075
42	18	b-actin	1.03836	0.341718
42	19	b-actin	1.34386	0.638401
42	20	b-actin	1.80949	1.09522
42	21	b-actin	2.39552	1.67244
42	22	b-actin	2.94563	2.21374
42	23	b-actin	3.3913	2.6506
42	24	b-actin	3.77923	3.02971
42	25	b-actin	4.10854	3.35022
42	26	b-actin	4.36901	3.60187
42	27	b-actin	4.58085	3.80491
42	28	b-actin	4.74412	3.95936
42	29	b-actin	4.86614	4.07257
42	30	b-actin	4.97517	4.17279
42	31	b-actin	5.06725	4.25605
42	32	b-actin	5.14193	4.32193
42	33	b-actin	5.21056	4.38174
42	34	b-actin	5.26634	4.42871
42	35	b-actin	5.30308	4.45663
42	36	b-actin	5.33101	4.47576
42	37	b-actin	5.36899	4.50493
42	38	b-actin	5.39916	4.52629
42	39	b-actin	5.40618	4.5245
42	40	b-actin	5.42221	4.53171
43	1	NFkB	0.55329	-0.0237981
43	2	NFkB	0.560731	-0.02238
43	3	NFkB	0.576839	-0.0122944
43	4	NFkB	0.590131	-0.00502597
43	5	NFkB	0.599741	-0.00143913
43	6	NFkB	0.607689	0.000486118
43	7	NFkB	0.614291	0.00106519
43	8	NFkB	0.623888	0.00463922
43	9	NFkB	0.63148	0.00620863
43	10	NFkB	0.636813	0.00551872
43	11	NFkB	0.643355	0.00603765
43	12	NFkB	0.649894	0.00655385
43	13	NFkB	0.653673	0.00430927
43	14	NFkB	0.657016	0.00162916
43	15	NFkB	0.66109	-0.000318939
43	16	NFkB	0.664285	-0.00314728
43	17	NFkB	0.670244	-0.00321116
43	18	NFkB	0.675856	-0.00362218
43	19	NFkB	0.681055	-0.00444626
43	20	NFkB	0.688582	-0.00294248
43	21	NFkB	0.700867	0.00331966
43	22	NFkB	0.721099	0.0175291
43	23	NFkB	0.752183	0.0425895
43	24	NFkB	0.808424	0.0928083
43	25	NFkB	0.910636	0.188997
43	26	NFkB	1.0939	0.366243
43	27	NFkB	1.41391	0.680224
43	28	NFkB	1.92453	1.18482
43	29	NFkB	2.61048	1.86475
43	30	NFkB	3.29245	2.5407
43	31	NFkB	3.7984	3.04063
43	32	NFkB	4.17471	3.41091
43	33	NFkB	4.47692	3.70709
43	34	NFkB	4.7044	3.92855
43	35	NFkB	4.87681	4.09495
43	36	NFkB	5.00209	4.21419
43	37	NFkB	5.1029	4.30898
43	38	NFkB	5.18215	4.38222
43	39	NFkB	5.25188	4.44592
43	40	NFkB	5.29784	4.48585
44	1	GFAP	0.672751	-0.0280214
44	2	GFAP	0.686681	-0.0208146
44	3	GFAP	0.70782	-0.00639892
44	4	GFAP	0.718979	-0.00196225
44	5	GFAP	0.729226	0.0015618
44	6	GFAP	0.738631	0.00424425
44	7	GFAP	0.746191	0.00508085
44	8	GFAP	0.751371	0.00353816
44	9	GFAP	0.754878	0.000322544
44	10	GFAP	0.760225	-0.00105373
44	11	GFAP	0.766525	-0.00147645
44	12	GFAP	0.772077	-0.00264656
44	13	GFAP	0.77974	-0.00170696
44	14	GFAP	0.787904	-0.000265542
44	15	GFAP	0.795655	0.000762812
44	16	GFAP	0.80968	0.00806497
44	17	GFAP	0.836489	0.0281513
44	18	GFAP	0.881634	0.0665734
44	19	GFAP	0.9648	0.143017
44	20	GFAP	1.12257	0.294063
44	21	GFAP	1.40044	0.565212
44	22	GFAP	1.85079	1.00884
44	23	GFAP	2.46816	1.61948
44	24	GFAP	3.09886	2.24346
44	25	GFAP	3.58562	2.7235
44	26	GFAP	3.96462	3.09578
44	27	GFAP	4.27129	3.39573
44	28	GFAP	4.51639	3.6341
44	29	GFAP	4.70283	3.81382
44	30	GFAP	4.8452	3.94947
44	31	GFAP	4.95383	4.05138
44	32	GFAP	5.05014	4.14096
44	33	GFAP	5.13223	4.21633
44	34	GFAP	5.19922	4.2766
44	35	GFAP	5.25478	4.32543
44	36	GFAP	5.30157	4.3655
44	37	GFAP	5.3304	4.38761
44	38	GFAP	5.36778	4.41827
44	39	GFAP	5.39307	4.43683
44	40	GFAP	5.40117	4.43821
45	1	CD11b	0.624882	-0.0329105
45	2	CD11b	0.634678	-0.0286374
45	3	CD11b	0.654984	-0.0138549
45	4	CD11b	0.668226	-0.00613584
45	5	CD11b	0.678137	-0.00174759
45	6	CD11b	0.685615	0.00020707
45	7	CD11b	0.693342	0.00241081
45	8	CD11b	0.700234	0.00378063
45	9	CD11b	0.707099	0.00512261
45	10	CD11b	0.713881	0.0063806
45	11	CD11b	0.719811	0.0067881
45	12	CD11b	0.724133	0.00558705
45	13	CD11b	0.729	0.0049309
45	14	CD11b	0.733129	0.00353679
45	15	CD11b	0.736563	0.00144739
45	16	CD11b	0.741761	0.00112234
45	17	CD11b	0.744898	-0.00126311
45	18	CD11b	0.747672	-0.00401234
45	19	CD11b	0.751878	-0.00532974
45	20	CD11b	0.757809	-0.00492164
45	21	CD11b	0.764204	-0.00404917
45	22	CD11b	0.776559	0.00278257
45	23	CD11b	0.794254	0.0149541
45	24	CD11b	0.820855	0.0360321
45	25	CD11b	0.865361	0.0750155
45	26	CD11b	0.945777	0.149909
45	27	CD11b	1.08953	0.288138
45	28	CD11b	1.34385	0.536932
45	29	CD11b	1.74881	0.936369
45	30	CD11b	2.27429	1.45633
45	31	CD11b	2.80331	1.97982
45	32	CD11b	3.27204	2.44303
45	33	CD11b	3.67678	2.84225
45	34	CD11b	4.01687	3.17682
45	35	CD11b	4.29441	3.44883
45	36	CD11b	4.51721	3.66611
45	37	CD11b	4.68147	3.82485
45	38	CD11b	4.83011	3.96797
45	39	CD11b	4.94592	4.07825
45	40	CD11b	5.02522	4.15202
46	1	IBA1	0.706408	-0.0361712
46	2	IBA1	0.720206	-0.0281902
46	3	IBA1	0.741404	-0.0128099
46	4	IBA1	0.755049	-0.00498152
46	5	IBA1	0.765577	-0.000271333
46	6	IBA1	0.775038	0.00337223
46	7	IBA1	0.783062	0.00557914
46	8	IBA1	0.787619	0.00431837
46	9	IBA1	0.794481	0.00536352
46	10	IBA1	0.80064	0.00570552
46	11	IBA1	0.805321	0.00456861
46	12	IBA1	0.808575	0.00200536
46	13	IBA1	0.812947	0.000559932
46	14	IBA1	0.816918	-0.00128586
46	15	IBA1	0.82215	-0.00187184
46	16	IBA1	0.826936	-0.00290272
46	17	IBA1	0.831888	-0.00376789
46	18	IBA1	0.837892	-0.00358164
46	19	IBA1	0.85015	0.00285905
46	20	IBA1	0.871326	0.0182185
46	21	IBA1	0.905178	0.0462532
46	22	IBA1	0.970989	0.106247
46	23	IBA1	1.0938	0.223236
46	24	IBA1	1.31574	0.439368
46	25	IBA1	1.70482	0.822623
46	26	IBA1	2.32581	1.4378
46	27	IBA1	3.0944	2.20057
46	28	IBA1	3.76647	2.86682
46	29	IBA1	4.24228	3.33682
46	30	IBA1	4.59934	3.68806
46	31	IBA1	4.89434	3.97724
46	32	IBA1	5.11439	4.19147
46	33	IBA1	5.28095	4.35222
46	34	IBA1	5.4144	4.47985
46	35	IBA1	5.51448	4.57411
46	36	IBA1	5.61196	4.66578
46	37	IBA1	5.67733	4.72532
46	38	IBA1	5.72827	4.77045
46	39	IBA1	5.78397	4.82033
46	40	IBA1	5.821	4.85155
47	1	DRP1	0.553619	-0.0250708
47	2	DRP1	0.562661	-0.0224573
47	3	DRP1	0.580185	-0.0113608
47	4	DRP1	0.593717	-0.00425679
47	5	DRP1	0.603824	-0.000578284
47	6	DRP1	0.613109	0.00227875
47	7	DRP1	0.620596	0.00333728
47	8	DRP1	0.628169	0.00448265
47	9	DRP1	0.63612	0.0060052
47	10	DRP1	0.642048	0.00550578
47	11	DRP1	0.646694	0.00372319
47	12	DRP1	0.652262	0.0028637
47	13	DRP1	0.657086	0.00125903
47	14	DRP1	0.661728	-0.000526415
47	15	DRP1	0.66675	-0.00193314
47	16	DRP1	0.67193	-0.00318131
47	17	DRP1	0.676818	-0.00472137
47	18	DRP1	0.68507	-0.00289746
47	19	DRP1	0.696191	0.00179642
47	20	DRP1	0.714949	0.0141262
47	21	DRP1	0.749897	0.0426455
47	22	DRP1	0.813311	0.0996315
47	23	DRP1	0.931112	0.211005
47	24	DRP1	1.14783	0.421295
47	25	DRP1	1.53541	0.80245
47	26	DRP1	2.15363	1.41424
47	27	DRP1	2.93681	2.19099
47	28	DRP1	3.589	2.83676
47	29	DRP1	4.00438	3.24571
47	30	DRP1	4.32176	3.55666
47	31	DRP1	4.58922	3.81768
47	32	DRP1	4.81474	4.03678
47	33	DRP1	5.00862	4.22424
47	34	DRP1	5.16316	4.37234
47	35	DRP1	5.29126	4.49401
47	36	DRP1	5.39796	4.59429
47	37	DRP1	5.48445	4.67435
47	38	DRP1	5.55579	4.73926
47	39	DRP1	5.60208	4.77913
47	40	DRP1	5.64007	4.81068
48	1	MFN1	0.691107	-0.0298499
48	2	MFN1	0.703478	-0.0236992
48	3	MFN1	0.722057	-0.0113411
48	4	MFN1	0.733652	-0.00596724
48	5	MFN1	0.745437	-0.000402568
48	6	MFN1	0.755659	0.00359891
48	7	MFN1	0.763707	0.00542572
48	8	MFN1	0.77084	0.00633795
48	9	MFN1	0.776294	0.00557159
48	10	MFN1	0.781544	0.00460097
48	11	MFN1	0.786813	0.00364912
48	12	MFN1	0.790572	0.00118726
48	13	MFN1	0.797094	0.00148866
48	14	MFN1	0.800154	-0.00167249
48	15	MFN1	0.803133	-0.00491399
48	16	MFN1	0.808842	-0.0054259
48	17	MFN1	0.818351	-0.00213687
48	18	MFN1	0.830475	0.00376612
48	19	MFN1	0.850099	0.0171696
48	20	MFN1	0.885213	0.0460625
48	21	MFN1	0.950931	0.10556
48	22	MFN1	1.07366	0.222068
48	23	MFN1	1.30258	0.444764
48	24	MFN1	1.69587	0.831833
48	25	MFN1	2.2743	1.40405
48	26	MFN1	2.88593	2.00946
48	27	MFN1	3.37351	2.49081
48	28	MFN1	3.78073	2.89182
48	29	MFN1	4.12393	3.22879
48	30	MFN1	4.4027	3.50134
48	31	MFN1	4.61319	3.70561
48	32	MFN1	4.78288	3.86908
48	33	MFN1	4.92306	4.00304
48	34	MFN1	5.04206	4.11582
48	35	MFN1	5.13196	4.1995
48	36	MFN1	5.22121	4.28252
48	37	MFN1	5.28563	4.34073
48	38	MFN1	5.34254	4.39141
48	39	MFN1	5.3995	4.44216
48	40	MFN1	5.43671	4.47314
49	1	NRF1	0.46417	-0.010025
49	2	NRF1	0.467042	-0.00928697
49	3	NRF1	0.474393	-0.00407008
49	4	NRF1	0.480473	-0.00012486
49	5	NRF1	0.483635	0.000902744
49	6	NRF1	0.486089	0.00122254
49	7	NRF1	0.488494	0.00149311
49	8	NRF1	0.490646	0.00151059
49	9	NRF1	0.492015	0.000745258
49	10	NRF1	0.493378	-2.62155e-05
49	11	NRF1	0.496397	0.000858516
49	12	NRF1	0.497709	3.68557e-05
49	13	NRF1	0.500212	0.000404904
49	14	NRF1	0.502103	0.000161767
49	15	NRF1	0.504166	9.09462e-05
49	16	NRF1	0.505966	-0.000243744
49	17	NRF1	0.506612	-0.00173178
49	18	NRF1	0.508982	-0.00149648
49	19	NRF1	0.511535	-0.00107764
49	20	NRF1	0.512873	-0.00187433
49	21	NRF1	0.516336	-0.000545216
49	22	NRF1	0.522779	0.00376312
49	23	NRF1	0.530096	0.00894591
49	24	NRF1	0.538912	0.0156281
49	25	NRF1	0.554371	0.0289522
49	26	NRF1	0.581442	0.0538886
49	27	NRF1	0.637552	0.107865
49	28	NRF1	0.743035	0.211213
49	29	NRF1	0.933965	0.400009
49	30	NRF1	1.26727	0.731177
49	31	NRF1	1.78393	1.24571
49	32	NRF1	2.42564	1.88528
49	33	NRF1	3.0121	2.46961
49	34	NRF1	3.47387	2.92924
49	35	NRF1	3.82543	3.27867
49	36	NRF1	4.09214	3.54324
49	37	NRF1	4.3057	3.75467
49	38	NRF1	4.47645	3.92329
49	39	NRF1	4.60632	4.05102
49	40	NRF1	4.6857	4.12827
50	1	b-actin	0.376346	-0.00484081
50	2	b-actin	0.379411	-0.00503955
50	3	b-actin	0.38672	-0.0009948
50	4	b-actin	0.391637	0.00065772
50	5	b-actin	0.394857	0.000613623
50	6	b-actin	0.397728	0.000220869
50	7	b-actin	0.401053	0.000282065
50	8	b-actin	0.403811	-0.000224057
50	9	b-actin	0.40677	-0.000529252
50	10	b-actin	0.410137	-0.000426244
[truncated: 13,390 more rows]

## Sheet: Results
Barcode
Block Type	384-Well Block
Calibration Background is expired	No
Calibration Background performed on	07-06-2023
Calibration Pure Dye ROX is expired	No
Calibration Pure Dye ROX performed on	07-06-2023
Calibration Pure Dye SYBR is expired	No
Calibration Pure Dye SYBR performed on	07-06-2023
Calibration ROI is expired	No
Calibration ROI performed on	07-06-2023
Calibration Uniformity is expired	No
Calibration Uniformity performed on	07-06-2023
Chemistry	SYBR_GREEN
Comment
Date Created	11-08-2023 10:27:53 AM CST
Date Modified	11-08-2023 12:23:48 PM CST
Experiment File Name	C:\Users\Public\Desktop\experiments\Shen\Students\Xiaobo\2023-11-08 102709 HPCR Curcumin Xiaobo Plate1.eds
Experiment Name	2023-11-08 102709 HPCR Curcumin Xiaobo Plate1
Experiment Run Start Time	11-08-2023 11:36:26 AM CST
Experiment Run Stop Time	11-08-2023 13:26:08 PM CST
Experiment Type	Comparative Cт (ΔΔCт)
Instrument Name	285880228
Instrument Serial Number	285880228
Instrument Type	QuantStudio 12K Flex
Passive Reference	ROX
Quantification Cycle Method	Ct
Signal Smoothing On	true
Stage/ Cycle where Analysis is performed	Stage 2, Step 2
User Name
Well	Well Position	Omit	Sample Name	Target Name	Task	Reporter	Quencher	RQ	RQ Min	RQ Max	CT	EQ.Ct Mean	EQ.Ct SE	Quantity	Delta Ct Mean	Delta Ct SE	Delta Delta Ct	Automatic Ct Threshold	Ct Threshold	Automatic Baseline	Baseline Start	Tm1	Baseline End	Tm2	Efficiency	Tm3	Comments	Amp Score	Cq Conf	EQ.Ct	F Factor	ΔΔCт - Fsigma	ΔΔCт + Fsigma	Amp Status	MTP
1	A1	FALSE	Sample 1	NRF1	UNKNOWN	SYBR	None	1	0.855918	1.16834	28.3418	28.3748	0.0329924		10.6365	0.0521669	0	TRUE	0.340735	TRUE	3	80.2503	22					1.49856	0.958627	28.3418	4.30265	-0.224456	0.224456	Amp	N
2	A2	FALSE	Sample 1	b-actin	UNKNOWN	SYBR	None				17.7787	17.7383	0.0404091					TRUE	0.286106	TRUE	3	88.3688	12					1.49457	0.951334	17.7787				Amp	N
3	A3	FALSE	Sample 1	NFkB	UNKNOWN	SYBR	None	1	0.860117	1.16263	25.7197	25.6894	0.0303307		7.95112	0.0505257	0	TRUE	0.278233	TRUE	3	83.1782	20					1.53191	0.959302	25.7197	4.30265	-0.217394	0.217394	Amp	N
4	A4	FALSE	Sample 1	GFAP	UNKNOWN	SYBR	None	1	0.883951	1.13128	20.1386	20.1474	0.00882244		2.40913	0.041361	0	TRUE	0.284157	TRUE	3	83.0452	15					1.51519	0.96189	20.1386	4.30265	-0.177962	0.177962	Amp	N
5	A5	FALSE	Sample 1	CD11b	UNKNOWN	SYBR	None	1	0.802242	1.24651	27.6229	27.6848	0.0618525		9.94652	0.0738825	0	TRUE	0.282665	TRUE	3	82.3797	22					1.48892	0.960558	27.6229	4.30265	-0.317891	0.317891	Amp	N
6	A6	FALSE	Sample 1	IBA1	UNKNOWN	SYBR	None	1	0.885308	1.12955	23.915	23.9209	0.00596237		6.18265	0.0408466	0	TRUE	0.349308	TRUE	3	81.7142	18					1.54113	0.963336	23.915	4.30265	-0.175749	0.175749	Amp	N
7	A7	FALSE	Sample 1	DRP1	UNKNOWN	SYBR	None	1	0.885613	1.12916	24.0234	24.0285	0.00511074		6.29019	0.040731	0	TRUE	0.313613	TRUE	3	76.6568	18					1.54719	0.961816	24.0234	4.30265	-0.175251	0.175251	Amp	N
8	A8	FALSE	Sample 1	MFN1	UNKNOWN	SYBR	None	1	0.882124	1.13363	23.3293	23.341	0.0116491		5.60269	0.0420547	0	TRUE	0.258217	TRUE	3	82.3797	18	75.3259				1.48332	0.96162	23.3293	4.30265	-0.180947	0.180947	Amp	Y
9	A9	FALSE	Sample 9	NRF1	UNKNOWN	SYBR	None	0.851385	0.573163	1.26466	27.7042	27.7107	0.00651646		10.8686	0.132678	0.232116	TRUE	0.340735	TRUE	3	80.3833	22					1.51586	0.937511	27.7042	4.30265	-0.338751	0.802983	Amp	N
10	A10	FALSE	Sample 9	b-actin	UNKNOWN	SYBR	None				16.9746	16.8421	0.132518					TRUE	0.286106	TRUE	3	88.5019	12					1.50168	0.922971	16.9746				Amp	N
11	A11	FALSE	Sample 9	NFkB	UNKNOWN	SYBR	None	0.881795	0.572918	1.3572	25.0325	24.9747	0.0578356		8.13261	0.144589	0.181484	TRUE	0.278233	TRUE	3	83.3113	19					1.52983	0.938079	25.0325	4.30265	-0.440631	0.8036	Amp	N
12	A12	FALSE	Sample 9	GFAP	UNKNOWN	SYBR	None	0.693434	0.465237	1.03356	19.798	19.7794	0.0186405		2.93729	0.133822	0.52817	TRUE	0.284157	TRUE	3	83.3113	14					1.51769	0.929844	19.798	4.30265	-0.0476217	1.10396	Amp	N
13	A13	FALSE	Sample 9	CD11b	UNKNOWN	SYBR	None	1.567	1.05114	2.33604	26.1597	26.1406	0.0190783		9.29851	0.133884	-0.648009	TRUE	0.282665	TRUE	3	82.3797	21					1.48537	0.932316	26.1597	4.30265	-1.22407	-0.0719526	Amp	N
14	A14	FALSE	Sample 9	IBA1	UNKNOWN	SYBR	None	0.983803	0.655436	1.47668	23.0797	23.0483	0.0313492		6.20621	0.136175	0.0235586	TRUE	0.349308	TRUE	3	81.8473	18					1.54619	0.939815	23.0797	4.30265	-0.562357	0.609474	Amp	N
15	A15	FALSE	Sample 9	DRP1	UNKNOWN	SYBR	None	0.998776	0.666649	1.49637	23.1626	23.134	0.0285196		6.29196	0.135552	0.00176716	TRUE	0.313613	TRUE	3	76.6568	18					1.5372	0.940328	23.1626	4.30265	-0.581466	0.585	Amp	N
16	A16	FALSE	Sample 9	MFN1	UNKNOWN	SYBR	None	1.36837	0.920666	2.03379	21.9826	21.9923	0.00971794		5.15023	0.132874	-0.452459	TRUE	0.258217	TRUE	3	82.3797	17					1.50275	0.932082	21.9826	4.30265	-1.02417	0.11925	Amp	N
17	A17	FALSE	Sample 17	NRF1	UNKNOWN	SYBR	None	1.42701	1.30877	1.55595	27.892	27.8634	0.0285845		10.1235	0.0290037	-0.513	TRUE	0.340735	TRUE	3	80.5164	22					1.52153	0.930751	27.892	4.30265	-0.637793	-0.388208	Amp	N
18	A18	FALSE	Sample 17	b-actin	UNKNOWN	SYBR	None				17.7448	17.7399	0.00491333					TRUE	0.286106	TRUE	3	88.5019	12					1.50067	0.91681	17.7448				Amp	N
19	A19	FALSE	Sample 17	NFkB	UNKNOWN	SYBR	None	1.07132	1.05408	1.08884	25.5893	25.5916	0.00233459		7.85173	0.00543977	-0.09939	TRUE	0.278233	TRUE	3	83.3113	20					1.53546	0.934489	25.5893	4.30265	-0.122795	-0.0759846	Amp	N
20	A20	FALSE	Sample 17	GFAP	UNKNOWN	SYBR	None	1.13946	1.10952	1.17021	19.9681	19.9607	0.00745487		2.22077	0.00892838	-0.188351	TRUE	0.284157	TRUE	3	83.1782	14					1.51572	0.916436	19.9681	4.30265	-0.226766	-0.149935	Amp	N
21	A21	FALSE	Sample 17	CD11b	UNKNOWN	SYBR	None	1.53831	1.14604	2.06485	27.1636	27.0651	0.0985813		9.32517	0.0987037	-0.62135	TRUE	0.282665	TRUE	3	82.3797	22					1.46604	0.927973	27.1636	4.30265	-1.04604	-0.196663	Amp	N
22	A22	FALSE	Sample 17	IBA1	UNKNOWN	SYBR	None	1.15946	1.01787	1.32076	23.7525	23.7091	0.043396		5.96919	0.0436733	-0.213459	TRUE	0.349308	TRUE	3	81.7142	18					1.54236	0.935073	23.7525	4.30265	-0.40137	-0.0255482	Amp	N
23	A23	FALSE	Sample 17	DRP1	UNKNOWN	SYBR	None	1.43872	1.15312	1.79506	23.4313	23.5053	0.0740347		5.7654	0.0741975	-0.524788	TRUE	0.313613	TRUE	3	76.5237	18					1.56698	0.935169	23.4313	4.30265	-0.844034	-0.205542	Amp	N
24	A24	FALSE	Sample 17	MFN1	UNKNOWN	SYBR	None	2.23112	2.07973	2.39353	22.1618	22.1848	0.0230417		4.44492	0.0235598	-1.15777	TRUE	0.258217	TRUE	3	82.2466	17					1.50075	0.929813	22.1618	4.30265	-1.25914	-1.0564	Amp	N
25	B1	FALSE	Sample 1	NRF1	UNKNOWN	SYBR	None	1	0.855918	1.16834	28.4078	28.3748	0.0329924		10.6365	0.0521669	0	TRUE	0.340735	TRUE	3	80.3833	22					1.5093	0.950622	28.4078	4.30265	-0.224456	0.224456	Amp	N
26	B2	FALSE	Sample 1	b-actin	UNKNOWN	SYBR	None				17.6979	17.7383	0.0404091					TRUE	0.286106	TRUE	3	88.5019	12					1.50169	0.949603	17.6979				Amp	N
27	B3	FALSE	Sample 1	NFkB	UNKNOWN	SYBR	None	1	0.860117	1.16263	25.6591	25.6894	0.0303307		7.95112	0.0505257	0	TRUE	0.278233	TRUE	3	83.1782	19					1.53653	0.960023	25.6591	4.30265	-0.217394	0.217394	Amp	N
28	B4	FALSE	Sample 1	GFAP	UNKNOWN	SYBR	None	1	0.883951	1.13128	20.1562	20.1474	0.00882244		2.40913	0.041361	0	TRUE	0.284157	TRUE	3	83.1782	15					1.51546	0.953472	20.1562	4.30265	-0.177962	0.177962	Amp	N
29	B5	FALSE	Sample 1	CD11b	UNKNOWN	SYBR	None	1	0.802242	1.24651	27.7467	27.6848	0.0618525		9.94652	0.0738825	0	TRUE	0.282665	TRUE	3	82.3797	21					1.48803	0.958885	27.7467	4.30265	-0.317891	0.317891	Amp	N
30	B6	FALSE	Sample 1	IBA1	UNKNOWN	SYBR	None	1	0.885308	1.12955	23.9269	23.9209	0.00596237		6.18265	0.0408466	0	TRUE	0.349308	TRUE	3	81.8473	18					1.53767	0.965056	23.9269	4.30265	-0.175749	0.175749	Amp	N
31	B7	FALSE	Sample 1	DRP1	UNKNOWN	SYBR	None	1	0.885613	1.12916	24.0336	24.0285	0.00511074		6.29019	0.040731	0	TRUE	0.313613	TRUE	3	76.6568	18					1.54517	0.960963	24.0336	4.30265	-0.175251	0.175251	Amp	N
32	B8	FALSE	Sample 1	MFN1	UNKNOWN	SYBR	None	1	0.882124	1.13363	23.3526	23.341	0.0116491		5.60269	0.0420547	0	TRUE	0.258217	TRUE	3	82.3797	17					1.48979	0.961701	23.3526	4.30265	-0.180947	0.180947	Amp	N
33	B9	FALSE	Sample 9	NRF1	UNKNOWN	SYBR	None	0.851385	0.573163	1.26466	27.7172	27.7107	0.00651646		10.8686	0.132678	0.232116	TRUE	0.340735	TRUE	3	80.3833	22					1.51744	0.93679	27.7172	4.30265	-0.338751	0.802983	Amp	N
34	B10	FALSE	Sample 9	b-actin	UNKNOWN	SYBR	None				16.7096	16.8421	0.132518					TRUE	0.286106	TRUE	3	88.5019	11					1.50739	0.92628	16.7096				Amp	N
35	B11	FALSE	Sample 9	NFkB	UNKNOWN	SYBR	None	0.881795	0.572918	1.3572	24.9169	24.9747	0.0578356		8.13261	0.144589	0.181484	TRUE	0.278233	TRUE	3	83.3113	19					1.54315	0.938437	24.9169	4.30265	-0.440631	0.8036	Amp	N
36	B12	FALSE	Sample 9	GFAP	UNKNOWN	SYBR	None	0.693434	0.465237	1.03356	19.7607	19.7794	0.0186405		2.93729	0.133822	0.52817	TRUE	0.284157	TRUE	3	83.3113	14					1.51912	0.933791	19.7607	4.30265	-0.0476217	1.10396	Amp	N
37	B13	FALSE	Sample 9	CD11b	UNKNOWN	SYBR	None	1.567	1.05114	2.33604	26.1215	26.1406	0.0190783		9.29851	0.133884	-0.648009	TRUE	0.282665	TRUE	3	82.3797	20					1.49077	0.931983	26.1215	4.30265	-1.22407	-0.0719526	Amp	N
38	B14	FALSE	Sample 9	IBA1	UNKNOWN	SYBR	None	0.983803	0.655436	1.47668	23.017	23.0483	0.0313492		6.20621	0.136175	0.0235586	TRUE	0.349308	TRUE	3	81.8473	17					1.55082	0.942889	23.017	4.30265	-0.562357	0.609474	Amp	N
39	B15	FALSE	Sample 9	DRP1	UNKNOWN	SYBR	None	0.998776	0.666649	1.49637	23.1055	23.134	0.0285196		6.29196	0.135552	0.00176716	TRUE	0.313613	TRUE	3	76.6568	18					1.5353	0.939962	23.1055	4.30265	-0.581466	0.585	Amp	N
40	B16	FALSE	Sample 9	MFN1	UNKNOWN	SYBR	None	1.36837	0.920666	2.03379	22.002	21.9923	0.00971794		5.15023	0.132874	-0.452459	TRUE	0.258217	TRUE	3	82.3797	17					1.50215	0.929896	22.002	4.30265	-1.02417	0.11925	Amp	N
41	B17	FALSE	Sample 17	NRF1	UNKNOWN	SYBR	None	1.42701	1.30877	1.55595	27.8348	27.8634	0.0285845		10.1235	0.0290037	-0.513	TRUE	0.340735	TRUE	3	80.5164	22					1.52414	0.930346	27.8348	4.30265	-0.637793	-0.388208	Amp	N
42	B18	FALSE	Sample 17	b-actin	UNKNOWN	SYBR	None				17.735	17.7399	0.00491333					TRUE	0.286106	TRUE	3	88.5019	13					1.50509	0.919145	17.735				Amp	N
43	B19	FALSE	Sample 17	NFkB	UNKNOWN	SYBR	None	1.07132	1.05408	1.08884	25.594	25.5916	0.00233459		7.85173	0.00543977	-0.09939	TRUE	0.278233	TRUE	3	83.3113	20					1.53818	0.933439	25.594	4.30265	-0.122795	-0.0759846	Amp	N
44	B20	FALSE	Sample 17	GFAP	UNKNOWN	SYBR	None	1.13946	1.10952	1.17021	19.9532	19.9607	0.00745487		2.22077	0.00892838	-0.188351	TRUE	0.284157	TRUE	3	83.1782	15					1.51923	0.920185	19.9532	4.30265	-0.226766	-0.149935	Amp	N
45	B21	FALSE	Sample 17	CD11b	UNKNOWN	SYBR	None	1.53831	1.14604	2.06485	26.9665	27.0651	0.0985813		9.32517	0.0987037	-0.62135	TRUE	0.282665	TRUE	3	82.3797	21					1.49206	0.928072	26.9665	4.30265	-1.04604	-0.196663	Amp	N
46	B22	FALSE	Sample 17	IBA1	UNKNOWN	SYBR	None	1.15946	1.01787	1.32076	23.6657	23.7091	0.043396		5.96919	0.0436733	-0.213459	TRUE	0.349308	TRUE	3	81.7142	18					1.55168	0.930636	23.6657	4.30265	-0.40137	-0.0255482	Amp	N
47	B23	FALSE	Sample 17	DRP1	UNKNOWN	SYBR	None	1.43872	1.15312	1.79506	23.5793	23.5053	0.0740347		5.7654	0.0741975	-0.524788	TRUE	0.313613	TRUE	3	76.6568	18					1.54574	0.933006	23.5793	4.30265	-0.844034	-0.205542	Amp	N
48	B24	FALSE	Sample 17	MFN1	UNKNOWN	SYBR	None	2.23112	2.07973	2.39353	22.2079	22.1848	0.0230417		4.44492	0.0235598	-1.15777	TRUE	0.258217	TRUE	3	82.2466	17					1.50902	0.92498	22.2079	4.30265	-1.25914	-1.0564	Amp	N
49	C1	FALSE	Sample 2	NRF1	UNKNOWN	SYBR	None	0.953375	0.900096	1.00981	28.7452	28.7298	0.0154142		10.7054	0.019282	0.0688848	TRUE	0.340735	TRUE	3	80.3833	22					1.52135	0.970154	28.7452	4.30265	-0.0140788	0.151848	Amp	N
50	C2	FALSE	Sample 2	b-actin	UNKNOWN	SYBR	None				18.036	18.0244	0.0115843					TRUE	0.286106	TRUE	3	88.5019	12					1.49704	0.962654	18.036				Amp	N
51	C3	FALSE	Sample 2	NFkB	UNKNOWN	SYBR	None	1.13514	1.05201	1.22485	25.8154	25.7927	0.0227194		7.76825	0.0255023	-0.182873	TRUE	0.278233	TRUE	3	83.1782	20					1.52829	0.973754	25.8154	4.30265	-0.2926	-0.0731454	Amp	N
52	C4	FALSE	Sample 2	GFAP	UNKNOWN	SYBR	None	0.993427	0.959314	1.02875	20.4413	20.4431	0.00175476		2.41864	0.0117164	0.00951385	TRUE	0.284157	TRUE	3	83.1782	15					1.51821	0.968974	20.4413	4.30265	-0.0408979	0.0599256	Amp	N
53	C5	FALSE	Sample 2	CD11b	UNKNOWN	SYBR	None	1.2133	1.08981	1.35078	27.7261	27.692	0.0340757		9.66758	0.035991	-0.278937	TRUE	0.282665	TRUE	3	82.3797	22					1.48579	0.970377	27.7261	4.30265	-0.433794	-0.124081	Amp	N
54	C6	FALSE	Sample 2	IBA1	UNKNOWN	SYBR	None	0.926242	0.888946	0.965102	24.3251	24.3176	0.00746346		6.29319	0.0137804	0.110539	TRUE	0.349308	TRUE	3	81.8473	18					1.53986	0.970745	24.3251	4.30265	0.0512473	0.169832	Amp	N
55	C7	FALSE	Sample 2	DRP1	UNKNOWN	SYBR	None	1.13035	0.969512	1.31787	24.188	24.1379	0.0501451		6.11342	0.0514658	-0.17677	TRUE	0.313613	TRUE	3	76.6568	18					1.53819	0.970217	24.188	4.30265	-0.39821	0.0446694	Amp	N
56	C8	FALSE	Sample 2	MFN1	UNKNOWN	SYBR	None	1.08823	1.04011	1.13857	23.5149	23.5052	0.00978279		5.48071	0.0151624	-0.121979	TRUE	0.258217	TRUE	3	82.3797	18					1.50209	0.964126	23.5149	4.30265	-0.187217	-0.0567402	Amp	N
57	C9	FALSE	Sample 10	NRF1	UNKNOWN	SYBR	None	1.04865	0.75782	1.45109	27.813	27.719	0.0939856		10.568	0.10891	-0.068531	TRUE	0.340735	TRUE	3	80.5164	22					1.52114	0.941285	27.813	4.30265	-0.537134	0.400072	Amp	N
58	C10	FALSE	Sample 10	b-actin	UNKNOWN	SYBR	None				17.2061	17.1511	0.0550289					TRUE	0.286106	TRUE	3	88.5019	12					1.50139	0.930898	17.2061				Amp	N
59	C11	FALSE	Sample 10	NFkB	UNKNOWN	SYBR	None	1.29183	1.03106	1.61854	24.7846	24.7328	0.0518379		7.58171	0.0755999	-0.369411	TRUE	0.278233	TRUE	3	83.3113	19					1.52842	0.944675	24.7846	4.30265	-0.694692	-0.0441312	Amp	N
60	C12	FALSE	Sample 10	GFAP	UNKNOWN	SYBR	None	1.01629	0.859155	1.20216	19.5489	19.5369	0.0119839		2.38581	0.0563187	-0.0233107	TRUE	0.284157	TRUE	3	83.1782	14					1.52308	0.940992	19.5489	4.30265	-0.26563	0.219009	Amp	N
61	C13	FALSE	Sample 10	CD11b	UNKNOWN	SYBR	None	1.6009	1.26438	2.02699	26.4756	26.4187	0.0568581		9.26764	0.0791266	-0.678882	TRUE	0.282665	TRUE	3	82.3797	21					1.49535	0.939801	26.4756	4.30265	-1.01934	-0.338427	Amp	N
62	C14	FALSE	Sample 10	IBA1	UNKNOWN	SYBR	None	1.0431	0.884854	1.22965	23.2768	23.2728	0.00390911		6.12177	0.0551676	-0.0608778	TRUE	0.349308	TRUE	3	81.8473	17					1.54535	0.936605	23.2768	4.30265	-0.298245	0.176489	Amp	N
63	C15	FALSE	Sample 10	DRP1	UNKNOWN	SYBR	None	1.18403	0.975332	1.43738	23.2322	23.1976	0.0346241		6.04648	0.0650155	-0.243705	TRUE	0.313613	TRUE	3	76.6568	18					1.54045	0.945492	23.2322	4.30265	-0.523444	0.0360341	Amp	N
64	C16	FALSE	Sample 10	MFN1	UNKNOWN	SYBR	None	1.79848	1.52179	2.12548	21.9174	21.907	0.0104609		4.75591	0.0560144	-0.846779	TRUE	0.258217	TRUE	3	82.3797	16					1.5044	0.938528	21.9174	4.30265	-1.08779	-0.605768	Amp	N
65	C17	FALSE	Sample 18	NRF1	UNKNOWN	SYBR	None	1.22986	0.707153	2.13895	27.8584	27.6914	0.16707		10.338	0.18556	-0.298497	TRUE	0.340735	TRUE	3	80.5164	22					1.52275	0.930734	27.8584	4.30265	-1.0969	0.499905	Amp	N
66	C18	FALSE	Sample 18	b-actin	UNKNOWN	SYBR	None				17.4341	17.3534	0.0807476					TRUE	0.286106	TRUE	3	88.5019	12					1.50044	0.917565	17.4341				Amp	N
67	C19	FALSE	Sample 18	NFkB	UNKNOWN	SYBR	None	1.26008	0.982892	1.61544	24.9505	24.971	0.0204639		7.61761	0.0833004	-0.333517	TRUE	0.278233	TRUE	3	83.3113	19					1.54204	0.933778	24.9505	4.30265	-0.69193	0.0248954	Amp	N
68	C20	FALSE	Sample 18	GFAP	UNKNOWN	SYBR	None	1.34118	1.0484	1.71571	19.3563	19.339	0.0172911		1.98563	0.0825782	-0.423498	TRUE	0.284157	TRUE	3	83.1782	14					1.52298	0.916492	19.3563	4.30265	-0.778803	-0.0681929	Amp	N
69	C21	FALSE	Sample 18	CD11b	UNKNOWN	SYBR	None	1.3451	1.05378	1.71695	26.8588	26.8722	0.0133343		9.51881	0.0818412	-0.427714	TRUE	0.282665	TRUE	3	82.3797	21					1.49468	0.927446	26.8588	4.30265	-0.779848	-0.0755802	Amp	N
70	C22	FALSE	Sample 18	IBA1	UNKNOWN	SYBR	None	0.977098	0.767968	1.24318	23.5684	23.5694	0.0010252		6.21608	0.0807541	0.0334253	TRUE	0.349308	TRUE	3	81.8473	18					1.55034	0.926933	23.5684	4.30265	-0.314032	0.380882	Amp	N
71	C23	FALSE	Sample 18	DRP1	UNKNOWN	SYBR	None	1.25014	0.979604	1.5954	23.3086	23.3214	0.0128832		5.96809	0.0817689	-0.322094	TRUE	0.313613	TRUE	3	76.6568	18					1.55233	0.934416	23.3086	4.30265	-0.673917	0.0297291	Amp	N
72	C24	FALSE	Sample 18	MFN1	UNKNOWN	SYBR	None	2.39058	1.87754	3.04382	21.6923	21.6987	0.00640488		4.34533	0.0810012	-1.25736	TRUE	0.258217	TRUE	3	82.2466	16					1.50683	0.928264	21.6923	4.30265	-1.60588	-0.908841	Amp	N
73	D1	FALSE	Sample 2	NRF1	UNKNOWN	SYBR	None	0.953375	0.900096	1.00981	28.7144	28.7298	0.0154142		10.7054	0.019282	0.0688848	TRUE	0.340735	TRUE	3	80.3833	22					1.52615	0.97088	28.7144	4.30265	-0.0140788	0.151848	Amp	N
74	D2	FALSE	Sample 2	b-actin	UNKNOWN	SYBR	None				18.0129	18.0244	0.0115843					TRUE	0.286106	TRUE	3	88.5019	12					1.49799	0.962935	18.0129				Amp	N
75	D3	FALSE	Sample 2	NFkB	UNKNOWN	SYBR	None	1.13514	1.05201	1.22485	25.77	25.7927	0.0227194		7.76825	0.0255023	-0.182873	TRUE	0.278233	TRUE	3	83.3113	20					1.53406	0.97219	25.77	4.30265	-0.2926	-0.0731454	Amp	N
76	D4	FALSE	Sample 2	GFAP	UNKNOWN	SYBR	None	0.993427	0.959314	1.02875	20.4448	20.4431	0.00175476		2.41864	0.0117164	0.00951385	TRUE	0.284157	TRUE	3	83.1782	15					1.52002	0.96082	20.4448	4.30265	-0.0408979	0.0599256	Amp	N
77	D5	FALSE	Sample 2	CD11b	UNKNOWN	SYBR	None	1.2133	1.08981	1.35078	27.658	27.692	0.0340757		9.66758	0.035991	-0.278937	TRUE	0.282665	TRUE	3	82.3797	21					1.49055	0.965847	27.658	4.30265	-0.433794	-0.124081	Amp	N
78	D6	FALSE	Sample 2	IBA1	UNKNOWN	SYBR	None	0.926242	0.888946	0.965102	24.3102	24.3176	0.00746346		6.29319	0.0137804	0.110539	TRUE	0.349308	TRUE	3	81.8473	18					1.5515	0.962421	24.3102	4.30265	0.0512473	0.169832	Amp	N
79	D7	FALSE	Sample 2	DRP1	UNKNOWN	SYBR	None	1.13035	0.969512	1.31787	24.0877	24.1379	0.0501451		6.11342	0.0514658	-0.17677	TRUE	0.313613	TRUE	3	76.6568	18					1.54259	0.970219	24.0877	4.30265	-0.39821	0.0446694	Amp	N
80	D8	FALSE	Sample 2	MFN1	UNKNOWN	SYBR	None	1.08823	1.04011	1.13857	23.4954	23.5052	0.00978279		5.48071	0.0151624	-0.121979	TRUE	0.258217	TRUE	3	82.3797	18					1.49696	0.969451	23.4954	4.30265	-0.187217	-0.0567402	Amp	N
81	D9	FALSE	Sample 10	NRF1	UNKNOWN	SYBR	None	1.04865	0.75782	1.45109	27.6251	27.719	0.0939856		10.568	0.10891	-0.068531	TRUE	0.340735	TRUE	3	80.3833	21					1.52308	0.944001	27.6251	4.30265	-0.537134	0.400072	Amp	N
82	D10	FALSE	Sample 10	b-actin	UNKNOWN	SYBR	None				17.096	17.1511	0.0550289					TRUE	0.286106	TRUE	3	88.5019	12					1.49998	0.932876	17.096				Amp	N
83	D11	FALSE	Sample 10	NFkB	UNKNOWN	SYBR	None	1.29183	1.03106	1.61854	24.6809	24.7328	0.0518379		7.58171	0.0755999	-0.369411	TRUE	0.278233	TRUE	3	83.3113	19					1.53756	0.947508	24.6809	4.30265	-0.694692	-0.0441312	Amp	N
84	D12	FALSE	Sample 10	GFAP	UNKNOWN	SYBR	None	1.01629	0.859155	1.20216	19.5249	19.5369	0.0119839		2.38581	0.0563187	-0.0233107	TRUE	0.284157	TRUE	3	83.1782	14					1.52322	0.93577	19.5249	4.30265	-0.26563	0.219009	Amp	N
85	D13	FALSE	Sample 10	CD11b	UNKNOWN	SYBR	None	1.6009	1.26438	2.02699	26.3619	26.4187	0.0568581		9.26764	0.0791266	-0.678882	TRUE	0.282665	TRUE	3	82.5128	20					1.49966	0.94049	26.3619	4.30265	-1.01934	-0.338427	Amp	N
86	D14	FALSE	Sample 10	IBA1	UNKNOWN	SYBR	None	1.0431	0.884854	1.22965	23.2689	23.2728	0.00390911		6.12177	0.0551676	-0.0608778	TRUE	0.349308	TRUE	3	81.8473	17					1.54645	0.936438	23.2689	4.30265	-0.298245	0.176489	Amp	N
87	D15	FALSE	Sample 10	DRP1	UNKNOWN	SYBR	None	1.18403	0.975332	1.43738	23.1629	23.1976	0.0346241		6.04648	0.0650155	-0.243705	TRUE	0.313613	TRUE	3	76.6568	17					1.55174	0.947434	23.1629	4.30265	-0.523444	0.0360341	Amp	N
88	D16	FALSE	Sample 10	MFN1	UNKNOWN	SYBR	None	1.79848	1.52179	2.12548	21.8965	21.907	0.0104609		4.75591	0.0560144	-0.846779	TRUE	0.258217	TRUE	3	82.3797	16					1.50743	0.936629	21.8965	4.30265	-1.08779	-0.605768	Amp	N
89	D17	FALSE	Sample 18	NRF1	UNKNOWN	SYBR	None	1.22986	0.707153	2.13895	27.5243	27.6914	0.16707		10.338	0.18556	-0.298497	TRUE	0.340735	TRUE	3	80.3833	21					1.5234	0.93236	27.5243	4.30265	-1.0969	0.499905	Amp	N
90	D18	FALSE	Sample 18	b-actin	UNKNOWN	SYBR	None				17.2726	17.3534	0.0807476					TRUE	0.286106	TRUE	3	88.5019	12					1.50708	0.915929	17.2726				Amp	N
91	D19	FALSE	Sample 18	NFkB	UNKNOWN	SYBR	None	1.26008	0.982892	1.61544	24.9914	24.971	0.0204639		7.61761	0.0833004	-0.333517	TRUE	0.278233	TRUE	3	83.3113	19					1.53823	0.935784	24.9914	4.30265	-0.69193	0.0248954	Amp	N
92	D20	FALSE	Sample 18	GFAP	UNKNOWN	SYBR	None	1.34118	1.0484	1.71571	19.3217	19.339	0.0172911		1.98563	0.0825782	-0.423498	TRUE	0.284157	TRUE	3	83.1782	14					1.52548	0.913818	19.3217	4.30265	-0.778803	-0.0681929	Amp	N
93	D21	FALSE	Sample 18	CD11b	UNKNOWN	SYBR	None	1.3451	1.05378	1.71695	26.8855	26.8722	0.0133343		9.51881	0.0818412	-0.427714	TRUE	0.282665	TRUE	3	82.3797	21					1.48634	0.925104	26.8855	4.30265	-0.779848	-0.0755802	Amp	N
94	D22	FALSE	Sample 18	IBA1	UNKNOWN	SYBR	None	0.977098	0.767968	1.24318	23.5705	23.5694	0.0010252		6.21608	0.0807541	0.0334253	TRUE	0.349308	TRUE	3	81.8473	18					1.54858	0.931436	23.5705	4.30265	-0.314032	0.380882	Amp	N
95	D23	FALSE	Sample 18	DRP1	UNKNOWN	SYBR	None	1.25014	0.979604	1.5954	23.3343	23.3214	0.0128832		5.96809	0.0817689	-0.322094	TRUE	0.313613	TRUE	3	76.6568	18					1.54846	0.931296	23.3343	4.30265	-0.673917	0.0297291	Amp	N
96	D24	FALSE	Sample 18	MFN1	UNKNOWN	SYBR	None	2.39058	1.87754	3.04382	21.7051	21.6987	0.00640488		4.34533	0.0810012	-1.25736	TRUE	0.258217	TRUE	3	82.3797	16					1.50664	0.925416	21.7051	4.30265	-1.60588	-0.908841	Amp	N
97	E1	FALSE	Sample 3	NRF1	UNKNOWN	SYBR	None	0.969187	0.732982	1.28151	27.3543	27.4337	0.0793991		10.6817	0.0936626	0.0451527	TRUE	0.340735	TRUE	3	80.3833	21					1.51997	0.947948	27.3543	4.30265	-0.357845	0.44815	Amp	N
98	E2	FALSE	Sample 3	b-actin	UNKNOWN	SYBR	None				16.8018	16.7521	0.0496836					TRUE	0.286106	TRUE	3	88.5019	11					1.493	0.944869	16.8018				Amp	N
99	E3	FALSE	Sample 3	NFkB	UNKNOWN	SYBR	None	0.819676	0.691191	0.972045	25.0183	24.9901	0.0282774		8.238	0.057167	0.286875	TRUE	0.278233	TRUE	3	83.1782	19					1.53189	0.952715	25.0183	4.30265	0.040905	0.532845	Amp	N
100	E4	FALSE	Sample 3	GFAP	UNKNOWN	SYBR	None	0.466649	0.402164	0.541475	20.2565	20.2608	0.00425816		3.50871	0.0498657	1.09959	TRUE	0.284157	TRUE	3	83.1782	15					1.5171	0.951607	20.2565	4.30265	0.885035	1.31414	Amp	N
101	E5	FALSE	Sample 3	CD11b	UNKNOWN	SYBR	None	0.954673	0.80482	1.13243	26.7371	26.7655	0.028451		10.0134	0.0572531	0.0669222	TRUE	0.282665	TRUE	3	82.3797	21					1.49248	0.958607	26.7371	4.30265	-0.179418	0.313262	Amp	N
102	E6	FALSE	Sample 3	IBA1	UNKNOWN	SYBR	None	1.36445	1.16729	1.59491	22.5028	22.4864	0.0164289		5.73433	0.0523294	-0.448317	TRUE	0.349308	TRUE	3	81.8473	17					1.54485	0.953838	22.5028	4.30265	-0.673472	-0.223161	Amp	N
103	E7	FALSE	Sample 3	DRP1	UNKNOWN	SYBR	None	0.684587	0.590225	0.794035	23.5868	23.589	0.002141		6.83688	0.0497297	0.546695	TRUE	0.313613	TRUE	3	76.6568	18					1.55297	0.957849	23.5868	4.30265	0.332725	0.760664	Amp	N
104	E8	FALSE	Sample 3	MFN1	UNKNOWN	SYBR	None	0.746592	0.603686	0.923327	22.7253	22.7764	0.0510559		6.02429	0.0712402	0.421608	TRUE	0.258217	TRUE	3	82.3797	17					1.49813	0.953964	22.7253	4.30265	0.115086	0.72813	Amp	N
105	E9	FALSE	Sample 11	NRF1	UNKNOWN	SYBR	None	0.931469	0.689207	1.25889	27.7207	27.6217	0.0990267		10.7389	0.101001	0.102421	TRUE	0.340735	TRUE	3	80.5164	21					1.51821	0.928457	27.7207	4.30265	-0.33215	0.536991	Amp	N
106	E10	FALSE	Sample 11	b-actin	UNKNOWN	SYBR	None				16.8629	16.8827	0.0198708					TRUE	0.286106	TRUE	3	88.5019	12					1.49555	0.923274	16.8629				Amp	N
107	E11	FALSE	Sample 11	NFkB	UNKNOWN	SYBR	None	0.997721	0.927637	1.0731	24.8513	24.8371	0.0141973		7.95441	0.0244215	0.00329113	TRUE	0.278233	TRUE	3	83.3113	19					1.5309	0.936453	24.8513	4.30265	-0.101786	0.108369	Amp	N
108	E12	FALSE	Sample 11	GFAP	UNKNOWN	SYBR	None	0.815883	0.755613	0.880961	19.5691	19.5854	0.0163488		2.70269	0.0257319	0.293566	TRUE	0.284157	TRUE	3	83.1782	14					1.51431	0.917222	19.5691	4.30265	0.18285	0.404281	Amp	N
109	E13	FALSE	Sample 11	CD11b	UNKNOWN	SYBR	None	1.59872	1.33058	1.9209	26.2106	26.1523	0.0582628		9.2696	0.0615581	-0.676916	TRUE	0.282665	TRUE	3	82.3797	20					1.49117	0.926499	26.2106	4.30265	-0.941779	-0.412053	Amp	N
110	E14	FALSE	Sample 11	IBA1	UNKNOWN	SYBR	None	0.889196	0.834216	0.9478	23.2428	23.2348	0.00794697		6.35208	0.021401	0.169427	TRUE	0.349308	TRUE	3	81.8473	17					1.54212	0.927408	23.2428	4.30265	0.077346	0.261508	Amp	N
111	E15	FALSE	Sample 11	DRP1	UNKNOWN	SYBR	None	0.958668	0.891927	1.0304	23.2476	23.2338	0.0138054		6.35109	0.0241958	0.0608969	TRUE	0.313613	TRUE	3	76.6568	18					1.54677	0.938318	23.2476	4.30265	-0.0432092	0.165003	Amp	N
112	E16	FALSE	Sample 11	MFN1	UNKNOWN	SYBR	None	1.26673	1.08921	1.47319	22.1909	22.1443	0.0465651		5.26157	0.0506276	-0.341114	TRUE	0.258217	TRUE	3	82.3797	17					1.49637	0.923028	22.1909	4.30265	-0.558947	-0.123281	Amp	N
113	E17	FALSE	Sample 19	NRF1	UNKNOWN	SYBR	None	1.29393	1.03796	1.61303	27.4948	27.4354	0.0593624		10.2647	0.0739097	-0.371764	TRUE	0.340735	TRUE	3	80.5164	21					1.52506	0.937151	27.4948	4.30265	-0.689772	-0.0537566	Amp	N
114	E18	FALSE	Sample 19	b-actin	UNKNOWN	SYBR	None				17.1267	17.1707	0.0440311					TRUE	0.286106	TRUE	3	88.5019	12					1.50793	0.924365	17.1267				Amp	N
115	E19	FALSE	Sample 19	NFkB	UNKNOWN	SYBR	None	1.41836	1.15694	1.73884	24.5654	24.6176	0.0522232		7.4469	0.0683082	-0.504221	TRUE	0.278233	TRUE	3	83.3113	19					1.54672	0.93995	24.5654	4.30265	-0.798127	-0.210315	Amp	N
116	E20	FALSE	Sample 19	GFAP	UNKNOWN	SYBR	None	1.31904	1.15647	1.50447	19.1829	19.1803	0.00253296		2.00964	0.0441039	-0.399489	TRUE	0.284157	TRUE	3	83.1782	14					1.52507	0.912537	19.1829	4.30265	-0.589253	-0.209725	Amp	N
117	E21	FALSE	Sample 19	CD11b	UNKNOWN	SYBR	None	1.09811	0.962852	1.25238	26.9842	26.9822	0.0019722		9.81149	0.0440753	-0.135026	TRUE	0.282665	TRUE	3	82.3797	21					1.48823	0.932164	26.9842	4.30265	-0.324667	0.0546147	Amp	N
118	E22	FALSE	Sample 19	IBA1	UNKNOWN	SYBR	None	1.07787	0.942912	1.23214	23.2537	23.2452	0.00854397		6.07447	0.0448524	-0.10818	TRUE	0.349308	TRUE	3	81.8473	17					1.54286	0.93222	23.2537	4.30265	-0.301164	0.0848044	Amp	N
119	E23	FALSE	Sample 19	DRP1	UNKNOWN	SYBR	None	1.05695	0.917496	1.2176	23.3986	23.381	0.0176678		6.21028	0.0474436	-0.0799074	TRUE	0.313613	TRUE	3	76.5237	18					1.54541	0.940247	23.3986	4.30265	-0.284041	0.124226	Amp	N
120	E24	FALSE	Sample 19	MFN1	UNKNOWN	SYBR	None	1.72788	1.49202	2.00102	21.9624	21.9844	0.0219765		4.81369	0.0492108	-0.789001	TRUE	0.258217	TRUE	3	82.3797	16					1.51201	0.938928	21.9624	4.30265	-1.00074	-0.577263	Amp	N
121	F1	FALSE	Sample 3	NRF1	UNKNOWN	SYBR	None	0.969187	0.732982	1.28151	27.5131	27.4337	0.0793991		10.6817	0.0936626	0.0451527	TRUE	0.340735	TRUE	3	80.3833	21					1.50561	0.95407	27.5131	4.30265	-0.357845	0.44815	Amp	N
122	F2	FALSE	Sample 3	b-actin	UNKNOWN	SYBR	None				16.7024	16.7521	0.0496836					TRUE	0.286106	TRUE	3	88.5019	11					1.50365	0.94599	16.7024				Amp	N
123	F3	FALSE	Sample 3	NFkB	UNKNOWN	SYBR	None	0.819676	0.691191	0.972045	24.9618	24.9901	0.0282774		8.238	0.057167	0.286875	TRUE	0.278233	TRUE	3	83.1782	19					1.5254	0.955854	24.9618	4.30265	0.040905	0.532845	Amp	N
124	F4	FALSE	Sample 3	GFAP	UNKNOWN	SYBR	None	0.466649	0.402164	0.541475	20.265	20.2608	0.00425816		3.50871	0.0498657	1.09959	TRUE	0.284157	TRUE	3	83.1782	15					1.5167	0.954676	20.265	4.30265	0.885035	1.31414	Amp	N
125	F5	FALSE	Sample 3	CD11b	UNKNOWN	SYBR	None	0.954673	0.80482	1.13243	26.794	26.7655	0.028451		10.0134	0.0572531	0.0669222	TRUE	0.282665	TRUE	3	82.3797	21					1.48938	0.953055	26.794	4.30265	-0.179418	0.313262	Amp	N
126	F6	FALSE	Sample 3	IBA1	UNKNOWN	SYBR	None	1.36445	1.16729	1.59491	22.47	22.4864	0.0164289		5.73433	0.0523294	-0.448317	TRUE	0.349308	TRUE	3	81.8473	17					1.54468	0.952734	22.47	4.30265	-0.673472	-0.223161	Amp	N
127	F7	FALSE	Sample 3	DRP1	UNKNOWN	SYBR	None	0.684587	0.590225	0.794035	23.5911	23.589	0.002141		6.83688	0.0497297	0.546695	TRUE	0.313613	TRUE	3	76.6568	18					1.55052	0.957996	23.5911	4.30265	0.332725	0.760664	Amp	N
128	F8	FALSE	Sample 3	MFN1	UNKNOWN	SYBR	None	0.746592	0.603686	0.923327	22.8274	22.7764	0.0510559		6.02429	0.0712402	0.421608	TRUE	0.258217	TRUE	3	82.2466	17					1.47205	0.95667	22.8274	4.30265	0.115086	0.72813	Amp	N
129	F9	FALSE	Sample 11	NRF1	UNKNOWN	SYBR	None	0.931469	0.689207	1.25889	27.5226	27.6217	0.0990267		10.7389	0.101001	0.102421	TRUE	0.340735	TRUE	3	80.3833	21					1.51166	0.932753	27.5226	4.30265	-0.33215	0.536991	Amp	N
130	F10	FALSE	Sample 11	b-actin	UNKNOWN	SYBR	None				16.9026	16.8827	0.0198708					TRUE	0.286106	TRUE	3	88.5019	12					1.49086	0.923965	16.9026				Amp	N
131	F11	FALSE	Sample 11	NFkB	UNKNOWN	SYBR	None	0.997721	0.927637	1.0731	24.823	24.8371	0.0141973		7.95441	0.0244215	0.00329113	TRUE	0.278233	TRUE	3	83.3113	19					1.5343	0.936366	24.823	4.30265	-0.101786	0.108369	Amp	N
132	F12	FALSE	Sample 11	GFAP	UNKNOWN	SYBR	None	0.815883	0.755613	0.880961	19.6018	19.5854	0.0163488		2.70269	0.0257319	0.293566	TRUE	0.284157	TRUE	3	83.1782	14					1.49895	0.926314	19.6018	4.30265	0.18285	0.404281	Amp	N
133	F13	FALSE	Sample 11	CD11b	UNKNOWN	SYBR	None	1.59872	1.33058	1.9209	26.0941	26.1523	0.0582628		9.2696	0.0615581	-0.676916	TRUE	0.282665	TRUE	3	82.3797	20					1.48837	0.925064	26.0941	4.30265	-0.941779	-0.412053	Amp	N
134	F14	FALSE	Sample 11	IBA1	UNKNOWN	SYBR	None	0.889196	0.834216	0.9478	23.2269	23.2348	0.00794697		6.35208	0.021401	0.169427	TRUE	0.349308	TRUE	3	81.8473	17					1.53839	0.926385	23.2269	4.30265	0.077346	0.261508	Amp	N
135	F15	FALSE	Sample 11	DRP1	UNKNOWN	SYBR	None	0.958668	0.891927	1.0304	23.22	23.2338	0.0138054		6.35109	0.0241958	0.0608969	TRUE	0.313613	TRUE	3	76.6568	18					1.54605	0.937932	23.22	4.30265	-0.0432092	0.165003	Amp	N
136	F16	FALSE	Sample 11	MFN1	UNKNOWN	SYBR	None	1.26673	1.08921	1.47319	22.0977	22.1443	0.0465651		5.26157	0.0506276	-0.341114	TRUE	0.258217	TRUE	3	82.3797	17					1.50232	0.934168	22.0977	4.30265	-0.558947	-0.123281	Amp	N
137	F17	FALSE	Sample 19	NRF1	UNKNOWN	SYBR	None	1.29393	1.03796	1.61303	27.3761	27.4354	0.0593624		10.2647	0.0739097	-0.371764	TRUE	0.340735	TRUE	3	80.3833	21					1.50909	0.938167	27.3761	4.30265	-0.689772	-0.0537566	Amp	N
138	F18	FALSE	Sample 19	b-actin	UNKNOWN	SYBR	None				17.2147	17.1707	0.0440311					TRUE	0.286106	TRUE	3	88.6349	12					1.50605	0.923338	17.2147				Amp	N
139	F19	FALSE	Sample 19	NFkB	UNKNOWN	SYBR	None	1.41836	1.15694	1.73884	24.6698	24.6176	0.0522232		7.4469	0.0683082	-0.504221	TRUE	0.278233	TRUE	3	83.3113	19					1.54241	0.939284	24.6698	4.30265	-0.798127	-0.210315	Amp	N
140	F20	FALSE	Sample 19	GFAP	UNKNOWN	SYBR	None	1.31904	1.15647	1.50447	19.1778	19.1803	0.00253296		2.00964	0.0441039	-0.399489	TRUE	0.284157	TRUE	3	83.1782	14					1.52439	0.91934	19.1778	4.30265	-0.589253	-0.209725	Amp	N
141	F21	FALSE	Sample 19	CD11b	UNKNOWN	SYBR	None	1.09811	0.962852	1.25238	26.9802	26.9822	0.0019722		9.81149	0.0440753	-0.135026	TRUE	0.282665	TRUE	3	82.3797	21					1.48705	0.932335	26.9802	4.30265	-0.324667	0.0546147	Amp	N
142	F22	FALSE	Sample 19	IBA1	UNKNOWN	SYBR	None	1.07787	0.942912	1.23214	23.2366	23.2452	0.00854397		6.07447	0.0448524	-0.10818	TRUE	0.349308	TRUE	3	81.8473	17					1.54298	0.933068	23.2366	4.30265	-0.301164	0.0848044	Amp	N
143	F23	FALSE	Sample 19	DRP1	UNKNOWN	SYBR	None	1.05695	0.917496	1.2176	23.3633	23.381	0.0176678		6.21028	0.0474436	-0.0799074	TRUE	0.313613	TRUE	3	76.6568	18					1.55038	0.940071	23.3633	4.30265	-0.284041	0.124226	Amp	N
144	F24	FALSE	Sample 19	MFN1	UNKNOWN	SYBR	None	1.72788	1.49202	2.00102	22.0064	21.9844	0.0219765		4.81369	0.0492108	-0.789001	TRUE	0.258217	TRUE	3	82.3797	17					1.50895	0.935649	22.0064	4.30265	-1.00074	-0.577263	Amp	N
145	G1	FALSE	Sample 4	NRF1	UNKNOWN	SYBR	None	0.839946	0.67741	1.04148	27.416	27.4116	0.00442886		10.8881	0.0721109	0.251631	TRUE	0.340735	TRUE	3	80.5164	21					1.51202	0.938571	27.416	4.30265	-0.0586373	0.561899	Amp	N
146	G2	FALSE	Sample 4	b-actin	UNKNOWN	SYBR	None				16.4515	16.5234	0.0719748					TRUE	0.286106	TRUE	3	88.5019	11					1.50134	0.921293	16.4515				Amp	N
147	G3	FALSE	Sample 4	NFkB	UNKNOWN	SYBR	None	1.10182	0.885993	1.37023	24.3219	24.3347	0.0127764		7.81123	0.0730999	-0.139891	TRUE	0.278233	TRUE	3	83.3113	18					1.53686	0.935924	24.3219	4.30265	-0.454414	0.174633	Amp	N
148	G4	FALSE	Sample 4	GFAP	UNKNOWN	SYBR	None	0.649981	0.52418	0.805975	19.5494	19.5541	0.00467968		3.03065	0.0721267	0.62153	TRUE	0.284157	TRUE	3	83.3113	14					1.51301	0.915004	19.5494	4.30265	0.311193	0.931866	Amp	N
149	G5	FALSE	Sample 4	CD11b	UNKNOWN	SYBR	None	1.22587	0.987392	1.52194	26.1852	26.1762	0.00902653		9.65272	0.0725386	-0.293803	TRUE	0.282665	TRUE	3	82.5128	20					1.48737	0.928698	26.1852	4.30265	-0.605911	0.018305	Amp	N
150	G6	FALSE	Sample 4	IBA1	UNKNOWN	SYBR	None	1.30897	1.05543	1.62343	22.3232	22.3177	0.0055685		5.79422	0.0721898	-0.388435	TRUE	0.349308	TRUE	3	81.8473	17					1.5323	0.942932	22.3232	4.30265	-0.699043	-0.0778276	Amp	N
151	G7	FALSE	Sample 4	DRP1	UNKNOWN	SYBR	None	1.10288	0.785322	1.54886	22.7606	22.6723	0.088233		6.14891	0.113866	-0.141282	TRUE	0.313613	TRUE	3	76.6568	17					1.54546	0.938701	22.7606	4.30265	-0.631207	0.348643	Amp	N
152	G8	FALSE	Sample 4	MFN1	UNKNOWN	SYBR	None	1.06332	0.843352	1.34066	22.0669	22.0375	0.0293064		5.51411	0.0777125	-0.0885773	TRUE	0.258217	TRUE	3	82.3797	17					1.50136	0.924398	22.0669	4.30265	-0.422947	0.245793	Amp	N
153	G9	FALSE	Sample 12	NRF1	UNKNOWN	SYBR	None	1.02275	0.859647	1.21681	27.2682	27.2592	0.00899696		10.604	0.0582532	-0.0324602	TRUE	0.340735	TRUE	3	80.5164	21					1.51211	0.927275	27.2682	4.30265	-0.283104	0.218183	Amp	N
154	G10	FALSE	Sample 12	b-actin	UNKNOWN	SYBR	None				16.7127	16.6551	0.0575542					TRUE	0.286106	TRUE	3	88.5019	11					1.49598	0.922424	16.7127				Amp	N
155	G11	FALSE	Sample 12	NFkB	UNKNOWN	SYBR	None	1.36241	1.07678	1.72381	24.1061	24.1601	0.053956		7.50496	0.0788907	-0.446162	TRUE	0.278233	TRUE	3	83.3113	18					1.53954	0.933339	24.1061	4.30265	-0.785601	-0.106723	Amp	N
156	G12	FALSE	Sample 12	GFAP	UNKNOWN	SYBR	None	1.2693	1.06907	1.50704	18.7213	18.7202	0.00108624		2.06509	0.0575645	-0.344038	TRUE	0.284157	TRUE	3	83.1782	13					1.52003	0.91828	18.7213	4.30265	-0.591718	-0.096358	Amp	N
157	G13	FALSE	Sample 12	CD11b	UNKNOWN	SYBR	None	1.35224	1.07724	1.69743	26.2163	26.1663	0.0499907		9.51117	0.0762336	-0.435349	TRUE	0.282665	TRUE	3	82.3797	20					1.48561	0.925099	26.2163	4.30265	-0.763355	-0.107342	Amp	N
158	G14	FALSE	Sample 12	IBA1	UNKNOWN	SYBR	None	0.944467	0.792414	1.1257	22.9325	22.9202	0.0123196		6.26508	0.058858	0.082428	TRUE	0.349308	TRUE	3	81.8473	17					1.54696	0.9296	22.9325	4.30265	-0.170817	0.335673	Amp	N
159	G15	FALSE	Sample 12	DRP1	UNKNOWN	SYBR	None	0.906059	0.751893	1.09183	23.0632	23.0876	0.0244637		6.43251	0.0625377	0.142323	TRUE	0.313613	TRUE	3	76.6568	17					1.54199	0.937172	23.0632	4.30265	-0.126754	0.411401	Amp	N
160	G16	FALSE	Sample 12	MFN1	UNKNOWN	SYBR	None	1.17291	0.965979	1.42417	21.9973	22.0277	0.030386		5.37259	0.065083	-0.230094	TRUE	0.258217	TRUE	3	82.3797	17					1.50499	0.926067	21.9973	4.30265	-0.510123	0.0499356	Amp	N
161	G17	FALSE	Sample 20	NRF1	UNKNOWN	SYBR	None	1.38339	1.0614	1.80305	27.0005	26.9628	0.0377855		10.1683	0.0888377	-0.468204	TRUE	0.340735	TRUE	3	80.3833	21					1.51864	0.936814	27.0005	4.30265	-0.850441	-0.0859659	Amp	N
162	G18	FALSE	Sample 20	b-actin	UNKNOWN	SYBR	None				16.8749	16.7945	0.0804014					TRUE	0.286106	TRUE	3	88.5019	11					1.49706	0.928579	16.8749				Amp	N
163	G19	FALSE	Sample 20	NFkB	UNKNOWN	SYBR	None	1.49214	1.15939	1.9204	24.1945	24.1682	0.02633		7.37374	0.0846029	-0.577387	TRUE	0.278233	TRUE	3	83.3113	18					1.54159	0.939381	24.1945	4.30265	-0.941404	-0.21337	Amp	N
164	G20	FALSE	Sample 20	GFAP	UNKNOWN	SYBR	None	1.50275	1.17248	1.92605	18.6374	18.616	0.02145		1.82152	0.0832135	-0.587606	TRUE	0.284157	TRUE	3	83.1782	13					1.52405	0.921247	18.6374	4.30265	-0.945645	-0.229568	Amp	N
165	G21	FALSE	Sample 20	CD11b	UNKNOWN	SYBR	None	1.35237	1.05613	1.7317	26.2853	26.3055	0.0202112		9.51103	0.0829028	-0.435491	TRUE	0.282665	TRUE	3	82.3797	21					1.48609	0.924968	26.2853	4.30265	-0.792193	-0.0787885	Amp	N
166	G22	FALSE	Sample 20	IBA1	UNKNOWN	SYBR	None	1.22975	0.966533	1.56465	22.6863	22.6787	0.0075779		5.88429	0.0807577	-0.298364	TRUE	0.349308	TRUE	3	81.8473	17					1.5522	0.939573	22.6863	4.30265	-0.645836	0.0491088	Amp	N
167	G23	FALSE	Sample 20	DRP1	UNKNOWN	SYBR	None	0.997665	0.774667	1.28486	23.061	23.088	0.0270395		6.29356	0.0848264	0.00337315	TRUE	0.313613	TRUE	3	76.6568	18					1.54865	0.940002	23.061	4.30265	-0.361605	0.368352	Amp	N
168	G24	FALSE	Sample 20	MFN1	UNKNOWN	SYBR	None	1.52467	1.16976	1.98727	21.7508	21.7887	0.0378132		4.99419	0.0888495	-0.608498	TRUE	0.258217	TRUE	3	82.3797	16					1.51052	0.941283	21.7508	4.30265	-0.990786	-0.226209	Amp	N
169	H1	FALSE	Sample 4	NRF1	UNKNOWN	SYBR	None	0.839946	0.67741	1.04148	27.4071	27.4116	0.00442886		10.8881	0.0721109	0.251631	TRUE	0.340735	TRUE	3	80.3833	21					1.50543	0.937599	27.4071	4.30265	-0.0586373	0.561899	Amp	N
170	H2	FALSE	Sample 4	b-actin	UNKNOWN	SYBR	None				16.5954	16.5234	0.0719748					TRUE	0.286106	TRUE	3	88.5019	11					1.50035	0.921075	16.5954				Amp	N
171	H3	FALSE	Sample 4	NFkB	UNKNOWN	SYBR	None	1.10182	0.885993	1.37023	24.3474	24.3347	0.0127764		7.81123	0.0730999	-0.139891	TRUE	0.278233	TRUE	3	83.3113	18					1.53321	0.945161	24.3474	4.30265	-0.454414	0.174633	Amp	N
172	H4	FALSE	Sample 4	GFAP	UNKNOWN	SYBR	None	0.649981	0.52418	0.805975	19.5588	19.5541	0.00467968		3.03065	0.0721267	0.62153	TRUE	0.284157	TRUE	3	83.3113	14					1.50929	0.9285	19.5588	4.30265	0.311193	0.931866	Amp	N
173	H5	FALSE	Sample 4	CD11b	UNKNOWN	SYBR	None	1.22587	0.987392	1.52194	26.1671	26.1762	0.00902653		9.65272	0.0725386	-0.293803	TRUE	0.282665	TRUE	3	82.5128	20					1.48496	0.934844	26.1671	4.30265	-0.605911	0.018305	Amp	N
174	H6	FALSE	Sample 4	IBA1	UNKNOWN	SYBR	None	1.30897	1.05543	1.62343	22.3121	22.3177	0.0055685		5.79422	0.0721898	-0.388435	TRUE	0.349308	TRUE	3	81.8473	17					1.53795	0.941229	22.3121	4.30265	-0.699043	-0.0778276	Amp	N
175	H7	FALSE	Sample 4	DRP1	UNKNOWN	SYBR	None	1.10288	0.785322	1.54886	22.5841	22.6723	0.088233		6.14891	0.113866	-0.141282	TRUE	0.313613	TRUE	3	76.6568	17					1.55789	0.939617	22.5841	4.30265	-0.631207	0.348643	Amp	N
176	H8	FALSE	Sample 4	MFN1	UNKNOWN	SYBR	None	1.06332	0.843352	1.34066	22.0082	22.0375	0.0293064		5.51411	0.0777125	-0.0885773	TRUE	0.258217	TRUE	3	82.3797	17					1.49918	0.930847	22.0082	4.30265	-0.422947	0.245793	Amp	N
177	H9	FALSE	Sample 12	NRF1	UNKNOWN	SYBR	None	1.02275	0.859647	1.21681	27.2502	27.2592	0.00899696		10.604	0.0582532	-0.0324602	TRUE	0.340735	TRUE	3	80.3833	21					1.51698	0.929186	27.2502	4.30265	-0.283104	0.218183	Amp	N
178	H10	FALSE	Sample 12	b-actin	UNKNOWN	SYBR	None				16.5976	16.6551	0.0575542					TRUE	0.286106	TRUE	3	88.5019	11					1.50182	0.923136	16.5976				Amp	N
179	H11	FALSE	Sample 12	NFkB	UNKNOWN	SYBR	None	1.36241	1.07678	1.72381	24.214	24.1601	0.053956		7.50496	0.0788907	-0.446162	TRUE	0.278233	TRUE	3	83.3113	18					1.53815	0.935255	24.214	4.30265	-0.785601	-0.106723	Amp	N
180	H12	FALSE	Sample 12	GFAP	UNKNOWN	SYBR	None	1.2693	1.06907	1.50704	18.7191	18.7202	0.00108624		2.06509	0.0575645	-0.344038	TRUE	0.284157	TRUE	3	83.1782	14					1.5205	0.916433	18.7191	4.30265	-0.591718	-0.096358	Amp	N
181	H13	FALSE	Sample 12	CD11b	UNKNOWN	SYBR	None	1.35224	1.07724	1.69743	26.1163	26.1663	0.0499907		9.51117	0.0762336	-0.435349	TRUE	0.282665	TRUE	3	82.3797	20					1.48636	0.929895	26.1163	4.30265	-0.763355	-0.107342	Amp	N
182	H14	FALSE	Sample 12	IBA1	UNKNOWN	SYBR	None	0.944467	0.792414	1.1257	22.9079	22.9202	0.0123196		6.26508	0.058858	0.082428	TRUE	0.349308	TRUE	3	81.8473	17					1.5455	0.926252	22.9079	4.30265	-0.170817	0.335673	Amp	N
183	H15	FALSE	Sample 12	DRP1	UNKNOWN	SYBR	None	0.906059	0.751893	1.09183	23.1121	23.0876	0.0244637		6.43251	0.0625377	0.142323	TRUE	0.313613	TRUE	3	76.6568	17					1.53818	0.938784	23.1121	4.30265	-0.126754	0.411401	Amp	N
184	H16	FALSE	Sample 12	MFN1	UNKNOWN	SYBR	None	1.17291	0.965979	1.42417	22.0581	22.0277	0.030386		5.37259	0.065083	-0.230094	TRUE	0.258217	TRUE	3	82.3797	17					1.50262	0.920921	22.0581	4.30265	-0.510123	0.0499356	Amp	N
185	H17	FALSE	Sample 20	NRF1	UNKNOWN	SYBR	None	1.38339	1.0614	1.80305	26.925	26.9628	0.0377855		10.1683	0.0888377	-0.468204	TRUE	0.340735	TRUE	3	80.5164	21					1.52802	0.939856	26.925	4.30265	-0.850441	-0.0859659	Amp	N
186	H18	FALSE	Sample 20	b-actin	UNKNOWN	SYBR	None				16.7141	16.7945	0.0804014					TRUE	0.286106	TRUE	3	88.6349	11					1.50423	0.92534	16.7141				Amp	N
187	H19	FALSE	Sample 20	NFkB	UNKNOWN	SYBR	None	1.49214	1.15939	1.9204	24.1419	24.1682	0.02633		7.37374	0.0846029	-0.577387	TRUE	0.278233	TRUE	3	83.3113	18					1.54824	0.938948	24.1419	4.30265	-0.941404	-0.21337	Amp	N
188	H20	FALSE	Sample 20	GFAP	UNKNOWN	SYBR	None	1.50275	1.17248	1.92605	18.5945	18.616	0.02145		1.82152	0.0832135	-0.587606	TRUE	0.284157	TRUE	3	83.3113	13					1.527	0.918661	18.5945	4.30265	-0.945645	-0.229568	Amp	N
189	H21	FALSE	Sample 20	CD11b	UNKNOWN	SYBR	None	1.35237	1.05613	1.7317	26.3257	26.3055	0.0202112		9.51103	0.0829028	-0.435491	TRUE	0.282665	TRUE	3	82.5128	20					1.50056	0.931939	26.3257	4.30265	-0.792193	-0.0787885	Amp	N
190	H22	FALSE	Sample 20	IBA1	UNKNOWN	SYBR	None	1.22975	0.966533	1.56465	22.6712	22.6787	0.0075779		5.88429	0.0807577	-0.298364	TRUE	0.349308	TRUE	3	81.8473	17					1.5503	0.930581	22.6712	4.30265	-0.645836	0.0491088	Amp	N
191	H23	FALSE	Sample 20	DRP1	UNKNOWN	SYBR	None	0.997665	0.774667	1.28486	23.1151	23.088	0.0270395		6.29356	0.0848264	0.00337315	TRUE	0.313613	TRUE	3	76.6568	17					1.53921	0.941015	23.1151	4.30265	-0.361605	0.368352	Amp	N
192	H24	FALSE	Sample 20	MFN1	UNKNOWN	SYBR	None	1.52467	1.16976	1.98727	21.8265	21.7887	0.0378132		4.99419	0.0888495	-0.608498	TRUE	0.258217	TRUE	3	82.3797	17					1.50328	0.935322	21.8265	4.30265	-0.990786	-0.226209	Amp	N
193	I1	FALSE	Sample 5	NRF1	UNKNOWN	SYBR	None	0.871118	0.681613	1.11331	27.7745	27.6943	0.0802145		10.8356	0.082255	0.19906	TRUE	0.340735	TRUE	3	80.3833	21					1.51026	0.953017	27.7745	4.30265	-0.154854	0.552975	Amp	N
194	I2	FALSE	Sample 5	b-actin	UNKNOWN	SYBR	None				16.8769	16.8587	0.0182076					TRUE	0.286106	TRUE	3	88.5019	11					1.50064	0.93931	16.8769				Amp	N
195	I3	FALSE	Sample 5	NFkB	UNKNOWN	SYBR	None	0.945035	0.89035	1.00308	24.8832	24.8914	0.00824356		8.03268	0.0199868	0.0815601	TRUE	0.278233	TRUE	3	83.3113	19					1.53069	0.954478	24.8832	4.30265	-0.00443601	0.167556	Amp	N
196	I4	FALSE	Sample 5	GFAP	UNKNOWN	SYBR	None	0.659959	0.596201	0.730536	19.8962	19.8674	0.0287933		3.00868	0.0340672	0.599551	TRUE	0.284157	TRUE	3	83.1782	14					1.52	0.952191	19.8962	4.30265	0.452972	0.74613	Amp	N
197	I5	FALSE	Sample 5	CD11b	UNKNOWN	SYBR	None	1.22188	0.967331	1.54341	26.5923	26.5161	0.0761833		9.65742	0.0783289	-0.289104	TRUE	0.282665	TRUE	3	82.3797	21					1.49428	0.945871	26.5923	4.30265	-0.626125	0.0479184	Amp	N
198	I6	FALSE	Sample 5	IBA1	UNKNOWN	SYBR	None	1.07588	1.00842	1.14785	22.924	22.9358	0.0118294		6.07714	0.0217129	-0.105516	TRUE	0.349308	TRUE	3	81.8473	17					1.55139	0.949197	22.924	4.30265	-0.198939	-0.0120935	Amp	N
199	I7	FALSE	Sample 5	DRP1	UNKNOWN	SYBR	None	1.07054	1.00652	1.13864	23.0604	23.0506	0.009799		6.19184	0.0206769	-0.0983448	TRUE	0.313613	TRUE	3	76.6568	18					1.54117	0.955682	23.0604	4.30265	-0.18731	-0.00937917	Amp	N
200	I8	FALSE	Sample 5	MFN1	UNKNOWN	SYBR	None	1.18972	1.12565	1.25744	22.2144	22.2108	0.00361252		5.35206	0.0185625	-0.250627	TRUE	0.258217	TRUE	3	82.3797	17					1.50327	0.951349	22.2144	4.30265	-0.330494	-0.170759	Amp	N
201	I9	FALSE	Sample 13	NRF1	UNKNOWN	SYBR	None	1.18371	0.972661	1.44055	27.0197	27.0483	0.0286207		10.3932	0.0658442	-0.243314	TRUE	0.340735	TRUE	3	80.3833	21					1.51411	0.906082	27.0197	4.30265	-0.526618	0.0399909	Amp	N
202	I10	FALSE	Sample 13	b-actin	UNKNOWN	SYBR	None				16.7144	16.6551	0.0592985					TRUE	0.286106	TRUE	3	88.5019	11					1.49386	0.889631	16.7144				Amp	N
203	I11	FALSE	Sample 13	NFkB	UNKNOWN	SYBR	None	1.1489	0.962246	1.37176	24.4102	24.406	0.00419044		7.75087	0.0594464	-0.200255	TRUE	0.278233	TRUE	3	83.3113	19					1.5352	0.908141	24.4102	4.30265	-0.456033	0.0555218	Amp	N
204	I12	FALSE	Sample 13	GFAP	UNKNOWN	SYBR	None	1.31509	1.1018	1.56968	18.6669	18.6691	0.00213146		2.01396	0.0593368	-0.395162	TRUE	0.284157	TRUE	3	83.1782	14					1.51762	0.877021	18.6669	4.30265	-0.650467	-0.139856	Amp	N
205	I13	FALSE	Sample 13	CD11b	UNKNOWN	SYBR	None	1.37078	1.07507	1.74783	26.2025	26.1466	0.0558767		9.49152	0.0814771	-0.455001	TRUE	0.282665	TRUE	3	82.3797	20					1.48286	0.899168	26.2025	4.30265	-0.805569	-0.104433	Amp	N
206	I14	FALSE	Sample 13	IBA1	UNKNOWN	SYBR	None	1.11069	0.930622	1.32561	22.6851	22.6863	0.00119591		6.03119	0.0593106	-0.15146	TRUE	0.349308	TRUE	3	81.8473	17					1.54359	0.910303	22.6851	4.30265	-0.406652	0.103733	Amp	N
207	I15	FALSE	Sample 13	DRP1	UNKNOWN	SYBR	None	1.42168	1.10435	1.83019	22.4982	22.4377	0.0604668		5.78259	0.0846909	-0.507595	TRUE	0.313613	TRUE	3	76.6568	17					1.54466	0.908505	22.4982	4.30265	-0.87199	-0.1432	Amp	N
208	I16	FALSE	Sample 13	MFN1	UNKNOWN	SYBR	None	1.94752	1.62856	2.32896	21.3051	21.2962	0.00897503		4.64105	0.0599739	-0.96164	TRUE	0.258217	TRUE	3	82.3797	16					1.49912	0.894579	21.3051	4.30265	-1.21969	-0.703594	Amp	N
209	I17	FALSE	Sample 21	NRF1	UNKNOWN	SYBR	None	1.04312	0.67021	1.62353	26.9501	26.9182	0.0318928		10.5756	0.148332	-0.0609083	TRUE	0.340735	TRUE	3	80.5164	21					1.53036	0.930553	26.9501	4.30265	-0.699131	0.577314	Amp	N
210	I18	FALSE	Sample 21	b-actin	UNKNOWN	SYBR	None				16.1977	16.3426	0.144863					TRUE	0.286106	TRUE	3	88.6349	11					1.4966	0.922802	16.1977				Amp	N
211	I19	FALSE	Sample 21	NFkB	UNKNOWN	SYBR	None	0.894198	0.449589	1.77849	24.2757	24.4551	0.179358		8.11246	0.230552	0.161333	TRUE	0.278233	TRUE	3	83.3113	18					1.54426	0.939215	24.2757	4.30265	-0.830654	1.15332	Amp	N
212	I20	FALSE	Sample 21	GFAP	UNKNOWN	SYBR	None	0.969572	0.62927	1.4939	18.8013	18.7963	0.00500965		2.45371	0.14495	0.0445805	TRUE	0.284157	TRUE	3	83.3113	14					1.53031	0.916747	18.8013	4.30265	-0.579088	0.668249	Amp	N
213	I21	FALSE	Sample 21	CD11b	UNKNOWN	SYBR	None	0.985269	0.637881	1.52184	26.2942	26.3105	0.0163002		9.96793	0.145777	0.0214109	TRUE	0.282665	TRUE	3	82.5128	20					1.49767	0.930338	26.2942	4.30265	-0.605818	0.64864	Amp	N
214	I22	FALSE	Sample 21	IBA1	UNKNOWN	SYBR	None	0.840746	0.542916	1.30196	22.7983	22.7755	0.0227594		6.43291	0.14664	0.250258	TRUE	0.349308	TRUE	3	81.8473	17					1.54668	0.929137	22.7983	4.30265	-0.380683	0.8812	Amp	N
215	I23	FALSE	Sample 21	DRP1	UNKNOWN	SYBR	None	0.970851	0.630014	1.49608	22.6817	22.6755	0.00619888		6.33287	0.144996	0.0426779	TRUE	0.313613	TRUE	3	76.6568	17					1.55083	0.940558	22.6817	4.30265	-0.581188	0.666544	Amp	N
216	I24	FALSE	Sample 21	MFN1	UNKNOWN	SYBR	None	1.15708	0.748574	1.78853	21.7164	21.7348	0.0183525		5.39219	0.146021	-0.210494	TRUE	0.258217	TRUE	3	82.3797	16					1.50038	0.931964	21.7164	4.30265	-0.838772	0.417784	Amp	N
217	J1	FALSE	Sample 5	NRF1	UNKNOWN	SYBR	None	0.871118	0.681613	1.11331	27.6141	27.6943	0.0802145		10.8356	0.082255	0.19906	TRUE	0.340735	TRUE	3	80.3833	21					1.50607	0.951203	27.6141	4.30265	-0.154854	0.552975	Amp	N
218	J2	FALSE	Sample 5	b-actin	UNKNOWN	SYBR	None				16.8405	16.8587	0.0182076					TRUE	0.286106	TRUE	3	88.5019	12					1.496	0.941638	16.8405				Amp	N
219	J3	FALSE	Sample 5	NFkB	UNKNOWN	SYBR	None	0.945035	0.89035	1.00308	24.8996	24.8914	0.00824356		8.03268	0.0199868	0.0815601	TRUE	0.278233	TRUE	3	83.1782	19					1.53256	0.95403	24.8996	4.30265	-0.00443601	0.167556	Amp	N
220	J4	FALSE	Sample 5	GFAP	UNKNOWN	SYBR	None	0.659959	0.596201	0.730536	19.8386	19.8674	0.0287933		3.00868	0.0340672	0.599551	TRUE	0.284157	TRUE	3	83.1782	14					1.52412	0.94194	19.8386	4.30265	0.452972	0.74613	Amp	N
221	J5	FALSE	Sample 5	CD11b	UNKNOWN	SYBR	None	1.22188	0.967331	1.54341	26.4399	26.5161	0.0761833		9.65742	0.0783289	-0.289104	TRUE	0.282665	TRUE	3	82.3797	20					1.49043	0.951809	26.4399	4.30265	-0.626125	0.0479184	Amp	N
222	J6	FALSE	Sample 5	IBA1	UNKNOWN	SYBR	None	1.07588	1.00842	1.14785	22.9477	22.9358	0.0118294		6.07714	0.0217129	-0.105516	TRUE	0.349308	TRUE	3	81.8473	17					1.55146	0.950415	22.9477	4.30265	-0.198939	-0.0120935	Amp	N
223	J7	FALSE	Sample 5	DRP1	UNKNOWN	SYBR	None	1.07054	1.00652	1.13864	23.0408	23.0506	0.009799		6.19184	0.0206769	-0.0983448	TRUE	0.313613	TRUE	3	76.6568	17					1.54296	0.955005	23.0408	4.30265	-0.18731	-0.00937917	Amp	N
224	J8	FALSE	Sample 5	MFN1	UNKNOWN	SYBR	None	1.18972	1.12565	1.25744	22.2072	22.2108	0.00361252		5.35206	0.0185625	-0.250627	TRUE	0.258217	TRUE	3	82.2466	17					1.50108	0.950557	22.2072	4.30265	-0.330494	-0.170759	Amp	N
225	J9	FALSE	Sample 13	NRF1	UNKNOWN	SYBR	None	1.18371	0.972661	1.44055	27.0769	27.0483	0.0286207		10.3932	0.0658442	-0.243314	TRUE	0.340735	TRUE	3	80.3833	21					1.50996	0.904551	27.0769	4.30265	-0.526618	0.0399909	Amp	N
226	J10	FALSE	Sample 13	b-actin	UNKNOWN	SYBR	None				16.5958	16.6551	0.0592985					TRUE	0.286106	TRUE	3	88.3688	11					1.49273	0.889076	16.5958				Amp	N
227	J11	FALSE	Sample 13	NFkB	UNKNOWN	SYBR	None	1.1489	0.962246	1.37176	24.4018	24.406	0.00419044		7.75087	0.0594464	-0.200255	TRUE	0.278233	TRUE	3	83.3113	18					1.53561	0.909757	24.4018	4.30265	-0.456033	0.0555218	Amp	N
228	J12	FALSE	Sample 13	GFAP	UNKNOWN	SYBR	None	1.31509	1.1018	1.56968	18.6712	18.6691	0.00213146		2.01396	0.0593368	-0.395162	TRUE	0.284157	TRUE	3	83.1782	13					1.51894	0.890574	18.6712	4.30265	-0.650467	-0.139856	Amp	N
229	J13	FALSE	Sample 13	CD11b	UNKNOWN	SYBR	None	1.37078	1.07507	1.74783	26.0908	26.1466	0.0558767		9.49152	0.0814771	-0.455001	TRUE	0.282665	TRUE	3	82.3797	20					1.48512	0.902752	26.0908	4.30265	-0.805569	-0.104433	Amp	N
230	J14	FALSE	Sample 13	IBA1	UNKNOWN	SYBR	None	1.11069	0.930622	1.32561	22.6875	22.6863	0.00119591		6.03119	0.0593106	-0.15146	TRUE	0.349308	TRUE	3	81.8473	17					1.53872	0.914653	22.6875	4.30265	-0.406652	0.103733	Amp	N
231	J15	FALSE	Sample 13	DRP1	UNKNOWN	SYBR	None	1.42168	1.10435	1.83019	22.3772	22.4377	0.0604668		5.78259	0.0846909	-0.507595	TRUE	0.313613	TRUE	3	76.6568	17					1.53769	0.913058	22.3772	4.30265	-0.87199	-0.1432	Amp	N
232	J16	FALSE	Sample 13	MFN1	UNKNOWN	SYBR	None	1.94752	1.62856	2.32896	21.2872	21.2962	0.00897503		4.64105	0.0599739	-0.96164	TRUE	0.258217	TRUE	3	82.3797	16					1.50296	0.907161	21.2872	4.30265	-1.21969	-0.703594	Amp	N
233	J17	FALSE	Sample 21	NRF1	UNKNOWN	SYBR	None	1.04312	0.67021	1.62353	26.8863	26.9182	0.0318928		10.5756	0.148332	-0.0609083	TRUE	0.340735	TRUE	3	80.5164	21					1.53063	0.929608	26.8863	4.30265	-0.699131	0.577314	Amp	N
234	J18	FALSE	Sample 21	b-actin	UNKNOWN	SYBR	None				16.4875	16.3426	0.144863					TRUE	0.286106	TRUE	3	88.5019	11					1.49702	0.923754	16.4875				Amp	N
235	J19	FALSE	Sample 21	NFkB	UNKNOWN	SYBR	None	0.894198	0.449589	1.77849	24.6344	24.4551	0.179358		8.11246	0.230552	0.161333	TRUE	0.278233	TRUE	3	83.1782	18					1.42291	0.913487	24.6344	4.30265	-0.830654	1.15332	Amp	N
236	J20	FALSE	Sample 21	GFAP	UNKNOWN	SYBR	None	0.969572	0.62927	1.4939	18.7913	18.7963	0.00500965		2.45371	0.14495	0.0445805	TRUE	0.284157	TRUE	3	83.3113	13					1.52427	0.91585	18.7913	4.30265	-0.579088	0.668249	Amp	N
237	J21	FALSE	Sample 21	CD11b	UNKNOWN	SYBR	None	0.985269	0.637881	1.52184	26.3268	26.3105	0.0163002		9.96793	0.145777	0.0214109	TRUE	0.282665	TRUE	3	82.5128	20					1.49249	0.925975	26.3268	4.30265	-0.605818	0.64864	Amp	N
238	J22	FALSE	Sample 21	IBA1	UNKNOWN	SYBR	None	0.840746	0.542916	1.30196	22.7528	22.7755	0.0227594		6.43291	0.14664	0.250258	TRUE	0.349308	TRUE	3	81.8473	17					1.55434	0.93162	22.7528	4.30265	-0.380683	0.8812	Amp	N
239	J23	FALSE	Sample 21	DRP1	UNKNOWN	SYBR	None	0.970851	0.630014	1.49608	22.6693	22.6755	0.00619888		6.33287	0.144996	0.0426779	TRUE	0.313613	TRUE	3	76.6568	17					1.55144	0.940636	22.6693	4.30265	-0.581188	0.666544	Amp	N
240	J24	FALSE	Sample 21	MFN1	UNKNOWN	SYBR	None	1.15708	0.748574	1.78853	21.7531	21.7348	0.0183525		5.39219	0.146021	-0.210494	TRUE	0.258217	TRUE	3	82.3797	16					1.50863	0.934056	21.7531	4.30265	-0.838772	0.417784	Amp	N
241	K1	FALSE	Sample 6	NRF1	UNKNOWN	SYBR	None	1.08419	0.739497	1.58955	27.9936	28.1136	0.120074		10.5199	0.128293	-0.116617	TRUE	0.340735	TRUE	3	80.3833	22					1.51978	0.977621	27.9936	4.30265	-0.668619	0.435384	Amp	N
242	K2	FALSE	Sample 6	b-actin	UNKNOWN	SYBR	None				17.5486	17.5937	0.0451813					TRUE	0.286106	TRUE	3	88.3688	12					1.50253	0.968748	17.5486				Amp	N
243	K3	FALSE	Sample 6	NFkB	UNKNOWN	SYBR	None	1.26925	1.097	1.46855	25.2196	25.2009	0.018714		7.60715	0.0489036	-0.343976	TRUE	0.278233	TRUE	3	83.1782	19					1.5455	0.974262	25.2196	4.30265	-0.554391	-0.133561	Amp	N
244	K4	FALSE	Sample 6	GFAP	UNKNOWN	SYBR	None	1.02005	0.89143	1.16724	19.9753	19.9742	0.00105762		2.38048	0.0451936	-0.0286465	TRUE	0.284157	TRUE	3	83.1782	14					1.52059	0.971521	19.9753	4.30265	-0.223099	0.165806	Amp	N
245	K5	FALSE	Sample 6	CD11b	UNKNOWN	SYBR	None	1.26454	0.917626	1.74261	27.1041	27.2017	0.0975704		9.60791	0.107524	-0.338614	TRUE	0.282665	TRUE	3	82.2466	21					1.49478	0.964417	27.1041	4.30265	-0.801251	0.124022	Amp	N
246	K6	FALSE	Sample 6	IBA1	UNKNOWN	SYBR	None	1.28017	1.11525	1.46947	23.4102	23.4201	0.00984383		5.82632	0.0462412	-0.356333	TRUE	0.349308	TRUE	3	81.7142	17					1.54519	0.964713	23.4102	4.30265	-0.555293	-0.157373	Amp	N
247	K7	FALSE	Sample 6	DRP1	UNKNOWN	SYBR	None	0.929548	0.793836	1.08846	23.9618	23.9893	0.0275497		6.39559	0.0529182	0.105399	TRUE	0.313613	TRUE	3	76.5237	18					1.55311	0.97564	23.9618	4.30265	-0.122289	0.333088	Amp	N
248	K8	FALSE	Sample 6	MFN1	UNKNOWN	SYBR	None	1.14983	1.00453	1.31616	22.9917	22.995	0.00328064		5.40126	0.0453002	-0.201425	TRUE	0.258217	TRUE	3	82.2466	17					1.49593	0.969153	22.9917	4.30265	-0.396336	-0.0065135	Amp	N
249	K9	FALSE	Sample 14	NRF1	UNKNOWN	SYBR	None	1.6333	1.37719	1.93704	27.3231	27.3417	0.0186119		9.92871	0.0571886	-0.707789	TRUE	0.340735	TRUE	3	80.3833	21					1.50524	0.910887	27.3231	4.30265	-0.953852	-0.461727	Amp	N
250	K10	FALSE	Sample 14	b-actin	UNKNOWN	SYBR	None				17.359	17.413	0.0540752					TRUE	0.286106	TRUE	3	88.3688	12					1.4932	0.897756	17.359				Amp	N
251	K11	FALSE	Sample 14	NFkB	UNKNOWN	SYBR	None	1.31206	1.11661	1.54172	24.9713	24.9723	0.00104523		7.55929	0.0540853	-0.39183	TRUE	0.278233	TRUE	3	83.1782	19					1.52595	0.919209	24.9713	4.30265	-0.624541	-0.15912	Amp	N
252	K12	FALSE	Sample 14	GFAP	UNKNOWN	SYBR	None	1.75871	1.47755	2.09337	18.9856	19.0076	0.0220776		1.59461	0.0584085	-0.814517	TRUE	0.284157	TRUE	3	83.1782	14					1.51254	0.892597	18.9856	4.30265	-1.06583	-0.563206	Amp	N
253	K13	FALSE	Sample 14	CD11b	UNKNOWN	SYBR	None	1.93011	1.51368	2.46111	26.4718	26.4109	0.0609646		8.99784	0.0814912	-0.948684	TRUE	0.282665	TRUE	3	82.3797	21					1.49113	0.908425	26.4718	4.30265	-1.29931	-0.598056	Amp	N
254	K14	FALSE	Sample 14	IBA1	UNKNOWN	SYBR	None	1.33095	1.13123	1.56593	23.1901	23.1832	0.00692081		5.7702	0.0545163	-0.412456	TRUE	0.349308	TRUE	3	81.8473	18					1.53897	0.903962	23.1901	4.30265	-0.64702	-0.177891	Amp	N
255	K15	FALSE	Sample 14	DRP1	UNKNOWN	SYBR	None	1.36439	1.14599	1.62442	23.2327	23.255	0.022294		5.84193	0.0584906	-0.448261	TRUE	0.313613	TRUE	3	76.6568	17					1.53717	0.919293	23.2327	4.30265	-0.699926	-0.196596	Amp	N
256	K16	FALSE	Sample 14	MFN1	UNKNOWN	SYBR	None	2.38686	2.03129	2.80467	21.7617	21.7606	0.00111485		4.34757	0.0540867	-1.25511	TRUE	0.258217	TRUE	3	82.3797	16					1.50146	0.9025	21.7617	4.30265	-1.48783	-1.0224	Amp	N
257	K17	FALSE	Sample 22	NRF1	UNKNOWN	SYBR	None	1.50151	1.296	1.7396	26.5021	26.5444	0.0423651		10.0501	0.0493515	-0.586413	TRUE	0.340735	TRUE	3	80.5164	20					1.51817	0.912087	26.5021	4.30265	-0.798756	-0.374071	Amp	N
258	K18	FALSE	Sample 22	b-actin	UNKNOWN	SYBR	None				16.5197	16.4943	0.0253134					TRUE	0.286106	TRUE	3	88.5019	11					1.48625	0.915475	16.5197				Amp	N
259	K19	FALSE	Sample 22	NFkB	UNKNOWN	SYBR	None	1.32584	1.2074	1.4559	24.02	24.0386	0.0185404		7.54421	0.0313769	-0.406912	TRUE	0.278233	TRUE	3	83.4444	19					1.52557	0.915182	24.02	4.30265	-0.541916	-0.271908	Amp	N
260	K20	FALSE	Sample 22	GFAP	UNKNOWN	SYBR	None	1.23481	1.04539	1.45854	18.6489	18.5992	0.0497675		2.10484	0.0558352	-0.304286	TRUE	0.284157	TRUE	3	83.3113	13					1.50304	0.872961	18.6489	4.30265	-0.544526	-0.0640465	Amp	N
261	K21	FALSE	Sample 22	CD11b	UNKNOWN	SYBR	None	1.30401	1.19936	1.41779	26.0458	26.0579	0.012085		9.56357	0.0280502	-0.382956	TRUE	0.282665	TRUE	3	82.5128	20					1.48276	0.903396	26.0458	4.30265	-0.503646	-0.262265	Amp	N
262	K22	FALSE	Sample 22	IBA1	UNKNOWN	SYBR	None	1.40931	1.19046	1.6684	22.2326	22.182	0.0506096		5.68766	0.0565871	-0.494992	TRUE	0.349308	TRUE	3	81.8473	16					1.54126	0.901429	22.2326	4.30265	-0.738467	-0.251518	Amp	N
263	K23	FALSE	Sample 22	DRP1	UNKNOWN	SYBR	None	1.43408	1.26951	1.61999	22.2323	22.2644	0.0320892		5.77006	0.0408716	-0.520128	TRUE	0.313613	TRUE	3	76.6568	17					1.53904	0.916602	22.2323	4.30265	-0.695984	-0.344272	Amp	N
264	K24	FALSE	Sample 22	MFN1	UNKNOWN	SYBR	None	1.68969	1.56649	1.82258	21.3384	21.3403	0.00190353		4.84593	0.0253848	-0.756762	TRUE	0.258217	TRUE	3	82.5128	16					1.49765	0.910878	21.3384	4.30265	-0.865984	-0.647539	Amp	N
265	L1	FALSE	Sample 6	NRF1	UNKNOWN	SYBR	None	1.08419	0.739497	1.58955	28.2337	28.1136	0.120074		10.5199	0.128293	-0.116617	TRUE	0.340735	TRUE	3	80.3833	22					1.52113	0.970391	28.2337	4.30265	-0.668619	0.435384	Amp	N
266	L2	FALSE	Sample 6	b-actin	UNKNOWN	SYBR	None				17.6389	17.5937	0.0451813					TRUE	0.286106	TRUE	3	88.3688	12					1.50131	0.959108	17.6389				Amp	N
267	L3	FALSE	Sample 6	NFkB	UNKNOWN	SYBR	None	1.26925	1.097	1.46855	25.1822	25.2009	0.018714		7.60715	0.0489036	-0.343976	TRUE	0.278233	TRUE	3	83.1782	19					1.54491	0.973188	25.1822	4.30265	-0.554391	-0.133561	Amp	N
268	L4	FALSE	Sample 6	GFAP	UNKNOWN	SYBR	None	1.02005	0.89143	1.16724	19.9732	19.9742	0.00105762		2.38048	0.0451936	-0.0286465	TRUE	0.284157	TRUE	3	83.0452	14					1.51943	0.965248	19.9732	4.30265	-0.223099	0.165806	Amp	N
269	L5	FALSE	Sample 6	CD11b	UNKNOWN	SYBR	None	1.26454	0.917626	1.74261	27.2992	27.2017	0.0975704		9.60791	0.107524	-0.338614	TRUE	0.282665	TRUE	3	82.2466	21					1.49518	0.965171	27.2992	4.30265	-0.801251	0.124022	Amp	N
270	L6	FALSE	Sample 6	IBA1	UNKNOWN	SYBR	None	1.28017	1.11525	1.46947	23.4299	23.4201	0.00984383		5.82632	0.0462412	-0.356333	TRUE	0.349308	TRUE	3	81.7142	17					1.54504	0.959139	23.4299	4.30265	-0.555293	-0.157373	Amp	N
271	L7	FALSE	Sample 6	DRP1	UNKNOWN	SYBR	None	0.929548	0.793836	1.08846	24.0169	23.9893	0.0275497		6.39559	0.0529182	0.105399	TRUE	0.313613	TRUE	3	76.5237	18					1.54728	0.972386	24.0169	4.30265	-0.122289	0.333088	Amp	N
272	L8	FALSE	Sample 6	MFN1	UNKNOWN	SYBR	None	1.14983	1.00453	1.31616	22.9983	22.995	0.00328064		5.40126	0.0453002	-0.201425	TRUE	0.258217	TRUE	3	82.2466	18					1.49314	0.970872	22.9983	4.30265	-0.396336	-0.0065135	Amp	N
273	L9	FALSE	Sample 14	NRF1	UNKNOWN	SYBR	None	1.6333	1.37719	1.93704	27.3604	27.3417	0.0186119		9.92871	0.0571886	-0.707789	TRUE	0.340735	TRUE	3	80.3833	22					1.50647	0.913077	27.3604	4.30265	-0.953852	-0.461727	Amp	N
274	L10	FALSE	Sample 14	b-actin	UNKNOWN	SYBR	None				17.4671	17.413	0.0540752					TRUE	0.286106	TRUE	3	88.3688	12					1.48845	0.899079	17.4671				Amp	N
275	L11	FALSE	Sample 14	NFkB	UNKNOWN	SYBR	None	1.31206	1.11661	1.54172	24.9734	24.9723	0.00104523		7.55929	0.0540853	-0.39183	TRUE	0.278233	TRUE	3	83.1782	19					1.52479	0.918724	24.9734	4.30265	-0.624541	-0.15912	Amp	N
276	L12	FALSE	Sample 14	GFAP	UNKNOWN	SYBR	None	1.75871	1.47755	2.09337	19.0297	19.0076	0.0220776		1.59461	0.0584085	-0.814517	TRUE	0.284157	TRUE	3	83.0452	14					1.51076	0.887206	19.0297	4.30265	-1.06583	-0.563206	Amp	N
277	L13	FALSE	Sample 14	CD11b	UNKNOWN	SYBR	None	1.93011	1.51368	2.46111	26.3499	26.4109	0.0609646		8.99784	0.0814912	-0.948684	TRUE	0.282665	TRUE	3	82.3797	21					1.48633	0.907942	26.3499	4.30265	-1.29931	-0.598056	Amp	N
278	L14	FALSE	Sample 14	IBA1	UNKNOWN	SYBR	None	1.33095	1.13123	1.56593	23.1763	23.1832	0.00692081		5.7702	0.0545163	-0.412456	TRUE	0.349308	TRUE	3	81.8473	18					1.54329	0.903824	23.1763	4.30265	-0.64702	-0.177891	Amp	N
279	L15	FALSE	Sample 14	DRP1	UNKNOWN	SYBR	None	1.36439	1.14599	1.62442	23.2773	23.255	0.022294		5.84193	0.0584906	-0.448261	TRUE	0.313613	TRUE	3	76.6568	18					1.53336	0.918897	23.2773	4.30265	-0.699926	-0.196596	Amp	N
280	L16	FALSE	Sample 14	MFN1	UNKNOWN	SYBR	None	2.38686	2.03129	2.80467	21.7595	21.7606	0.00111485		4.34757	0.0540867	-1.25511	TRUE	0.258217	TRUE	3	82.3797	16					1.49981	0.902089	21.7595	4.30265	-1.48783	-1.0224	Amp	N
281	L17	FALSE	Sample 22	NRF1	UNKNOWN	SYBR	None	1.50151	1.296	1.7396	26.5868	26.5444	0.0423651		10.0501	0.0493515	-0.586413	TRUE	0.340735	TRUE	3	80.5164	21					1.50904	0.913192	26.5868	4.30265	-0.798756	-0.374071	Amp	N
282	L18	FALSE	Sample 22	b-actin	UNKNOWN	SYBR	None				16.469	16.4943	0.0253134					TRUE	0.286106	TRUE	3	88.5019	11					1.48983	0.902767	16.469				Amp	N
283	L19	FALSE	Sample 22	NFkB	UNKNOWN	SYBR	None	1.32584	1.2074	1.4559	24.0571	24.0386	0.0185404		7.54421	0.0313769	-0.406912	TRUE	0.278233	TRUE	3	83.3113	18					1.52887	0.916346	24.0571	4.30265	-0.541916	-0.271908	Amp	N
284	L20	FALSE	Sample 22	GFAP	UNKNOWN	SYBR	None	1.23481	1.04539	1.45854	18.5494	18.5992	0.0497675		2.10484	0.0558352	-0.304286	TRUE	0.284157	TRUE	3	83.3113	13					1.5119	0.891136	18.5494	4.30265	-0.544526	-0.0640465	Amp	N
285	L21	FALSE	Sample 22	CD11b	UNKNOWN	SYBR	None	1.30401	1.19936	1.41779	26.07	26.0579	0.012085		9.56357	0.0280502	-0.382956	TRUE	0.282665	TRUE	3	82.5128	20					1.48204	0.902587	26.07	4.30265	-0.503646	-0.262265	Amp	N
286	L22	FALSE	Sample 22	IBA1	UNKNOWN	SYBR	None	1.40931	1.19046	1.6684	22.1314	22.182	0.0506096		5.68766	0.0565871	-0.494992	TRUE	0.349308	TRUE	3	81.8473	17					1.54597	0.909304	22.1314	4.30265	-0.738467	-0.251518	Amp	N
287	L23	FALSE	Sample 22	DRP1	UNKNOWN	SYBR	None	1.43408	1.26951	1.61999	22.2965	22.2644	0.0320892		5.77006	0.0408716	-0.520128	TRUE	0.313613	TRUE	3	76.6568	17					1.53393	0.916095	22.2965	4.30265	-0.695984	-0.344272	Amp	N
288	L24	FALSE	Sample 22	MFN1	UNKNOWN	SYBR	None	1.68969	1.56649	1.82258	21.3422	21.3403	0.00190353		4.84593	0.0253848	-0.756762	TRUE	0.258217	TRUE	3	82.3797	16					1.49958	0.908952	21.3422	4.30265	-0.865984	-0.647539	Amp	N
289	M1	FALSE	Sample 7	NRF1	UNKNOWN	SYBR	None	0.865884	0.813279	0.921891	27.208	27.194	0.0140676		10.8443	0.0210155	0.207755	TRUE	0.340735	TRUE	3	80.2503	21					1.50767	0.908712	27.208	4.30265	0.117333	0.298178	Amp	N
290	M2	FALSE	Sample 7	b-actin	UNKNOWN	SYBR	None				16.3653	16.3497	0.0156126					TRUE	0.286106	TRUE	3	88.3688	11					1.49181	0.893741	16.3653				Amp	N
291	M3	FALSE	Sample 7	NFkB	UNKNOWN	SYBR	None	0.8535	0.749223	0.972291	24.5702	24.5294	0.0408087		8.17966	0.0436933	0.228537	TRUE	0.278233	TRUE	3	83.1782	19					1.52078	0.913653	24.5702	4.30265	0.0405397	0.416534	Amp	N
292	M4	FALSE	Sample 7	GFAP	UNKNOWN	SYBR	None	0.854214	0.810566	0.900212	18.9781	18.9862	0.00809479		2.63646	0.0175863	0.227331	TRUE	0.284157	TRUE	3	83.0452	14					1.50443	0.903417	18.9781	4.30265	0.151663	0.302999	Amp	N
293	M5	FALSE	Sample 7	CD11b	UNKNOWN	SYBR	None	0.949014	0.842391	1.06913	26.4085	26.3717	0.0367851		10.022	0.0399612	0.0754986	TRUE	0.282665	TRUE	3	82.2466	21					1.4752	0.908105	26.4085	4.30265	-0.0964406	0.247438	Amp	N
294	M6	FALSE	Sample 7	IBA1	UNKNOWN	SYBR	None	0.830989	0.791021	0.872976	22.794	22.7995	0.00542355		6.44975	0.0165278	0.267099	TRUE	0.349308	TRUE	3	81.7142	17					1.5355	0.90256	22.794	4.30265	0.195986	0.338213	Amp	N
295	M7	FALSE	Sample 7	DRP1	UNKNOWN	SYBR	None	0.987359	0.937631	1.03972	22.6658	22.6583	0.00751591		6.30854	0.0173275	0.0183535	TRUE	0.313613	TRUE	3	76.5237	17					1.5356	0.916473	22.6658	4.30265	-0.0562007	0.0929077	Amp	N
296	M8	FALSE	Sample 7	MFN1	UNKNOWN	SYBR	None	1.3867	1.27968	1.50266	21.4588	21.4807	0.0219412		5.13103	0.026929	-0.471652	TRUE	0.258217	TRUE	3	82.2466	17					1.49538	0.902599	21.4588	4.30265	-0.587518	-0.355786	Amp	N
297	M9	FALSE	Sample 15	NRF1	UNKNOWN	SYBR	None	1.16192	0.820438	1.64554	27.2804	27.3293	0.0488615		10.42	0.116683	-0.216514	TRUE	0.340735	TRUE	3	80.2503	21					1.511	0.921246	27.2804	4.30265	-0.71856	0.285533	Amp	N
298	M10	FALSE	Sample 15	b-actin	UNKNOWN	SYBR	None				17.0153	16.9093	0.10596					TRUE	0.286106	TRUE	3	88.3688	12					1.49605	0.909444	17.0153				Amp	N
299	M11	FALSE	Sample 15	NFkB	UNKNOWN	SYBR	None	1.14894	0.812684	1.62434	24.7076	24.6601	0.0474548		7.75081	0.116101	-0.200309	TRUE	0.278233	TRUE	3	83.1782	19					1.53493	0.926987	24.7076	4.30265	-0.699851	0.299234	Amp	N
300	M12	FALSE	Sample 15	GFAP	UNKNOWN	SYBR	None	1.23577	0.900378	1.69609	19.0064	19.013	0.00664806		2.10372	0.106168	-0.305408	TRUE	0.284157	TRUE	3	83.1782	14					1.51814	0.906209	19.0064	4.30265	-0.762213	0.151397	Amp	N
301	M13	FALSE	Sample 15	CD11b	UNKNOWN	SYBR	None	1.47803	1.01314	2.15622	26.2228	26.2922	0.0693321		9.38285	0.126627	-0.563673	TRUE	0.282665	TRUE	3	82.3797	20					1.49238	0.917054	26.2228	4.30265	-1.10851	-0.0188403	Amp	N
302	M14	FALSE	Sample 15	IBA1	UNKNOWN	SYBR	None	1.08017	0.783827	1.48856	22.9624	22.9807	0.0182962		6.07139	0.107528	-0.111263	TRUE	0.349308	TRUE	3	81.8473	17					1.54636	0.918468	22.9624	4.30265	-0.573918	0.351392	Amp	N
303	M15	FALSE	Sample 15	DRP1	UNKNOWN	SYBR	None	1.15139	0.839183	1.57976	22.9916	22.9961	0.00452232		6.08681	0.106056	-0.203381	TRUE	0.313613	TRUE	3	76.6568	18					1.54419	0.929457	22.9916	4.30265	-0.659704	0.252943	Amp	N
304	M16	FALSE	Sample 15	MFN1	UNKNOWN	SYBR	None	1.85886	1.3548	2.55047	21.6222	21.6176	0.00462532		4.70827	0.106061	-0.894421	TRUE	0.258217	TRUE	3	82.3797	16					1.50626	0.912516	21.6222	4.30265	-1.35076	-0.438078	Amp	N
305	M17	FALSE	Sample 23	NRF1	UNKNOWN	SYBR	None	1.98938	1.75129	2.25984	27.6614	27.6709	0.00950432		9.64418	0.0427419	-0.992318	TRUE	0.340735	TRUE	3	80.5164	21					1.51915	0.917925	27.6614	4.30265	-1.17622	-0.808415	Amp	N
306	M18	FALSE	Sample 23	b-actin	UNKNOWN	SYBR	None				18.0683	18.0267	0.0416718					TRUE	0.286106	TRUE	3	88.5019	13					1.48948	0.903751	18.0683				Amp	N
307	M19	FALSE	Sample 23	NFkB	UNKNOWN	SYBR	None	0.998342	0.684464	1.45616	25.8607	25.9802	0.119507		7.95352	0.126564	0.00239372	TRUE	0.278233	TRUE	3	83.3113	20					1.52682	0.919719	25.8607	4.30265	-0.542167	0.546954	Amp	N
308	M20	FALSE	Sample 23	GFAP	UNKNOWN	SYBR	None	1.90377	1.65658	2.18786	19.486	19.5069	0.020936		1.48026	0.0466353	-0.928862	TRUE	0.284157	TRUE	3	83.1782	14					1.51006	0.901163	19.486	4.30265	-1.12952	-0.728206	Amp	N
309	M21	FALSE	Sample 23	CD11b	UNKNOWN	SYBR	None	1.42291	1.08653	1.86342	27.3841	27.4644	0.0802631		9.43768	0.0904362	-0.50884	TRUE	0.282665	TRUE	3	82.3797	21					1.47972	0.910535	27.3841	4.30265	-0.897955	-0.119724	Amp	N
310	M22	FALSE	Sample 23	IBA1	UNKNOWN	SYBR	None	1.80253	1.47035	2.20974	23.3052	23.3593	0.0541105		5.33263	0.068297	-0.85002	TRUE	0.349308	TRUE	3	81.8473	18					1.53533	0.921774	23.3052	4.30265	-1.14388	-0.556162	Amp	N
311	M23	FALSE	Sample 23	DRP1	UNKNOWN	SYBR	None	1.83925	1.62119	2.08663	23.4304	23.4377	0.00734138		5.41107	0.0423135	-0.879115	TRUE	0.313613	TRUE	3	76.6568	18					1.53447	0.92139	23.4304	4.30265	-1.06118	-0.697055	Amp	N
312	M24	FALSE	Sample 23	MFN1	UNKNOWN	SYBR	None	3.37372	2.97202	3.82971	21.8834	21.875	0.00838947		3.84835	0.0425079	-1.75434	TRUE	0.258217	TRUE	3	82.2466	16					1.47215	0.91398	21.8834	4.30265	-1.93724	-1.57144	Amp	N
313	N1	FALSE	Sample 7	NRF1	UNKNOWN	SYBR	None	0.865884	0.813279	0.921891	27.1799	27.194	0.0140676		10.8443	0.0210155	0.207755	TRUE	0.340735	TRUE	3	80.2503	21					1.50606	0.909174	27.1799	4.30265	0.117333	0.298178	Amp	N
314	N2	FALSE	Sample 7	b-actin	UNKNOWN	SYBR	None				16.3341	16.3497	0.0156126					TRUE	0.286106	TRUE	3	88.3688	11					1.4863	0.897996	16.3341				Amp	N
315	N3	FALSE	Sample 7	NFkB	UNKNOWN	SYBR	None	0.8535	0.749223	0.972291	24.4886	24.5294	0.0408087		8.17966	0.0436933	0.228537	TRUE	0.278233	TRUE	3	83.1782	19					1.52744	0.915632	24.4886	4.30265	0.0405397	0.416534	Amp	N
316	N4	FALSE	Sample 7	GFAP	UNKNOWN	SYBR	None	0.854214	0.810566	0.900212	18.9943	18.9862	0.00809479		2.63646	0.0175863	0.227331	TRUE	0.284157	TRUE	3	83.0452	14					1.50303	0.89723	18.9943	4.30265	0.151663	0.302999	Amp	N
317	N5	FALSE	Sample 7	CD11b	UNKNOWN	SYBR	None	0.949014	0.842391	1.06913	26.3349	26.3717	0.0367851		10.022	0.0399612	0.0754986	TRUE	0.282665	TRUE	3	82.2466	20					1.47893	0.906425	26.3349	4.30265	-0.0964406	0.247438	Amp	N
318	N6	FALSE	Sample 7	IBA1	UNKNOWN	SYBR	None	0.830989	0.791021	0.872976	22.8049	22.7995	0.00542355		6.44975	0.0165278	0.267099	TRUE	0.349308	TRUE	3	81.7142	17					1.53624	0.913806	22.8049	4.30265	0.195986	0.338213	Amp	N
319	N7	FALSE	Sample 7	DRP1	UNKNOWN	SYBR	None	0.987359	0.937631	1.03972	22.6507	22.6583	0.00751591		6.30854	0.0173275	0.0183535	TRUE	0.313613	TRUE	3	76.5237	17					1.53677	0.91518	22.6507	4.30265	-0.0562007	0.0929077	Amp	N
320	N8	FALSE	Sample 7	MFN1	UNKNOWN	SYBR	None	1.3867	1.27968	1.50266	21.5027	21.4807	0.0219412		5.13103	0.026929	-0.471652	TRUE	0.258217	TRUE	3	82.2466	16					1.49369	0.901064	21.5027	4.30265	-0.587518	-0.355786	Amp	N
321	N9	FALSE	Sample 15	NRF1	UNKNOWN	SYBR	None	1.16192	0.820438	1.64554	27.3782	27.3293	0.0488615		10.42	0.116683	-0.216514	TRUE	0.340735	TRUE	3	80.2503	21					1.51167	0.92475	27.3782	4.30265	-0.71856	0.285533	Amp	N
322	N10	FALSE	Sample 15	b-actin	UNKNOWN	SYBR	None				16.8033	16.9093	0.10596					TRUE	0.286106	TRUE	3	88.3688	12					1.49915	0.909847	16.8033				Amp	N
323	N11	FALSE	Sample 15	NFkB	UNKNOWN	SYBR	None	1.14894	0.812684	1.62434	24.6127	24.6601	0.0474548		7.75081	0.116101	-0.200309	TRUE	0.278233	TRUE	3	83.1782	19					1.53756	0.927576	24.6127	4.30265	-0.699851	0.299234	Amp	N
324	N12	FALSE	Sample 15	GFAP	UNKNOWN	SYBR	None	1.23577	0.900378	1.69609	19.0197	19.013	0.00664806		2.10372	0.106168	-0.305408	TRUE	0.284157	TRUE	3	83.1782	14					1.51571	0.911271	19.0197	4.30265	-0.762213	0.151397	Amp	N
325	N13	FALSE	Sample 15	CD11b	UNKNOWN	SYBR	None	1.47803	1.01314	2.15622	26.3615	26.2922	0.0693321		9.38285	0.126627	-0.563673	TRUE	0.282665	TRUE	3	82.3797	20					1.48998	0.918393	26.3615	4.30265	-1.10851	-0.0188403	Amp	N
326	N14	FALSE	Sample 15	IBA1	UNKNOWN	SYBR	None	1.08017	0.783827	1.48856	22.999	22.9807	0.0182962		6.07139	0.107528	-0.111263	TRUE	0.349308	TRUE	3	81.8473	17					1.54756	0.913118	22.999	4.30265	-0.573918	0.351392	Amp	N
327	N15	FALSE	Sample 15	DRP1	UNKNOWN	SYBR	None	1.15139	0.839183	1.57976	23.0006	22.9961	0.00452232		6.08681	0.106056	-0.203381	TRUE	0.313613	TRUE	3	76.6568	18					1.54871	0.926834	23.0006	4.30265	-0.659704	0.252943	Amp	N
328	N16	FALSE	Sample 15	MFN1	UNKNOWN	SYBR	None	1.85886	1.3548	2.55047	21.6129	21.6176	0.00462532		4.70827	0.106061	-0.894421	TRUE	0.258217	TRUE	3	82.3797	16					1.49613	0.915331	21.6129	4.30265	-1.35076	-0.438078	Amp	N
329	N17	FALSE	Sample 23	NRF1	UNKNOWN	SYBR	None	1.98938	1.75129	2.25984	27.6804	27.6709	0.00950432		9.64418	0.0427419	-0.992318	TRUE	0.340735	TRUE	3	80.3833	22					1.51803	0.917645	27.6804	4.30265	-1.17622	-0.808415	Amp	N
330	N18	FALSE	Sample 23	b-actin	UNKNOWN	SYBR	None				17.985	18.0267	0.0416718					TRUE	0.286106	TRUE	3	88.5019	13					1.49247	0.901025	17.985				Amp	N
331	N19	FALSE	Sample 23	NFkB	UNKNOWN	SYBR	None	0.998342	0.684464	1.45616	26.0997	25.9802	0.119507		7.95352	0.126564	0.00239372	TRUE	0.278233	TRUE	3	83.3113	21					1.52443	0.918928	26.0997	4.30265	-0.542167	0.546954	Amp	N
332	N20	FALSE	Sample 23	GFAP	UNKNOWN	SYBR	None	1.90377	1.65658	2.18786	19.5279	19.5069	0.020936		1.48026	0.0466353	-0.928862	TRUE	0.284157	TRUE	3	83.1782	15					1.51899	0.892398	19.5279	4.30265	-1.12952	-0.728206	Amp	N
333	N21	FALSE	Sample 23	CD11b	UNKNOWN	SYBR	None	1.42291	1.08653	1.86342	27.5446	27.4644	0.0802631		9.43768	0.0904362	-0.50884	TRUE	0.282665	TRUE	3	82.3797	22					1.47338	0.910523	27.5446	4.30265	-0.897955	-0.119724	Amp	N
334	N22	FALSE	Sample 23	IBA1	UNKNOWN	SYBR	None	1.80253	1.47035	2.20974	23.4134	23.3593	0.0541105		5.33263	0.068297	-0.85002	TRUE	0.349308	TRUE	3	81.8473	18					1.52896	0.916352	23.4134	4.30265	-1.14388	-0.556162	Amp	N
335	N23	FALSE	Sample 23	DRP1	UNKNOWN	SYBR	None	1.83925	1.62119	2.08663	23.4451	23.4377	0.00734138		5.41107	0.0423135	-0.879115	TRUE	0.313613	TRUE	3	76.6568	18					1.52523	0.919383	23.4451	4.30265	-1.06118	-0.697055	Amp	N
336	N24	FALSE	Sample 23	MFN1	UNKNOWN	SYBR	None	3.37372	2.97202	3.82971	21.8666	21.875	0.00838947		3.84835	0.0425079	-1.75434	TRUE	0.258217	TRUE	3	82.3797	17					1.49856	0.910443	21.8666	4.30265	-1.93724	-1.57144	Amp	N
337	O1	FALSE	Sample 8	NRF1	UNKNOWN	SYBR	None	0.865908	0.664769	1.12791	27.9349	27.8467	0.0882435		10.8442	0.088634	0.207714	TRUE	0.340735	TRUE	3	80.2503	22					1.4996	0.927977	27.9349	4.30265	-0.173647	0.589075	Amp	N
338	O2	FALSE	Sample 8	b-actin	UNKNOWN	SYBR	None				16.9941	17.0024	0.00831127					TRUE	0.286106	TRUE	3	88.3688	12					1.48732	0.918114	16.9941				Amp	N
339	O3	FALSE	Sample 8	NFkB	UNKNOWN	SYBR	None	1.04892	0.896438	1.22734	24.9367	24.8847	0.0520124		7.88222	0.0526723	-0.0689068	TRUE	0.278233	TRUE	3	83.1782	19					1.51632	0.935872	24.9367	4.30265	-0.295537	0.157724	Amp	N
340	O4	FALSE	Sample 8	GFAP	UNKNOWN	SYBR	None	1.29287	1.21958	1.37056	19.0587	19.041	0.0177135		2.03855	0.0195665	-0.370575	TRUE	0.284157	TRUE	3	83.0452	14					1.50473	0.92001	19.0587	4.30265	-0.454763	-0.286387	Amp	N
341	O5	FALSE	Sample 8	CD11b	UNKNOWN	SYBR	None	1.40967	1.36705	1.45362	26.4597	26.4536	0.00607395		9.45116	0.0102942	-0.495362	TRUE	0.282665	TRUE	3	82.2466	21					1.47938	0.930486	26.4597	4.30265	-0.539655	-0.45107	Amp	N
342	O6	FALSE	Sample 8	IBA1	UNKNOWN	SYBR	None	0.959414	0.910916	1.01049	23.2602	23.2449	0.0152788		6.24243	0.0173931	0.0597744	TRUE	0.349308	TRUE	3	81.7142	17					1.53005	0.934262	23.2602	4.30265	-0.015062	0.134611	Amp	N
343	O7	FALSE	Sample 8	DRP1	UNKNOWN	SYBR	None	1.03651	1.00723	1.06664	23.2457	23.2409	0.00482273		6.23845	0.00960916	-0.051734	TRUE	0.313613	TRUE	3	76.5237	18					1.52957	0.936163	23.2457	4.30265	-0.0930788	-0.0103891	Amp	N
344	O8	FALSE	Sample 8	MFN1	UNKNOWN	SYBR	None	1.52774	1.47448	1.58291	22.0023	21.9937	0.0085125		4.99129	0.0118971	-0.611395	TRUE	0.258217	TRUE	3	82.2466	17					1.49464	0.926099	22.0023	4.30265	-0.662584	-0.560206	Amp	N
345	O9	FALSE	Sample 16	NRF1	UNKNOWN	SYBR	None	1.13789	0.814685	1.58931	27.2099	27.2849	0.0749807		10.4501	0.112034	-0.186357	TRUE	0.340735	TRUE	3	80.3833	21					1.51612	0.923966	27.2099	4.30265	-0.668399	0.295686	Amp	N
346	O10	FALSE	Sample 16	b-actin	UNKNOWN	SYBR	None				16.918	16.8347	0.0832434					TRUE	0.286106	TRUE	3	88.3688	11					1.49704	0.908241	16.918				Amp	N
347	O11	FALSE	Sample 16	NFkB	UNKNOWN	SYBR	None	1.07913	0.841846	1.38331	24.6777	24.676	0.00175381		7.84125	0.0832618	-0.109875	TRUE	0.278233	TRUE	3	83.1782	19					1.53572	0.927449	24.6777	4.30265	-0.468121	0.248372	Amp	N
348	O12	FALSE	Sample 16	GFAP	UNKNOWN	SYBR	None	0.849468	0.661891	1.0902	19.4709	19.4792	0.00835228		2.64449	0.0836613	0.235369	TRUE	0.284157	TRUE	3	83.1782	14					1.51393	0.910619	19.4709	4.30265	-0.124597	0.595334	Amp	N
349	O13	FALSE	Sample 16	CD11b	UNKNOWN	SYBR	None	1.33704	1.04308	1.71385	26.3611	26.3622	0.00109482		9.52748	0.0832506	-0.419044	TRUE	0.282665	TRUE	3	82.3797	21					1.48558	0.921258	26.3611	4.30265	-0.777243	-0.0608463	Amp	N
350	O14	FALSE	Sample 16	IBA1	UNKNOWN	SYBR	None	1.11783	0.869969	1.43632	22.845	22.8567	0.0116711		6.02194	0.0840576	-0.160707	TRUE	0.349308	TRUE	3	81.8473	17					1.54256	0.920477	22.845	4.30265	-0.522377	0.200964	Amp	N
351	O15	FALSE	Sample 16	DRP1	UNKNOWN	SYBR	None	1.48949	1.15668	1.91806	22.5339	22.5501	0.0161304		5.71537	0.0847918	-0.57482	TRUE	0.313613	TRUE	3	76.6568	17					1.54544	0.925111	22.5339	4.30265	-0.939649	-0.20999	Amp	N
352	O16	FALSE	Sample 16	MFN1	UNKNOWN	SYBR	None	1.62211	1.26116	2.08635	21.7256	21.7395	0.0138865		4.90482	0.0843937	-0.697867	TRUE	0.258217	TRUE	3	82.3797	16					1.50058	0.921229	21.7256	4.30265	-1.06098	-0.334751	Amp	N
361	P1	FALSE	Sample 8	NRF1	UNKNOWN	SYBR	None	0.865908	0.664769	1.12791	27.7584	27.8467	0.0882435		10.8442	0.088634	0.207714	TRUE	0.340735	TRUE	3	80.2503	22					1.51112	0.933146	27.7584	4.30265	-0.173647	0.589075	Amp	N
362	P2	FALSE	Sample 8	b-actin	UNKNOWN	SYBR	None				17.0108	17.0024	0.00831127					TRUE	0.286106	TRUE	3	88.2357	12					1.47784	0.915103	17.0108				Amp	N
363	P3	FALSE	Sample 8	NFkB	UNKNOWN	SYBR	None	1.04892	0.896438	1.22734	24.8327	24.8847	0.0520124		7.88222	0.0526723	-0.0689068	TRUE	0.278233	TRUE	3	83.1782	19					1.52608	0.935645	24.8327	4.30265	-0.295537	0.157724	Amp	N
364	P4	FALSE	Sample 8	GFAP	UNKNOWN	SYBR	None	1.29287	1.21958	1.37056	19.0233	19.041	0.0177135		2.03855	0.0195665	-0.370575	TRUE	0.284157	TRUE	3	83.0452	14					1.50489	0.921762	19.0233	4.30265	-0.454763	-0.286387	Amp	N
365	P5	FALSE	Sample 8	CD11b	UNKNOWN	SYBR	None	1.40967	1.36705	1.45362	26.4475	26.4536	0.00607395		9.45116	0.0102942	-0.495362	TRUE	0.282665	TRUE	3	82.2466	21					1.4773	0.929382	26.4475	4.30265	-0.539655	-0.45107	Amp	N
366	P6	FALSE	Sample 8	IBA1	UNKNOWN	SYBR	None	0.959414	0.910916	1.01049	23.2296	23.2449	0.0152788		6.24243	0.0173931	0.0597744	TRUE	0.349308	TRUE	3	81.7142	18					1.52958	0.933138	23.2296	4.30265	-0.015062	0.134611	Amp	N
367	P7	FALSE	Sample 8	DRP1	UNKNOWN	SYBR	None	1.03651	1.00723	1.06664	23.2361	23.2409	0.00482273		6.23845	0.00960916	-0.051734	TRUE	0.313613	TRUE	3	76.5237	18					1.52789	0.934121	23.2361	4.30265	-0.0930788	-0.0103891	Amp	N
368	P8	FALSE	Sample 8	MFN1	UNKNOWN	SYBR	None	1.52774	1.47448	1.58291	21.9852	21.9937	0.0085125		4.99129	0.0118971	-0.611395	TRUE	0.258217	TRUE	3	82.2466	17					1.49228	0.932441	21.9852	4.30265	-0.662584	-0.560206	Amp	N
369	P9	FALSE	Sample 16	NRF1	UNKNOWN	SYBR	None	1.13789	0.814685	1.58931	27.3598	27.2849	0.0749807		10.4501	0.112034	-0.186357	TRUE	0.340735	TRUE	3	80.3833	21					1.51028	0.925712	27.3598	4.30265	-0.668399	0.295686	Amp	N
370	P10	FALSE	Sample 16	b-actin	UNKNOWN	SYBR	None				16.7515	16.8347	0.0832434					TRUE	0.286106	TRUE	3	88.3688	11					1.49905	0.908594	16.7515				Amp	N
371	P11	FALSE	Sample 16	NFkB	UNKNOWN	SYBR	None	1.07913	0.841846	1.38331	24.6742	24.676	0.00175381		7.84125	0.0832618	-0.109875	TRUE	0.278233	TRUE	3	83.1782	19					1.53324	0.926712	24.6742	4.30265	-0.468121	0.248372	Amp	N
372	P12	FALSE	Sample 16	GFAP	UNKNOWN	SYBR	None	0.849468	0.661891	1.0902	19.4876	19.4792	0.00835228		2.64449	0.0836613	0.235369	TRUE	0.284157	TRUE	3	83.1782	14					1.51001	0.920965	19.4876	4.30265	-0.124597	0.595334	Amp	N
373	P13	FALSE	Sample 16	CD11b	UNKNOWN	SYBR	None	1.33704	1.04308	1.71385	26.3633	26.3622	0.00109482		9.52748	0.0832506	-0.419044	TRUE	0.282665	TRUE	3	82.3797	20					1.48406	0.920965	26.3633	4.30265	-0.777243	-0.0608463	Amp	N
374	P14	FALSE	Sample 16	IBA1	UNKNOWN	SYBR	None	1.11783	0.869969	1.43632	22.8683	22.8567	0.0116711		6.02194	0.0840576	-0.160707	TRUE	0.349308	TRUE	3	81.8473	17					1.54101	0.923679	22.8683	4.30265	-0.522377	0.200964	Amp	N
375	P15	FALSE	Sample 16	DRP1	UNKNOWN	SYBR	None	1.48949	1.15668	1.91806	22.5662	22.5501	0.0161304		5.71537	0.0847918	-0.57482	TRUE	0.313613	TRUE	3	76.6568	17					1.54337	0.927827	22.5662	4.30265	-0.939649	-0.20999	Amp	N
376	P16	FALSE	Sample 16	MFN1	UNKNOWN	SYBR	None	1.62211	1.26116	2.08635	21.7534	21.7395	0.0138865		4.90482	0.0843937	-0.697867	TRUE	0.258217	TRUE	3	82.3797	16					1.50745	0.912288	21.7534	4.30265	-1.06098	-0.334751	Amp	N
Analysis Type	Singleplex
Endogenous Control	b-actin
RQ Min/Max Confidence Level	95.0
Reference Sample	Sample 1

## Sheet: Melt Curve Raw Data
Barcode
Block Type	384-Well Block
Calibration Background is expired	No
Calibration Background performed on	07-06-2023
Calibration Pure Dye ROX is expired	No
Calibration Pure Dye ROX performed on	07-06-2023
Calibration Pure Dye SYBR is expired	No
Calibration Pure Dye SYBR performed on	07-06-2023
Calibration ROI is expired	No
Calibration ROI performed on	07-06-2023
Calibration Uniformity is expired	No
Calibration Uniformity performed on	07-06-2023
Chemistry	SYBR_GREEN
Comment
Date Created	11-08-2023 10:27:53 AM CST
Date Modified	11-08-2023 12:23:48 PM CST
Experiment File Name	C:\Users\Public\Desktop\experiments\Shen\Students\Xiaobo\2023-11-08 102709 HPCR Curcumin Xiaobo Plate1.eds
Experiment Name	2023-11-08 102709 HPCR Curcumin Xiaobo Plate1
Experiment Run Start Time	11-08-2023 11:36:26 AM CST
Experiment Run Stop Time	11-08-2023 13:26:08 PM CST
Experiment Type	Comparative Cт (ΔΔCт)
Instrument Name	285880228
Instrument Serial Number	285880228
Instrument Type	QuantStudio 12K Flex
Passive Reference	ROX
Quantification Cycle Method	Ct
Signal Smoothing On	true
Stage/ Cycle where Analysis is performed	Stage 2, Step 2
User Name
Well	Well Position	Reading	Temperature	Fluorescence	Derivative
1	A1	1	60.1536	4.80832	0.0885639
1	A1	2	60.4198	4.74274	0.0917998
1	A1	3	60.686	4.7534	0.0942353
1	A1	4	60.9521	4.71138	0.0955215
1	A1	5	61.2183	4.66853	0.0957779
1	A1	6	61.4845	4.64352	0.0956073
1	A1	7	61.7507	4.63335	0.0958305
1	A1	8	62.0169	4.6057	0.0970872
1	A1	9	62.283	4.5812	0.099534
1	A1	10	62.5492	4.56757	0.102819
1	A1	11	62.8154	4.51964	0.106326
1	A1	12	63.0816	4.47343	0.10951
1	A1	13	63.3478	4.47102	0.112101
1	A1	14	63.6139	4.42702	0.114095
1	A1	15	63.8801	4.38608	0.115605
1	A1	16	64.1463	4.37968	0.116712
1	A1	17	64.4125	4.31629	0.117435
1	A1	18	64.6787	4.30575	0.117818
1	A1	19	64.9449	4.25647	0.118016
1	A1	20	65.211	4.23203	0.118351
1	A1	21	65.4772	4.19645	0.119252
1	A1	22	65.7434	4.1694	0.121049
1	A1	23	66.0096	4.1292	0.123769
1	A1	24	66.2758	4.12241	0.127053
1	A1	25	66.5419	4.0649	0.130273
1	A1	26	66.8081	4.02266	0.132831
1	A1	27	67.0743	3.9854	0.134438
1	A1	28	67.3405	3.95494	0.135214
1	A1	29	67.6067	3.89921	0.135527
1	A1	30	67.8728	3.89186	0.135675
1	A1	31	68.139	3.84385	0.135638
1	A1	32	68.4052	3.80034	0.135051
1	A1	33	68.6714	3.77411	0.133436
1	A1	34	68.9376	3.70157	0.130542
1	A1	35	69.2037	3.70961	0.126614
1	A1	36	69.4699	3.6375	0.122428
1	A1	37	69.7361	3.61148	0.119046
1	A1	38	70.0023	3.61184	0.117432
1	A1	39	70.2685	3.56333	0.117959
1	A1	40	70.5347	3.54559	0.120409
1	A1	41	70.8008	3.51041	0.123938
1	A1	42	71.067	3.47459	0.127548
1	A1	43	71.3332	3.40835	0.130488
1	A1	44	71.5994	3.40313	0.132454
1	A1	45	71.8656	3.35135	0.133515
1	A1	46	72.1317	3.31035	0.133869
1	A1	47	72.3979	3.29809	0.13363
1	A1	48	72.6641	3.23707	0.132817
1	A1	49	72.9303	3.19864	0.13148
1	A1	50	73.1965	3.16453	0.12983
1	A1	51	73.4626	3.13168	0.128239
1	A1	52	73.7288	3.10981	0.127121
1	A1	53	73.995	3.06543	0.126793
1	A1	54	74.2612	3.02863	0.127388
1	A1	55	74.5274	2.99333	0.128849
1	A1	56	74.7935	2.97183	0.130928
1	A1	57	75.0597	2.93006	0.133191
1	A1	58	75.3259	2.88872	0.135098
1	A1	59	75.5921	2.84823	0.136177
1	A1	60	75.8583	2.81446	0.136259
1	A1	61	76.1245	2.76297	0.135658
1	A1	62	76.3906	2.73444	0.135192
1	A1	63	76.6568	2.69969	0.13604
1	A1	64	76.923	2.66515	0.139542
1	A1	65	77.1892	2.64599	0.147078
1	A1	66	77.4554	2.60181	0.160161
1	A1	67	77.7215	2.54393	0.180656
1	A1	68	77.9877	2.52256	0.210964
1	A1	69	78.2539	2.46777	0.253862
1	A1	70	78.5201	2.41591	0.311843
1	A1	71	78.7863	2.34022	0.385906
1	A1	72	79.0524	2.2588	0.474077
1	A1	73	79.3186	2.14144	0.570178
1	A1	74	79.5848	1.99009	0.663624
1	A1	75	79.851	1.75672	0.740807
1	A1	76	80.1172	1.45881	0.788047
1	A1	77	80.3833	1.14937	0.795269
1	A1	78	80.6495	0.884174	0.759048
1	A1	79	80.9157	0.638652	0.683781
1	A1	80	81.1819	0.467796	0.580549
1	A1	81	81.4481	0.360963	0.464131
1	A1	82	81.7142	0.309565	0.349318
1	A1	83	81.9804	0.287853	0.247752
1	A1	84	82.2466	0.278695	0.166185
1	A1	85	82.5128	0.272131	0.107077
1	A1	86	82.779	0.267466	0.0694102
1	A1	87	83.0452	0.261498	0.0461312
1	A1	88	83.3113	0.25779	0.0327428
1	A1	89	83.5775	0.24814	0.0252948
1	A1	90	83.8437	0.241183	0.0208824
1	A1	91	84.1099	0.234472	0.0177112
1	A1	92	84.3761	0.22903	0.014907
1	A1	93	84.6422	0.226596	0.01222
1	A1	94	84.9084	0.222755	0.00972942
1	A1	95	85.1746	0.225085	0.0076077
1	A1	96	85.4408	0.220942	0.00597504
1	A1	97	85.707	0.221988	0.00484598
1	A1	98	85.9731	0.219887	0.00414573
1	A1	99	86.2393	0.217621	0.00376105
1	A1	100	86.5055	0.217513	0.00358898
1	A1	101	86.7717	0.215056	0.00356108
1	A1	102	87.0379	0.214131	0.00363956
1	A1	103	87.304	0.21293	0.00379553
1	A1	104	87.5702	0.212309	0.00398613
1	A1	105	87.8364	0.208973	0.00414602
1	A1	106	88.1026	0.209421	0.00420062
1	A1	107	88.3688	0.206118	0.00409507
1	A1	108	88.6349	0.201227	0.00382107
1	A1	109	88.9011	0.205791	0.00342324
1	A1	110	89.1673	0.202556	0.00297947
1	A1	111	89.4335	0.202717	0.00256902
1	A1	112	89.6997	0.198516	0.00224739
1	A1	113	89.9659	0.20138	0.00203637
1	A1	114	90.232	0.200739	0.00192479
1	A1	115	90.4982	0.198772	0.00187435
1	A1	116	90.7644	0.195927	0.00183105
1	A1	117	91.0306	0.197836	0.00174394
1	A1	118	91.2968	0.196287	0.00158681
1	A1	119	91.5629	0.194227	0.00137283
1	A1	120	91.8291	0.194702	0.00115378
1	A1	121	92.0953	0.193928	0.00100174
1	A1	122	92.3615	0.195186	0.000978269
1	A1	123	92.6277	0.194216	0.0011045
1	A1	124	92.8938	0.191702	0.00134668
1	A1	125	93.16	0.193644	0.00162682
1	A1	126	93.4262	0.190062	0.00185532
1	A1	127	93.6924	0.188924	0.00196975
1	A1	128	93.9586	0.188567	0.00196088
1	A1	129	94.2247	0.186714	0.00187109
1	A1	130	94.4909	0.18961	0.00176783
1	A1	131	94.7571	0.18657	0.00170751
2	A2	1	60.1536	5.16474	0.107755
2	A2	2	60.4198	5.15659	0.110241
2	A2	3	60.686	5.10662	0.112306
2	A2	4	60.9521	5.06785	0.113758
2	A2	5	61.2183	5.04812	0.114724
2	A2	6	61.4845	5.01047	0.115557
2	A2	7	61.7507	4.98554	0.11661
2	A2	8	62.0169	4.95916	0.118032
2	A2	9	62.283	4.9241	0.119745
2	A2	10	62.5492	4.86746	0.12155
2	A2	11	62.8154	4.8641	0.12326
2	A2	12	63.0816	4.81393	0.124797
2	A2	13	63.3478	4.78398	0.125671
2	A2	14	63.6139	4.74307	0.126479
2	A2	15	63.8801	4.70904	0.127329
2	A2	16	64.1463	4.6898	0.128324
2	A2	17	64.4125	4.62549	0.129557
2	A2	18	64.6787	4.60625	0.131055
2	A2	19	64.9449	4.57432	0.1327
2	A2	20	65.211	4.52884	0.134195
2	A2	21	65.4772	4.49537	0.135122
2	A2	22	65.7434	4.44706	0.135108
2	A2	23	66.0096	4.40258	0.134039
2	A2	24	66.2758	4.34799	0.13217
2	A2	25	66.5419	4.31774	0.130054
2	A2	26	66.8081	4.3058	0.12831
2	A2	27	67.0743	4.26765	0.127352
2	A2	28	67.3405	4.22975	0.127255
2	A2	29	67.6067	4.18723	0.127801
2	A2	30	67.8728	4.17315	0.12864
2	A2	31	68.139	4.09851	0.129444
2	A2	32	68.4052	4.08841	0.129989
2	A2	33	68.6714	4.05306	0.130165
2	A2	34	68.9376	4.00687	0.129977
2	A2	35	69.2037	3.95699	0.129546
2	A2	36	69.4699	3.92619	0.129078
2	A2	37	69.7361	3.91362	0.128791
2	A2	38	70.0023	3.85986	0.128808
2	A2	39	70.2685	3.83193	0.129088
2	A2	40	70.5347	3.78944	0.129437
2	A2	41	70.8008	3.76305	0.129597
2	A2	42	71.067	3.71815	0.129373
2	A2	43	71.3332	3.67565	0.128731
2	A2	44	71.5994	3.63509	0.127823
2	A2	45	71.8656	3.61416	0.126906
2	A2	46	72.1317	3.56934	0.126224
2	A2	47	72.3979	3.54647	0.125901
2	A2	48	72.6641	3.51136	0.125926
2	A2	49	72.9303	3.46835	0.126233
2	A2	50	73.1965	3.42435	0.126778
2	A2	51	73.4626	3.40304	0.127558
2	A2	52	73.7288	3.36623	0.128527
2	A2	53	73.995	3.34132	0.129513
2	A2	54	74.2612	3.28887	0.130212
2	A2	55	74.5274	3.24759	0.130308
2	A2	56	74.7935	3.21327	0.129649
2	A2	57	75.0597	3.17453	0.12837
2	A2	58	75.3259	3.12661	0.126862
2	A2	59	75.5921	3.09932	0.125589
2	A2	60	75.8583	3.09623	0.124865
2	A2	61	76.1245	3.04368	0.124614
2	A2	62	76.3906	3.01177	0.124875
2	A2	63	76.6568	2.96223	0.125018
2	A2	64	76.923	2.92871	0.12486
2	A2	65	77.1892	2.91806	0.123922
2	A2	66	77.4554	2.86078	0.12234
2	A2	67	77.7215	2.83137	0.120324
2	A2	68	77.9877	2.79933	0.118193
2	A2	69	78.2539	2.771	0.116332
2	A2	70	78.5201	2.73318	0.115105
2	A2	71	78.7863	2.71689	0.114721
2	A2	72	79.0524	2.68091	0.115122
2	A2	73	79.3186	2.64523	0.115964
2	A2	74	79.5848	2.62328	0.116735
2	A2	75	79.851	2.58146	0.116965
2	A2	76	80.1172	2.53908	0.116435
2	A2	77	80.3833	2.51057	0.11528
2	A2	78	80.6495	2.48623	0.11392
2	A2	79	80.9157	2.45299	0.112866
2	A2	80	81.1819	2.42274	0.112493
2	A2	81	81.4481	2.39717	0.112905
2	A2	82	81.7142	2.37154	0.113933
2	A2	83	81.9804	2.32789	0.11524
2	A2	84	82.2466	2.2938	0.116472
2	A2	85	82.5128	2.2737	0.117379
2	A2	86	82.779	2.23261	0.117869
2	A2	87	83.0452	2.19903	0.118008
2	A2	88	83.3113	2.1642	0.117982
2	A2	89	83.5775	2.13617	0.118002
2	A2	90	83.8437	2.10611	0.118214
2	A2	91	84.1099	2.07413	0.118618
2	A2	92	84.3761	2.04038	0.119083
2	A2	93	84.6422	2.00198	0.11944
2	A2	94	84.9084	1.9685	0.119643
2	A2	95	85.1746	1.93916	0.119922
2	A2	96	85.4408	1.90392	0.120965
2	A2	97	85.707	1.87042	0.124128
2	A2	98	85.9731	1.84551	0.129074
2	A2	99	86.2393	1.80528	0.138543
2	A2	100	86.5055	1.77151	0.155474
2	A2	101	86.7717	1.73485	0.182575
2	A2	102	87.0379	1.68598	0.221561
2	A2	103	87.304	1.60916	0.271696
2	A2	104	87.5702	1.51405	0.328438
2	A2	105	87.8364	1.35239	0.383062
2	A2	106	88.1026	1.10447	0.42411
2	A2	107	88.3688	0.723813	0.440761
2	A2	108	88.6349	0.367522	0.426962
2	A2	109	88.9011	0.237681	0.384225
2	A2	110	89.1673	0.220503	0.321385
2	A2	111	89.4335	0.221111	0.251269
2	A2	112	89.6997	0.21833	0.186049
2	A2	113	89.9659	0.218598	0.133659
2	A2	114	90.232	0.21656	0.0791461
2	A2	115	90.4982	0.216577	0.0415897
2	A2	116	90.7644	0.212355	0.0206037
2	A2	117	91.0306	0.213366	0.0101053
2	A2	118	91.2968	0.215053	0.00542597
2	A2	119	91.5629	0.214625	0.00362299
2	A2	120	91.8291	0.21243	0.0030916
2	A2	121	92.0953	0.209994	0.00304199
2	A2	122	92.3615	0.210292	0.00311431
2	A2	123	92.6277	0.209247	0.00316597
2	A2	124	92.8938	0.208517	0.00316523
2	A2	125	93.16	0.206786	0.00313241
2	A2	126	93.4262	0.206483	0.00310231
2	A2	127	93.6924	0.206431	0.00310221
2	A2	128	93.9586	0.204545	0.00314197
2	A2	129	94.2247	0.203823	0.00321347
2	A2	130	94.4909	0.204129	0.00329661
2	A2	131	94.7571	0.200988	0.00336973
3	A3	1	60.1536	5.1849	0.103885
3	A3	2	60.4198	5.16453	0.106596
3	A3	3	60.686	5.12277	0.109217
3	A3	4	60.9521	5.12309	0.111157
3	A3	5	61.2183	5.05798	0.111999
3	A3	6	61.4845	5.0275	0.11172
3	A3	7	61.7507	5.00011	0.110741
3	A3	8	62.0169	4.97342	0.109755
3	A3	9	62.283	4.94512	0.109423
3	A3	10	62.5492	4.92657	0.1101
3	A3	11	62.8154	4.8829	0.111715
3	A3	12	63.0816	4.86553	0.113858
3	A3	13	63.3478	4.82816	0.116004
3	A3	14	63.6139	4.79332	0.117744
3	A3	15	63.8801	4.75236	0.118926
3	A3	16	64.1463	4.71867	0.119655
3	A3	17	64.4125	4.71275	0.120201
3	A3	18	64.6787	4.64571	0.120844
3	A3	19	64.9449	4.63776	0.121686
3	A3	20	65.211	4.588	0.12303
3	A3	21	65.4772	4.56312	0.124946
3	A3	22	65.7434	4.52832	0.127327
3	A3	23	66.0096	4.50527	0.129846
3	A3	24	66.2758	4.45854	0.132033
3	A3	25	66.5419	4.41185	0.133444
3	A3	26	66.8081	4.36681	0.133843
3	A3	27	67.0743	4.33522	0.133277
3	A3	28	67.3405	4.303	0.132015
3	A3	29	67.6067	4.26163	0.130408
3	A3	30	67.8728	4.2196	0.128766
3	A3	31	68.139	4.19632	0.12729
3	A3	32	68.4052	4.14792	0.126084
3	A3	33	68.6714	4.13315	0.125189
3	A3	34	68.9376	4.08392	0.124642
3	A3	35	69.2037	4.05052	0.124498
3	A3	36	69.4699	4.01216	0.124821
3	A3	37	69.7361	4.00083	0.125607
3	A3	38	70.0023	3.95584	0.126718
3	A3	39	70.2685	3.9153	0.127865
3	A3	40	70.5347	3.87729	0.128683
3	A3	41	70.8008	3.85902	0.128867
3	A3	42	71.067	3.80078	0.128318
3	A3	43	71.3332	3.7575	0.127202
3	A3	44	71.5994	3.73658	0.125903
3	A3	45	71.8656	3.70722	0.124891
3	A3	46	72.1317	3.66646	0.124547
3	A3	47	72.3979	3.63538	0.125053
3	A3	48	72.6641	3.60593	0.126353
3	A3	49	72.9303	3.56589	0.128185
3	A3	50	73.1965	3.53193	0.130142
3	A3	51	73.4626	3.49558	0.131762
3	A3	52	73.7288	3.45454	0.132637
3	A3	53	73.995	3.4139	0.132546
3	A3	54	74.2612	3.36359	0.131537
3	A3	55	74.5274	3.33493	0.129919
3	A3	56	74.7935	3.30243	0.128138
3	A3	57	75.0597	3.27522	0.126616
3	A3	58	75.3259	3.22866	0.125608
3	A3	59	75.5921	3.20221	0.125142
3	A3	60	75.8583	3.16894	0.125045
3	A3	61	76.1245	3.13579	0.125014
3	A3	62	76.3906	3.1013	0.124727
3	A3	63	76.6568	3.05045	0.12395
3	A3	64	76.923	3.03076	0.122626
3	A3	65	77.1892	2.98902	0.120887
3	A3	66	77.4554	2.96147	0.118446
3	A3	67	77.7215	2.92685	0.116142
3	A3	68	77.9877	2.89842	0.114301
3	A3	69	78.2539	2.87736	0.11302
3	A3	70	78.5201	2.8404	0.112252
3	A3	71	78.7863	2.80371	0.111924
3	A3	72	79.0524	2.77709	0.112062
3	A3	73	79.3186	2.75171	0.112861
3	A3	74	79.5848	2.71556	0.114703
3	A3	75	79.851	2.69327	0.11817
3	A3	76	80.1172	2.65639	0.123334
3	A3	77	80.3833	2.63127	0.130935
3	A3	78	80.6495	2.58397	0.14345
3	A3	79	80.9157	2.55721	0.16364
3	A3	80	81.1819	2.52418	0.195052
3	A3	81	81.4481	2.47247	0.241384
3	A3	82	81.7142	2.42802	0.305135
3	A3	83	81.9804	2.3573	0.385719
3	A3	84	82.2466	2.25873	0.477619
3	A3	85	82.5128	2.10207	0.569618
3	A3	86	82.779	1.84951	0.646153
3	A3	87	83.0452	1.47648	0.691044
3	A3	88	83.3113	1.0411	0.692624
3	A3	89	83.5775	0.637652	0.648099
3	A3	90	83.8437	0.376305	0.564999
3	A3	91	84.1099	0.278442	0.458806
3	A3	92	84.3761	0.252239	0.347833
3	A3	93	84.6422	0.244187	0.247727
3	A3	94	84.9084	0.24337	0.167916
3	A3	95	85.1746	0.240944	0.107843
3	A3	96	85.4408	0.239272	0.05945
3	A3	97	85.707	0.235953	0.0312775
3	A3	98	85.9731	0.236201	0.0163904
3	A3	99	86.2393	0.236818	0.00924209
3	A3	100	86.5055	0.23264	0.00611351
3	A3	101	86.7717	0.232389	0.00483427
3	A3	102	87.0379	0.229676	0.00428966
3	A3	103	87.304	0.22711	0.00399246
3	A3	104	87.5702	0.22675	0.00378863
3	A3	105	87.8364	0.228444	0.00366541
3	A3	106	88.1026	0.226048	0.00362974
3	A3	107	88.3688	0.22462	0.00364653
3	A3	108	88.6349	0.222562	0.00363721
3	A3	109	88.9011	0.220553	0.00352001
3	A3	110	89.1673	0.220381	0.00325765
3	A3	111	89.4335	0.218116	0.00288064
3	A3	112	89.6997	0.219016	0.00247538
3	A3	113	89.9659	0.216964	0.00214652
3	A3	114	90.232	0.218541	0.00197364
3	A3	115	90.4982	0.217469	0.0019802
3	A3	116	90.7644	0.215919	0.00212693
3	A3	117	91.0306	0.215806	0.00233134
3	A3	118	91.2968	0.213001	0.00250406
3	A3	119	91.5629	0.213084	0.00258405
3	A3	120	91.8291	0.211991	0.00255661
3	A3	121	92.0953	0.210243	0.00244816
3	A3	122	92.3615	0.210466	0.00230249
3	A3	123	92.6277	0.209932	0.00215339
3	A3	124	92.8938	0.209404	0.0020091
3	A3	125	93.16	0.207034	0.00185706
3	A3	126	93.4262	0.206784	0.00168349
3	A3	127	93.6924	0.20648	0.00149229
3	A3	128	93.9586	0.205975	0.00130742
3	A3	129	94.2247	0.206931	0.00115728
3	A3	130	94.4909	0.204655	0.00105549
3	A3	131	94.7571	0.205242	0.000992529
4	A4	1	60.1536	5.4658	0.130187
4	A4	2	60.4198	5.44097	0.132288
4	A4	3	60.686	5.38775	0.133815
4	A4	4	60.9521	5.34955	0.13449
4	A4	5	61.2183	5.32055	0.134159
4	A4	6	61.4845	5.27241	0.132929
4	A4	7	61.7507	5.24161	0.13091
4	A4	8	62.0169	5.21248	0.128622
4	A4	9	62.283	5.16707	0.12658
4	A4	10	62.5492	5.13176	0.125219
4	A4	11	62.8154	5.10485	0.124872
4	A4	12	63.0816	5.08062	0.12566
4	A4	13	63.3478	5.049	0.127423
4	A4	14	63.6139	4.99688	0.129769
4	A4	15	63.8801	4.97846	0.132227
4	A4	16	64.1463	4.92524	0.134224
4	A4	17	64.4125	4.89506	0.135872
4	A4	18	64.6787	4.85647	0.137336
4	A4	19	64.9449	4.81242	0.13884
4	A4	20	65.211	4.78212	0.14054
4	A4	21	65.4772	4.74485	0.14238
4	A4	22	65.7434	4.70704	0.144058
4	A4	23	66.0096	4.66802	0.145156
4	A4	24	66.2758	4.60926	0.145372
4	A4	25	66.5419	4.57106	0.144688
4	A4	26	66.8081	4.52798	0.143384
4	A4	27	67.0743	4.50664	0.141867
4	A4	28	67.3405	4.46604	0.140458
4	A4	29	67.6067	4.40956	0.139282
4	A4	30	67.8728	4.39509	0.1383
4	A4	31	68.139	4.33771	0.137433
4	A4	32	68.4052	4.30192	0.136646
4	A4	33	68.6714	4.27515	0.135981
4	A4	34	68.9376	4.23906	0.135512
4	A4	35	69.2037	4.1833	0.135307
4	A4	36	69.4699	4.16447	0.135394
4	A4	37	69.7361	4.13408	0.135748
4	A4	38	70.0023	4.07477	0.136278
4	A4	39	70.2685	4.05071	0.136818
4	A4	40	70.5347	4.01983	0.137136
4	A4	41	70.8008	3.97297	0.137005
4	A4	42	71.067	3.93614	0.136322
4	A4	43	71.3332	3.89124	0.135224
4	A4	44	71.5994	3.85541	0.134099
4	A4	45	71.8656	3.81868	0.133432
4	A4	46	72.1317	3.79199	0.133569
4	A4	47	72.3979	3.77117	0.134522
4	A4	48	72.6641	3.71516	0.13598
4	A4	49	72.9303	3.66965	0.137504
4	A4	50	73.1965	3.6411	0.138745
4	A4	51	73.4626	3.59364	0.13955
4	A4	52	73.7288	3.55971	0.139904
4	A4	53	73.995	3.53643	0.139809
4	A4	54	74.2612	3.47782	0.13924
4	A4	55	74.5274	3.43178	0.138189
4	A4	56	74.7935	3.40377	0.136713
4	A4	57	75.0597	3.37197	0.134934
4	A4	58	75.3259	3.33387	0.132997
4	A4	59	75.5921	3.29976	0.130841
4	A4	60	75.8583	3.24392	0.128777
4	A4	61	76.1245	3.22831	0.12703
4	A4	62	76.3906	3.19229	0.125702
4	A4	63	76.6568	3.17483	0.124743
4	A4	64	76.923	3.11754	0.123959
4	A4	65	77.1892	3.08499	0.123137
4	A4	66	77.4554	3.06041	0.122187
4	A4	67	77.7215	3.02033	0.121218
4	A4	68	77.9877	2.99199	0.120452
4	A4	69	78.2539	2.95936	0.120079
4	A4	70	78.5201	2.9313	0.120155
4	A4	71	78.7863	2.90176	0.120616
4	A4	72	79.0524	2.85636	0.121436
4	A4	73	79.3186	2.82474	0.122803
4	A4	74	79.5848	2.79683	0.125261
4	A4	75	79.851	2.76258	0.129759
4	A4	76	80.1172	2.73281	0.13709
4	A4	77	80.3833	2.69678	0.148832
4	A4	78	80.6495	2.66183	0.167687
4	A4	79	80.9157	2.62082	0.196814
4	A4	80	81.1819	2.56937	0.239999
4	A4	81	81.4481	2.53218	0.300861
4	A4	82	81.7142	2.45058	0.381238
4	A4	83	81.9804	2.36743	0.478939
4	A4	84	82.2466	2.24957	0.585775
4	A4	85	82.5128	2.08088	0.687186
4	A4	86	82.779	1.80217	0.764628
4	A4	87	83.0452	1.33127	0.800635
4	A4	88	83.3113	0.915063	0.78478
4	A4	89	83.5775	0.577204	0.717787
4	A4	90	83.8437	0.367526	0.611652
4	A4	91	84.1099	0.278004	0.485602
4	A4	92	84.3761	0.250094	0.359878
4	A4	93	84.6422	0.240646	0.250165
4	A4	94	84.9084	0.237091	0.164733
4	A4	95	85.1746	0.232777	0.100954
4	A4	96	85.4408	0.230577	0.0574058
4	A4	97	85.707	0.228275	0.0318568
4	A4	98	85.9731	0.227015	0.0179684
4	A4	99	86.2393	0.22415	0.0108662
4	A4	100	86.5055	0.222811	0.00737965
4	A4	101	86.7717	0.222161	0.00571038
4	A4	102	87.0379	0.221798	0.00494179
4	A4	103	87.304	0.220932	0.00462765
4	A4	104	87.5702	0.217641	0.00453644
4	A4	105	87.8364	0.218156	0.00453056
4	A4	106	88.1026	0.216103	0.00452398
4	A4	107	88.3688	0.214256	0.00446866
4	A4	108	88.6349	0.21514	0.00434558
4	A4	109	88.9011	0.211705	0.00415635
4	A4	110	89.1673	0.211351	0.00391787
4	A4	111	89.4335	0.210486	0.00365962
4	A4	112	89.6997	0.210085	0.00341816
4	A4	113	89.9659	0.209827	0.00322734
4	A4	114	90.232	0.207484	0.00310773
4	A4	115	90.4982	0.208123	0.00306006
4	A4	116	90.7644	0.208076	0.00306638
4	A4	117	91.0306	0.205411	0.00309758
4	A4	118	91.2968	0.204822	0.00312348
4	A4	119	91.5629	0.204407	0.00312106
4	A4	120	91.8291	0.204558	0.00307848
4	A4	121	92.0953	0.202362	0.00299601
4	A4	122	92.3615	0.200744	0.00288609
4	A4	123	92.6277	0.202229	0.00277156
4	A4	124	92.8938	0.200664	0.00267893
4	A4	125	93.16	0.200002	0.00262739
4	A4	126	93.4262	0.199375	0.00261921
4	A4	127	93.6924	0.19927	0.00263867
4	A4	128	93.9586	0.197532	0.00265978
4	A4	129	94.2247	0.197134	0.00265923
4	A4	130	94.4909	0.196445	0.00262609
4	A4	131	94.7571	0.195991	0.00256419
5	A5	1	60.1536	5.0055	0.0910382
5	A5	2	60.4198	4.98159	0.0934133
5	A5	3	60.686	4.94226	0.095503
5	A5	4	60.9521	4.93099	0.0969711
5	A5	5	61.2183	4.89462	0.0976865
5	A5	6	61.4845	4.86261	0.0977869
5	A5	7	61.7507	4.83694	0.0976163
5	A5	8	62.0169	4.80946	0.0975889
5	A5	9	62.283	4.79115	0.0980242
5	A5	10	62.5492	4.76261	0.0990424
5	A5	11	62.8154	4.7357	0.100565
5	A5	12	63.0816	4.70057	0.10239
5	A5	13	63.3478	4.67294	0.104285
5	A5	14	63.6139	4.65154	0.106058
5	A5	15	63.8801	4.62201	0.107608
5	A5	16	64.1463	4.57695	0.108959
5	A5	17	64.4125	4.54903	0.110269
5	A5	18	64.6787	4.52567	0.111755
5	A5	19	64.9449	4.50047	0.113602
5	A5	20	65.211	4.45401	0.115853
5	A5	21	65.4772	4.44058	0.118403
5	A5	22	65.7434	4.38927	0.121056
5	A5	23	66.0096	4.361	0.123458
5	A5	24	66.2758	4.32052	0.125359
5	A5	25	66.5419	4.29834	0.126895
5	A5	26	66.8081	4.25359	0.127942
5	A5	27	67.0743	4.21657	0.128421
5	A5	28	67.3405	4.16994	0.128335
5	A5	29	67.6067	4.13874	0.127774
5	A5	30	67.8728	4.10999	0.126874
5	A5	31	68.139	4.07975	0.125777
5	A5	32	68.4052	4.02022	0.124641
5	A5	33	68.6714	4.00099	0.123667
5	A5	34	68.9376	3.96324	0.123097
5	A5	35	69.2037	3.93236	0.123126
5	A5	36	69.4699	3.90863	0.123806
5	A5	37	69.7361	3.86916	0.124992
5	A5	38	70.0023	3.82958	0.126395
5	A5	39	70.2685	3.78942	0.127697
5	A5	40	70.5347	3.764	0.128646
5	A5	41	70.8008	3.72489	0.129108
5	A5	42	71.067	3.67818	0.129074
5	A5	43	71.3332	3.64654	0.128648
5	A5	44	71.5994	3.61284	0.128042
5	A5	45	71.8656	3.57363	0.127529
5	A5	46	72.1317	3.53802	0.127386
5	A5	47	72.3979	3.49509	0.127777
5	A5	48	72.6641	3.48553	0.12868
5	A5	49	72.9303	3.43318	0.129865
5	A5	50	73.1965	3.39569	0.131009
5	A5	51	73.4626	3.34882	0.131859
5	A5	52	73.7288	3.31779	0.13238
5	A5	53	73.995	3.28159	0.132783
5	A5	54	74.2612	3.23711	0.133415
5	A5	55	74.5274	3.20826	0.134572
5	A5	56	74.7935	3.16867	0.136309
5	A5	57	75.0597	3.13804	0.138362
5	A5	58	75.3259	3.09189	0.140221
5	A5	59	75.5921	3.05187	0.141335
5	A5	60	75.8583	2.98726	0.141358
5	A5	61	76.1245	2.95937	0.140277
5	A5	62	76.3906	2.92173	0.138384
5	A5	63	76.6568	2.88268	0.136101
5	A5	64	76.923	2.84511	0.133809
5	A5	65	77.1892	2.80722	0.131748
5	A5	66	77.4554	2.76829	0.130028
5	A5	67	77.7215	2.74075	0.128691
5	A5	68	77.9877	2.69659	0.127767
5	A5	69	78.2539	2.66786	0.127321
5	A5	70	78.5201	2.63178	0.127485
5	A5	71	78.7863	2.59118	0.12851
5	A5	72	79.0524	2.56353	0.130844
5	A5	73	79.3186	2.52585	0.135253
5	A5	74	79.5848	2.4889	0.142979
5	A5	75	79.851	2.45201	0.155906
5	A5	76	80.1172	2.41086	0.176641
5	A5	77	80.3833	2.37146	0.20833
5	A5	78	80.6495	2.32635	0.254025
5	A5	79	80.9157	2.26664	0.315453
5	A5	80	81.1819	2.18281	0.39133
5	A5	81	81.4481	2.08103	0.475787
5	A5	82	81.7142	1.93626	0.557892
5	A5	83	81.9804	1.70579	0.623196
5	A5	84	82.2466	1.32695	0.657442
5	A5	85	82.5128	0.946488	0.651297
5	A5	86	82.779	0.620622	0.603984
5	A5	87	83.0452	0.416824	0.523931
5	A5	88	83.3113	0.333996	0.425942
5	A5	89	83.5775	0.302796	0.326256
5	A5	90	83.8437	0.288767	0.237813
5	A5	91	84.1099	0.268709	0.167648
5	A5	92	84.3761	0.253166	0.1158
5	A5	93	84.6422	0.241148	0.0749961
5	A5	94	84.9084	0.235143	0.0490042
5	A5	95	85.1746	0.229531	0.0328445
5	A5	96	85.4408	0.22732	0.0227766
5	A5	97	85.707	0.224556	0.0163885
5	A5	98	85.9731	0.224318	0.0122569
5	A5	99	86.2393	0.222023	0.00955875
5	A5	100	86.5055	0.218214	0.00780167
5	A5	101	86.7717	0.219273	0.00667744
5	A5	102	87.0379	0.217354	0.00598758
5	A5	103	87.304	0.217383	0.005598
5	A5	104	87.5702	0.214823	0.00540842
5	A5	105	87.8364	0.214561	0.00533618
5	A5	106	88.1026	0.213777	0.00531422
5	A5	107	88.3688	0.211777	0.00529686
5	A5	108	88.6349	0.209657	0.00526422
5	A5	109	88.9011	0.211099	0.00521943
5	A5	110	89.1673	0.207764	0.00517629
5	A5	111	89.4335	0.208331	0.0051443
5	A5	112	89.6997	0.207214	0.00511955
5	A5	113	89.9659	0.204801	0.00508787
5	A5	114	90.232	0.204238	0.00503524
5	A5	115	90.4982	0.202985	0.00495603
5	A5	116	90.7644	0.202762	0.00485088
5	A5	117	91.0306	0.202234	0.00471923
5	A5	118	91.2968	0.199751	0.00455714
5	A5	119	91.5629	0.199815	0.00436602
5	A5	120	91.8291	0.197147	0.00416355
5	A5	121	92.0953	0.199191	0.00398331
5	A5	122	92.3615	0.198363	0.00385889
5	A5	123	92.6277	0.196686	0.00380401
5	A5	124	92.8938	0.196262	0.00380493
5	A5	125	93.16	0.195446	0.00383009
5	A5	126	93.4262	0.194272	0.00384718
5	A5	127	93.6924	0.194268	0.00383471
5	A5	128	93.9586	0.193754	0.00378311
5	A5	129	94.2247	0.192253	0.00369157
5	A5	130	94.4909	0.19089	0.00356647
5	A5	131	94.7571	0.192127	0.00342155
6	A6	1	60.1536	5.6712	0.111581
6	A6	2	60.4198	5.62578	0.11249
6	A6	3	60.686	5.59762	0.113088
6	A6	4	60.9521	5.5754	0.11352
6	A6	5	61.2183	5.52793	0.114117
6	A6	6	61.4845	5.52039	0.115203
6	A6	7	61.7507	5.48734	0.116907
6	A6	8	62.0169	5.42965	0.119066
6	A6	9	62.283	5.42555	0.121286
6	A6	10	62.5492	5.38262	0.123099
6	A6	11	62.8154	5.3371	0.124145
6	A6	12	63.0816	5.29636	0.124287
6	A6	13	63.3478	5.2759	0.12366
6	A6	14	63.6139	5.24068	0.122607
6	A6	15	63.8801	5.19477	0.121583
6	A6	16	64.1463	5.16908	0.121054
6	A6	17	64.4125	5.14089	0.121392
6	A6	18	64.6787	5.10452	0.122793
6	A6	19	64.9449	5.08356	0.125234
6	A6	20	65.211	5.02958	0.128334
6	A6	21	65.4772	5.0042	0.131506
6	A6	22	65.7434	4.97224	0.134517
6	A6	23	66.0096	4.92811	0.136907
6	A6	24	66.2758	4.88346	0.138361
6	A6	25	66.5419	4.83385	0.138802
6	A6	26	66.8081	4.80603	0.138391
6	A6	27	67.0743	4.76497	0.137418
6	A6	28	67.3405	4.73608	0.136168
6	A6	29	67.6067	4.68185	0.13483
6	A6	30	67.8728	4.65385	0.133496
6	A6	31	68.139	4.61776	0.132201
6	A6	32	68.4052	4.57186	0.130971
6	A6	33	68.6714	4.54515	0.129839
6	A6	34	68.9376	4.51576	0.128865
6	A6	35	69.2037	4.46187	0.128148
6	A6	36	69.4699	4.43555	0.127814
6	A6	37	69.7361	4.39979	0.12794
6	A6	38	70.0023	4.37699	0.128466
6	A6	39	70.2685	4.34077	0.129176
6	A6	40	70.5347	4.29468	0.1298
6	A6	41	70.8008	4.25803	0.130204
6	A6	42	71.067	4.21318	0.130504
6	A6	43	71.3332	4.19088	0.131014
6	A6	44	71.5994	4.15385	0.132035
6	A6	45	71.8656	4.12567	0.133627
6	A6	46	72.1317	4.07494	0.135508
6	A6	47	72.3979	4.04366	0.137146
6	A6	48	72.6641	4.00172	0.137981
6	A6	49	72.9303	3.95534	0.137661
6	A6	50	73.1965	3.90835	0.13618
6	A6	51	73.4626	3.87075	0.133869
6	A6	52	73.7288	3.85591	0.131275
6	A6	53	73.995	3.80157	0.128995
6	A6	54	74.2612	3.76925	0.127526
6	A6	55	74.5274	3.73722	0.127123
6	A6	56	74.7935	3.7073	0.127831
6	A6	57	75.0597	3.68977	0.129233
6	A6	58	75.3259	3.6378	0.130812
6	A6	59	75.5921	3.58076	0.13205
6	A6	60	75.8583	3.55944	0.132648
6	A6	61	76.1245	3.51678	0.132582
6	A6	62	76.3906	3.492	0.132003
6	A6	63	76.6568	3.4518	0.131101
6	A6	64	76.923	3.39566	0.130023
6	A6	65	77.1892	3.38192	0.12889
6	A6	66	77.4554	3.33928	0.127863
6	A6	67	77.7215	3.30902	0.127169
6	A6	68	77.9877	3.26112	0.127226
6	A6	69	78.2539	3.24461	0.128562
6	A6	70	78.5201	3.20363	0.131984
6	A6	71	78.7863	3.16492	0.138782
6	A6	72	79.0524	3.14022	0.15095
6	A6	73	79.3186	3.10099	0.17151
6	A6	74	79.5848	3.05467	0.204697
6	A6	75	79.851	3.00747	0.255675
6	A6	76	80.1172	2.97196	0.329404
6	A6	77	80.3833	2.88996	0.428448
6	A6	78	80.6495	2.80913	0.550087
6	A6	79	80.9157	2.66904	0.683894
6	A6	80	81.1819	2.45844	0.811429
6	A6	81	81.4481	2.11268	0.909373
6	A6	82	81.7142	1.55415	0.95588
6	A6	83	81.9804	1.04544	0.937961
6	A6	84	82.2466	0.627284	0.856552
6	A6	85	82.5128	0.362551	0.726649
6	A6	86	82.779	0.265415	0.572294
6	A6	87	83.0452	0.245814	0.418794
6	A6	88	83.3113	0.242577	0.285688
6	A6	89	83.5775	0.240176	0.183121
6	A6	90	83.8437	0.237575	0.110162
6	A6	91	84.1099	0.235268	0.0599552
6	A6	92	84.3761	0.233299	0.0314677
6	A6	93	84.6422	0.232617	0.0167026
6	A6	94	84.9084	0.229945	0.00963473
6	A6	95	85.1746	0.22774	0.0064388
6	A6	96	85.4408	0.228151	0.00501594
6	A6	97	85.707	0.226755	0.00435685
6	A6	98	85.9731	0.225828	0.00403007
6	A6	99	86.2393	0.223319	0.00386546
6	A6	100	86.5055	0.223638	0.00379319
6	A6	101	86.7717	0.221236	0.00377192
6	A6	102	87.0379	0.221414	0.00376119
6	A6	103	87.304	0.218239	0.00371633
6	A6	104	87.5702	0.217923	0.00359887
6	A6	105	87.8364	0.216722	0.00339468
6	A6	106	88.1026	0.215186	0.00312737
6	A6	107	88.3688	0.214315	0.00285579
6	A6	108	88.6349	0.214521	0.00265153
6	A6	109	88.9011	0.214967	0.00256624
6	A6	110	89.1673	0.21282	0.00260511
6	A6	111	89.4335	0.212841	0.00272281
6	A6	112	89.6997	0.210709	0.00284488
6	A6	113	89.9659	0.209687	0.00290225
6	A6	114	90.232	0.208677	0.00286038
6	A6	115	90.4982	0.208508	0.0027284
6	A6	116	90.7644	0.205456	0.0025472
6	A6	117	91.0306	0.208027	0.00236535
6	A6	118	91.2968	0.206716	0.00221863
6	A6	119	91.5629	0.205304	0.00212274
6	A6	120	91.8291	0.203025	0.00207786
6	A6	121	92.0953	0.205152	0.00207551
6	A6	122	92.3615	0.204765	0.00210033
6	A6	123	92.6277	0.202062	0.00213113
6	A6	124	92.8938	0.200847	0.00214732
6	A6	125	93.16	0.201201	0.00214046
6	A6	126	93.4262	0.200837	0.00211947
6	A6	127	93.6924	0.200008	0.00210278
6	A6	128	93.9586	0.199697	0.0021024
6	A6	129	94.2247	0.197945	0.00211523
6	A6	130	94.4909	0.197948	0.00212713
6	A6	131	94.7571	0.196969	0.00212541
7	A7	1	60.1536	5.69247	0.0955898
7	A7	2	60.4198	5.6672	0.0975238
7	A7	3	60.686	5.63438	0.0991056
7	A7	4	60.9521	5.61625	0.100167
7	A7	5	61.2183	5.57808	0.100773
7	A7	6	61.4845	5.5535	0.101221
7	A7	7	61.7507	5.52567	0.101936
7	A7	8	62.0169	5.50043	0.103307
7	A7	9	62.283	5.47186	0.105511
7	A7	10	62.5492	5.45191	0.108402
7	A7	11	62.8154	5.40828	0.111518
7	A7	12	63.0816	5.39302	0.114219
7	A7	13	63.3478	5.34907	0.115936
7	A7	14	63.6139	5.30926	0.116424
7	A7	15	63.8801	5.27001	0.115895
7	A7	16	64.1463	5.24817	0.114934
7	A7	17	64.4125	5.22085	0.114239
7	A7	18	64.6787	5.18916	0.114314
7	A7	19	64.9449	5.15969	0.115274
7	A7	20	65.211	5.13585	0.116873
7	A7	21	65.4772	5.08858	0.118707
7	A7	22	65.7434	5.06162	0.120456
7	A7	23	66.0096	5.02974	0.122054
7	A7	24	66.2758	4.97753	0.123657
7	A7	25	66.5419	4.965	0.125452
7	A7	26	66.8081	4.93474	0.12743
7	A7	27	67.0743	4.88844	0.129293
7	A7	28	67.3405	4.86411	0.130607
7	A7	29	67.6067	4.80846	0.131089
7	A7	30	67.8728	4.7624	0.130819
7	A7	31	68.139	4.73558	0.130203
7	A7	32	68.4052	4.72092	0.129704
7	A7	33	68.6714	4.67788	0.129532
7	A7	34	68.9376	4.62859	0.129543
7	A7	35	69.2037	4.60618	0.129374
7	A7	36	69.4699	4.56209	0.128698
7	A7	37	69.7361	4.51957	0.127434
7	A7	38	70.0023	4.49658	0.125796
7	A7	39	70.2685	4.46099	0.124211
7	A7	40	70.5347	4.41771	0.123173
7	A7	41	70.8008	4.40743	0.123111
7	A7	42	71.067	4.34827	0.124257
7	A7	43	71.3332	4.34538	0.126588
7	A7	44	71.5994	4.29231	0.129824
7	A7	45	71.8656	4.2649	0.133544
7	A7	46	72.1317	4.21762	0.137363
7	A7	47	72.3979	4.17901	0.141129
7	A7	48	72.6641	4.13908	0.145048
7	A7	49	72.9303	4.09849	0.149736
7	A7	50	73.1965	4.06273	0.156295
7	A7	51	73.4626	4.01943	0.166513
7	A7	52	73.7288	3.98746	0.183213
7	A7	53	73.995	3.9095	0.210559
7	A7	54	74.2612	3.88311	0.254021
7	A7	55	74.5274	3.84779	0.319644
7	A7	56	74.7935	3.77967	0.412484
7	A7	57	75.0597	3.7062	0.534391
7	A7	58	75.3259	3.56927	0.681657
7	A7	59	75.5921	3.41512	0.84345
7	A7	60	75.8583	3.15521	1.00201
7	A7	61	76.1245	2.76426	1.13524
7	A7	62	76.3906	2.29598	1.22137
7	A7	63	76.6568	1.76977	1.24439
7	A7	64	76.923	1.35581	1.19829
7	A7	65	77.1892	0.952761	1.08881
7	A7	66	77.4554	0.630722	0.93194
7	A7	67	77.7215	0.415796	0.750011
7	A7	68	77.9877	0.325649	0.566437
7	A7	69	78.2539	0.304917	0.400797
7	A7	70	78.5201	0.299489	0.265524
7	A7	71	78.7863	0.295255	0.164986
7	A7	72	79.0524	0.292264	0.0968445
7	A7	73	79.3186	0.290804	0.0548959
7	A7	74	79.5848	0.287906	0.0311798
7	A7	75	79.851	0.283565	0.0189536
7	A7	76	80.1172	0.281634	0.0132501
7	A7	77	80.3833	0.279183	0.0109222
7	A7	78	80.6495	0.279382	0.0102136
7	A7	79	80.9157	0.274422	0.0102365
7	A7	80	81.1819	0.271063	0.0105634
7	A7	81	81.4481	0.268414	0.0109817
7	A7	82	81.7142	0.266259	0.0113712
7	A7	83	81.9804	0.261744	0.0116527
7	A7	84	82.2466	0.258572	0.0117704
7	A7	85	82.5128	0.254273	0.0116884
7	A7	86	82.779	0.250252	0.0113911
7	A7	87	83.0452	0.249232	0.0108839
7	A7	88	83.3113	0.244831	0.0101923
7	A7	89	83.5775	0.240585	0.00936159
7	A7	90	83.8437	0.239307	0.0084541
7	A7	91	84.1099	0.237829	0.00754159
7	A7	92	84.3761	0.235085	0.00669114
7	A7	93	84.6422	0.23427	0.00595006
7	A7	94	84.9084	0.23284	0.00533819
7	A7	95	85.1746	0.231893	0.00485124
7	A7	96	85.4408	0.229937	0.0044722
7	A7	97	85.707	0.228821	0.00418247
7	A7	98	85.9731	0.227994	0.00396591
7	A7	99	86.2393	0.226773	0.00380637
7	A7	100	86.5055	0.22739	0.00368558
7	A7	101	86.7717	0.223352	0.00358791
7	A7	102	87.0379	0.223027	0.00350845
7	A7	103	87.304	0.221503	0.00345434
7	A7	104	87.5702	0.222664	0.0034327
7	A7	105	87.8364	0.221786	0.00343459
7	A7	106	88.1026	0.218102	0.00343079
7	A7	107	88.3688	0.218333	0.00338725
7	A7	108	88.6349	0.216341	0.00328867
7	A7	109	88.9011	0.216789	0.00314911
7	A7	110	89.1673	0.215393	0.00300074
7	A7	111	89.4335	0.215526	0.00287113
7	A7	112	89.6997	0.213422	0.00276818
7	A7	113	89.9659	0.213308	0.0026828
7	A7	114	90.232	0.212146	0.00260357
7	A7	115	90.4982	0.210996	0.00252912
7	A7	116	90.7644	0.211767	0.00246906
7	A7	117	91.0306	0.209966	0.00243516
7	A7	118	91.2968	0.209846	0.00243155
7	A7	119	91.5629	0.208542	0.00245176
7	A7	120	91.8291	0.208213	0.0024821
7	A7	121	92.0953	0.207102	0.00250767
7	A7	122	92.3615	0.20663	0.00251567
7	A7	123	92.6277	0.205738	0.00249705
7	A7	124	92.8938	0.204378	0.00244778
7	A7	125	93.16	0.204389	0.00237098
7	A7	126	93.4262	0.202764	0.00227744
7	A7	127	93.6924	0.20357	0.00218292
7	A7	128	93.9586	0.20209	0.00210231
7	A7	129	94.2247	0.201508	0.00204452
7	A7	130	94.4909	0.200923	0.00201085
7	A7	131	94.7571	0.201165	0.00199632
8	A8	1	60.1536	5.01803	0.104436
8	A8	2	60.4198	4.99236	0.105766
8	A8	3	60.686	4.95738	0.106912
8	A8	4	60.9521	4.91585	0.107867
8	A8	5	61.2183	4.9119	0.108745
8	A8	6	61.4845	4.87468	0.10963
8	A8	7	61.7507	4.84826	0.110491
8	A8	8	62.0169	4.80244	0.111194
8	A8	9	62.283	4.77853	0.111645
8	A8	10	62.5492	4.76178	0.111907
8	A8	11	62.8154	4.69936	0.112196
8	A8	12	63.0816	4.68901	0.11272
8	A8	13	63.3478	4.66678	0.113489
8	A8	14	63.6139	4.63717	0.114236
8	A8	15	63.8801	4.60139	0.114551
8	A8	16	64.1463	4.54554	0.114153
8	A8	17	64.4125	4.52377	0.113097
8	A8	18	64.6787	4.50521	0.111798
8	A8	19	64.9449	4.47795	0.110861
8	A8	20	65.211	4.43292	0.110848
8	A8	21	65.4772	4.4071	0.112094
8	A8	22	65.7434	4.39467	0.114618
8	A8	23	66.0096	4.362	0.118121
8	A8	24	66.2758	4.31919	0.121862
8	A8	25	66.5419	4.27617	0.124877
8	A8	26	66.8081	4.26011	0.127376
8	A8	27	67.0743	4.22143	0.129124
8	A8	28	67.3405	4.15468	0.13008
8	A8	29	67.6067	4.14566	0.130357
8	A8	30	67.8728	4.09925	0.130127
8	A8	31	68.139	4.06879	0.129547
8	A8	32	68.4052	4.02613	0.128724
8	A8	33	68.6714	3.99515	0.127764
8	A8	34	68.9376	3.94985	0.126829
8	A8	35	69.2037	3.9251	0.12614
8	A8	36	69.4699	3.88459	0.1259
8	A8	37	69.7361	3.86259	0.126179
8	A8	38	70.0023	3.83343	0.126861
8	A8	39	70.2685	3.78281	0.12769
8	A8	40	70.5347	3.74683	0.128408
8	A8	41	70.8008	3.71785	0.128886
8	A8	42	71.067	3.6839	0.129171
8	A8	43	71.3332	3.63694	0.129431
8	A8	44	71.5994	3.60423	0.129843
8	A8	45	71.8656	3.58154	0.130514
8	A8	46	72.1317	3.54117	0.131483
8	A8	47	72.3979	3.49712	0.132811
8	A8	48	72.6641	3.44824	0.134677
8	A8	49	72.9303	3.42443	0.137381
8	A8	50	73.1965	3.39527	0.141211
8	A8	51	73.4626	3.35272	0.146272
8	A8	52	73.7288	3.30926	0.152375
8	A8	53	73.995	3.25898	0.159067
8	A8	54	74.2612	3.22107	0.165744
8	A8	55	74.5274	3.15443	0.171784
8	A8	56	74.7935	3.1088	0.17662
8	A8	57	75.0597	3.04999	0.179763
8	A8	58	75.3259	2.99638	0.180823
8	A8	59	75.5921	2.93249	0.179557
8	A8	60	75.8583	2.87336	0.175952
8	A8	61	76.1245	2.82407	0.170289
8	A8	62	76.3906	2.77242	0.163151
8	A8	63	76.6568	2.72667	0.155329
8	A8	64	76.923	2.67903	0.14765
8	A8	65	77.1892	2.65577	0.140762
8	A8	66	77.4554	2.62621	0.134998
8	A8	67	77.7215	2.5819	0.130371
8	A8	68	77.9877	2.54167	0.126715
8	A8	69	78.2539	2.51427	0.123879
8	A8	70	78.5201	2.47706	0.121865
8	A8	71	78.7863	2.44987	0.120842
8	A8	72	79.0524	2.43047	0.121359
8	A8	73	79.3186	2.38075	0.123992
8	A8	74	79.5848	2.35264	0.1299
8	A8	75	79.851	2.32983	0.140794
8	A8	76	80.1172	2.29503	0.159098
8	A8	77	80.3833	2.25646	0.187845
8	A8	78	80.6495	2.20768	0.230143
8	A8	79	80.9157	2.16384	0.288063
8	A8	80	81.1819	2.10527	0.360989
8	A8	81	81.4481	2.00988	0.443937
8	A8	82	81.7142	1.84604	0.526742
8	A8	83	81.9804	1.64908	0.595128
8	A8	84	82.2466	1.34352	0.634062
8	A8	85	82.5128	0.935707	0.632596
8	A8	86	82.779	0.543738	0.588181
8	A8	87	83.0452	0.323412	0.508223
8	A8	88	83.3113	0.27191	0.407808
8	A8	89	83.5775	0.263544	0.304578
8	A8	90	83.8437	0.261256	0.213237
8	A8	91	84.1099	0.257952	0.142125
8	A8	92	84.3761	0.256573	0.0853721
8	A8	93	84.6422	0.253695	0.0466597
8	A8	94	84.9084	0.254529	0.0250146
8	A8	95	85.1746	0.251094	0.0140498
8	A8	96	85.4408	0.250049	0.00894319
8	A8	97	85.707	0.246946	0.00666171
8	A8	98	85.9731	0.247667	0.00558084
8	A8	99	86.2393	0.243791	0.0049665
8	A8	100	86.5055	0.243925	0.00455578
8	A8	101	86.7717	0.243432	0.00428995
8	A8	102	87.0379	0.241588	0.00417081
8	A8	103	87.304	0.240433	0.00419548
8	A8	104	87.5702	0.241019	0.00433491
8	A8	105	87.8364	0.23864	0.00453493
8	A8	106	88.1026	0.236162	0.004729
8	A8	107	88.3688	0.236947	0.00485581
8	A8	108	88.6349	0.233105	0.00487633
8	A8	109	88.9011	0.232955	0.00478435
8	A8	110	89.1673	0.230933	0.00460542
8	A8	111	89.4335	0.230753	0.00438473
8	A8	112	89.6997	0.230057	0.00416842
8	A8	113	89.9659	0.227577	0.00398704
8	A8	114	90.232	0.228361	0.00384755
8	A8	115	90.4982	0.226685	0.00373662
8	A8	116	90.7644	0.224615	0.00363289
8	A8	117	91.0306	0.225696	0.00352252
8	A8	118	91.2968	0.222384	0.00341007
8	A8	119	91.5629	0.223189	0.00331765
8	A8	120	91.8291	0.22247	0.00327024
8	A8	121	92.0953	0.222252	0.00327585
8	A8	122	92.3615	0.22043	0.00331544
8	A8	123	92.6277	0.219513	0.00335249
8	A8	124	92.8938	0.217878	0.00335676
8	A8	125	93.16	0.216823	0.0033252
8	A8	126	93.4262	0.217298	0.00328256
8	A8	127	93.6924	0.216966	0.0032615
8	A8	128	93.9586	0.214897	0.0032775
8	A8	129	94.2247	0.214628	0.00331858
8	A8	130	94.4909	0.213139	0.00335573
8	A8	131	94.7571	0.212123	0.00336402
9	A9	1	60.1536	5.20179	0.114927
9	A9	2	60.4198	5.16679	0.115219
9	A9	3	60.686	5.12101	0.115693
9	A9	4	60.9521	5.12631	0.116548
9	A9	5	61.2183	5.07443	0.117875
9	A9	6	61.4845	5.05603	0.119522
9	A9	7	61.7507	5.01359	0.121127
9	A9	8	62.0169	4.97719	0.122298
9	A9	9	62.283	4.94869	0.122855
9	A9	10	62.5492	4.89157	0.12293
9	A9	11	62.8154	4.88205	0.122864
9	A9	12	63.0816	4.8431	0.12296
9	A9	13	63.3478	4.81604	0.123275
9	A9	14	63.6139	4.78291	0.12362
9	A9	15	63.8801	4.73936	0.123772
9	A9	16	64.1463	4.70267	0.123749
9	A9	17	64.4125	4.66578	0.123921
9	A9	18	64.6787	4.63706	0.124814
9	A9	19	64.9449	4.60921	0.126741
9	A9	20	65.211	4.59554	0.129596
9	A9	21	65.4772	4.5407	0.13264
9	A9	22	65.7434	4.50388	0.134975
9	A9	23	66.0096	4.44265	0.136125
9	A9	24	66.2758	4.4123	0.136247
9	A9	25	66.5419	4.39367	0.135991
9	A9	26	66.8081	4.35226	0.136085
9	A9	27	67.0743	4.31187	0.136931
9	A9	28	67.3405	4.27999	0.138432
9	A9	29	67.6067	4.24415	0.140106
9	A9	30	67.8728	4.20531	0.141375
9	A9	31	68.139	4.14925	0.141849
9	A9	32	68.4052	4.10952	0.141473
9	A9	33	68.6714	4.0836	0.14046
9	A9	34	68.9376	4.04675	0.139128
9	A9	35	69.2037	4.00566	0.137746
9	A9	36	69.4699	3.9634	0.136515
9	A9	37	69.7361	3.93107	0.135607
9	A9	38	70.0023	3.89218	0.135183
9	A9	39	70.2685	3.85588	0.135314
9	A9	40	70.5347	3.83626	0.135869
9	A9	41	70.8008	3.78964	0.136519
9	A9	42	71.067	3.75061	0.136904
9	A9	43	71.3332	3.70187	0.136851
9	A9	44	71.5994	3.66525	0.136489
9	A9	45	71.8656	3.63832	0.136144
9	A9	46	72.1317	3.60129	0.136095
9	A9	47	72.3979	3.57049	0.136378
9	A9	48	72.6641	3.52034	0.136794
9	A9	49	72.9303	3.48656	0.137085
9	A9	50	73.1965	3.44016	0.137134
9	A9	51	73.4626	3.41133	0.137057
9	A9	52	73.7288	3.37991	0.137127
9	A9	53	73.995	3.32845	0.137607
9	A9	54	74.2612	3.29857	0.138568
9	A9	55	74.5274	3.2698	0.139784
9	A9	56	74.7935	3.22394	0.140776
9	A9	57	75.0597	3.19292	0.141007
9	A9	58	75.3259	3.12857	0.140169
9	A9	59	75.5921	3.09918	0.138401
9	A9	60	75.8583	3.0581	0.136295
9	A9	61	76.1245	3.0407	0.134679
9	A9	62	76.3906	2.99568	0.134342
9	A9	63	76.6568	2.96359	0.135889
9	A9	64	76.923	2.92896	0.139816
9	A9	65	77.1892	2.88806	0.14678
9	A9	66	77.4554	2.85488	0.157924
9	A9	67	77.7215	2.81283	0.175133
9	A9	68	77.9877	2.76903	0.201139
9	A9	69	78.2539	2.72724	0.239343
9	A9	70	78.5201	2.68099	0.293215
9	A9	71	78.7863	2.60663	0.365164
9	A9	72	79.0524	2.53054	0.45494
9	A9	73	79.3186	2.4414	0.558033
9	A9	74	79.5848	2.28797	0.664877
9	A9	75	79.851	2.0828	0.761636
9	A9	76	80.1172	1.76172	0.832848
9	A9	77	80.3833	1.43754	0.865252
9	A9	78	80.6495	1.12914	0.851481
9	A9	79	80.9157	0.840934	0.792198
9	A9	80	81.1819	0.609453	0.695929
9	A9	81	81.4481	0.451847	0.576729
9	A9	82	81.7142	0.363356	0.450593
9	A9	83	81.9804	0.321249	0.331831
9	A9	84	82.2466	0.300982	0.230479
9	A9	85	82.5128	0.293626	0.151303
9	A9	86	82.779	0.285858	0.0960561
9	A9	87	83.0452	0.284655	0.060102
9	A9	88	83.3113	0.278542	0.0378693
9	A9	89	83.5775	0.274412	0.0250211
9	A9	90	83.8437	0.273117	0.0180074
9	A9	91	84.1099	0.269157	0.0143026
9	A9	92	84.3761	0.267082	0.0123015
9	A9	93	84.6422	0.262659	0.011084
9	A9	94	84.9084	0.258688	0.0101845
9	A9	95	85.1746	0.257595	0.00941344
9	A9	96	85.4408	0.255286	0.00872838
9	A9	97	85.707	0.253813	0.00814382
9	A9	98	85.9731	0.251586	0.00767504
9	A9	99	86.2393	0.249888	0.00731534
9	A9	100	86.5055	0.248039	0.00704032
9	A9	101	86.7717	0.244815	0.00682514
9	A9	102	87.0379	0.243515	0.00665827
9	A9	103	87.304	0.241253	0.00654203
9	A9	104	87.5702	0.240783	0.00647773
9	A9	105	87.8364	0.239923	0.00644795
9	A9	106	88.1026	0.23624	0.00641116
9	A9	107	88.3688	0.235395	0.00631628
9	A9	108	88.6349	0.232255	0.00613102
9	A9	109	88.9011	0.231284	0.00586221
9	A9	110	89.1673	0.230637	0.00555369
9	A9	111	89.4335	0.229628	0.00526122
9	A9	112	89.6997	0.227754	0.00502285
9	A9	113	89.9659	0.22746	0.00484475
9	A9	114	90.232	0.225493	0.00470835
9	A9	115	90.4982	0.223315	0.00458968
9	A9	116	90.7644	0.223203	0.00447446
9	A9	117	91.0306	0.223497	0.00435974
9	A9	118	91.2968	0.220423	0.00424746
9	A9	119	91.5629	0.219727	0.00413947
9	A9	120	91.8291	0.219053	0.00403742
9	A9	121	92.0953	0.217999	0.00394358
9	A9	122	92.3615	0.217098	0.00385755
9	A9	123	92.6277	0.21685	0.00377171
9	A9	124	92.8938	0.214583	0.00367182
9	A9	125	93.16	0.213055	0.00354461
9	A9	126	93.4262	0.213506	0.00338597
9	A9	127	93.6924	0.213455	0.00320239
9	A9	128	93.9586	0.21138	0.00300607
9	A9	129	94.2247	0.210405	0.00280971
9	A9	130	94.4909	0.210249	0.00262453
9	A9	131	94.7571	0.211219	0.00245956
10	A10	1	60.1536	5.55112	0.12636
10	A10	2	60.4198	5.54159	0.128241
10	A10	3	60.686	5.50866	0.130229
10	A10	4	60.9521	5.45894	0.132041
10	A10	5	61.2183	5.42168	0.133517
10	A10	6	61.4845	5.40184	0.134626
10	A10	7	61.7507	5.3583	0.135393
10	A10	8	62.0169	5.32745	0.135679
10	A10	9	62.283	5.27532	0.135704
10	A10	10	62.5492	5.25273	0.135555
10	A10	11	62.8154	5.21735	0.13516
10	A10	12	63.0816	5.16363	0.134931
10	A10	13	63.3478	5.15019	0.135254
10	A10	14	63.6139	5.1074	0.13597
10	A10	15	63.8801	5.07965	0.13696
10	A10	16	64.1463	5.03969	0.138202
10	A10	17	64.4125	5.00074	0.139466
10	A10	18	64.6787	4.95652	0.14053
10	A10	19	64.9449	4.91769	0.141257
10	A10	20	65.211	4.89427	0.141626
10	A10	21	65.4772	4.8261	0.141742
10	A10	22	65.7434	4.8058	0.141805
10	A10	23	66.0096	4.76613	0.142058
10	A10	24	66.2758	4.72065	0.142691
10	A10	25	66.5419	4.69784	0.14375
10	A10	26	66.8081	4.6441	0.145079
10	A10	27	67.0743	4.62425	0.14635
10	A10	28	67.3405	4.56444	0.147189
10	A10	29	67.6067	4.51547	0.147352
10	A10	30	67.8728	4.46664	0.146842
10	A10	31	68.139	4.43582	0.145904
10	A10	32	68.4052	4.39352	0.144894
10	A10	33	68.6714	4.36097	0.144103
10	A10	34	68.9376	4.31881	0.143642
10	A10	35	69.2037	4.27878	0.143434
10	A10	36	69.4699	4.2459	0.143292
10	A10	37	69.7361	4.18556	0.143032
10	A10	38	70.0023	4.16797	0.142552
10	A10	39	70.2685	4.12024	0.141856
10	A10	40	70.5347	4.07364	0.141041
10	A10	41	70.8008	4.04783	0.140238
10	A10	42	71.067	4.00591	0.139563
10	A10	43	71.3332	3.97075	0.13908
10	A10	44	71.5994	3.93481	0.138793
10	A10	45	71.8656	3.90235	0.138691
10	A10	46	72.1317	3.84191	0.138782
10	A10	47	72.3979	3.82573	0.139111
10	A10	48	72.6641	3.78717	0.139713
10	A10	49	72.9303	3.74386	0.140569
10	A10	50	73.1965	3.71441	0.141566
10	A10	51	73.4626	3.66361	0.142523
10	A10	52	73.7288	3.62505	0.143239
10	A10	53	73.995	3.59415	0.143555
10	A10	54	74.2612	3.53778	0.143392
10	A10	55	74.5274	3.50294	0.142759
10	A10	56	74.7935	3.46049	0.141734
10	A10	57	75.0597	3.43808	0.14045
10	A10	58	75.3259	3.3776	0.139063
10	A10	59	75.5921	3.34686	0.137729
10	A10	60	75.8583	3.31924	0.136569
10	A10	61	76.1245	3.28816	0.135648
10	A10	62	76.3906	3.2493	0.134495
10	A10	63	76.6568	3.20136	0.133681
10	A10	64	76.923	3.17019	0.133277
10	A10	65	77.1892	3.15447	0.133208
10	A10	66	77.4554	3.10995	0.133314
10	A10	67	77.7215	3.07127	0.133362
10	A10	68	77.9877	3.03555	0.133148
10	A10	69	78.2539	2.99457	0.13262
10	A10	70	78.5201	2.96544	0.131914
10	A10	71	78.7863	2.93717	0.131275
10	A10	72	79.0524	2.89296	0.130921
10	A10	73	79.3186	2.87309	0.130936
10	A10	74	79.5848	2.82584	0.13126
10	A10	75	79.851	2.79038	0.131722
10	A10	76	80.1172	2.76935	0.132099
10	A10	77	80.3833	2.72483	0.132184
10	A10	78	80.6495	2.68585	0.131865
10	A10	79	80.9157	2.65508	0.131201
10	A10	80	81.1819	2.61147	0.130422
10	A10	81	81.4481	2.58737	0.129834
10	A10	82	81.7142	2.55971	0.129665
10	A10	83	81.9804	2.51963	0.129962
10	A10	84	82.2466	2.48643	0.130579
10	A10	85	82.5128	2.45281	0.131288
10	A10	86	82.779	2.40841	0.131896
10	A10	87	83.0452	2.38265	0.132301
10	A10	88	83.3113	2.35005	0.132471
10	A10	89	83.5775	2.31298	0.132415
10	A10	90	83.8437	2.26807	0.132178
10	A10	91	84.1099	2.23724	0.13185
10	A10	92	84.3761	2.21295	0.131577
10	A10	93	84.6422	2.16784	0.131523
10	A10	94	84.9084	2.13416	0.131843
10	A10	95	85.1746	2.10225	0.132694
10	A10	96	85.4408	2.07294	0.134366
10	A10	97	85.707	2.03032	0.136615
10	A10	98	85.9731	1.99853	0.139966
10	A10	99	86.2393	1.95604	0.146466
10	A10	100	86.5055	1.91472	0.158369
10	A10	101	86.7717	1.88019	0.178421
10	A10	102	87.0379	1.83428	0.209109
10	A10	103	87.304	1.77248	0.251397
10	A10	104	87.5702	1.68795	0.303215
10	A10	105	87.8364	1.56155	0.358378
10	A10	106	88.1026	1.35792	0.4069
10	A10	107	88.3688	1.01079	0.437319
10	A10	108	88.6349	0.578311	0.440606
10	A10	109	88.9011	0.297082	0.413948
10	A10	110	89.1673	0.24714	0.362291
10	A10	111	89.4335	0.240523	0.29659
10	A10	112	89.6997	0.238306	0.229629
10	A10	113	89.9659	0.238924	0.171677
10	A10	114	90.232	0.236909	0.121433
10	A10	115	90.4982	0.235979	0.066999
10	A10	116	90.7644	0.234682	0.0349163
10	A10	117	91.0306	0.232001	0.0180408
10	A10	118	91.2968	0.232653	0.010055
10	A10	119	91.5629	0.228894	0.00657901
10	A10	120	91.8291	0.230087	0.00509711
10	A10	121	92.0953	0.228106	0.00439744
10	A10	122	92.3615	0.226544	0.0040022
10	A10	123	92.6277	0.226566	0.00377034
10	A10	124	92.8938	0.22667	0.0036722
10	A10	125	93.16	0.225973	0.0036824
10	A10	126	93.4262	0.22393	0.00374697
10	A10	127	93.6924	0.222615	0.0037957
10	A10	128	93.9586	0.220352	0.00377414
10	A10	129	94.2247	0.222027	0.00366694
10	A10	130	94.4909	0.220115	0.00349678
10	A10	131	94.7571	0.219511	0.0033035
11	A11	1	60.1536	5.47308	0.106177
11	A11	2	60.4198	5.45222	0.108095
11	A11	3	60.686	5.41943	0.10992
11	A11	4	60.9521	5.383	0.11152
11	A11	5	61.2183	5.35831	0.112854
11	A11	6	61.4845	5.33129	0.113956
11	A11	7	61.7507	5.28933	0.11492
11	A11	8	62.0169	5.26374	0.115906
11	A11	9	62.283	5.2232	0.117144
11	A11	10	62.5492	5.1891	0.118855
11	A11	11	62.8154	5.17151	0.121099
11	A11	12	63.0816	5.13134	0.123639
11	A11	13	63.3478	5.11491	0.125569
11	A11	14	63.6139	5.03992	0.126696
11	A11	15	63.8801	5.0261	0.126912
11	A11	16	64.1463	4.97859	0.126298
11	A11	17	64.4125	4.94057	0.125281
11	A11	18	64.6787	4.91199	0.124436
11	A11	19	64.9449	4.87606	0.124162
11	A11	20	65.211	4.86887	0.124701
11	A11	21	65.4772	4.80905	0.125677
11	A11	22	65.7434	4.78395	0.126739
11	A11	23	66.0096	4.73677	0.127601
11	A11	24	66.2758	4.68855	0.128237
11	A11	25	66.5419	4.67594	0.128844
11	A11	26	66.8081	4.63552	0.129647
11	A11	27	67.0743	4.60559	0.130717
11	A11	28	67.3405	4.55934	0.13192
11	A11	29	67.6067	4.51578	0.133004
11	A11	30	67.8728	4.48879	0.133738
11	A11	31	68.139	4.44038	0.134011
11	A11	32	68.4052	4.40562	0.133848
11	A11	33	68.6714	4.35836	0.133352
11	A11	34	68.9376	4.33212	0.132646
11	A11	35	69.2037	4.29492	0.131826
11	A11	36	69.4699	4.25318	0.130981
11	A11	37	69.7361	4.21581	0.130227
11	A11	38	70.0023	4.17372	0.129719
11	A11	39	70.2685	4.14671	0.129575
11	A11	40	70.5347	4.12031	0.129778
11	A11	41	70.8008	4.07876	0.130114
11	A11	42	71.067	4.04003	0.130246
11	A11	43	71.3332	3.99489	0.129894
11	A11	44	71.5994	3.95795	0.129015
11	A11	45	71.8656	3.92455	0.127873
11	A11	46	72.1317	3.88175	0.126932
11	A11	47	72.3979	3.85422	0.126633
11	A11	48	72.6641	3.83209	0.127171
11	A11	49	72.9303	3.79661	0.128404
11	A11	50	73.1965	3.73956	0.129931
11	A11	51	73.4626	3.72016	0.131285
11	A11	52	73.7288	3.66886	0.132135
11	A11	53	73.995	3.63018	0.132365
11	A11	54	74.2612	3.59039	0.132037
11	A11	55	74.5274	3.56699	0.131274
11	A11	56	74.7935	3.52507	0.130167
11	A11	57	75.0597	3.47417	0.128768
11	A11	58	75.3259	3.44671	0.127139
11	A11	59	75.5921	3.41898	0.125407
11	A11	60	75.8583	3.37203	0.1236
11	A11	61	76.1245	3.34483	0.121912
11	A11	62	76.3906	3.31574	0.120916
11	A11	63	76.6568	3.27736	0.12068
11	A11	64	76.923	3.25407	0.121035
11	A11	65	77.1892	3.21911	0.12162
11	A11	66	77.4554	3.17855	0.122029
11	A11	67	77.7215	3.14024	0.122007
11	A11	68	77.9877	3.11125	0.121567
11	A11	69	78.2539	3.06636	0.120951
11	A11	70	78.5201	3.04763	0.120455
11	A11	71	78.7863	3.02307	0.12025
11	A11	72	79.0524	2.97744	0.120329
11	A11	73	79.3186	2.94103	0.120639
11	A11	74	79.5848	2.90358	0.121289
11	A11	75	79.851	2.88404	0.122748
11	A11	76	80.1172	2.84022	0.125591
11	A11	77	80.3833	2.81473	0.130602
11	A11	78	80.6495	2.77825	0.139975
11	A11	79	80.9157	2.74242	0.156313
11	A11	80	81.1819	2.71047	0.18306
11	A11	81	81.4481	2.66488	0.224157
11	A11	82	81.7142	2.62616	0.283031
11	A11	83	81.9804	2.54884	0.360849
11	A11	84	82.2466	2.475	0.454383
11	A11	85	82.5128	2.3379	0.554459
11	A11	86	82.779	2.14044	0.646212
11	A11	87	83.0452	1.7733	0.711983
11	A11	88	83.3113	1.32423	0.736403
11	A11	89	83.5775	0.865732	0.711791
11	A11	90	83.8437	0.506274	0.641314
11	A11	91	84.1099	0.332265	0.538216
11	A11	92	84.3761	0.279866	0.42134
11	A11	93	84.6422	0.265107	0.309112
11	A11	94	84.9084	0.258072	0.214646
11	A11	95	85.1746	0.252858	0.143744
11	A11	96	85.4408	0.250642	0.0869376
11	A11	97	85.707	0.247715	0.0483812
11	A11	98	85.9731	0.244143	0.0267618
11	A11	99	86.2393	0.245149	0.0156069
11	A11	100	86.5055	0.240044	0.010272
11	A11	101	86.7717	0.239316	0.00789832
11	A11	102	87.0379	0.237845	0.00692698
11	A11	103	87.304	0.235283	0.00657897
11	A11	104	87.5702	0.232918	0.00647791
11	A11	105	87.8364	0.232059	0.00643401
11	A11	106	88.1026	0.229017	0.00634164
11	A11	107	88.3688	0.227857	0.00614139
11	A11	108	88.6349	0.225247	0.00581321
11	A11	109	88.9011	0.222695	0.00537835
11	A11	110	89.1673	0.222242	0.0048942
11	A11	111	89.4335	0.222032	0.00443473
11	A11	112	89.6997	0.220709	0.00406197
11	A11	113	89.9659	0.219999	0.00380579
11	A11	114	90.232	0.21734	0.00366134
11	A11	115	90.4982	0.217008	0.00360066
11	A11	116	90.7644	0.217183	0.00358556
11	A11	117	91.0306	0.215151	0.00357398
11	A11	118	91.2968	0.213554	0.00352594
11	A11	119	91.5629	0.212327	0.00341494
11	A11	120	91.8291	0.211528	0.0032431
11	A11	121	92.0953	0.209652	0.00304739
11	A11	122	92.3615	0.210504	0.0028861
11	A11	123	92.6277	0.209849	0.00280989
11	A11	124	92.8938	0.208281	0.00283363
11	A11	125	93.16	0.207737	0.0029273
11	A11	126	93.4262	0.206976	0.00303257
11	A11	127	93.6924	0.203539	0.00309432
11	A11	128	93.9586	0.203859	0.00308665
11	A11	129	94.2247	0.203716	0.00301839
11	A11	130	94.4909	0.203187	0.00291849
11	A11	131	94.7571	0.200794	0.00281525
12	A12	1	60.1536	5.61251	0.123112
12	A12	2	60.4198	5.57167	0.125162
12	A12	3	60.686	5.54771	0.127025
12	A12	4	60.9521	5.50564	0.12839
12	A12	5	61.2183	5.4905	0.129152
12	A12	6	61.4845	5.41526	0.129494
12	A12	7	61.7507	5.38962	0.129803
12	A12	8	62.0169	5.38394	0.130456
12	A12	9	62.283	5.33361	0.131604
12	A12	10	62.5492	5.29017	0.133087
12	A12	11	62.8154	5.26865	0.134434
12	A12	12	63.0816	5.20753	0.135386
12	A12	13	63.3478	5.18944	0.135894
12	A12	14	63.6139	5.13574	0.136016
12	A12	15	63.8801	5.11327	0.13592
12	A12	16	64.1463	5.06629	0.135777
12	A12	17	64.4125	5.03093	0.135675
12	A12	18	64.6787	5.00148	0.135613
12	A12	19	64.9449	4.95781	0.135558
12	A12	20	65.211	4.9169	0.135546
12	A12	21	65.4772	4.883	0.135756
12	A12	22	65.7434	4.84569	0.13649
12	A12	23	66.0096	4.80489	0.138044
12	A12	24	66.2758	4.77985	0.140504
12	A12	25	66.5419	4.7437	0.143578
12	A12	26	66.8081	4.69541	0.1466
12	A12	27	67.0743	4.66304	0.148749
12	A12	28	67.3405	4.61143	0.149406
12	A12	29	67.6067	4.53472	0.148473
12	A12	30	67.8728	4.52318	0.14643
12	A12	31	68.139	4.47646	0.144115
12	A12	32	68.4052	4.4415	0.142309
12	A12	33	68.6714	4.42129	0.141417
12	A12	34	68.9376	4.36098	0.14136
12	A12	35	69.2037	4.333	0.141733
12	A12	36	69.4699	4.28546	0.14205
12	A12	37	69.7361	4.2471	0.14195
12	A12	38	70.0023	4.21248	0.141286
12	A12	39	70.2685	4.16629	0.140119
12	A12	40	70.5347	4.13547	0.138653
12	A12	41	70.8008	4.07951	0.137145
12	A12	42	71.067	4.06809	0.135812
12	A12	43	71.3332	4.02363	0.134767
12	A12	44	71.5994	3.98662	0.134032
12	A12	45	71.8656	3.94141	0.13357
12	A12	46	72.1317	3.90927	0.133404
12	A12	47	72.3979	3.87594	0.133622
12	A12	48	72.6641	3.841	0.134163
12	A12	49	72.9303	3.80771	0.134979
12	A12	50	73.1965	3.75949	0.135954
12	A12	51	73.4626	3.72064	0.136924
12	A12	52	73.7288	3.69234	0.137713
12	A12	53	73.995	3.66029	0.138161
12	A12	54	74.2612	3.60003	0.138161
12	A12	55	74.5274	3.57238	0.137706
12	A12	56	74.7935	3.52494	0.13692
12	A12	57	75.0597	3.50396	0.13602
12	A12	58	75.3259	3.45694	0.135212
12	A12	59	75.5921	3.4227	0.134592
12	A12	60	75.8583	3.38562	0.134098
12	A12	61	76.1245	3.35621	0.13352
12	A12	62	76.3906	3.31381	0.132593
12	A12	63	76.6568	3.26915	0.131299
12	A12	64	76.923	3.2367	0.12977
12	A12	65	77.1892	3.20375	0.128309
12	A12	66	77.4554	3.17372	0.127224
12	A12	67	77.7215	3.14208	0.12667
12	A12	68	77.9877	3.10956	0.126575
12	A12	69	78.2539	3.06028	0.126696
12	A12	70	78.5201	3.03989	0.126754
12	A12	71	78.7863	3.00051	0.12658
12	A12	72	79.0524	2.9601	0.126206
12	A12	73	79.3186	2.93204	0.125926
12	A12	74	79.5848	2.89001	0.126319
12	A12	75	79.851	2.86551	0.128275
12	A12	76	80.1172	2.83314	0.133048
12	A12	77	80.3833	2.79272	0.14117
12	A12	78	80.6495	2.76436	0.155166
12	A12	79	80.9157	2.7361	0.177905
12	A12	80	81.1819	2.68161	0.212922
12	A12	81	81.4481	2.63532	0.26407
12	A12	82	81.7142	2.58149	0.334343
12	A12	83	81.9804	2.50738	0.423882
12	A12	84	82.2466	2.40199	0.527736
12	A12	85	82.5128	2.26823	0.634527
12	A12	86	82.779	2.04276	0.727377
12	A12	87	83.0452	1.64415	0.787683
12	A12	88	83.3113	1.19681	0.800804
12	A12	89	83.5775	0.798832	0.761347
12	A12	90	83.8437	0.502665	0.675465
12	A12	91	84.1099	0.350131	0.558946
12	A12	92	84.3761	0.292579	0.431972
12	A12	93	84.6422	0.274904	0.313007
12	A12	94	84.9084	0.267321	0.214385
12	A12	95	85.1746	0.261979	0.140921
12	A12	96	85.4408	0.25679	0.0844834
12	A12	97	85.707	0.253153	0.0488051
12	A12	98	85.9731	0.250566	0.0283363
12	A12	99	86.2393	0.248385	0.0172993
12	A12	100	86.5055	0.246117	0.0115896
12	A12	101	86.7717	0.244519	0.00869095
12	A12	102	87.0379	0.243393	0.00723067
12	A12	103	87.304	0.241604	0.00651565
12	A12	104	87.5702	0.239958	0.00619598
12	A12	105	87.8364	0.240203	0.00607297
12	A12	106	88.1026	0.237504	0.00601564
12	A12	107	88.3688	0.234242	0.00593907
12	A12	108	88.6349	0.233143	0.00580621
12	A12	109	88.9011	0.233965	0.0056252
12	A12	110	89.1673	0.230666	0.00543216
12	A12	111	89.4335	0.2309	0.00526571
12	A12	112	89.6997	0.228284	0.00514849
12	A12	113	89.9659	0.228132	0.00508107
12	A12	114	90.232	0.226633	0.0050467
12	A12	115	90.4982	0.225423	0.00501812
12	A12	116	90.7644	0.223404	0.00496502
12	A12	117	91.0306	0.222728	0.00486104
12	A12	118	91.2968	0.221772	0.00469181
12	A12	119	91.5629	0.21989	0.00446163
12	A12	120	91.8291	0.219303	0.00419468
12	A12	121	92.0953	0.217846	0.00392766
12	A12	122	92.3615	0.218661	0.00369601
12	A12	123	92.6277	0.217834	0.00352189
12	A12	124	92.8938	0.215308	0.00341095
12	A12	125	93.16	0.21455	0.00335786
12	A12	126	93.4262	0.215843	0.00335085
12	A12	127	93.6924	0.21481	0.00337037
12	A12	128	93.9586	0.213225	0.00338598
12	A12	129	94.2247	0.211068	0.00336191
12	A12	130	94.4909	0.21177	0.00327273
12	A12	131	94.7571	0.210307	0.00311771
13	A13	1	60.1536	5.20645	0.107396
13	A13	2	60.4198	5.1663	0.108593
13	A13	3	60.686	5.1497	0.109555
13	A13	4	60.9521	5.10516	0.110121
13	A13	5	61.2183	5.07988	0.110318
13	A13	6	61.4845	5.05006	0.11031
13	A13	7	61.7507	5.01727	0.110276
13	A13	8	62.0169	4.99272	0.110298
13	A13	9	62.283	4.95604	0.110357
13	A13	10	62.5492	4.9285	0.110406
13	A13	11	62.8154	4.88879	0.110461
13	A13	12	63.0816	4.86091	0.110613
13	A13	13	63.3478	4.84025	0.110955
13	A13	14	63.6139	4.80088	0.111507
13	A13	15	63.8801	4.78041	0.11219
13	A13	16	64.1463	4.73622	0.112909
13	A13	17	64.4125	4.69973	0.113638
13	A13	18	64.6787	4.68472	0.114465
13	A13	19	64.9449	4.63964	0.115513
13	A13	20	65.211	4.61659	0.116829
13	A13	21	65.4772	4.58028	0.118293
13	A13	22	65.7434	4.54671	0.119646
13	A13	23	66.0096	4.52109	0.120636
13	A13	24	66.2758	4.47276	0.121219
13	A13	25	66.5419	4.42893	0.121659
13	A13	26	66.8081	4.41457	0.122454
13	A13	27	67.0743	4.37224	0.123981
13	A13	28	67.3405	4.3574	0.126328
13	A13	29	67.6067	4.3154	0.129268
13	A13	30	67.8728	4.26222	0.132186
13	A13	31	68.139	4.24021	0.134385
13	A13	32	68.4052	4.18515	0.135367
13	A13	33	68.6714	4.1536	0.13502
13	A13	34	68.9376	4.09832	0.133619
13	A13	35	69.2037	4.07174	0.131688
13	A13	36	69.4699	4.04005	0.129781
13	A13	37	69.7361	4.01472	0.128298
13	A13	38	70.0023	3.96308	0.127415
13	A13	39	70.2685	3.93344	0.127116
13	A13	40	70.5347	3.89396	0.127266
13	A13	41	70.8008	3.87783	0.127678
13	A13	42	71.067	3.82791	0.128161
13	A13	43	71.3332	3.79261	0.12859
13	A13	44	71.5994	3.74592	0.12896
13	A13	45	71.8656	3.7227	0.129365
13	A13	46	72.1317	3.68265	0.129909
13	A13	47	72.3979	3.64873	0.130592
13	A13	48	72.6641	3.61521	0.131305
13	A13	49	72.9303	3.57087	0.131935
13	A13	50	73.1965	3.52984	0.132492
13	A13	51	73.4626	3.48005	0.133137
13	A13	52	73.7288	3.46534	0.134037
13	A13	53	73.995	3.44416	0.135185
13	A13	54	74.2612	3.37693	0.136356
13	A13	55	74.5274	3.34265	0.137243
13	A13	56	74.7935	3.29218	0.137687
13	A13	57	75.0597	3.26045	0.137756
13	A13	58	75.3259	3.23638	0.137644
13	A13	59	75.5921	3.18615	0.137477
13	A13	60	75.8583	3.1534	0.137204
13	A13	61	76.1245	3.10608	0.136656
13	A13	62	76.3906	3.06685	0.135699
13	A13	63	76.6568	3.02888	0.134346
13	A13	64	76.923	2.99296	0.132755
13	A13	65	77.1892	2.96456	0.131149
13	A13	66	77.4554	2.91812	0.129734
13	A13	67	77.7215	2.88257	0.128662
13	A13	68	77.9877	2.85286	0.128026
13	A13	69	78.2539	2.82157	0.127884
13	A13	70	78.5201	2.77352	0.128289
13	A13	71	78.7863	2.75731	0.129381
13	A13	72	79.0524	2.70188	0.131529
13	A13	73	79.3186	2.66814	0.135507
13	A13	74	79.5848	2.64687	0.142672
13	A13	75	79.851	2.59429	0.155115
13	A13	76	80.1172	2.57103	0.175725
13	A13	77	80.3833	2.51589	0.208066
13	A13	78	80.6495	2.48243	0.255823
13	A13	79	80.9157	2.42618	0.321626
13	A13	80	81.1819	2.34417	0.405247
13	A13	81	81.4481	2.25333	0.501664
13	A13	82	81.7142	2.11962	0.600009
13	A13	83	81.9804	1.90584	0.684554
13	A13	84	82.2466	1.55109	0.738246
13	A13	85	82.5128	1.16509	0.747932
13	A13	86	82.779	0.784792	0.709164
13	A13	87	83.0452	0.528184	0.628194
13	A13	88	83.3113	0.400105	0.520033
13	A13	89	83.5775	0.35269	0.403412
13	A13	90	83.8437	0.331336	0.295053
13	A13	91	84.1099	0.316634	0.205692
13	A13	92	84.3761	0.298353	0.139062
13	A13	93	84.6422	0.286634	0.0903209
13	A13	94	84.9084	0.278629	0.057989
13	A13	95	85.1746	0.27219	0.0381015
13	A13	96	85.4408	0.268179	0.0260287
13	A13	97	85.707	0.264798	0.0185856
13	A13	98	85.9731	0.262848	0.0138316
13	A13	99	86.2393	0.258698	0.0106635
13	A13	100	86.5055	0.256322	0.00846503
13	A13	101	86.7717	0.255387	0.00688648
13	A13	102	87.0379	0.251976	0.00572845
13	A13	103	87.304	0.251134	0.00488269
13	A13	104	87.5702	0.251418	0.00429412
13	A13	105	87.8364	0.249089	0.00393072
13	A13	106	88.1026	0.248964	0.00375787
13	A13	107	88.3688	0.245879	0.00372243
13	A13	108	88.6349	0.247262	0.00375017
13	A13	109	88.9011	0.243836	0.00375914
13	A13	110	89.1673	0.242587	0.00368533
13	A13	111	89.4335	0.240055	0.00351054
13	A13	112	89.6997	0.239513	0.00327361
13	A13	113	89.9659	0.239127	0.00305287
13	A13	114	90.232	0.239767	0.0029247
13	A13	115	90.4982	0.237884	0.00292267
13	A13	116	90.7644	0.235361	0.00302373
13	A13	117	91.0306	0.235741	0.00316818
13	A13	118	91.2968	0.233089	0.00329579
13	A13	119	91.5629	0.231722	0.00337063
13	A13	120	91.8291	0.231881	0.00338072
13	A13	121	92.0953	0.230708	0.00332139
13	A13	122	92.3615	0.228311	0.00318294
13	A13	123	92.6277	0.226456	0.00295617
13	A13	124	92.8938	0.226135	0.00265016
13	A13	125	93.16	0.225002	0.0023042
13	A13	126	93.4262	0.225604	0.00198016
13	A13	127	93.6924	0.223775	0.00173688
13	A13	128	93.9586	0.224164	0.00160284
13	A13	129	94.2247	0.224169	0.00156339
13	A13	130	94.4909	0.221909	0.00156987
13	A13	131	94.7571	0.220859	0.0015652
14	A14	1	60.1536	5.94306	0.117282
14	A14	2	60.4198	5.8986	0.11905
14	A14	3	60.686	5.87634	0.120339
14	A14	4	60.9521	5.82541	0.121197
14	A14	5	61.2183	5.79065	0.121949
14	A14	6	61.4845	5.77572	0.122957
14	A14	7	61.7507	5.74772	0.124333
14	A14	8	62.0169	5.7169	0.125869
14	A14	9	62.283	5.64996	0.127238
14	A14	10	62.5492	5.61872	0.128259
14	A14	11	62.8154	5.59118	0.128989
14	A14	12	63.0816	5.56683	0.129588
14	A14	13	63.3478	5.53089	0.130111
14	A14	14	63.6139	5.48695	0.130447
14	A14	15	63.8801	5.43297	0.130409
14	A14	16	64.1463	5.41438	0.129895
14	A14	17	64.4125	5.38363	0.12896
14	A14	18	64.6787	5.34075	0.127809
14	A14	19	64.9449	5.29753	0.126763
14	A14	20	65.211	5.26138	0.126218
14	A14	21	65.4772	5.24864	0.126574
14	A14	22	65.7434	5.20602	0.128128
14	A14	23	66.0096	5.15991	0.130936
14	A14	24	66.2758	5.1392	0.134237
14	A14	25	66.5419	5.10466	0.137818
14	A14	26	66.8081	5.0661	0.141159
14	A14	27	67.0743	5.0013	0.143687
14	A14	28	67.3405	4.9767	0.145044
14	A14	29	67.6067	4.91526	0.14515
14	A14	30	67.8728	4.896	0.144162
14	A14	31	68.139	4.84105	0.142363
14	A14	32	68.4052	4.80406	0.14008
14	A14	33	68.6714	4.75762	0.137633
14	A14	34	68.9376	4.73485	0.135335
14	A14	35	69.2037	4.68878	0.133472
14	A14	36	69.4699	4.65694	0.132273
14	A14	37	69.7361	4.62019	0.13186
14	A14	38	70.0023	4.59415	0.13221
14	A14	39	70.2685	4.54094	0.133142
14	A14	40	70.5347	4.53185	0.134352
14	A14	41	70.8008	4.4694	0.13552
14	A14	42	71.067	4.44494	0.136438
14	A14	43	71.3332	4.38519	0.137102
14	A14	44	71.5994	4.36224	0.137672
14	A14	45	71.8656	4.32594	0.13835
14	A14	46	72.1317	4.28765	0.139201
14	A14	47	72.3979	4.24501	0.140064
14	A14	48	72.6641	4.19838	0.140602
14	A14	49	72.9303	4.17618	0.140465
14	A14	50	73.1965	4.11479	0.13949
14	A14	51	73.4626	4.07574	0.137812
14	A14	52	73.7288	4.02633	0.135828
14	A14	53	73.995	4.0238	0.134014
14	A14	54	74.2612	3.97745	0.132719
14	A14	55	74.5274	3.93076	0.132056
14	A14	56	74.7935	3.89791	0.131928
14	A14	57	75.0597	3.86214	0.132134
14	A14	58	75.3259	3.83322	0.132463
14	A14	59	75.5921	3.7886	0.132736
14	A14	60	75.8583	3.75305	0.132839
14	A14	61	76.1245	3.71436	0.132745
14	A14	62	76.3906	3.67554	0.132519
14	A14	63	76.6568	3.63854	0.132274
14	A14	64	76.923	3.60971	0.132088
14	A14	65	77.1892	3.57835	0.131962
14	A14	66	77.4554	3.53134	0.131876
14	A14	67	77.7215	3.4889	0.131909
14	A14	68	77.9877	3.4595	0.132347
14	A14	69	78.2539	3.42123	0.133715
14	A14	70	78.5201	3.39877	0.13676
14	A14	71	78.7863	3.35726	0.142532
14	A14	72	79.0524	3.31203	0.15263
14	A14	73	79.3186	3.28729	0.169613
14	A14	74	79.5848	3.2177	0.197323
14	A14	75	79.851	3.20362	0.240816
14	A14	76	80.1172	3.14482	0.305488
14	A14	77	80.3833	3.07307	0.395174
14	A14	78	80.6495	3.00453	0.509382
14	A14	79	80.9157	2.86711	0.640538
14	A14	80	81.1819	2.69733	0.772789
14	A14	81	81.4481	2.39136	0.883903
14	A14	82	81.7142	1.84453	0.95067
14	A14	83	81.9804	1.30451	0.956283
14	A14	84	82.2466	0.818503	0.896545
14	A14	85	82.5128	0.47747	0.781858
14	A14	86	82.779	0.317936	0.633836
14	A14	87	83.0452	0.283335	0.478146
14	A14	88	83.3113	0.274658	0.336878
14	A14	89	83.5775	0.270351	0.223571
14	A14	90	83.8437	0.268287	0.142226
14	A14	91	84.1099	0.263374	0.0818155
14	A14	92	84.3761	0.261246	0.0451808
14	A14	93	84.6422	0.259105	0.0255259
14	A14	94	84.9084	0.255029	0.0157487
14	A14	95	85.1746	0.251169	0.0110909
14	A14	96	85.4408	0.251111	0.00883046
14	A14	97	85.707	0.248981	0.00762344
14	A14	98	85.9731	0.247112	0.00689281
14	A14	99	86.2393	0.245769	0.00641508
14	A14	100	86.5055	0.244103	0.00610057
14	A14	101	86.7717	0.241832	0.00590251
14	A14	102	87.0379	0.239322	0.00578977
14	A14	103	87.304	0.239033	0.00573808
14	A14	104	87.5702	0.237889	0.00572203
14	A14	105	87.8364	0.235905	0.00570947
14	A14	106	88.1026	0.233432	0.00566387
14	A14	107	88.3688	0.23197	0.00555554
14	A14	108	88.6349	0.230516	0.00537255
14	A14	109	88.9011	0.230276	0.00512248
14	A14	110	89.1673	0.226891	0.00482532
14	A14	111	89.4335	0.227755	0.0045038
14	A14	112	89.6997	0.22568	0.00417988
14	A14	113	89.9659	0.224002	0.00387697
14	A14	114	90.232	0.22458	0.00362176
14	A14	115	90.4982	0.222771	0.00344037
14	A14	116	90.7644	0.223211	0.00334845
14	A14	117	91.0306	0.221307	0.00334221
14	A14	118	91.2968	0.221274	0.00339587
14	A14	119	91.5629	0.219238	0.00346944
14	A14	120	91.8291	0.218985	0.00352193
14	A14	121	92.0953	0.217789	0.00352541
14	A14	122	92.3615	0.215762	0.00347406
14	A14	123	92.6277	0.21585	0.0033841
14	A14	124	92.8938	0.214915	0.00328399
14	A14	125	93.16	0.214014	0.00319923
14	A14	126	93.4262	0.213557	0.00313933
14	A14	127	93.6924	0.212689	0.00309572
14	A14	128	93.9586	0.210913	0.00305158
14	A14	129	94.2247	0.210608	0.00299647
14	A14	130	94.4909	0.209131	0.00293453
14	A14	131	94.7571	0.210893	0.0028805
15	A15	1	60.1536	5.88598	0.106178
15	A15	2	60.4198	5.84379	0.106835
15	A15	3	60.686	5.82281	0.10769
15	A15	4	60.9521	5.79981	0.108636
15	A15	5	61.2183	5.76334	0.109487
15	A15	6	61.4845	5.7365	0.110017
15	A15	7	61.7507	5.68785	0.110075
15	A15	8	62.0169	5.65979	0.109707
15	A15	9	62.283	5.6326	0.109191
15	A15	10	62.5492	5.59925	0.108922
15	A15	11	62.8154	5.56839	0.109193
15	A15	12	63.0816	5.53159	0.109983
15	A15	13	63.3478	5.5209	0.110864
15	A15	14	63.6139	5.47512	0.111178
15	A15	15	63.8801	5.44149	0.110396
15	A15	16	64.1463	5.39577	0.108521
15	A15	17	64.4125	5.34553	0.106223
15	A15	18	64.6787	5.36504	0.104588
15	A15	19	64.9449	5.30362	0.104601
15	A15	20	65.211	5.29835	0.106636
15	A15	21	65.4772	5.26427	0.110301
15	A15	22	65.7434	5.2295	0.11467
15	A15	23	66.0096	5.18317	0.118763
15	A15	24	66.2758	5.14991	0.121976
15	A15	25	66.5419	5.11342	0.124244
15	A15	26	66.8081	5.07899	0.125887
15	A15	27	67.0743	5.04179	0.127285
15	A15	28	67.3405	5.0122	0.128604
15	A15	29	67.6067	4.98778	0.129738
15	A15	30	67.8728	4.92077	0.130467
15	A15	31	68.139	4.8857	0.130678
15	A15	32	68.4052	4.85526	0.13047
15	A15	33	68.6714	4.83806	0.130087
15	A15	34	68.9376	4.77659	0.129764
15	A15	35	69.2037	4.73731	0.129587
15	A15	36	69.4699	4.71817	0.129433
15	A15	37	69.7361	4.681	0.129041
15	A15	38	70.0023	4.64101	0.128177
15	A15	39	70.2685	4.59784	0.126864
15	A15	40	70.5347	4.55034	0.125524
15	A15	41	70.8008	4.52483	0.124847
15	A15	42	71.067	4.50605	0.125427
15	A15	43	71.3332	4.4747	0.127358
15	A15	44	71.5994	4.42867	0.130105
15	A15	45	71.8656	4.39549	0.132786
15	A15	46	72.1317	4.34582	0.134699
15	A15	47	72.3979	4.28873	0.13578
15	A15	48	72.6641	4.27828	0.136744
15	A15	49	72.9303	4.22194	0.138927
15	A15	50	73.1965	4.20436	0.144071
15	A15	51	73.4626	4.16973	0.15434
15	A15	52	73.7288	4.10265	0.172659
15	A15	53	73.995	4.09156	0.203191
15	A15	54	74.2612	4.02677	0.25156
15	A15	55	74.5274	3.98672	0.324373
15	A15	56	74.7935	3.93514	0.427744
15	A15	57	75.0597	3.8556	0.564865
15	A15	58	75.3259	3.74719	0.733131
15	A15	59	75.5921	3.58396	0.921873
15	A15	60	75.8583	3.35244	1.11199
15	A15	61	76.1245	2.9798	1.27836
15	A15	62	76.3906	2.4834	1.39493
15	A15	63	76.6568	2.00466	1.44094
15	A15	64	76.923	1.51646	1.4064
15	A15	65	77.1892	1.10183	1.29477
15	A15	66	77.4554	0.755259	1.12211
15	A15	67	77.7215	0.500675	0.913184
15	A15	68	77.9877	0.375007	0.695614
15	A15	69	78.2539	0.34543	0.493918
15	A15	70	78.5201	0.335029	0.325054
15	A15	71	78.7863	0.331563	0.196569
15	A15	72	79.0524	0.330288	0.107522
15	A15	73	79.3186	0.330254	0.0625819
15	A15	74	79.5848	0.323383	0.0374182
15	A15	75	79.851	0.321606	0.024334
15	A15	76	80.1172	0.318325	0.0182195
15	A15	77	80.3833	0.314641	0.0157095
15	A15	78	80.6495	0.312607	0.0148884
15	A15	79	80.9157	0.305873	0.0148085
15	A15	80	81.1819	0.306914	0.0150523
15	A15	81	81.4481	0.301452	0.0154296
15	A15	82	81.7142	0.298239	0.0158126
15	A15	83	81.9804	0.294525	0.0160781
15	A15	84	82.2466	0.289466	0.0161188
15	A15	85	82.5128	0.28411	0.0158806
15	A15	86	82.779	0.278372	0.0153899
15	A15	87	83.0452	0.277016	0.014744
15	A15	88	83.3113	0.274999	0.0140675
15	A15	89	83.5775	0.271064	0.0134586
15	A15	90	83.8437	0.269114	0.0129543
15	A15	91	84.1099	0.266394	0.012531
15	A15	92	84.3761	0.262721	0.0121321
15	A15	93	84.6422	0.259859	0.0117051
15	A15	94	84.9084	0.257626	0.0112254
15	A15	95	85.1746	0.255147	0.0107019
15	A15	96	85.4408	0.253932	0.0101679
15	A15	97	85.707	0.250937	0.00966512
15	A15	98	85.9731	0.249863	0.00923026
15	A15	99	86.2393	0.248936	0.00888466
15	A15	100	86.5055	0.246723	0.00863026
15	A15	101	86.7717	0.245103	0.00845223
15	A15	102	87.0379	0.243402	0.00832737
15	A15	103	87.304	0.240342	0.00823442
15	A15	104	87.5702	0.242214	0.00815901
15	A15	105	87.8364	0.237778	0.00809075
15	A15	106	88.1026	0.238939	0.00801656
15	A15	107	88.3688	0.235564	0.00791826
15	A15	108	88.6349	0.23455	0.00777963
15	A15	109	88.9011	0.233726	0.00759801
15	A15	110	89.1673	0.231792	0.00739138
15	A15	111	89.4335	0.230345	0.00719262
15	A15	112	89.6997	0.231375	0.00703367
15	A15	113	89.9659	0.230603	0.00693096
15	A15	114	90.232	0.227168	0.00688337
15	A15	115	90.4982	0.225777	0.00688136
15	A15	116	90.7644	0.228077	0.00691626
15	A15	117	91.0306	0.224542	0.00697822
15	A15	118	91.2968	0.225293	0.00704719
15	A15	119	91.5629	0.222263	0.00709098
15	A15	120	91.8291	0.221535	0.0070779
15	A15	121	92.0953	0.218786	0.00699527
15	A15	122	92.3615	0.220176	0.00685691
15	A15	123	92.6277	0.218896	0.0066928
15	A15	124	92.8938	0.217175	0.00653086
15	A15	125	93.16	0.216372	0.00638546
15	A15	126	93.4262	0.215072	0.00625883
15	A15	127	93.6924	0.215626	0.00614775
15	A15	128	93.9586	0.214961	0.00604752
15	A15	129	94.2247	0.211835	0.00595175
15	A15	130	94.4909	0.213862	0.00585275
15	A15	131	94.7571	0.211612	0.00574423
16	A16	1	60.1536	5.36928	0.116366
16	A16	2	60.4198	5.31865	0.116883
16	A16	3	60.686	5.32577	0.117974
16	A16	4	60.9521	5.27338	0.119657
16	A16	5	61.2183	5.25701	0.121734
[truncated: 46,238 more rows]
