# Supplementary material for: Differential Effects of Turmeric Bioactive Compounds on Neuroinflammation and Mitochondrial Homeostasis in Brain Regions in a Rodent Model of Neuropathic Pain
Source: Metabolites. 2026 Jun 25;16(7):442. doi: 10.3390/metabo16070442 (PMC13414451; doi:10.3390/metabo16070442)
Supplement: Supplementary file 1 [file metabolites-16-00442-s001.zip › File S4. 8 November 2023 141657 HPC PGC1a, OPA1, TFAM, PINK1, ComplexI, NRF2_QuantStudio 12K Flex_export.xls]

## Sheet: Sample Setup
Barcode
Block Type	384-Well Block
Calibration Background is expired	No
Calibration Background performed on	07-06-2023
Calibration Pure Dye ROX is expired	No
Calibration Pure Dye ROX performed on	07-06-2023
Calibration Pure Dye SYBR is expired	No
Calibration Pure Dye SYBR performed on	07-06-2023
Calibration ROI is expired	No
Calibration ROI performed on	07-06-2023
Calibration Uniformity is expired	No
Calibration Uniformity performed on	07-06-2023
Chemistry	SYBR_GREEN
Comment
Date Created	11-08-2023 14:17:20 PM CST
Date Modified	11-08-2023 16:11:51 PM CST
Experiment File Name	C:\Users\Public\Desktop\experiments\Shen\Students\Xiaobo\2023-11-08 141657 HPCR Curcumin Xiaobo Plate2.eds
Experiment Name	2023-11-08 141657 HPCR Curcumin Xiaobo Plate2
Experiment Run Start Time	11-08-2023 15:24:36 PM CST
Experiment Run Stop Time	11-08-2023 17:14:11 PM CST
Experiment Type	Comparative Cт (ΔΔCт)
Instrument Name	285880228
Instrument Serial Number	285880228
Instrument Type	QuantStudio 12K Flex
Passive Reference	ROX
Quantification Cycle Method	Ct
Signal Smoothing On	true
Stage/ Cycle where Analysis is performed	Stage 2, Step 2
User Name
Well	Well Position	Sample Name	Sample Color	Biogroup Name	Biogroup Color	Target Name	Target Color	Task	Reporter	Quencher	Quantity	Comments
1	A1	Sample 1	RGB(176,23,31)			PGC1a	RGB(176,23,31)	UNKNOWN	SYBR	None
2	A2	Sample 1	RGB(176,23,31)			b-actin	RGB(0,0,255)	UNKNOWN	SYBR	None
3	A3	Sample 1	RGB(176,23,31)			OPA1	RGB(0,139,69)	UNKNOWN	SYBR	None
4	A4	Sample 1	RGB(176,23,31)			TFAM	RGB(238,238,0)	UNKNOWN	SYBR	None
5	A5	Sample 1	RGB(176,23,31)			PiNK1	RGB(139,137,112)	UNKNOWN	SYBR	None
6	A6	Sample 1	RGB(176,23,31)			Complex I	RGB(238,121,66)	UNKNOWN	SYBR	None
7	A7	Sample 1	RGB(176,23,31)			NRF2	RGB(142,56,142)	UNKNOWN	SYBR	None
8	A8	Sample 1	RGB(176,23,31)			SOD1	RGB(198,113,113)	UNKNOWN	SYBR	None
9	A9	Sample 9	RGB(0,245,255)			PGC1a	RGB(176,23,31)	UNKNOWN	SYBR	None
10	A10	Sample 9	RGB(0,245,255)			b-actin	RGB(0,0,255)	UNKNOWN	SYBR	None
11	A11	Sample 9	RGB(0,245,255)			OPA1	RGB(0,139,69)	UNKNOWN	SYBR	None
12	A12	Sample 9	RGB(0,245,255)			TFAM	RGB(238,238,0)	UNKNOWN	SYBR	None
13	A13	Sample 9	RGB(0,245,255)			PiNK1	RGB(139,137,112)	UNKNOWN	SYBR	None
14	A14	Sample 9	RGB(0,245,255)			Complex I	RGB(238,121,66)	UNKNOWN	SYBR	None
15	A15	Sample 9	RGB(0,245,255)			NRF2	RGB(142,56,142)	UNKNOWN	SYBR	None
16	A16	Sample 9	RGB(0,245,255)			SOD1	RGB(198,113,113)	UNKNOWN	SYBR	None
17	A17	Sample 17	RGB(0,0,255)			PGC1a	RGB(176,23,31)	UNKNOWN	SYBR	None
18	A18	Sample 17	RGB(0,0,255)			b-actin	RGB(0,0,255)	UNKNOWN	SYBR	None
19	A19	Sample 17	RGB(0,0,255)			OPA1	RGB(0,139,69)	UNKNOWN	SYBR	None
20	A20	Sample 17	RGB(0,0,255)			TFAM	RGB(238,238,0)	UNKNOWN	SYBR	None
21	A21	Sample 17	RGB(0,0,255)			PiNK1	RGB(139,137,112)	UNKNOWN	SYBR	None
22	A22	Sample 17	RGB(0,0,255)			Complex I	RGB(238,121,66)	UNKNOWN	SYBR	None
23	A23	Sample 17	RGB(0,0,255)			NRF2	RGB(142,56,142)	UNKNOWN	SYBR	None
24	A24	Sample 17	RGB(0,0,255)			SOD1	RGB(198,113,113)	UNKNOWN	SYBR	None
25	B1	Sample 1	RGB(176,23,31)			PGC1a	RGB(176,23,31)	UNKNOWN	SYBR	None
26	B2	Sample 1	RGB(176,23,31)			b-actin	RGB(0,0,255)	UNKNOWN	SYBR	None
27	B3	Sample 1	RGB(176,23,31)			OPA1	RGB(0,139,69)	UNKNOWN	SYBR	None
28	B4	Sample 1	RGB(176,23,31)			TFAM	RGB(238,238,0)	UNKNOWN	SYBR	None
29	B5	Sample 1	RGB(176,23,31)			PiNK1	RGB(139,137,112)	UNKNOWN	SYBR	None
30	B6	Sample 1	RGB(176,23,31)			Complex I	RGB(238,121,66)	UNKNOWN	SYBR	None
31	B7	Sample 1	RGB(176,23,31)			NRF2	RGB(142,56,142)	UNKNOWN	SYBR	None
32	B8	Sample 1	RGB(176,23,31)			SOD1	RGB(198,113,113)	UNKNOWN	SYBR	None
33	B9	Sample 9	RGB(0,245,255)			PGC1a	RGB(176,23,31)	UNKNOWN	SYBR	None
34	B10	Sample 9	RGB(0,245,255)			b-actin	RGB(0,0,255)	UNKNOWN	SYBR	None
35	B11	Sample 9	RGB(0,245,255)			OPA1	RGB(0,139,69)	UNKNOWN	SYBR	None
36	B12	Sample 9	RGB(0,245,255)			TFAM	RGB(238,238,0)	UNKNOWN	SYBR	None
37	B13	Sample 9	RGB(0,245,255)			PiNK1	RGB(139,137,112)	UNKNOWN	SYBR	None
38	B14	Sample 9	RGB(0,245,255)			Complex I	RGB(238,121,66)	UNKNOWN	SYBR	None
39	B15	Sample 9	RGB(0,245,255)			NRF2	RGB(142,56,142)	UNKNOWN	SYBR	None
40	B16	Sample 9	RGB(0,245,255)			SOD1	RGB(198,113,113)	UNKNOWN	SYBR	None
41	B17	Sample 17	RGB(0,0,255)			PGC1a	RGB(176,23,31)	UNKNOWN	SYBR	None
42	B18	Sample 17	RGB(0,0,255)			b-actin	RGB(0,0,255)	UNKNOWN	SYBR	None
43	B19	Sample 17	RGB(0,0,255)			OPA1	RGB(0,139,69)	UNKNOWN	SYBR	None
44	B20	Sample 17	RGB(0,0,255)			TFAM	RGB(238,238,0)	UNKNOWN	SYBR	None
45	B21	Sample 17	RGB(0,0,255)			PiNK1	RGB(139,137,112)	UNKNOWN	SYBR	None
46	B22	Sample 17	RGB(0,0,255)			Complex I	RGB(238,121,66)	UNKNOWN	SYBR	None
47	B23	Sample 17	RGB(0,0,255)			NRF2	RGB(142,56,142)	UNKNOWN	SYBR	None
48	B24	Sample 17	RGB(0,0,255)			SOD1	RGB(198,113,113)	UNKNOWN	SYBR	None
49	C1	Sample 2	RGB(0,0,255)			PGC1a	RGB(176,23,31)	UNKNOWN	SYBR	None
50	C2	Sample 2	RGB(0,0,255)			b-actin	RGB(0,0,255)	UNKNOWN	SYBR	None
51	C3	Sample 2	RGB(0,0,255)			OPA1	RGB(0,139,69)	UNKNOWN	SYBR	None
52	C4	Sample 2	RGB(0,0,255)			TFAM	RGB(238,238,0)	UNKNOWN	SYBR	None
53	C5	Sample 2	RGB(0,0,255)			PiNK1	RGB(139,137,112)	UNKNOWN	SYBR	None
54	C6	Sample 2	RGB(0,0,255)			Complex I	RGB(238,121,66)	UNKNOWN	SYBR	None
55	C7	Sample 2	RGB(0,0,255)			NRF2	RGB(142,56,142)	UNKNOWN	SYBR	None
56	C8	Sample 2	RGB(0,0,255)			SOD1	RGB(198,113,113)	UNKNOWN	SYBR	None
57	C9	Sample 10	RGB(238,220,130)			PGC1a	RGB(176,23,31)	UNKNOWN	SYBR	None
58	C10	Sample 10	RGB(238,220,130)			b-actin	RGB(0,0,255)	UNKNOWN	SYBR	None
59	C11	Sample 10	RGB(238,220,130)			OPA1	RGB(0,139,69)	UNKNOWN	SYBR	None
60	C12	Sample 10	RGB(238,220,130)			TFAM	RGB(238,238,0)	UNKNOWN	SYBR	None
61	C13	Sample 10	RGB(238,220,130)			PiNK1	RGB(139,137,112)	UNKNOWN	SYBR	None
62	C14	Sample 10	RGB(238,220,130)			Complex I	RGB(238,121,66)	UNKNOWN	SYBR	None
63	C15	Sample 10	RGB(238,220,130)			NRF2	RGB(142,56,142)	UNKNOWN	SYBR	None
64	C16	Sample 10	RGB(238,220,130)			SOD1	RGB(198,113,113)	UNKNOWN	SYBR	None
65	C17	Sample 18	RGB(0,139,69)			PGC1a	RGB(176,23,31)	UNKNOWN	SYBR	None
66	C18	Sample 18	RGB(0,139,69)			b-actin	RGB(0,0,255)	UNKNOWN	SYBR	None
67	C19	Sample 18	RGB(0,139,69)			OPA1	RGB(0,139,69)	UNKNOWN	SYBR	None
68	C20	Sample 18	RGB(0,139,69)			TFAM	RGB(238,238,0)	UNKNOWN	SYBR	None
69	C21	Sample 18	RGB(0,139,69)			PiNK1	RGB(139,137,112)	UNKNOWN	SYBR	None
70	C22	Sample 18	RGB(0,139,69)			Complex I	RGB(238,121,66)	UNKNOWN	SYBR	None
71	C23	Sample 18	RGB(0,139,69)			NRF2	RGB(142,56,142)	UNKNOWN	SYBR	None
72	C24	Sample 18	RGB(0,139,69)			SOD1	RGB(198,113,113)	UNKNOWN	SYBR	None
73	D1	Sample 2	RGB(0,0,255)			PGC1a	RGB(176,23,31)	UNKNOWN	SYBR	None
74	D2	Sample 2	RGB(0,0,255)			b-actin	RGB(0,0,255)	UNKNOWN	SYBR	None
75	D3	Sample 2	RGB(0,0,255)			OPA1	RGB(0,139,69)	UNKNOWN	SYBR	None
76	D4	Sample 2	RGB(0,0,255)			TFAM	RGB(238,238,0)	UNKNOWN	SYBR	None
77	D5	Sample 2	RGB(0,0,255)			PiNK1	RGB(139,137,112)	UNKNOWN	SYBR	None
78	D6	Sample 2	RGB(0,0,255)			Complex I	RGB(238,121,66)	UNKNOWN	SYBR	None
79	D7	Sample 2	RGB(0,0,255)			NRF2	RGB(142,56,142)	UNKNOWN	SYBR	None
80	D8	Sample 2	RGB(0,0,255)			SOD1	RGB(198,113,113)	UNKNOWN	SYBR	None
81	D9	Sample 10	RGB(238,220,130)			PGC1a	RGB(176,23,31)	UNKNOWN	SYBR	None
82	D10	Sample 10	RGB(238,220,130)			b-actin	RGB(0,0,255)	UNKNOWN	SYBR	None
83	D11	Sample 10	RGB(238,220,130)			OPA1	RGB(0,139,69)	UNKNOWN	SYBR	None
84	D12	Sample 10	RGB(238,220,130)			TFAM	RGB(238,238,0)	UNKNOWN	SYBR	None
85	D13	Sample 10	RGB(238,220,130)			PiNK1	RGB(139,137,112)	UNKNOWN	SYBR	None
86	D14	Sample 10	RGB(238,220,130)			Complex I	RGB(238,121,66)	UNKNOWN	SYBR	None
87	D15	Sample 10	RGB(238,220,130)			NRF2	RGB(142,56,142)	UNKNOWN	SYBR	None
88	D16	Sample 10	RGB(238,220,130)			SOD1	RGB(198,113,113)	UNKNOWN	SYBR	None
89	D17	Sample 18	RGB(0,139,69)			PGC1a	RGB(176,23,31)	UNKNOWN	SYBR	None
90	D18	Sample 18	RGB(0,139,69)			b-actin	RGB(0,0,255)	UNKNOWN	SYBR	None
91	D19	Sample 18	RGB(0,139,69)			OPA1	RGB(0,139,69)	UNKNOWN	SYBR	None
92	D20	Sample 18	RGB(0,139,69)			TFAM	RGB(238,238,0)	UNKNOWN	SYBR	None
93	D21	Sample 18	RGB(0,139,69)			PiNK1	RGB(139,137,112)	UNKNOWN	SYBR	None
94	D22	Sample 18	RGB(0,139,69)			Complex I	RGB(238,121,66)	UNKNOWN	SYBR	None
95	D23	Sample 18	RGB(0,139,69)			NRF2	RGB(142,56,142)	UNKNOWN	SYBR	None
96	D24	Sample 18	RGB(0,139,69)			SOD1	RGB(198,113,113)	UNKNOWN	SYBR	None
97	E1	Sample 3	RGB(0,139,69)			PGC1a	RGB(176,23,31)	UNKNOWN	SYBR	None
98	E2	Sample 3	RGB(0,139,69)			b-actin	RGB(0,0,255)	UNKNOWN	SYBR	None
99	E3	Sample 3	RGB(0,139,69)			OPA1	RGB(0,139,69)	UNKNOWN	SYBR	None
100	E4	Sample 3	RGB(0,139,69)			TFAM	RGB(238,238,0)	UNKNOWN	SYBR	None
101	E5	Sample 3	RGB(0,139,69)			PiNK1	RGB(139,137,112)	UNKNOWN	SYBR	None
102	E6	Sample 3	RGB(0,139,69)			Complex I	RGB(238,121,66)	UNKNOWN	SYBR	None
103	E7	Sample 3	RGB(0,139,69)			NRF2	RGB(142,56,142)	UNKNOWN	SYBR	None
104	E8	Sample 3	RGB(0,139,69)			SOD1	RGB(198,113,113)	UNKNOWN	SYBR	None
105	E9	Sample 11	RGB(238,238,0)			PGC1a	RGB(176,23,31)	UNKNOWN	SYBR	None
106	E10	Sample 11	RGB(238,238,0)			b-actin	RGB(0,0,255)	UNKNOWN	SYBR	None
107	E11	Sample 11	RGB(238,238,0)			OPA1	RGB(0,139,69)	UNKNOWN	SYBR	None
108	E12	Sample 11	RGB(238,238,0)			TFAM	RGB(238,238,0)	UNKNOWN	SYBR	None
109	E13	Sample 11	RGB(238,238,0)			PiNK1	RGB(139,137,112)	UNKNOWN	SYBR	None
110	E14	Sample 11	RGB(238,238,0)			Complex I	RGB(238,121,66)	UNKNOWN	SYBR	None
111	E15	Sample 11	RGB(238,238,0)			NRF2	RGB(142,56,142)	UNKNOWN	SYBR	None
112	E16	Sample 11	RGB(238,238,0)			SOD1	RGB(198,113,113)	UNKNOWN	SYBR	None
113	E17	Sample 19	RGB(255,127,0)			PGC1a	RGB(176,23,31)	UNKNOWN	SYBR	None
114	E18	Sample 19	RGB(255,127,0)			b-actin	RGB(0,0,255)	UNKNOWN	SYBR	None
115	E19	Sample 19	RGB(255,127,0)			OPA1	RGB(0,139,69)	UNKNOWN	SYBR	None
116	E20	Sample 19	RGB(255,127,0)			TFAM	RGB(238,238,0)	UNKNOWN	SYBR	None
117	E21	Sample 19	RGB(255,127,0)			PiNK1	RGB(139,137,112)	UNKNOWN	SYBR	None
118	E22	Sample 19	RGB(255,127,0)			Complex I	RGB(238,121,66)	UNKNOWN	SYBR	None
119	E23	Sample 19	RGB(255,127,0)			NRF2	RGB(142,56,142)	UNKNOWN	SYBR	None
120	E24	Sample 19	RGB(255,127,0)			SOD1	RGB(198,113,113)	UNKNOWN	SYBR	None
121	F1	Sample 3	RGB(0,139,69)			PGC1a	RGB(176,23,31)	UNKNOWN	SYBR	None
122	F2	Sample 3	RGB(0,139,69)			b-actin	RGB(0,0,255)	UNKNOWN	SYBR	None
123	F3	Sample 3	RGB(0,139,69)			OPA1	RGB(0,139,69)	UNKNOWN	SYBR	None
124	F4	Sample 3	RGB(0,139,69)			TFAM	RGB(238,238,0)	UNKNOWN	SYBR	None
125	F5	Sample 3	RGB(0,139,69)			PiNK1	RGB(139,137,112)	UNKNOWN	SYBR	None
126	F6	Sample 3	RGB(0,139,69)			Complex I	RGB(238,121,66)	UNKNOWN	SYBR	None
127	F7	Sample 3	RGB(0,139,69)			NRF2	RGB(142,56,142)	UNKNOWN	SYBR	None
128	F8	Sample 3	RGB(0,139,69)			SOD1	RGB(198,113,113)	UNKNOWN	SYBR	None
129	F9	Sample 11	RGB(238,238,0)			PGC1a	RGB(176,23,31)	UNKNOWN	SYBR	None
130	F10	Sample 11	RGB(238,238,0)			b-actin	RGB(0,0,255)	UNKNOWN	SYBR	None
131	F11	Sample 11	RGB(238,238,0)			OPA1	RGB(0,139,69)	UNKNOWN	SYBR	None
132	F12	Sample 11	RGB(238,238,0)			TFAM	RGB(238,238,0)	UNKNOWN	SYBR	None
133	F13	Sample 11	RGB(238,238,0)			PiNK1	RGB(139,137,112)	UNKNOWN	SYBR	None
134	F14	Sample 11	RGB(238,238,0)			Complex I	RGB(238,121,66)	UNKNOWN	SYBR	None
135	F15	Sample 11	RGB(238,238,0)			NRF2	RGB(142,56,142)	UNKNOWN	SYBR	None
136	F16	Sample 11	RGB(238,238,0)			SOD1	RGB(198,113,113)	UNKNOWN	SYBR	None
137	F17	Sample 19	RGB(255,127,0)			PGC1a	RGB(176,23,31)	UNKNOWN	SYBR	None
138	F18	Sample 19	RGB(255,127,0)			b-actin	RGB(0,0,255)	UNKNOWN	SYBR	None
139	F19	Sample 19	RGB(255,127,0)			OPA1	RGB(0,139,69)	UNKNOWN	SYBR	None
140	F20	Sample 19	RGB(255,127,0)			TFAM	RGB(238,238,0)	UNKNOWN	SYBR	None
141	F21	Sample 19	RGB(255,127,0)			PiNK1	RGB(139,137,112)	UNKNOWN	SYBR	None
142	F22	Sample 19	RGB(255,127,0)			Complex I	RGB(238,121,66)	UNKNOWN	SYBR	None
143	F23	Sample 19	RGB(255,127,0)			NRF2	RGB(142,56,142)	UNKNOWN	SYBR	None
144	F24	Sample 19	RGB(255,127,0)			SOD1	RGB(198,113,113)	UNKNOWN	SYBR	None
145	G1	Sample 4	RGB(255,127,0)			PGC1a	RGB(176,23,31)	UNKNOWN	SYBR	None
146	G2	Sample 4	RGB(255,127,0)			b-actin	RGB(0,0,255)	UNKNOWN	SYBR	None
147	G3	Sample 4	RGB(255,127,0)			OPA1	RGB(0,139,69)	UNKNOWN	SYBR	None
148	G4	Sample 4	RGB(255,127,0)			TFAM	RGB(238,238,0)	UNKNOWN	SYBR	None
149	G5	Sample 4	RGB(255,127,0)			PiNK1	RGB(139,137,112)	UNKNOWN	SYBR	None
150	G6	Sample 4	RGB(255,127,0)			Complex I	RGB(238,121,66)	UNKNOWN	SYBR	None
151	G7	Sample 4	RGB(255,127,0)			NRF2	RGB(142,56,142)	UNKNOWN	SYBR	None
152	G8	Sample 4	RGB(255,127,0)			SOD1	RGB(198,113,113)	UNKNOWN	SYBR	None
153	G9	Sample 12	RGB(142,142,56)			PGC1a	RGB(176,23,31)	UNKNOWN	SYBR	None
154	G10	Sample 12	RGB(142,142,56)			b-actin	RGB(0,0,255)	UNKNOWN	SYBR	None
155	G11	Sample 12	RGB(142,142,56)			OPA1	RGB(0,139,69)	UNKNOWN	SYBR	None
156	G12	Sample 12	RGB(142,142,56)			TFAM	RGB(238,238,0)	UNKNOWN	SYBR	None
157	G13	Sample 12	RGB(142,142,56)			PiNK1	RGB(139,137,112)	UNKNOWN	SYBR	None
158	G14	Sample 12	RGB(142,142,56)			Complex I	RGB(238,121,66)	UNKNOWN	SYBR	None
159	G15	Sample 12	RGB(142,142,56)			NRF2	RGB(142,56,142)	UNKNOWN	SYBR	None
160	G16	Sample 12	RGB(142,142,56)			SOD1	RGB(198,113,113)	UNKNOWN	SYBR	None
161	G17	Sample 20	RGB(139,137,112)			PGC1a	RGB(176,23,31)	UNKNOWN	SYBR	None
162	G18	Sample 20	RGB(139,137,112)			b-actin	RGB(0,0,255)	UNKNOWN	SYBR	None
163	G19	Sample 20	RGB(139,137,112)			OPA1	RGB(0,139,69)	UNKNOWN	SYBR	None
164	G20	Sample 20	RGB(139,137,112)			TFAM	RGB(238,238,0)	UNKNOWN	SYBR	None
165	G21	Sample 20	RGB(139,137,112)			PiNK1	RGB(139,137,112)	UNKNOWN	SYBR	None
166	G22	Sample 20	RGB(139,137,112)			Complex I	RGB(238,121,66)	UNKNOWN	SYBR	None
167	G23	Sample 20	RGB(139,137,112)			NRF2	RGB(142,56,142)	UNKNOWN	SYBR	None
168	G24	Sample 20	RGB(139,137,112)			SOD1	RGB(198,113,113)	UNKNOWN	SYBR	None
169	H1	Sample 4	RGB(255,127,0)			PGC1a	RGB(176,23,31)	UNKNOWN	SYBR	None
170	H2	Sample 4	RGB(255,127,0)			b-actin	RGB(0,0,255)	UNKNOWN	SYBR	None
171	H3	Sample 4	RGB(255,127,0)			OPA1	RGB(0,139,69)	UNKNOWN	SYBR	None
172	H4	Sample 4	RGB(255,127,0)			TFAM	RGB(238,238,0)	UNKNOWN	SYBR	None
173	H5	Sample 4	RGB(255,127,0)			PiNK1	RGB(139,137,112)	UNKNOWN	SYBR	None
174	H6	Sample 4	RGB(255,127,0)			Complex I	RGB(238,121,66)	UNKNOWN	SYBR	None
175	H7	Sample 4	RGB(255,127,0)			NRF2	RGB(142,56,142)	UNKNOWN	SYBR	None
176	H8	Sample 4	RGB(255,127,0)			SOD1	RGB(198,113,113)	UNKNOWN	SYBR	None
177	H9	Sample 12	RGB(142,142,56)			PGC1a	RGB(176,23,31)	UNKNOWN	SYBR	None
178	H10	Sample 12	RGB(142,142,56)			b-actin	RGB(0,0,255)	UNKNOWN	SYBR	None
179	H11	Sample 12	RGB(142,142,56)			OPA1	RGB(0,139,69)	UNKNOWN	SYBR	None
180	H12	Sample 12	RGB(142,142,56)			TFAM	RGB(238,238,0)	UNKNOWN	SYBR	None
181	H13	Sample 12	RGB(142,142,56)			PiNK1	RGB(139,137,112)	UNKNOWN	SYBR	None
182	H14	Sample 12	RGB(142,142,56)			Complex I	RGB(238,121,66)	UNKNOWN	SYBR	None
183	H15	Sample 12	RGB(142,142,56)			NRF2	RGB(142,56,142)	UNKNOWN	SYBR	None
184	H16	Sample 12	RGB(142,142,56)			SOD1	RGB(198,113,113)	UNKNOWN	SYBR	None
185	H17	Sample 20	RGB(139,137,112)			PGC1a	RGB(176,23,31)	UNKNOWN	SYBR	None
186	H18	Sample 20	RGB(139,137,112)			b-actin	RGB(0,0,255)	UNKNOWN	SYBR	None
187	H19	Sample 20	RGB(139,137,112)			OPA1	RGB(0,139,69)	UNKNOWN	SYBR	None
188	H20	Sample 20	RGB(139,137,112)			TFAM	RGB(238,238,0)	UNKNOWN	SYBR	None
189	H21	Sample 20	RGB(139,137,112)			PiNK1	RGB(139,137,112)	UNKNOWN	SYBR	None
190	H22	Sample 20	RGB(139,137,112)			Complex I	RGB(238,121,66)	UNKNOWN	SYBR	None
191	H23	Sample 20	RGB(139,137,112)			NRF2	RGB(142,56,142)	UNKNOWN	SYBR	None
192	H24	Sample 20	RGB(139,137,112)			SOD1	RGB(198,113,113)	UNKNOWN	SYBR	None
193	I1	Sample 5	RGB(139,137,112)			PGC1a	RGB(176,23,31)	UNKNOWN	SYBR	None
194	I2	Sample 5	RGB(139,137,112)			b-actin	RGB(0,0,255)	UNKNOWN	SYBR	None
195	I3	Sample 5	RGB(139,137,112)			OPA1	RGB(0,139,69)	UNKNOWN	SYBR	None
196	I4	Sample 5	RGB(139,137,112)			TFAM	RGB(238,238,0)	UNKNOWN	SYBR	None
197	I5	Sample 5	RGB(139,137,112)			PiNK1	RGB(139,137,112)	UNKNOWN	SYBR	None
198	I6	Sample 5	RGB(139,137,112)			Complex I	RGB(238,121,66)	UNKNOWN	SYBR	None
199	I7	Sample 5	RGB(139,137,112)			NRF2	RGB(142,56,142)	UNKNOWN	SYBR	None
200	I8	Sample 5	RGB(139,137,112)			SOD1	RGB(198,113,113)	UNKNOWN	SYBR	None
201	I9	Sample 13	RGB(238,44,44)			PGC1a	RGB(176,23,31)	UNKNOWN	SYBR	None
202	I10	Sample 13	RGB(238,44,44)			b-actin	RGB(0,0,255)	UNKNOWN	SYBR	None
203	I11	Sample 13	RGB(238,44,44)			OPA1	RGB(0,139,69)	UNKNOWN	SYBR	None
204	I12	Sample 13	RGB(238,44,44)			TFAM	RGB(238,238,0)	UNKNOWN	SYBR	None
205	I13	Sample 13	RGB(238,44,44)			PiNK1	RGB(139,137,112)	UNKNOWN	SYBR	None
206	I14	Sample 13	RGB(238,44,44)			Complex I	RGB(238,121,66)	UNKNOWN	SYBR	None
207	I15	Sample 13	RGB(238,44,44)			NRF2	RGB(142,56,142)	UNKNOWN	SYBR	None
208	I16	Sample 13	RGB(238,44,44)			SOD1	RGB(198,113,113)	UNKNOWN	SYBR	None
209	I17	Sample 21	RGB(238,121,66)			PGC1a	RGB(176,23,31)	UNKNOWN	SYBR	None
210	I18	Sample 21	RGB(238,121,66)			b-actin	RGB(0,0,255)	UNKNOWN	SYBR	None
211	I19	Sample 21	RGB(238,121,66)			OPA1	RGB(0,139,69)	UNKNOWN	SYBR	None
212	I20	Sample 21	RGB(238,121,66)			TFAM	RGB(238,238,0)	UNKNOWN	SYBR	None
213	I21	Sample 21	RGB(238,121,66)			PiNK1	RGB(139,137,112)	UNKNOWN	SYBR	None
214	I22	Sample 21	RGB(238,121,66)			Complex I	RGB(238,121,66)	UNKNOWN	SYBR	None
215	I23	Sample 21	RGB(238,121,66)			NRF2	RGB(142,56,142)	UNKNOWN	SYBR	None
216	I24	Sample 21	RGB(238,121,66)			SOD1	RGB(198,113,113)	UNKNOWN	SYBR	None
217	J1	Sample 5	RGB(139,137,112)			PGC1a	RGB(176,23,31)	UNKNOWN	SYBR	None
218	J2	Sample 5	RGB(139,137,112)			b-actin	RGB(0,0,255)	UNKNOWN	SYBR	None
219	J3	Sample 5	RGB(139,137,112)			OPA1	RGB(0,139,69)	UNKNOWN	SYBR	None
220	J4	Sample 5	RGB(139,137,112)			TFAM	RGB(238,238,0)	UNKNOWN	SYBR	None
221	J5	Sample 5	RGB(139,137,112)			PiNK1	RGB(139,137,112)	UNKNOWN	SYBR	None
222	J6	Sample 5	RGB(139,137,112)			Complex I	RGB(238,121,66)	UNKNOWN	SYBR	None
223	J7	Sample 5	RGB(139,137,112)			NRF2	RGB(142,56,142)	UNKNOWN	SYBR	None
224	J8	Sample 5	RGB(139,137,112)			SOD1	RGB(198,113,113)	UNKNOWN	SYBR	None
225	J9	Sample 13	RGB(238,44,44)			PGC1a	RGB(176,23,31)	UNKNOWN	SYBR	None
226	J10	Sample 13	RGB(238,44,44)			b-actin	RGB(0,0,255)	UNKNOWN	SYBR	None
227	J11	Sample 13	RGB(238,44,44)			OPA1	RGB(0,139,69)	UNKNOWN	SYBR	None
228	J12	Sample 13	RGB(238,44,44)			TFAM	RGB(238,238,0)	UNKNOWN	SYBR	None
229	J13	Sample 13	RGB(238,44,44)			PiNK1	RGB(139,137,112)	UNKNOWN	SYBR	None
230	J14	Sample 13	RGB(238,44,44)			Complex I	RGB(238,121,66)	UNKNOWN	SYBR	None
231	J15	Sample 13	RGB(238,44,44)			NRF2	RGB(142,56,142)	UNKNOWN	SYBR	None
232	J16	Sample 13	RGB(238,44,44)			SOD1	RGB(198,113,113)	UNKNOWN	SYBR	None
233	J17	Sample 21	RGB(238,121,66)			PGC1a	RGB(176,23,31)	UNKNOWN	SYBR	None
234	J18	Sample 21	RGB(238,121,66)			b-actin	RGB(0,0,255)	UNKNOWN	SYBR	None
235	J19	Sample 21	RGB(238,121,66)			OPA1	RGB(0,139,69)	UNKNOWN	SYBR	None
236	J20	Sample 21	RGB(238,121,66)			TFAM	RGB(238,238,0)	UNKNOWN	SYBR	None
237	J21	Sample 21	RGB(238,121,66)			PiNK1	RGB(139,137,112)	UNKNOWN	SYBR	None
238	J22	Sample 21	RGB(238,121,66)			Complex I	RGB(238,121,66)	UNKNOWN	SYBR	None
239	J23	Sample 21	RGB(238,121,66)			NRF2	RGB(142,56,142)	UNKNOWN	SYBR	None
240	J24	Sample 21	RGB(238,121,66)			SOD1	RGB(198,113,113)	UNKNOWN	SYBR	None
241	K1	Sample 6	RGB(238,121,66)			PGC1a	RGB(176,23,31)	UNKNOWN	SYBR	None
242	K2	Sample 6	RGB(238,121,66)			b-actin	RGB(0,0,255)	UNKNOWN	SYBR	None
243	K3	Sample 6	RGB(238,121,66)			OPA1	RGB(0,139,69)	UNKNOWN	SYBR	None
244	K4	Sample 6	RGB(238,121,66)			TFAM	RGB(238,238,0)	UNKNOWN	SYBR	None
245	K5	Sample 6	RGB(238,121,66)			PiNK1	RGB(139,137,112)	UNKNOWN	SYBR	None
246	K6	Sample 6	RGB(238,121,66)			Complex I	RGB(238,121,66)	UNKNOWN	SYBR	None
247	K7	Sample 6	RGB(238,121,66)			NRF2	RGB(142,56,142)	UNKNOWN	SYBR	None
248	K8	Sample 6	RGB(238,121,66)			SOD1	RGB(198,113,113)	UNKNOWN	SYBR	None
249	K9	Sample 14	RGB(51,161,201)			PGC1a	RGB(176,23,31)	UNKNOWN	SYBR	None
250	K10	Sample 14	RGB(51,161,201)			b-actin	RGB(0,0,255)	UNKNOWN	SYBR	None
251	K11	Sample 14	RGB(51,161,201)			OPA1	RGB(0,139,69)	UNKNOWN	SYBR	None
252	K12	Sample 14	RGB(51,161,201)			TFAM	RGB(238,238,0)	UNKNOWN	SYBR	None
253	K13	Sample 14	RGB(51,161,201)			PiNK1	RGB(139,137,112)	UNKNOWN	SYBR	None
254	K14	Sample 14	RGB(51,161,201)			Complex I	RGB(238,121,66)	UNKNOWN	SYBR	None
255	K15	Sample 14	RGB(51,161,201)			NRF2	RGB(142,56,142)	UNKNOWN	SYBR	None
256	K16	Sample 14	RGB(51,161,201)			SOD1	RGB(198,113,113)	UNKNOWN	SYBR	None
257	K17	Sample 22	RGB(142,56,142)			PGC1a	RGB(176,23,31)	UNKNOWN	SYBR	None
258	K18	Sample 22	RGB(142,56,142)			b-actin	RGB(0,0,255)	UNKNOWN	SYBR	None
259	K19	Sample 22	RGB(142,56,142)			OPA1	RGB(0,139,69)	UNKNOWN	SYBR	None
260	K20	Sample 22	RGB(142,56,142)			TFAM	RGB(238,238,0)	UNKNOWN	SYBR	None
261	K21	Sample 22	RGB(142,56,142)			PiNK1	RGB(139,137,112)	UNKNOWN	SYBR	None
262	K22	Sample 22	RGB(142,56,142)			Complex I	RGB(238,121,66)	UNKNOWN	SYBR	None
263	K23	Sample 22	RGB(142,56,142)			NRF2	RGB(142,56,142)	UNKNOWN	SYBR	None
264	K24	Sample 22	RGB(142,56,142)			SOD1	RGB(198,113,113)	UNKNOWN	SYBR	None
265	L1	Sample 6	RGB(238,121,66)			PGC1a	RGB(176,23,31)	UNKNOWN	SYBR	None
266	L2	Sample 6	RGB(238,121,66)			b-actin	RGB(0,0,255)	UNKNOWN	SYBR	None
267	L3	Sample 6	RGB(238,121,66)			OPA1	RGB(0,139,69)	UNKNOWN	SYBR	None
268	L4	Sample 6	RGB(238,121,66)			TFAM	RGB(238,238,0)	UNKNOWN	SYBR	None
269	L5	Sample 6	RGB(238,121,66)			PiNK1	RGB(139,137,112)	UNKNOWN	SYBR	None
270	L6	Sample 6	RGB(238,121,66)			Complex I	RGB(238,121,66)	UNKNOWN	SYBR	None
271	L7	Sample 6	RGB(238,121,66)			NRF2	RGB(142,56,142)	UNKNOWN	SYBR	None
272	L8	Sample 6	RGB(238,121,66)			SOD1	RGB(198,113,113)	UNKNOWN	SYBR	None
273	L9	Sample 14	RGB(51,161,201)			PGC1a	RGB(176,23,31)	UNKNOWN	SYBR	None
274	L10	Sample 14	RGB(51,161,201)			b-actin	RGB(0,0,255)	UNKNOWN	SYBR	None
275	L11	Sample 14	RGB(51,161,201)			OPA1	RGB(0,139,69)	UNKNOWN	SYBR	None
276	L12	Sample 14	RGB(51,161,201)			TFAM	RGB(238,238,0)	UNKNOWN	SYBR	None
277	L13	Sample 14	RGB(51,161,201)			PiNK1	RGB(139,137,112)	UNKNOWN	SYBR	None
278	L14	Sample 14	RGB(51,161,201)			Complex I	RGB(238,121,66)	UNKNOWN	SYBR	None
279	L15	Sample 14	RGB(51,161,201)			NRF2	RGB(142,56,142)	UNKNOWN	SYBR	None
280	L16	Sample 14	RGB(51,161,201)			SOD1	RGB(198,113,113)	UNKNOWN	SYBR	None
281	L17	Sample 22	RGB(142,56,142)			PGC1a	RGB(176,23,31)	UNKNOWN	SYBR	None
282	L18	Sample 22	RGB(142,56,142)			b-actin	RGB(0,0,255)	UNKNOWN	SYBR	None
283	L19	Sample 22	RGB(142,56,142)			OPA1	RGB(0,139,69)	UNKNOWN	SYBR	None
284	L20	Sample 22	RGB(142,56,142)			TFAM	RGB(238,238,0)	UNKNOWN	SYBR	None
285	L21	Sample 22	RGB(142,56,142)			PiNK1	RGB(139,137,112)	UNKNOWN	SYBR	None
286	L22	Sample 22	RGB(142,56,142)			Complex I	RGB(238,121,66)	UNKNOWN	SYBR	None
287	L23	Sample 22	RGB(142,56,142)			NRF2	RGB(142,56,142)	UNKNOWN	SYBR	None
288	L24	Sample 22	RGB(142,56,142)			SOD1	RGB(198,113,113)	UNKNOWN	SYBR	None
289	M1	Sample 7	RGB(142,56,142)			PGC1a	RGB(176,23,31)	UNKNOWN	SYBR	None
290	M2	Sample 7	RGB(142,56,142)			b-actin	RGB(0,0,255)	UNKNOWN	SYBR	None
291	M3	Sample 7	RGB(142,56,142)			OPA1	RGB(0,139,69)	UNKNOWN	SYBR	None
292	M4	Sample 7	RGB(142,56,142)			TFAM	RGB(238,238,0)	UNKNOWN	SYBR	None
293	M5	Sample 7	RGB(142,56,142)			PiNK1	RGB(139,137,112)	UNKNOWN	SYBR	None
294	M6	Sample 7	RGB(142,56,142)			Complex I	RGB(238,121,66)	UNKNOWN	SYBR	None
295	M7	Sample 7	RGB(142,56,142)			NRF2	RGB(142,56,142)	UNKNOWN	SYBR	None
296	M8	Sample 7	RGB(142,56,142)			SOD1	RGB(198,113,113)	UNKNOWN	SYBR	None
297	M9	Sample 15	RGB(238,18,137)			PGC1a	RGB(176,23,31)	UNKNOWN	SYBR	None
298	M10	Sample 15	RGB(238,18,137)			b-actin	RGB(0,0,255)	UNKNOWN	SYBR	None
299	M11	Sample 15	RGB(238,18,137)			OPA1	RGB(0,139,69)	UNKNOWN	SYBR	None
300	M12	Sample 15	RGB(238,18,137)			TFAM	RGB(238,238,0)	UNKNOWN	SYBR	None
301	M13	Sample 15	RGB(238,18,137)			PiNK1	RGB(139,137,112)	UNKNOWN	SYBR	None
302	M14	Sample 15	RGB(238,18,137)			Complex I	RGB(238,121,66)	UNKNOWN	SYBR	None
303	M15	Sample 15	RGB(238,18,137)			NRF2	RGB(142,56,142)	UNKNOWN	SYBR	None
304	M16	Sample 15	RGB(238,18,137)			SOD1	RGB(198,113,113)	UNKNOWN	SYBR	None
305	M17	Sample 23	RGB(198,113,113)			PGC1a	RGB(176,23,31)	UNKNOWN	SYBR	None
306	M18	Sample 23	RGB(198,113,113)			b-actin	RGB(0,0,255)	UNKNOWN	SYBR	None
307	M19	Sample 23	RGB(198,113,113)			OPA1	RGB(0,139,69)	UNKNOWN	SYBR	None
308	M20	Sample 23	RGB(198,113,113)			TFAM	RGB(238,238,0)	UNKNOWN	SYBR	None
309	M21	Sample 23	RGB(198,113,113)			PiNK1	RGB(139,137,112)	UNKNOWN	SYBR	None
310	M22	Sample 23	RGB(198,113,113)			Complex I	RGB(238,121,66)	UNKNOWN	SYBR	None
311	M23	Sample 23	RGB(198,113,113)			NRF2	RGB(142,56,142)	UNKNOWN	SYBR	None
312	M24	Sample 23	RGB(198,113,113)			SOD1	RGB(198,113,113)	UNKNOWN	SYBR	None
313	N1	Sample 7	RGB(142,56,142)			PGC1a	RGB(176,23,31)	UNKNOWN	SYBR	None
314	N2	Sample 7	RGB(142,56,142)			b-actin	RGB(0,0,255)	UNKNOWN	SYBR	None
315	N3	Sample 7	RGB(142,56,142)			OPA1	RGB(0,139,69)	UNKNOWN	SYBR	None
316	N4	Sample 7	RGB(142,56,142)			TFAM	RGB(238,238,0)	UNKNOWN	SYBR	None
317	N5	Sample 7	RGB(142,56,142)			PiNK1	RGB(139,137,112)	UNKNOWN	SYBR	None
318	N6	Sample 7	RGB(142,56,142)			Complex I	RGB(238,121,66)	UNKNOWN	SYBR	None
319	N7	Sample 7	RGB(142,56,142)			NRF2	RGB(142,56,142)	UNKNOWN	SYBR	None
320	N8	Sample 7	RGB(142,56,142)			SOD1	RGB(198,113,113)	UNKNOWN	SYBR	None
321	N9	Sample 15	RGB(238,18,137)			PGC1a	RGB(176,23,31)	UNKNOWN	SYBR	None
322	N10	Sample 15	RGB(238,18,137)			b-actin	RGB(0,0,255)	UNKNOWN	SYBR	None
323	N11	Sample 15	RGB(238,18,137)			OPA1	RGB(0,139,69)	UNKNOWN	SYBR	None
324	N12	Sample 15	RGB(238,18,137)			TFAM	RGB(238,238,0)	UNKNOWN	SYBR	None
325	N13	Sample 15	RGB(238,18,137)			PiNK1	RGB(139,137,112)	UNKNOWN	SYBR	None
326	N14	Sample 15	RGB(238,18,137)			Complex I	RGB(238,121,66)	UNKNOWN	SYBR	None
327	N15	Sample 15	RGB(238,18,137)			NRF2	RGB(142,56,142)	UNKNOWN	SYBR	None
328	N16	Sample 15	RGB(238,18,137)			SOD1	RGB(198,113,113)	UNKNOWN	SYBR	None
329	N17	Sample 23	RGB(198,113,113)			PGC1a	RGB(176,23,31)	UNKNOWN	SYBR	None
330	N18	Sample 23	RGB(198,113,113)			b-actin	RGB(0,0,255)	UNKNOWN	SYBR	None
331	N19	Sample 23	RGB(198,113,113)			OPA1	RGB(0,139,69)	UNKNOWN	SYBR	None
332	N20	Sample 23	RGB(198,113,113)			TFAM	RGB(238,238,0)	UNKNOWN	SYBR	None
333	N21	Sample 23	RGB(198,113,113)			PiNK1	RGB(139,137,112)	UNKNOWN	SYBR	None
334	N22	Sample 23	RGB(198,113,113)			Complex I	RGB(238,121,66)	UNKNOWN	SYBR	None
335	N23	Sample 23	RGB(198,113,113)			NRF2	RGB(142,56,142)	UNKNOWN	SYBR	None
336	N24	Sample 23	RGB(198,113,113)			SOD1	RGB(198,113,113)	UNKNOWN	SYBR	None
337	O1	Sample 8	RGB(198,113,113)			PGC1a	RGB(176,23,31)	UNKNOWN	SYBR	None
338	O2	Sample 8	RGB(198,113,113)			b-actin	RGB(0,0,255)	UNKNOWN	SYBR	None
339	O3	Sample 8	RGB(198,113,113)			OPA1	RGB(0,139,69)	UNKNOWN	SYBR	None
340	O4	Sample 8	RGB(198,113,113)			TFAM	RGB(238,238,0)	UNKNOWN	SYBR	None
341	O5	Sample 8	RGB(198,113,113)			PiNK1	RGB(139,137,112)	UNKNOWN	SYBR	None
342	O6	Sample 8	RGB(198,113,113)			Complex I	RGB(238,121,66)	UNKNOWN	SYBR	None
343	O7	Sample 8	RGB(198,113,113)			NRF2	RGB(142,56,142)	UNKNOWN	SYBR	None
344	O8	Sample 8	RGB(198,113,113)			SOD1	RGB(198,113,113)	UNKNOWN	SYBR	None
345	O9	Sample 16	RGB(176,23,31)			PGC1a	RGB(176,23,31)	UNKNOWN	SYBR	None
346	O10	Sample 16	RGB(176,23,31)			b-actin	RGB(0,0,255)	UNKNOWN	SYBR	None
347	O11	Sample 16	RGB(176,23,31)			OPA1	RGB(0,139,69)	UNKNOWN	SYBR	None
348	O12	Sample 16	RGB(176,23,31)			TFAM	RGB(238,238,0)	UNKNOWN	SYBR	None
349	O13	Sample 16	RGB(176,23,31)			PiNK1	RGB(139,137,112)	UNKNOWN	SYBR	None
350	O14	Sample 16	RGB(176,23,31)			Complex I	RGB(238,121,66)	UNKNOWN	SYBR	None
351	O15	Sample 16	RGB(176,23,31)			NRF2	RGB(142,56,142)	UNKNOWN	SYBR	None
352	O16	Sample 16	RGB(176,23,31)			SOD1	RGB(198,113,113)	UNKNOWN	SYBR	None
353	O17
354	O18
355	O19
356	O20
357	O21
358	O22
359	O23
360	O24
361	P1	Sample 8	RGB(198,113,113)			PGC1a	RGB(176,23,31)	UNKNOWN	SYBR	None
362	P2	Sample 8	RGB(198,113,113)			b-actin	RGB(0,0,255)	UNKNOWN	SYBR	None
363	P3	Sample 8	RGB(198,113,113)			OPA1	RGB(0,139,69)	UNKNOWN	SYBR	None
364	P4	Sample 8	RGB(198,113,113)			TFAM	RGB(238,238,0)	UNKNOWN	SYBR	None
365	P5	Sample 8	RGB(198,113,113)			PiNK1	RGB(139,137,112)	UNKNOWN	SYBR	None
366	P6	Sample 8	RGB(198,113,113)			Complex I	RGB(238,121,66)	UNKNOWN	SYBR	None
367	P7	Sample 8	RGB(198,113,113)			NRF2	RGB(142,56,142)	UNKNOWN	SYBR	None
368	P8	Sample 8	RGB(198,113,113)			SOD1	RGB(198,113,113)	UNKNOWN	SYBR	None
369	P9	Sample 16	RGB(176,23,31)			PGC1a	RGB(176,23,31)	UNKNOWN	SYBR	None
370	P10	Sample 16	RGB(176,23,31)			b-actin	RGB(0,0,255)	UNKNOWN	SYBR	None
371	P11	Sample 16	RGB(176,23,31)			OPA1	RGB(0,139,69)	UNKNOWN	SYBR	None
372	P12	Sample 16	RGB(176,23,31)			TFAM	RGB(238,238,0)	UNKNOWN	SYBR	None
373	P13	Sample 16	RGB(176,23,31)			PiNK1	RGB(139,137,112)	UNKNOWN	SYBR	None
374	P14	Sample 16	RGB(176,23,31)			Complex I	RGB(238,121,66)	UNKNOWN	SYBR	None
375	P15	Sample 16	RGB(176,23,31)			NRF2	RGB(142,56,142)	UNKNOWN	SYBR	None
376	P16	Sample 16	RGB(176,23,31)			SOD1	RGB(198,113,113)	UNKNOWN	SYBR	None
377	P17
378	P18
379	P19
380	P20
381	P21
382	P22
383	P23
384	P24

## Sheet: Amplification Data
Barcode
Block Type	384-Well Block
Calibration Background is expired	No
Calibration Background performed on	07-06-2023
Calibration Pure Dye ROX is expired	No
Calibration Pure Dye ROX performed on	07-06-2023
Calibration Pure Dye SYBR is expired	No
Calibration Pure Dye SYBR performed on	07-06-2023
Calibration ROI is expired	No
Calibration ROI performed on	07-06-2023
Calibration Uniformity is expired	No
Calibration Uniformity performed on	07-06-2023
Chemistry	SYBR_GREEN
Comment
Date Created	11-08-2023 14:17:20 PM CST
Date Modified	11-08-2023 16:11:51 PM CST
Experiment File Name	C:\Users\Public\Desktop\experiments\Shen\Students\Xiaobo\2023-11-08 141657 HPCR Curcumin Xiaobo Plate2.eds
Experiment Name	2023-11-08 141657 HPCR Curcumin Xiaobo Plate2
Experiment Run Start Time	11-08-2023 15:24:36 PM CST
Experiment Run Stop Time	11-08-2023 17:14:11 PM CST
Experiment Type	Comparative Cт (ΔΔCт)
Instrument Name	285880228
Instrument Serial Number	285880228
Instrument Type	QuantStudio 12K Flex
Passive Reference	ROX
Quantification Cycle Method	Ct
Signal Smoothing On	true
Stage/ Cycle where Analysis is performed	Stage 2, Step 2
User Name
Well	Cycle	Target Name	Rn	Delta Rn
1	1	PGC1a	0.550319	-0.0133147
1	2	PGC1a	0.556091	-0.0118251
1	3	PGC1a	0.567701	-0.00449894
1	4	PGC1a	0.574939	-0.00154365
1	5	PGC1a	0.580555	-0.000210454
1	6	PGC1a	0.586126	0.00107769
1	7	PGC1a	0.591309	0.00197708
1	8	PGC1a	0.597096	0.00348189
1	9	PGC1a	0.59979	0.00189255
1	10	PGC1a	0.603933	0.00175227
1	11	PGC1a	0.607621	0.00115785
1	12	PGC1a	0.610794	4.73216e-05
1	13	PGC1a	0.61504	1.00922e-05
1	14	PGC1a	0.619695	0.000382347
1	15	PGC1a	0.621528	-0.00206732
1	16	PGC1a	0.62462	-0.00325808
1	17	PGC1a	0.629318	-0.00284333
1	18	PGC1a	0.635961	-0.000483555
1	19	PGC1a	0.643854	0.00312624
1	20	PGC1a	0.653369	0.0083589
1	21	PGC1a	0.667088	0.0177949
1	22	PGC1a	0.691181	0.037605
1	23	PGC1a	0.737867	0.0800072
1	24	PGC1a	0.82826	0.166118
1	25	PGC1a	0.992002	0.325576
1	26	PGC1a	1.28965	0.61894
1	27	PGC1a	1.77877	1.10378
1	28	PGC1a	2.43746	1.75818
1	29	PGC1a	3.07575	2.39219
1	30	PGC1a	3.55337	2.86553
1	31	PGC1a	3.90057	3.20845
1	32	PGC1a	4.17907	3.48266
1	33	PGC1a	4.4016	3.70092
1	34	PGC1a	4.56607	3.8611
1	35	PGC1a	4.69612	3.98686
1	36	PGC1a	4.78849	4.07495
1	37	PGC1a	4.87137	4.15355
1	38	PGC1a	4.94003	4.21792
1	39	PGC1a	4.98029	4.2539
1	40	PGC1a	5.02371	4.29304
2	1	b-actin	0.469474	-0.00533044
2	2	b-actin	0.47502	-0.00533251
2	3	b-actin	0.484425	-0.00147613
2	4	b-actin	0.490827	-0.000621472
2	5	b-actin	0.496995	-1.80584e-06
2	6	b-actin	0.504193	0.00164774
2	7	b-actin	0.510943	0.00284909
2	8	b-actin	0.513857	0.000215533
2	9	b-actin	0.517963	-0.00122676
2	10	b-actin	0.524086	-0.000651741
2	11	b-actin	0.528546	-0.00174064
2	12	b-actin	0.536841	0.0010062
2	13	b-actin	0.546456	0.00507286
2	14	b-actin	0.56561	0.0186786
2	15	b-actin	0.59752	0.0450411
2	16	b-actin	0.652346	0.094318
2	17	b-actin	0.748993	0.185417
2	18	b-actin	0.926553	0.357429
2	19	b-actin	1.23061	0.655934
2	20	b-actin	1.70245	1.12223
2	21	b-actin	2.28486	1.69909
2	22	b-actin	2.81482	2.2235
2	23	b-actin	3.22883	2.63196
2	24	b-actin	3.59338	2.99097
2	25	b-actin	3.91694	3.30898
2	26	b-actin	4.181	3.56749
2	27	b-actin	4.37981	3.76075
2	28	b-actin	4.52182	3.89721
2	29	b-actin	4.6357	4.00555
2	30	b-actin	4.7362	4.1005
2	31	b-actin	4.829	4.18775
2	32	b-actin	4.89168	4.24488
2	33	b-actin	4.93735	4.285
2	34	b-actin	4.98381	4.32592
2	35	b-actin	5.01867	4.35522
2	36	b-actin	5.05203	4.38304
2	37	b-actin	5.08878	4.41424
2	38	b-actin	5.10759	4.42751
2	39	b-actin	5.13117	4.44554
2	40	b-actin	5.13616	4.44497
3	1	OPA1	0.476118	-0.00688435
3	2	OPA1	0.48097	-0.00650993
3	3	OPA1	0.490114	-0.00184283
3	4	OPA1	0.49513	-0.00130363
3	5	OPA1	0.499858	-0.00105207
3	6	OPA1	0.505757	0.000369904
3	7	OPA1	0.511593	0.00172864
3	8	OPA1	0.516327	0.00198565
3	9	OPA1	0.519956	0.00113765
3	10	OPA1	0.524947	0.00165161
3	11	OPA1	0.52903	0.00125737
3	12	OPA1	0.532079	-0.000170704
3	13	OPA1	0.535955	-0.000771766
3	14	OPA1	0.539482	-0.0017211
3	15	OPA1	0.544671	-0.00100967
3	16	OPA1	0.549219	-0.00093797
3	17	OPA1	0.555313	0.000678916
3	18	OPA1	0.566934	0.00782252
3	19	OPA1	0.583909	0.020321
3	20	OPA1	0.613334	0.0452689
3	21	OPA1	0.671188	0.0986459
3	22	OPA1	0.781917	0.204898
3	23	OPA1	0.985402	0.403906
3	24	OPA1	1.34813	0.762157
3	25	OPA1	1.92923	1.33878
3	26	OPA1	2.70374	2.10881
3	27	OPA1	3.44675	2.84734
3	28	OPA1	3.95073	3.34685
3	29	OPA1	4.28853	3.68017
3	30	OPA1	4.56649	3.95366
3	31	OPA1	4.7763	4.15899
3	32	OPA1	4.93087	4.30908
3	33	OPA1	5.05445	4.42818
3	34	OPA1	5.15909	4.52834
3	35	OPA1	5.23748	4.60226
3	36	OPA1	5.29932	4.65962
3	37	OPA1	5.35554	4.71137
3	38	OPA1	5.39947	4.75082
3	39	OPA1	5.4319	4.77877
3	40	OPA1	5.46432	4.80671
4	1	TFAM	0.534404	-0.0126719
4	2	TFAM	0.538937	-0.0119796
4	3	TFAM	0.548359	-0.0063985
4	4	TFAM	0.556815	-0.00178344
4	5	TFAM	0.563376	0.000937614
4	6	TFAM	0.566138	-0.000141185
4	7	TFAM	0.571666	0.00154609
4	8	TFAM	0.576693	0.00273197
4	9	TFAM	0.581578	0.00377664
4	10	TFAM	0.584289	0.00264658
4	11	TFAM	0.587377	0.00189478
4	12	TFAM	0.590624	0.0013005
4	13	TFAM	0.593933	0.000768635
4	14	TFAM	0.595663	-0.00134103
4	15	TFAM	0.599525	-0.0013197
4	16	TFAM	0.603171	-0.00151445
4	17	TFAM	0.606849	-0.00167724
4	18	TFAM	0.611021	-0.00134579
4	19	TFAM	0.616126	-8.1476e-05
4	20	TFAM	0.625946	0.00589805
4	21	TFAM	0.64132	0.0174306
4	22	TFAM	0.66702	0.03929
4	23	TFAM	0.716597	0.0850264
4	24	TFAM	0.813254	0.177844
4	25	TFAM	0.989211	0.34996
4	26	TFAM	1.29946	0.656371
4	27	TFAM	1.80392	1.15699
4	28	TFAM	2.44977	1.799
4	29	TFAM	3.01541	2.36079
4	30	TFAM	3.43361	2.77516
4	31	TFAM	3.77728	3.11499
4	32	TFAM	4.06266	3.39653
4	33	TFAM	4.29195	3.62197
4	34	TFAM	4.47651	3.80269
4	35	TFAM	4.62157	3.94391
4	36	TFAM	4.74405	4.06255
4	37	TFAM	4.8497	4.16436
4	38	TFAM	4.92903	4.23985
4	39	TFAM	4.99805	4.30503
4	40	TFAM	5.052	4.35513
5	1	PiNK1	0.560889	-0.00919384
5	2	PiNK1	0.565014	-0.00912836
5	3	PiNK1	0.572902	-0.00529955
5	4	PiNK1	0.580191	-0.00206918
5	5	PiNK1	0.587355	0.00103554
5	6	PiNK1	0.592822	0.00244243
5	7	PiNK1	0.596637	0.0021991
5	8	PiNK1	0.599994	0.00149682
5	9	PiNK1	0.603353	0.000795787
5	10	PiNK1	0.608319	0.00170348
5	11	PiNK1	0.612417	0.00174167
5	12	PiNK1	0.614958	0.000223519
5	13	PiNK1	0.619053	0.00025926
5	14	PiNK1	0.622943	9.02e-05
5	15	PiNK1	0.624951	-0.00196153
5	16	PiNK1	0.630066	-0.000905359
5	17	PiNK1	0.633278	-0.00175218
5	18	PiNK1	0.641536	0.00244641
5	19	PiNK1	0.65577	0.0126207
5	20	PiNK1	0.677337	0.0301293
5	21	PiNK1	0.718922	0.0676548
5	22	PiNK1	0.795039	0.139712
5	23	PiNK1	0.933952	0.274566
5	24	PiNK1	1.18934	0.525892
5	25	PiNK1	1.61625	0.948749
5	26	PiNK1	2.1808	1.50923
5	27	PiNK1	2.71558	2.03996
5	28	PiNK1	3.13552	2.45584
5	29	PiNK1	3.48652	2.80277
5	30	PiNK1	3.79122	3.10342
5	31	PiNK1	4.03777	3.34591
5	32	PiNK1	4.23642	3.54051
5	33	PiNK1	4.39542	3.69544
5	34	PiNK1	4.52384	3.8198
5	35	PiNK1	4.62193	3.91384
5	36	PiNK1	4.70397	3.99182
5	37	PiNK1	4.77076	4.05455
5	38	PiNK1	4.84509	4.12481
5	39	PiNK1	4.91072	4.18639
5	40	PiNK1	4.94676	4.21837
6	1	Complex I	0.478442	-0.00688583
6	2	Complex I	0.48273	-0.007343
6	3	Complex I	0.49166	-0.00315819
6	4	Complex I	0.498972	-0.000591235
6	5	Complex I	0.505201	0.000892887
6	6	Complex I	0.509907	0.000853752
6	7	Complex I	0.514546	0.000748396
6	8	Complex I	0.519324	0.000781561
6	9	Complex I	0.524778	0.00148999
6	10	Complex I	0.529087	0.00105395
6	11	Complex I	0.534181	0.00140325
6	12	Complex I	0.537858	0.000335402
6	13	Complex I	0.540833	-0.00143459
6	14	Complex I	0.545384	-0.00162852
6	15	Complex I	0.551011	-0.000746644
6	16	Complex I	0.559338	0.00283634
6	17	Complex I	0.572662	0.0114151
6	18	Complex I	0.594751	0.0287587
6	19	Complex I	0.63463	0.0638927
6	20	Complex I	0.71347	0.137988
6	21	Complex I	0.859914	0.279687
6	22	Complex I	1.12201	0.537036
6	23	Complex I	1.56714	0.977423
6	24	Complex I	2.18185	1.58739
6	25	Complex I	2.79266	2.19345
6	26	Complex I	3.28804	2.68409
6	27	Complex I	3.67513	3.06643
6	28	Complex I	3.97734	3.3639
6	29	Complex I	4.20799	3.5898
6	30	Complex I	4.3929	3.76997
6	31	Complex I	4.53288	3.90521
6	32	Complex I	4.63937	4.00694
6	33	Complex I	4.73415	4.09698
6	34	Complex I	4.80994	4.16803
6	35	Complex I	4.87167	4.22502
6	36	Complex I	4.92281	4.27141
6	37	Complex I	4.96449	4.30834
6	38	Complex I	5.00667	4.34578
6	39	Complex I	5.04249	4.37686
6	40	Complex I	5.07008	4.3997
7	1	NRF2	0.581281	-0.0113464
7	2	NRF2	0.585598	-0.0107193
7	3	NRF2	0.594955	-0.00505335
7	4	NRF2	0.602132	-0.00156617
7	5	NRF2	0.607769	0.00037981
7	6	NRF2	0.612049	0.000969128
7	7	NRF2	0.616379	0.00160947
7	8	NRF2	0.621272	0.00281182
7	9	NRF2	0.624071	0.00191996
7	10	NRF2	0.626206	0.000364468
7	11	NRF2	0.630906	0.00137394
7	12	NRF2	0.63453	0.00130749
7	13	NRF2	0.63675	-0.000162415
7	14	NRF2	0.640541	-6.17355e-05
7	15	NRF2	0.644001	-0.000292279
7	16	NRF2	0.64744	-0.000543744
7	17	NRF2	0.651266	-0.000409089
7	18	NRF2	0.65383	-0.00153561
7	19	NRF2	0.657944	-0.00111169
7	20	NRF2	0.665982	0.00323635
7	21	NRF2	0.678933	0.0124964
7	22	NRF2	0.699636	0.0295087
7	23	NRF2	0.737065	0.063247
7	24	NRF2	0.803202	0.125694
7	25	NRF2	0.924362	0.243164
7	26	NRF2	1.14243	0.457537
7	27	NRF2	1.5207	0.832124
7	28	NRF2	2.10326	1.41099
7	29	NRF2	2.82312	2.12716
7	30	NRF2	3.44974	2.75009
7	31	NRF2	3.89343	3.19009
7	32	NRF2	4.24244	3.53541
7	33	NRF2	4.49844	3.78771
7	34	NRF2	4.68035	3.96594
7	35	NRF2	4.82533	4.10722
7	36	NRF2	4.93231	4.21052
7	37	NRF2	5.01484	4.28936
7	38	NRF2	5.0876	4.35843
7	39	NRF2	5.14847	4.41561
7	40	NRF2	5.18483	4.44827
8	1	SOD1	0.479331	-0.00629492
8	2	SOD1	0.483745	-0.00680479
8	3	SOD1	0.493061	-0.00241222
8	4	SOD1	0.500099	-0.000298443
8	5	SOD1	0.506228	0.000906627
8	6	SOD1	0.512255	0.00201013
8	7	SOD1	0.516444	0.00127483
8	8	SOD1	0.520939	0.00084596
8	9	SOD1	0.524827	-0.000189568
8	10	SOD1	0.529742	-0.00019936
8	11	SOD1	0.534013	-0.000851928
8	12	SOD1	0.53827	-0.00151832
8	13	SOD1	0.543329	-0.00138375
8	14	SOD1	0.551453	0.00181605
8	15	SOD1	0.561112	0.00655197
8	16	SOD1	0.577257	0.0177731
8	17	SOD1	0.605269	0.040861
8	18	SOD1	0.658498	0.0891659
8	19	SOD1	0.757275	0.183019
8	20	SOD1	0.939831	0.360651
8	21	SOD1	1.26628	0.68218
8	22	SOD1	1.80263	1.2136
8	23	SOD1	2.53992	1.94597
8	24	SOD1	3.26769	2.66881
8	25	SOD1	3.79824	3.19444
8	26	SOD1	4.18216	3.57343
8	27	SOD1	4.48715	3.87351
8	28	SOD1	4.72325	4.10468
8	29	SOD1	4.90635	4.28286
8	30	SOD1	5.04875	4.42033
8	31	SOD1	5.15956	4.52621
8	32	SOD1	5.2527	4.61443
8	33	SOD1	5.32077	4.67758
8	34	SOD1	5.37379	4.72568
8	35	SOD1	5.43108	4.77804
8	36	SOD1	5.48896	4.831
8	37	SOD1	5.52811	4.86522
8	38	SOD1	5.55659	4.88878
8	39	SOD1	5.57923	4.90649
8	40	SOD1	5.59798	4.92032
9	1	PGC1a	0.572727	-0.0150164
9	2	PGC1a	0.578675	-0.0149675
9	3	PGC1a	0.591108	-0.00843452
9	4	PGC1a	0.601972	-0.00346982
9	5	PGC1a	0.61148	0.000137678
9	6	PGC1a	0.61913	0.0018882
9	7	PGC1a	0.626197	0.0030556
9	8	PGC1a	0.633549	0.00450786
9	9	PGC1a	0.639208	0.0042677
9	10	PGC1a	0.644261	0.00342095
9	11	PGC1a	0.648249	0.00150912
9	12	PGC1a	0.652943	0.000303844
9	13	PGC1a	0.659647	0.00110772
9	14	PGC1a	0.664753	0.000313718
9	15	PGC1a	0.669285	-0.00105333
9	16	PGC1a	0.673772	-0.00246638
9	17	PGC1a	0.678449	-0.00368894
9	18	PGC1a	0.68542	-0.00261804
9	19	PGC1a	0.695156	0.00121864
9	20	PGC1a	0.708206	0.00836922
9	21	PGC1a	0.729272	0.0235357
9	22	PGC1a	0.766132	0.0544956
9	23	PGC1a	0.836657	0.119121
9	24	PGC1a	0.964478	0.241043
9	25	PGC1a	1.19682	0.467489
9	26	PGC1a	1.60135	0.866111
9	27	PGC1a	2.20278	1.46165
9	28	PGC1a	2.89596	2.14892
9	29	PGC1a	3.446	2.69307
9	30	PGC1a	3.8351	3.07627
9	31	PGC1a	4.13719	3.37245
9	32	PGC1a	4.37704	3.6064
9	33	PGC1a	4.57574	3.79921
9	34	PGC1a	4.71758	3.93515
9	35	PGC1a	4.82639	4.03805
9	36	PGC1a	4.92974	4.13551
9	37	PGC1a	5.0036	4.20347
9	38	PGC1a	5.06385	4.25782
9	39	PGC1a	5.11512	4.30319
9	40	PGC1a	5.14892	4.33109
10	1	b-actin	0.509437	-0.00496423
10	2	b-actin	0.51588	-0.00696823
10	3	b-actin	0.52929	-0.00200456
10	4	b-actin	0.539957	0.000215688
10	5	b-actin	0.549185	0.000996483
10	6	b-actin	0.558294	0.00165854
10	7	b-actin	0.566337	0.00125434
10	8	b-actin	0.573647	0.00011795
10	9	b-actin	0.581171	-0.000805173
10	10	b-actin	0.588638	-0.0017845
10	11	b-actin	0.597499	-0.0013701
10	12	b-actin	0.609038	0.00172133
10	13	b-actin	0.62528	0.0095167
10	14	b-actin	0.652528	0.0283178
10	15	b-actin	0.69902	0.0663631
10	16	b-actin	0.786809	0.145705
10	17	b-actin	0.944131	0.294581
10	18	b-actin	1.2199	0.561905
10	19	b-actin	1.6518	0.98536
10	20	b-actin	2.21407	1.53918
10	21	b-actin	2.76469	2.08136
10	22	b-actin	3.21201	2.52023
10	23	b-actin	3.60383	2.9036
10	24	b-actin	3.94663	3.23795
10	25	b-actin	4.23053	3.51341
10	26	b-actin	4.45256	3.72698
10	27	b-actin	4.62496	3.89094
10	28	b-actin	4.7584	4.01593
10	29	b-actin	4.86435	4.11343
10	30	b-actin	4.9546	4.19524
10	31	b-actin	5.02966	4.26185
10	32	b-actin	5.09347	4.31721
10	33	b-actin	5.13699	4.35229
10	34	b-actin	5.18207	4.38892
10	35	b-actin	5.21989	4.4183
10	36	b-actin	5.2504	4.44035
10	37	b-actin	5.26381	4.44532
10	38	b-actin	5.28851	4.46157
10	39	b-actin	5.32257	4.48718
10	40	b-actin	5.33717	4.49334
11	1	OPA1	0.497889	-0.0134545
11	2	OPA1	0.50403	-0.0133993
11	3	OPA1	0.516839	-0.00667646
11	4	OPA1	0.527241	-0.0023604
11	5	OPA1	0.536692	0.0010046
11	6	OPA1	0.543306	0.00153254
11	7	OPA1	0.550351	0.00249077
11	8	OPA1	0.558562	0.00461611
11	9	OPA1	0.564351	0.0043196
11	10	OPA1	0.567962	0.00184412
11	11	OPA1	0.57372	0.00151566
11	12	OPA1	0.578294	3.81001e-06
11	13	OPA1	0.581573	-0.00280283
11	14	OPA1	0.586787	-0.00367501
11	15	OPA1	0.594155	-0.00239336
11	16	OPA1	0.601868	-0.000765779
11	17	OPA1	0.610067	0.00134663
11	18	OPA1	0.624286	0.00947959
11	19	OPA1	0.65003	0.0291382
11	20	OPA1	0.697548	0.0705694
11	21	OPA1	0.785113	0.152049
11	22	OPA1	0.945898	0.306748
11	23	OPA1	1.23405	0.588813
11	24	OPA1	1.72453	1.07321
11	25	OPA1	2.44367	1.78626
11	26	OPA1	3.22994	2.56645
11	27	OPA1	3.82835	3.15876
11	28	OPA1	4.24835	3.57268
11	29	OPA1	4.56054	3.87879
11	30	OPA1	4.79839	4.11055
11	31	OPA1	4.98011	4.28618
11	32	OPA1	5.12191	4.4219
11	33	OPA1	5.22771	4.52161
11	34	OPA1	5.31694	4.60476
11	35	OPA1	5.38549	4.66722
11	36	OPA1	5.43523	4.71088
11	37	OPA1	5.48402	4.75358
11	38	OPA1	5.52507	4.78855
11	39	OPA1	5.56145	4.81884
11	40	OPA1	5.58955	4.84085
12	1	TFAM	0.555962	-0.0157805
12	2	TFAM	0.561111	-0.0158429
12	3	TFAM	0.573545	-0.0086205
12	4	TFAM	0.583238	-0.00413986
12	5	TFAM	0.591117	-0.00147233
12	6	TFAM	0.599303	0.00150174
12	7	TFAM	0.606637	0.00362442
12	8	TFAM	0.613489	0.00526442
12	9	TFAM	0.617966	0.0045296
12	10	TFAM	0.62178	0.00313113
12	11	TFAM	0.626113	0.00225254
12	12	TFAM	0.631683	0.00261152
12	13	TFAM	0.635509	0.00122516
12	14	TFAM	0.640462	0.000966037
12	15	TFAM	0.643429	-0.00127857
12	16	TFAM	0.647728	-0.00219114
12	17	TFAM	0.651979	-0.00315229
12	18	TFAM	0.656091	-0.00425189
12	19	TFAM	0.666568	0.00101374
12	20	TFAM	0.680717	0.00995084
12	21	TFAM	0.70281	0.0268315
12	22	TFAM	0.745434	0.0642437
12	23	TFAM	0.824097	0.137695
12	24	TFAM	0.970257	0.278643
12	25	TFAM	1.23249	0.535661
12	26	TFAM	1.66958	0.967544
12	27	TFAM	2.27158	1.56434
12	28	TFAM	2.87185	2.15939
12	29	TFAM	3.32905	2.61137
12	30	TFAM	3.68214	2.95926
12	31	TFAM	3.98073	3.25263
12	32	TFAM	4.22409	3.49078
12	33	TFAM	4.42116	3.68264
12	34	TFAM	4.59178	3.84805
12	35	TFAM	4.72243	3.97349
12	36	TFAM	4.82372	4.06956
12	37	TFAM	4.90719	4.14782
12	38	TFAM	4.97044	4.20586
12	39	TFAM	5.03123	4.26144
12	40	TFAM	5.07802	4.30302
13	1	PiNK1	0.588082	-0.0167871
13	2	PiNK1	0.59474	-0.015838
13	3	PiNK1	0.607714	-0.0085729
13	4	PiNK1	0.619401	-0.00259498
13	5	PiNK1	0.628252	0.000547319
13	6	PiNK1	0.637602	0.00418862
13	7	PiNK1	0.643877	0.00475504
13	8	PiNK1	0.64786	0.00302913
13	9	PiNK1	0.653356	0.00281645
13	10	PiNK1	0.657542	0.00129331
13	11	PiNK1	0.663086	0.0011291
13	12	PiNK1	0.668287	0.000620489
13	13	PiNK1	0.672724	-0.000651119
13	14	PiNK1	0.677359	-0.00172466
13	15	PiNK1	0.682367	-0.00242532
13	16	PiNK1	0.687969	-0.00253273
13	17	PiNK1	0.696332	0.000122237
13	18	PiNK1	0.708347	0.00642763
13	19	PiNK1	0.729629	0.0220012
13	20	PiNK1	0.765743	0.052406
13	21	PiNK1	0.832682	0.113637
13	22	PiNK1	0.96325	0.238496
13	23	PiNK1	1.19775	0.467289
13	24	PiNK1	1.58954	0.853364
13	25	PiNK1	2.13407	1.39219
13	26	PiNK1	2.67466	1.92707
13	27	PiNK1	3.11454	2.36124
13	28	PiNK1	3.48029	2.72129
13	29	PiNK1	3.79478	3.03007
13	30	PiNK1	4.06346	3.29303
13	31	PiNK1	4.27371	3.49757
13	32	PiNK1	4.43018	3.64834
13	33	PiNK1	4.55895	3.7714
13	34	PiNK1	4.67529	3.88203
13	35	PiNK1	4.76571	3.96674
13	36	PiNK1	4.83456	4.02988
13	37	PiNK1	4.89475	4.08436
13	38	PiNK1	4.94952	4.13342
13	39	PiNK1	5.00409	4.18228
13	40	PiNK1	5.03675	4.20924
14	1	Complex I	0.525692	-0.0091462
14	2	Complex I	0.531606	-0.00971285
14	3	Complex I	0.54268	-0.00511886
14	4	Complex I	0.55207	-0.00220925
14	5	Complex I	0.561498	0.000738097
14	6	Complex I	0.570608	0.00336811
14	7	Complex I	0.575801	0.00208
14	8	Complex I	0.582283	0.00208234
14	9	Complex I	0.588197	0.00151534
14	10	Complex I	0.595154	0.00199189
14	11	Complex I	0.601112	0.00146953
14	12	Complex I	0.605533	-0.000589617
14	13	Complex I	0.610928	-0.00167518
14	14	Complex I	0.616091	-0.00299267
14	15	Complex I	0.624904	-0.00065973
14	16	Complex I	0.638676	0.00663166
14	17	Complex I	0.660832	0.0223078
14	18	Complex I	0.699623	0.0546178
14	19	Complex I	0.769241	0.117756
14	20	Complex I	0.902821	0.244855
14	21	Complex I	1.14697	0.482521
14	22	Complex I	1.56886	0.897938
14	23	Complex I	2.16658	1.48918
14	24	Complex I	2.7878	2.10392
14	25	Complex I	3.29722	2.60686
14	26	Complex I	3.69848	3.00163
14	27	Complex I	4.0253	3.32197
14	28	Complex I	4.27495	3.56514
14	29	Complex I	4.44789	3.7316
14	30	Complex I	4.60789	3.88512
14	31	Complex I	4.73821	4.00897
14	32	Complex I	4.82884	4.09311
14	33	Complex I	4.90131	4.1591
14	34	Complex I	4.97492	4.22622
14	35	Complex I	5.04084	4.28567
14	36	Complex I	5.09853	4.33687
14	37	Complex I	5.13916	4.37103
14	38	Complex I	5.15657	4.38195
14	39	Complex I	5.18844	4.40735
14	40	Complex I	5.22065	4.43308
15	1	NRF2	0.59678	-0.0166164
15	2	NRF2	0.60242	-0.0161311
15	3	NRF2	0.615262	-0.00844371
15	4	NRF2	0.625494	-0.00336591
15	5	NRF2	0.633391	-0.000622641
15	6	NRF2	0.641111	0.00194354
15	7	NRF2	0.648377	0.004055
15	8	NRF2	0.652494	0.00301731
15	9	NRF2	0.657667	0.00303593
15	10	NRF2	0.662623	0.00283812
15	11	NRF2	0.666896	0.00195683
15	12	NRF2	0.67218	0.00208638
15	13	NRF2	0.676474	0.0012263
15	14	NRF2	0.680393	-9.27729e-06
15	15	NRF2	0.686262	0.000706002
15	16	NRF2	0.690888	0.000177809
15	17	NRF2	0.693096	-0.00276878
15	18	NRF2	0.696914	-0.00410438
15	19	NRF2	0.704444	-0.00172852
15	20	NRF2	0.717196	0.00586889
15	21	NRF2	0.736327	0.0198458
15	22	NRF2	0.771172	0.0495362
15	23	NRF2	0.833152	0.106363
15	24	NRF2	0.943848	0.211904
15	25	NRF2	1.14171	0.404615
15	26	NRF2	1.4847	0.742447
15	27	NRF2	2.02915	1.28174
15	28	NRF2	2.73374	1.98118
15	29	NRF2	3.38797	2.63025
15	30	NRF2	3.85273	3.08986
15	31	NRF2	4.21269	3.44467
15	32	NRF2	4.49542	3.72224
15	33	NRF2	4.69961	3.92127
15	34	NRF2	4.85251	4.06903
15	35	NRF2	4.96391	4.17527
15	36	NRF2	5.05331	4.25952
15	37	NRF2	5.12551	4.32656
15	38	NRF2	5.17415	4.37004
15	39	NRF2	5.21099	4.40173
15	40	NRF2	5.23264	4.41822
16	1	SOD1	0.519685	-0.00811618
16	2	SOD1	0.525718	-0.00940858
16	3	SOD1	0.537664	-0.00478701
16	4	SOD1	0.549115	-0.000661293
16	5	SOD1	0.558789	0.0016866
16	6	SOD1	0.565894	0.00146678
16	7	SOD1	0.574516	0.00276354
16	8	SOD1	0.58213	0.0030518
16	9	SOD1	0.588392	0.00198929
16	10	SOD1	0.591723	-0.00200511
16	11	SOD1	0.59982	-0.00123347
16	12	SOD1	0.607125	-0.00125361
16	13	SOD1	0.614687	-0.00101751
16	14	SOD1	0.62596	0.00293071
16	15	SOD1	0.642785	0.0124298
16	16	SOD1	0.672253	0.0345733
16	17	SOD1	0.725139	0.0801333
16	18	SOD1	0.825038	0.172708
16	19	SOD1	1.0062	0.346547
16	20	SOD1	1.32387	0.65689
16	21	SOD1	1.84531	1.17101
16	22	SOD1	2.57064	1.88901
16	23	SOD1	3.29505	2.6061
16	24	SOD1	3.82937	3.13309
16	25	SOD1	4.21579	3.51218
16	26	SOD1	4.51399	3.80306
16	27	SOD1	4.76161	4.04335
16	28	SOD1	4.96664	4.24106
16	29	SOD1	5.12167	4.38876
16	30	SOD1	5.23754	4.49731
16	31	SOD1	5.31345	4.56589
16	32	SOD1	5.38025	4.62537
16	33	SOD1	5.45022	4.68801
16	34	SOD1	5.50604	4.73651
16	35	SOD1	5.53547	4.75861
16	36	SOD1	5.57663	4.79245
16	37	SOD1	5.61614	4.82463
16	38	SOD1	5.64847	4.84964
16	39	SOD1	5.68284	4.87667
16	40	SOD1	5.70152	4.88803
17	1	PGC1a	0.587856	-0.0213084
17	2	PGC1a	0.595291	-0.0197148
17	3	PGC1a	0.609492	-0.0113556
17	4	PGC1a	0.621161	-0.00552735
17	5	PGC1a	0.632095	-0.00043484
17	6	PGC1a	0.641592	0.00322137
17	7	PGC1a	0.649503	0.00529097
17	8	PGC1a	0.656133	0.00607907
17	9	PGC1a	0.659933	0.00403773
17	10	PGC1a	0.664413	0.00267708
17	11	PGC1a	0.670599	0.00302136
17	12	PGC1a	0.676127	0.00270874
17	13	PGC1a	0.680879	0.00161941
17	14	PGC1a	0.686149	0.00104774
17	15	PGC1a	0.690475	-0.000467403
17	16	PGC1a	0.693866	-0.00291804
17	17	PGC1a	0.698167	-0.00445781
17	18	PGC1a	0.703896	-0.00457028
17	19	PGC1a	0.714335	2.78681e-05
17	20	PGC1a	0.724916	0.00476745
17	21	PGC1a	0.739255	0.0132655
17	22	PGC1a	0.767592	0.0357608
17	23	PGC1a	0.82731	0.0896381
17	24	PGC1a	0.932315	0.188801
17	25	PGC1a	1.11755	0.368195
17	26	PGC1a	1.44051	0.685316
17	27	PGC1a	1.9714	1.21036
17	28	PGC1a	2.67563	1.90875
17	29	PGC1a	3.32901	2.55629
17	30	PGC1a	3.79931	3.02075
17	31	PGC1a	4.14783	3.36342
17	32	PGC1a	4.41625	3.62601
17	33	PGC1a	4.61984	3.82376
17	34	PGC1a	4.7803	3.97838
17	35	PGC1a	4.90865	4.10089
17	36	PGC1a	5.00928	4.19567
17	37	PGC1a	5.08234	4.26289
17	38	PGC1a	5.14072	4.31542
17	39	PGC1a	5.19777	4.36664
17	40	PGC1a	5.23521	4.39823
18	1	b-actin	0.50807	-0.0101561
18	2	b-actin	0.516198	-0.0101927
18	3	b-actin	0.531088	-0.0034667
18	4	b-actin	0.542136	-0.000583111
18	5	b-actin	0.55237	0.00148681
18	6	b-actin	0.561094	0.00204641
18	7	b-actin	0.569869	0.00265673
18	8	b-actin	0.577078	0.00170082
18	9	b-actin	0.5827	-0.000840869
18	10	b-actin	0.58962	-0.00208616
18	11	b-actin	0.599657	-0.000212992
18	12	b-actin	0.607334	-0.000700945
18	13	b-actin	0.618037	0.0018383
18	14	b-actin	0.637573	0.0132093
18	15	b-actin	0.669389	0.0368607
18	16	b-actin	0.724561	0.083869
18	17	b-actin	0.824428	0.175571
18	18	b-actin	1.00349	0.346471
18	19	b-actin	1.31003	0.644844
18	20	b-actin	1.77301	1.09966
18	21	b-actin	2.33799	1.65647
18	22	b-actin	2.85851	2.16883
18	23	b-actin	3.28454	2.5867
18	24	b-actin	3.65753	2.95153
18	25	b-actin	3.98157	3.2674
18	26	b-actin	4.23822	3.51589
18	27	b-actin	4.44105	3.71055
18	28	b-actin	4.59572	3.85706
18	29	b-actin	4.71465	3.96782
18	30	b-actin	4.81635	4.06136
18	31	b-actin	4.90036	4.1372
18	32	b-actin	4.96666	4.19533
18	33	b-actin	5.02333	4.24385
18	34	b-actin	5.073	4.28535
18	35	b-actin	5.11155	4.31574
18	36	b-actin	5.14044	4.33646
18	37	b-actin	5.17273	4.36058
18	38	b-actin	5.19777	4.37746
18	39	b-actin	5.22734	4.39887
18	40	b-actin	5.24096	4.40432
19	1	OPA1	0.503545	-0.018832
19	2	OPA1	0.510098	-0.0183715
19	3	OPA1	0.524005	-0.0105563
19	4	OPA1	0.537715	-0.00293827
19	5	OPA1	0.547487	0.000740652
19	6	OPA1	0.555557	0.00271875
19	7	OPA1	0.56272	0.00378937
19	8	OPA1	0.568961	0.00393808
19	9	OPA1	0.575514	0.00439835
19	10	OPA1	0.580743	0.00353504
19	11	OPA1	0.586395	0.00309497
19	12	OPA1	0.591785	0.00239319
19	13	OPA1	0.59629	0.000805143
19	14	OPA1	0.59874	-0.00283694
19	15	OPA1	0.603863	-0.00380653
19	16	OPA1	0.610052	-0.00370979
19	17	OPA1	0.618288	-0.00156575
19	18	OPA1	0.630116	0.00417
19	19	OPA1	0.651504	0.0194656
19	20	OPA1	0.688888	0.0507574
19	21	OPA1	0.756397	0.112174
19	22	OPA1	0.883784	0.233469
19	23	OPA1	1.11807	0.461661
19	24	OPA1	1.53069	0.86819
19	25	OPA1	2.17168	1.50309
19	26	OPA1	2.96275	2.28807
19	27	OPA1	3.6562	2.97543
19	28	OPA1	4.14452	3.45765
19	29	OPA1	4.49104	3.79808
19	30	OPA1	4.74901	4.04996
19	31	OPA1	4.94689	4.24175
19	32	OPA1	5.10072	4.38949
19	33	OPA1	5.22495	4.50762
19	34	OPA1	5.3163	4.59288
19	35	OPA1	5.39115	4.66164
19	36	OPA1	5.45302	4.71741
19	37	OPA1	5.51277	4.77107
19	38	OPA1	5.54808	4.80028
19	39	OPA1	5.57778	4.8239
19	40	OPA1	5.60943	4.84945
20	1	TFAM	0.559748	-0.0217658
20	2	TFAM	0.567566	-0.0192822
20	3	TFAM	0.582321	-0.00986143
20	4	TFAM	0.593836	-0.00367969
20	5	TFAM	0.602768	-8.22974e-05
20	6	TFAM	0.610774	0.00258956
20	7	TFAM	0.615286	0.00176834
20	8	TFAM	0.621272	0.00242001
20	9	TFAM	0.628079	0.00389274
20	10	TFAM	0.634061	0.00454138
20	11	TFAM	0.638826	0.00397151
20	12	TFAM	0.643081	0.00289328
20	13	TFAM	0.647737	0.00221452
20	14	TFAM	0.651771	0.00091462
20	15	TFAM	0.65516	-0.00102997
20	16	TFAM	0.66047	-0.00105367
20	17	TFAM	0.663842	-0.00301608
20	18	TFAM	0.668446	-0.00374622
20	19	TFAM	0.674789	-0.00273662
20	20	TFAM	0.684085	0.0012246
20	21	TFAM	0.702002	0.0138084
20	22	TFAM	0.733873	0.0403446
20	23	TFAM	0.791912	0.0930501
20	24	TFAM	0.901136	0.19694
20	25	TFAM	1.09915	0.389616
20	26	TFAM	1.44432	0.729459
20	27	TFAM	1.97662	1.25642
20	28	TFAM	2.60409	1.87855
20	29	TFAM	3.12312	2.39226
20	30	TFAM	3.51872	2.78252
20	31	TFAM	3.8546	3.11307
20	32	TFAM	4.13181	3.38494
20	33	TFAM	4.35249	3.60029
20	34	TFAM	4.53301	3.77548
20	35	TFAM	4.68295	3.92008
20	36	TFAM	4.80053	4.03232
20	37	TFAM	4.88113	4.10759
20	38	TFAM	4.9703	4.19143
20	39	TFAM	5.04814	4.26393
20	40	TFAM	5.09936	4.30982
21	1	PiNK1	0.528895	-0.0283497
21	2	PiNK1	0.536947	-0.0236635
21	3	PiNK1	0.552672	-0.0113055
21	4	PiNK1	0.563973	-0.00337041
21	5	PiNK1	0.572054	0.00134438
21	6	PiNK1	0.577603	0.00352705
21	7	PiNK1	0.580773	0.0033309
21	8	PiNK1	0.584791	0.0039822
21	9	PiNK1	0.588753	0.0045773
21	10	PiNK1	0.591548	0.00400605
21	11	PiNK1	0.594103	0.00319477
21	12	PiNK1	0.595465	0.00119087
21	13	PiNK1	0.59765	9.74755e-06
21	14	PiNK1	0.599585	-0.00142237
21	15	PiNK1	0.601636	-0.00273766
21	16	PiNK1	0.604754	-0.00298597
21	17	PiNK1	0.608683	-0.00242288
21	18	PiNK1	0.613554	-0.000918516
21	19	PiNK1	0.625142	0.00730377
21	20	PiNK1	0.643767	0.0225616
21	21	PiNK1	0.681592	0.0570205
21	22	PiNK1	0.754633	0.126695
21	23	PiNK1	0.885704	0.2544
21	24	PiNK1	1.11711	0.482442
21	25	PiNK1	1.47136	0.833328
21	26	PiNK1	1.8793	1.2379
21	27	PiNK1	2.22492	1.58015
21	28	PiNK1	2.49763	1.84949
21	29	PiNK1	2.73291	2.0814
21	30	PiNK1	2.94085	2.28598
21	31	PiNK1	3.1034	2.44516
21	32	PiNK1	3.23278	2.57118
21	33	PiNK1	3.32954	2.66458
21	34	PiNK1	3.41205	2.74372
21	35	PiNK1	3.48901	2.81731
21	36	PiNK1	3.55823	2.88317
21	37	PiNK1	3.6087	2.93027
21	38	PiNK1	3.62824	2.94644
21	39	PiNK1	3.65664	2.97147
21	40	PiNK1	3.67565	2.98712
22	1	Complex I	0.53102	-0.0166134
22	2	Complex I	0.537969	-0.0158966
22	3	Complex I	0.551925	-0.00817232
22	4	Complex I	0.562808	-0.00352118
22	5	Complex I	0.5731	0.000538624
22	6	Complex I	0.582974	0.00418102
22	7	Complex I	0.589591	0.00456631
22	8	Complex I	0.594946	0.00368942
22	9	Complex I	0.601599	0.00411048
22	10	Complex I	0.60619	0.00247017
22	11	Complex I	0.610803	0.000851379
22	12	Complex I	0.615572	-0.000611844
22	13	Complex I	0.620529	-0.0018866
22	14	Complex I	0.625266	-0.00338153
22	15	Complex I	0.632046	-0.00283393
22	16	Complex I	0.642569	0.00145791
22	17	Complex I	0.657049	0.00970602
22	18	Complex I	0.683835	0.0302598
22	19	Complex I	0.732945	0.0731381
22	20	Complex I	0.825114	0.159076
22	21	Complex I	0.995732	0.323462
22	22	Complex I	1.2972	0.618693
22	23	Complex I	1.78057	1.09583
22	24	Complex I	2.37945	1.68848
22	25	Complex I	2.9132	2.216
22	26	Complex I	3.35438	2.65095
22	27	Complex I	3.70425	2.99459
22	28	Complex I	3.97782	3.26192
22	29	Complex I	4.19918	3.47706
22	30	Complex I	4.37465	3.64629
22	31	Complex I	4.50596	3.77137
22	32	Complex I	4.61522	3.8744
22	33	Complex I	4.70477	3.95772
22	34	Complex I	4.77743	4.02415
22	35	Complex I	4.84258	4.08306
22	36	Complex I	4.89881	4.13307
22	37	Complex I	4.95123	4.17925
22	38	Complex I	4.99109	4.21287
22	39	Complex I	5.02428	4.23984
22	40	Complex I	5.05532	4.26464
23	1	NRF2	0.706866	-0.0299877
23	2	NRF2	0.71618	-0.0261279
23	3	NRF2	0.732204	-0.0155583
23	4	NRF2	0.748423	-0.0047932
23	5	NRF2	0.759881	0.00121118
23	6	NRF2	0.768013	0.00388861
23	7	NRF2	0.774927	0.00534855
23	8	NRF2	0.779209	0.00417665
23	9	NRF2	0.784382	0.00389543
23	10	NRF2	0.790388	0.00444783
23	11	NRF2	0.795699	0.00430488
23	12	NRF2	0.80004	0.00319139
23	13	NRF2	0.804885	0.002583
23	14	NRF2	0.809733	0.00197692
23	15	NRF2	0.813677	0.000466946
23	16	NRF2	0.816771	-0.00189305
23	17	NRF2	0.819738	-0.00438025
23	18	NRF2	0.824195	-0.00537751
23	19	NRF2	0.831537	-0.00348907
23	20	NRF2	0.840896	0.000415738
23	21	NRF2	0.855407	0.00947277
23	22	NRF2	0.879278	0.0278901
23	23	NRF2	0.925462	0.06862
23	24	NRF2	1.01087	0.148569
23	25	NRF2	1.16181	0.294059
23	26	NRF2	1.42522	0.552018
23	27	NRF2	1.87646	0.997802
23	28	NRF2	2.54791	1.66379
23	29	NRF2	3.33619	2.44663
23	30	NRF2	3.97555	3.08053
23	31	NRF2	4.43306	3.53259
23	32	NRF2	4.77781	3.87188
23	33	NRF2	5.04142	4.13004
23	34	NRF2	5.23902	4.32219
23	35	NRF2	5.39474	4.47245
23	36	NRF2	5.51842	4.59068
23	37	NRF2	5.60933	4.67613
23	38	NRF2	5.67433	4.73567
23	39	NRF2	5.72146	4.77736
23	40	NRF2	5.76361	4.81404
24	1	SOD1	0.564182	-0.0129213
24	2	SOD1	0.570793	-0.0141619
24	3	SOD1	0.586373	-0.00643348
24	4	SOD1	0.600527	-0.000131327
24	5	SOD1	0.609991	0.00148107
24	6	SOD1	0.619031	0.00267016
24	7	SOD1	0.627485	0.0032725
24	8	SOD1	0.63381	0.00174624
24	9	SOD1	0.640011	9.61256e-05
24	10	SOD1	0.648831	0.00106402
24	11	SOD1	0.656902	0.0012834
24	12	SOD1	0.662456	-0.0010139
24	13	SOD1	0.668768	-0.00255351
24	14	SOD1	0.677691	-0.00148131
24	15	SOD1	0.690007	0.00298311
24	16	SOD1	0.709203	0.014328
24	17	SOD1	0.74789	0.0451632
24	18	SOD1	0.819485	0.108907
24	19	SOD1	0.947101	0.228671
24	20	SOD1	1.18086	0.45458
24	21	SOD1	1.58588	0.851749
24	22	SOD1	2.22024	1.47826
24	23	SOD1	3.00722	2.25739
24	24	SOD1	3.68471	2.92703
24	25	SOD1	4.17627	3.41073
24	26	SOD1	4.54696	3.77357
24	27	SOD1	4.84173	4.06048
24	28	SOD1	5.07326	4.28416
24	29	SOD1	5.25666	4.45972
24	30	SOD1	5.38573	4.58094
24	31	SOD1	5.49571	4.68306
24	32	SOD1	5.58475	4.76425
24	33	SOD1	5.65282	4.82447
24	34	SOD1	5.71268	4.87648
24	35	SOD1	5.76012	4.91606
24	36	SOD1	5.80802	4.95612
24	37	SOD1	5.85031	4.99055
24	38	SOD1	5.88736	5.01975
24	39	SOD1	5.9238	5.04834
24	40	SOD1	5.95106	5.06775
25	1	PGC1a	0.535826	-0.0127218
25	2	PGC1a	0.54061	-0.0121606
25	3	PGC1a	0.548977	-0.00801575
25	4	PGC1a	0.558184	-0.00303109
25	5	PGC1a	0.565989	0.000551261
25	6	PGC1a	0.572669	0.00300851
25	7	PGC1a	0.578464	0.00458099
25	8	PGC1a	0.582807	0.00470102
25	9	PGC1a	0.584686	0.00235766
25	10	PGC1a	0.5885	0.00194894
25	11	PGC1a	0.592399	0.00162504
25	12	PGC1a	0.596054	0.00105795
25	13	PGC1a	0.598198	-0.00102083
25	14	PGC1a	0.601761	-0.00168061
25	15	PGC1a	0.604004	-0.00366009
25	16	PGC1a	0.608744	-0.00314225
25	17	PGC1a	0.614503	-0.00160631
25	18	PGC1a	0.620823	0.000491701
25	19	PGC1a	0.626388	0.00183387
25	20	PGC1a	0.636017	0.0072397
25	21	PGC1a	0.649969	0.0169698
25	22	PGC1a	0.675998	0.0387756
25	23	PGC1a	0.723692	0.0822476
25	24	PGC1a	0.812744	0.167077
25	25	PGC1a	0.976492	0.326602
25	26	PGC1a	1.26619	0.61208
25	27	PGC1a	1.73807	1.07973
25	28	PGC1a	2.39435	1.73179
25	29	PGC1a	3.04963	2.38285
25	30	PGC1a	3.53085	2.85985
25	31	PGC1a	3.86655	3.19132
25	32	PGC1a	4.12511	3.44567
25	33	PGC1a	4.32961	3.64594
25	34	PGC1a	4.49546	3.80756
25	35	PGC1a	4.61934	3.92722
25	36	PGC1a	4.71562	4.01928
25	37	PGC1a	4.79211	4.09155
25	38	PGC1a	4.86818	4.1634
25	39	PGC1a	4.92596	4.21695
25	40	PGC1a	4.953	4.23977
26	1	b-actin	0.469345	-0.00523489
26	2	b-actin	0.474067	-0.00616892
26	3	b-actin	0.482877	-0.00301559
26	4	b-actin	0.490574	-0.00097496
26	5	b-actin	0.498466	0.00126159
26	6	b-actin	0.505328	0.00246719
26	7	b-actin	0.511756	0.00323889
26	8	b-actin	0.514556	0.000382226
26	9	b-actin	0.51922	-0.000609293
26	10	b-actin	0.523865	-0.00162066
26	11	b-actin	0.529794	-0.00134844
26	12	b-actin	0.537018	0.000219047
26	13	b-actin	0.548482	0.00602758
26	14	b-actin	0.566939	0.018828
26	15	b-actin	0.60054	0.0467731
26	16	b-actin	0.65878	0.0993561
26	17	b-actin	0.764112	0.199032
26	18	b-actin	0.952919	0.382183
26	19	b-actin	1.27216	0.695763
26	20	b-actin	1.76319	1.18114
26	21	b-actin	2.35834	1.77063
26	22	b-actin	2.88547	2.29211
26	23	b-actin	3.29673	2.69771
26	24	b-actin	3.66004	3.05536
26	25	b-actin	3.97356	3.36323
26	26	b-actin	4.22837	3.61238
26	27	b-actin	4.41785	3.79621
26	28	b-actin	4.56334	3.93604
26	29	b-actin	4.68758	4.05463
26	30	b-actin	4.78914	4.15052
26	31	b-actin	4.86869	4.22442
26	32	b-actin	4.93361	4.28368
26	33	b-actin	4.99715	4.34157
26	34	b-actin	5.05253	4.3913
26	35	b-actin	5.08913	4.42224
26	36	b-actin	5.11214	4.43959
26	37	b-actin	5.1454	4.4672
26	38	b-actin	5.16744	4.48358
26	39	b-actin	5.19535	4.50584
26	40	b-actin	5.21778	4.52261
27	1	OPA1	0.469578	-0.00937922
27	2	OPA1	0.475169	-0.00828919
27	3	OPA1	0.484154	-0.00380422
27	4	OPA1	0.490421	-0.00203711
27	5	OPA1	0.497533	0.000574691
27	6	OPA1	0.501909	0.00045028
27	7	OPA1	0.508373	0.00241388
27	8	OPA1	0.513647	0.003187
27	9	OPA1	0.517547	0.00258652
27	10	OPA1	0.521274	0.00181337
27	11	OPA1	0.523487	-0.000473672
27	12	OPA1	0.527046	-0.00141508
27	13	OPA1	0.532739	-0.00022265
27	14	OPA1	0.536596	-0.000866336
27	15	OPA1	0.540277	-0.00168514
27	16	OPA1	0.544924	-0.00153805
27	17	OPA1	0.551979	0.00101653
27	18	OPA1	0.561745	0.00628157
27	19	OPA1	0.579073	0.0191094
27	20	OPA1	0.610951	0.0464875
27	21	OPA1	0.67037	0.101406
27	22	OPA1	0.780863	0.207398
27	23	OPA1	0.981853	0.403888
27	24	OPA1	1.34253	0.760063
27	25	OPA1	1.92786	1.34089
27	26	OPA1	2.71741	2.12595
27	27	OPA1	3.47519	2.87922
27	28	OPA1	4.00397	3.4035
27	29	OPA1	4.37343	3.76847
27	30	OPA1	4.66629	4.05682
27	31	OPA1	4.88619	4.27222
27	32	OPA1	5.04599	4.42752
27	33	OPA1	5.16704	4.54407
27	34	OPA1	5.26456	4.63709
27	35	OPA1	5.33297	4.701
27	36	OPA1	5.40943	4.77296
27	37	OPA1	5.46895	4.82798
27	38	OPA1	5.49402	4.84855
27	39	OPA1	5.54355	4.89358
27	40	OPA1	5.56072	4.90625
28	1	TFAM	0.539113	-0.00683313
28	2	TFAM	0.542993	-0.00656307
28	3	TFAM	0.55096	-0.00220591
28	4	TFAM	0.554998	-0.00177813
28	5	TFAM	0.558555	-0.00183094
28	6	TFAM	0.563003	-0.000993319
28	7	TFAM	0.569724	0.0021178
28	8	TFAM	0.575088	0.00387161
28	9	TFAM	0.576846	0.00201903
28	10	TFAM	0.581048	0.00261109
28	11	TFAM	0.5835	0.00145332
28	12	TFAM	0.586199	0.000542562
28	13	TFAM	0.588231	-0.00103625
28	14	TFAM	0.591447	-0.00143048
28	15	TFAM	0.595259	-0.00122764
28	16	TFAM	0.598576	-0.0015209
28	17	TFAM	0.601847	-0.00186053
28	18	TFAM	0.607278	-3.89537e-05
28	19	TFAM	0.612235	0.00130763
28	20	TFAM	0.620809	0.00627151
28	21	TFAM	0.635118	0.0169701
28	22	TFAM	0.662175	0.0404176
28	23	TFAM	0.712214	0.0868467
28	24	TFAM	0.806835	0.177857
28	25	TFAM	0.979757	0.347169
28	26	TFAM	1.28648	0.650281
28	27	TFAM	1.78491	1.14511
28	28	TFAM	2.42254	1.77912
28	29	TFAM	2.97935	2.33232
28	30	TFAM	3.39421	2.74357
28	31	TFAM	3.72538	3.07113
28	32	TFAM	4.0075	3.34964
28	33	TFAM	4.2421	3.58063
28	34	TFAM	4.41777	3.75269
28	35	TFAM	4.56244	3.89375
28	36	TFAM	4.68289	4.01059
28	37	TFAM	4.79424	4.11833
28	38	TFAM	4.8778	4.19829
28	39	TFAM	4.95294	4.26981
28	40	TFAM	5.00713	4.32039
29	1	PiNK1	0.541794	-0.00741052
29	2	PiNK1	0.546058	-0.00699901
29	3	PiNK1	0.553197	-0.00371158
29	4	PiNK1	0.559861	-0.000899551
29	5	PiNK1	0.56461	-3.15848e-06
29	6	PiNK1	0.568959	0.000494002
29	7	PiNK1	0.575036	0.00271934
29	8	PiNK1	0.578839	0.00267076
29	9	PiNK1	0.582062	0.00204145
29	10	PiNK1	0.583686	-0.000186928
29	11	PiNK1	0.587161	-0.00056381
29	12	PiNK1	0.591944	0.000367034
29	13	PiNK1	0.595095	-0.000333203
29	14	PiNK1	0.598583	-0.000696912
29	15	PiNK1	0.601906	-0.00122585
29	16	PiNK1	0.606414	-0.000570315
29	17	PiNK1	0.610735	-0.000101288
29	18	PiNK1	0.618623	0.00393532
29	19	PiNK1	0.632389	0.0138493
29	20	PiNK1	0.654503	0.0321113
29	21	PiNK1	0.694366	0.0681221
29	22	PiNK1	0.766595	0.136499
29	23	PiNK1	0.902216	0.268268
29	24	PiNK1	1.15365	0.51585
29	25	PiNK1	1.56567	0.924018
29	26	PiNK1	2.11631	1.47081
29	27	PiNK1	2.63309	1.98373
29	28	PiNK1	3.04626	2.39305
29	29	PiNK1	3.39999	2.74293
29	30	PiNK1	3.70703	3.04612
29	31	PiNK1	3.95336	3.2886
29	32	PiNK1	4.14902	3.48041
29	33	PiNK1	4.31124	3.63877
29	34	PiNK1	4.43467	3.75835
29	35	PiNK1	4.53537	3.85519
29	36	PiNK1	4.62257	3.93854
29	37	PiNK1	4.69169	4.00381
29	38	PiNK1	4.75699	4.06526
29	39	PiNK1	4.808	4.11242
29	40	PiNK1	4.84657	4.14714
30	1	Complex I	0.461408	-0.00822085
30	2	Complex I	0.466139	-0.00806443
30	3	Complex I	0.475168	-0.0036101
30	4	Complex I	0.483316	-3.67493e-05
30	5	Complex I	0.48912	0.00119321
30	6	Complex I	0.492893	0.000391341
30	7	Complex I	0.498501	0.00142455
30	8	Complex I	0.503921	0.00227006
30	9	Complex I	0.50784	0.00161431
30	10	Complex I	0.511576	0.000774917
30	11	Complex I	0.515042	-0.00033359
30	12	Complex I	0.519366	-0.000584446
30	13	Complex I	0.522558	-0.00196648
30	14	Complex I	0.52626	-0.00283913
30	15	Complex I	0.53266	-0.00101414
30	16	Complex I	0.540965	0.00271624
30	17	Complex I	0.551816	0.00899215
30	18	Complex I	0.574515	0.0271168
30	19	Complex I	0.616139	0.0641661
30	20	Complex I	0.691867	0.135319
30	21	Complex I	0.834997	0.273875
30	22	Complex I	1.09579	0.530094
30	23	Complex I	1.53472	0.964452
30	24	Complex I	2.14155	1.56671
30	25	Complex I	2.75791	2.17849
30	26	Complex I	3.24345	2.65946
30	27	Complex I	3.61787	3.0293
30	28	Complex I	3.92005	3.32691
30	29	Complex I	4.15699	3.55927
30	30	Complex I	4.33161	3.72932
30	31	Complex I	4.46735	3.86048
30	32	Complex I	4.5857	3.97425
30	33	Complex I	4.68057	4.06455
30	34	Complex I	4.75164	4.13105
30	35	Complex I	4.81519	4.19002
30	36	Complex I	4.86933	4.23959
30	37	Complex I	4.91369	4.27937
30	38	Complex I	4.94504	4.30615
30	39	Complex I	4.98258	4.33911
30	40	Complex I	5.00437	4.35632
31	1	NRF2	0.560997	-0.00913677
31	2	NRF2	0.565287	-0.00858475
31	3	NRF2	0.572997	-0.00461232
31	4	NRF2	0.580515	-0.000831332
31	5	NRF2	0.585934	0.000850974
31	6	NRF2	0.588879	5.77796e-05
31	7	NRF2	0.593503	0.000944542
31	8	NRF2	0.598111	0.00181545
31	9	NRF2	0.602538	0.00250522
31	10	NRF2	0.605017	0.00124663
31	11	NRF2	0.608754	0.00124666
31	12	NRF2	0.613062	0.00181757
31	13	NRF2	0.615631	0.000648929
31	14	NRF2	0.619206	0.000486411
31	15	NRF2	0.62077	-0.00168627
31	16	NRF2	0.623534	-0.00265971
31	17	NRF2	0.627936	-0.00199539
31	18	NRF2	0.632036	-0.0016322
31	19	NRF2	0.636554	-0.000851652
31	20	NRF2	0.643792	0.00264871
31	21	NRF2	0.654813	0.00993249
31	22	NRF2	0.67831	0.0296926
31	23	NRF2	0.717588	0.0652332
31	24	NRF2	0.786776	0.130684
31	25	NRF2	0.910384	0.250554
31	26	NRF2	1.13206	0.468489
31	27	NRF2	1.51015	0.842843
31	28	NRF2	2.09228	1.42124
31	29	NRF2	2.81249	2.13772
31	30	NRF2	3.42366	2.74514
31	31	NRF2	3.85416	3.1719
31	32	NRF2	4.17137	3.48538
31	33	NRF2	4.41866	3.72893
31	34	NRF2	4.60442	3.91095
31	35	NRF2	4.74663	4.04943
31	36	NRF2	4.85383	4.15289
31	37	NRF2	4.93075	4.22607
31	38	NRF2	4.99348	4.28507
31	39	NRF2	5.04004	4.32789
31	40	NRF2	5.07482	4.35893
32	1	SOD1	0.456291	-0.00746443
32	2	SOD1	0.460538	-0.00823112
32	3	SOD1	0.470421	-0.00336363
32	4	SOD1	0.478472	-0.000326917
32	5	SOD1	0.485235	0.00142203
32	6	SOD1	0.489206	0.000377432
32	7	SOD1	0.494711	0.000868545
32	8	SOD1	0.500727	0.0018699
32	9	SOD1	0.504963	0.00109126
32	10	SOD1	0.509836	0.000949252
32	11	SOD1	0.514364	0.000462432
32	12	SOD1	0.51831	-0.000605653
32	13	SOD1	0.521653	-0.00227723
32	14	SOD1	0.528478	-0.000467428
32	15	SOD1	0.539713	0.00575354
32	16	SOD1	0.556605	0.0176305
32	17	SOD1	0.584388	0.0403993
32	18	SOD1	0.639579	0.0905755
32	19	SOD1	0.740424	0.186406
32	20	SOD1	0.924643	0.36561
32	21	SOD1	1.25367	0.689621
32	22	SOD1	1.79938	1.23032
32	23	SOD1	2.54761	1.97353
32	24	SOD1	3.27381	2.69471
32	25	SOD1	3.8036	3.21949
32	26	SOD1	4.1732	3.58408
32	27	SOD1	4.46687	3.87273
32	28	SOD1	4.71343	4.11428
32	29	SOD1	4.89795	4.29379
32	30	SOD1	5.04007	4.43089
32	31	SOD1	5.15092	4.53673
32	32	SOD1	5.22526	4.60605
32	33	SOD1	5.29384	4.66962
32	34	SOD1	5.35043	4.7212
32	35	SOD1	5.40105	4.76679
32	36	SOD1	5.45064	4.81137
32	37	SOD1	5.48395	4.83967
32	38	SOD1	5.51768	4.86838
32	39	SOD1	5.51786	4.86354
32	40	SOD1	5.53763	4.8783
33	1	PGC1a	0.556189	-0.0169652
33	2	PGC1a	0.562556	-0.0161318
33	3	PGC1a	0.576272	-0.00794873
33	4	PGC1a	0.5858	-0.00395428
33	5	PGC1a	0.595352	6.43145e-05
33	6	PGC1a	0.603874	0.00305288
33	7	PGC1a	0.609206	0.00285092
33	8	PGC1a	0.614481	0.00259288
33	9	PGC1a	0.620434	0.00301231
33	10	PGC1a	0.626087	0.00313162
33	11	PGC1a	0.631505	0.00301628
33	12	PGC1a	0.635757	0.00173512
33	13	PGC1a	0.639665	0.000109331
33	14	PGC1a	0.645749	0.000659528
33	15	PGC1a	0.650531	-9.13247e-05
33	16	PGC1a	0.654425	-0.00173088
33	17	PGC1a	0.658383	-0.00330625
33	18	PGC1a	0.664029	-0.00319373
33	19	PGC1a	0.674384	0.00162738
33	20	PGC1a	0.687566	0.00927602
33	21	PGC1a	0.709242	0.0254187
33	22	PGC1a	0.747255	0.0578984
33	23	PGC1a	0.813943	0.119052
33	24	PGC1a	0.935928	0.235504
33	25	PGC1a	1.16002	0.454061
33	26	PGC1a	1.54407	0.832575
33	27	PGC1a	2.136	1.41898
33	28	PGC1a	2.83812	2.11556
33	29	PGC1a	3.41238	2.68429
33	30	PGC1a	3.83111	3.09749
33	31	PGC1a	4.15059	3.41143
33	32	PGC1a	4.38934	3.64465
33	33	PGC1a	4.57619	3.82596
33	34	PGC1a	4.72273	3.96698
33	35	PGC1a	4.84857	4.08728
33	36	PGC1a	4.94163	4.1748
33	37	PGC1a	5.01598	4.24362
33	38	PGC1a	5.07841	4.30052
33	39	PGC1a	5.12601	4.34259
33	40	PGC1a	5.15543	4.36647
34	1	b-actin	0.497788	-0.00472223
34	2	b-actin	0.504324	-0.00596405
34	3	b-actin	0.516159	-0.00190566
34	4	b-actin	0.526438	0.000595389
34	5	b-actin	0.53459	0.000970517
34	6	b-actin	0.542555	0.00115795
34	7	b-actin	0.549379	0.00020455
34	8	b-actin	0.557025	7.34554e-05
34	9	b-actin	0.564393	-0.000336529
34	10	b-actin	0.571606	-0.00090083
34	11	b-actin	0.580425	0.000141154
34	12	b-actin	0.592435	0.00437372
34	13	b-actin	0.60759	0.011751
34	14	b-actin	0.635864	0.0322477
34	15	b-actin	0.687531	0.0761375
34	16	b-actin	0.777587	0.158417
34	17	b-actin	0.939889	0.312941
34	18	b-actin	1.22082	0.586091
34	19	b-actin	1.66171	1.01921
34	20	b-actin	2.2314	1.58112
34	21	b-actin	2.78236	2.1243
34	22	b-actin	3.22242	2.55659
34	23	b-actin	3.60923	2.93562
34	24	b-actin	3.94897	3.26758
34	25	b-actin	4.21797	3.5288
34	26	b-actin	4.4292	3.73226
34	27	b-actin	4.58877	3.88405
34	28	b-actin	4.72751	4.01501
34	29	b-actin	4.83752	4.11724
34	30	b-actin	4.92838	4.20033
34	31	b-actin	5.01325	4.27742
34	32	b-actin	5.07407	4.33046
34	33	b-actin	5.11996	4.36858
34	34	b-actin	5.16465	4.40549
34	35	b-actin	5.19699	4.43005
34	36	b-actin	5.22313	4.44842
34	37	b-actin	5.25056	4.46807
34	38	b-actin	5.27536	4.48509
34	39	b-actin	5.29604	4.49799
34	40	b-actin	5.30191	4.49609
35	1	OPA1	0.484687	-0.0110299
35	2	OPA1	0.490396	-0.0111308
35	3	OPA1	0.500505	-0.00683201
35	4	OPA1	0.510883	-0.00226425
35	5	OPA1	0.519019	6.14802e-05
35	6	OPA1	0.526912	0.00214396
35	7	OPA1	0.533061	0.00248331
35	8	OPA1	0.540047	0.00365843
35	9	OPA1	0.545511	0.00331298
35	10	OPA1	0.550564	0.00255524
35	11	OPA1	0.556182	0.00236297
35	12	OPA1	0.560612	0.000982958
35	13	OPA1	0.563912	-0.00152745
35	14	OPA1	0.568746	-0.00250335
35	15	OPA1	0.574634	-0.0024259
35	16	OPA1	0.580862	-0.00200836
35	17	OPA1	0.590997	0.00231627
35	18	OPA1	0.607451	0.0129607
35	19	OPA1	0.634561	0.0342602
35	20	OPA1	0.683202	0.0770912
35	21	OPA1	0.77124	0.159319
35	22	OPA1	0.938122	0.320391
35	23	OPA1	1.23999	0.616444
35	24	OPA1	1.74427	1.11491
35	25	OPA1	2.46914	1.83398
35	26	OPA1	3.26642	2.62545
35	27	OPA1	3.86616	3.21937
35	28	OPA1	4.27702	3.62442
35	29	OPA1	4.58456	3.92616
35	30	OPA1	4.82489	4.16068
35	31	OPA1	5.00796	4.33793
35	32	OPA1	5.14167	4.46584
35	33	OPA1	5.24835	4.56671
35	34	OPA1	5.34325	4.6558
35	35	OPA1	5.40687	4.71361
35	36	OPA1	5.45576	4.75669
35	37	OPA1	5.50632	4.80144
35	38	OPA1	5.55797	4.84727
35	39	OPA1	5.59627	4.87977
35	40	OPA1	5.61781	4.89549
36	1	TFAM	0.54492	-0.0161879
36	2	TFAM	0.550638	-0.0156682
36	3	TFAM	0.563825	-0.00767834
36	4	TFAM	0.573631	-0.00307082
36	5	TFAM	0.58042	-0.00147948
36	6	TFAM	0.587798	0.000700274
36	7	TFAM	0.594965	0.00266909
36	8	TFAM	0.601559	0.004066
36	9	TFAM	0.606921	0.00422921
36	10	TFAM	0.611806	0.00391708
36	11	TFAM	0.617382	0.00429469
36	12	TFAM	0.620422	0.0021372
36	13	TFAM	0.623839	0.000355927
36	14	TFAM	0.627332	-0.00134941
36	15	TFAM	0.633124	-0.000755371
36	16	TFAM	0.637038	-0.00203876
36	17	TFAM	0.640927	-0.00334731
36	18	TFAM	0.646823	-0.00264998
36	19	TFAM	0.655359	0.000688256
36	20	TFAM	0.668887	0.00901862
36	21	TFAM	0.688484	0.0234174
36	22	TFAM	0.728751	0.0584865
36	23	TFAM	0.805392	0.12993
36	24	TFAM	0.945365	0.264704
36	25	TFAM	1.19762	0.51176
36	26	TFAM	1.62156	0.930506
36	27	TFAM	2.21513	1.51887
36	28	TFAM	2.81237	2.11091
36	29	TFAM	3.26863	2.56199
36	30	TFAM	3.63012	2.91827
36	31	TFAM	3.93317	3.21612
36	32	TFAM	4.1834	3.46116
36	33	TFAM	4.39064	3.6632
36	34	TFAM	4.55184	3.8192
36	35	TFAM	4.68429	3.94645
36	36	TFAM	4.78967	4.04663
36	37	TFAM	4.88178	4.13354
36	38	TFAM	4.95342	4.19999
36	39	TFAM	5.01765	4.25902
36	40	TFAM	5.05683	4.293
37	1	PiNK1	0.569861	-0.0144536
37	2	PiNK1	0.575967	-0.0139667
37	3	PiNK1	0.588689	-0.00686422
37	4	PiNK1	0.598547	-0.00262596
37	5	PiNK1	0.607212	0.000419369
37	6	PiNK1	0.615027	0.0026151
37	7	PiNK1	0.619941	0.00190891
37	8	PiNK1	0.626882	0.00323024
37	9	PiNK1	0.633519	0.00424841
37	10	PiNK1	0.636743	0.00185232
37	11	PiNK1	0.641887	0.00137728
37	12	PiNK1	0.646778	0.000648325
37	13	PiNK1	0.65134	-0.00040917
37	14	PiNK1	0.656382	-0.000986549
37	15	PiNK1	0.661451	-0.00153717
37	16	PiNK1	0.666097	-0.00251127
37	17	PiNK1	0.672862	-0.0013656
37	18	PiNK1	0.684818	0.00497128
37	19	PiNK1	0.705466	0.0199992
37	20	PiNK1	0.74276	0.0516734
37	21	PiNK1	0.811233	0.114527
37	22	PiNK1	0.939806	0.237481
37	23	PiNK1	1.17098	0.463038
37	24	PiNK1	1.55455	0.840986
37	25	PiNK1	2.08427	1.36509
37	26	PiNK1	2.60105	1.87624
37	27	PiNK1	3.01183	2.28141
37	28	PiNK1	3.36055	2.6245
37	29	PiNK1	3.66551	2.92385
37	30	PiNK1	3.91387	3.16659
37	31	PiNK1	4.11368	3.36078
37	32	PiNK1	4.2726	3.51408
37	33	PiNK1	4.39834	3.6342
37	34	PiNK1	4.5071	3.73734
37	35	PiNK1	4.5948	3.81942
37	36	PiNK1	4.66477	3.88377
37	37	PiNK1	4.72979	3.94317
37	38	PiNK1	4.78165	3.98941
37	39	PiNK1	4.82163	4.02377
37	40	PiNK1	4.86159	4.05811
38	1	Complex I	0.531258	-0.0100556
38	2	Complex I	0.537455	-0.0107015
38	3	Complex I	0.548675	-0.00632525
38	4	Complex I	0.55929	-0.00255393
38	5	Complex I	0.570166	0.00147841
38	6	Complex I	0.578927	0.0033959
38	7	Complex I	0.584769	0.00239409
38	8	Complex I	0.592904	0.00368532
38	9	Complex I	0.599322	0.00325982
38	10	Complex I	0.60454	0.00163424
38	11	Complex I	0.609196	-0.000553532
38	12	Complex I	0.615076	-0.0015169
38	13	Complex I	0.620898	-0.00253887
38	14	Complex I	0.628092	-0.00218849
38	15	Complex I	0.636953	-0.000170801
38	16	Complex I	0.649689	0.00572209
38	17	Complex I	0.671257	0.0204459
38	18	Complex I	0.707357	0.0497019
38	19	Complex I	0.780172	0.115674
38	20	Complex I	0.917451	0.246109
38	21	Complex I	1.16586	0.487678
38	22	Complex I	1.58425	0.899224
38	23	Complex I	2.18964	1.49777
38	24	Complex I	2.83384	2.13512
38	25	Complex I	3.35894	2.65338
38	26	Complex I	3.76596	3.05355
38	27	Complex I	4.09835	3.3791
38	28	Complex I	4.35282	3.62673
38	29	Complex I	4.54674	3.8138
38	30	Complex I	4.70486	3.96508
38	31	Complex I	4.82191	4.07529
38	32	Complex I	4.92576	4.1723
38	33	Complex I	5.00716	4.24685
38	34	Complex I	5.0693	4.30215
38	35	Complex I	5.14111	4.36712
38	36	Complex I	5.19602	4.41518
38	37	Complex I	5.2307	4.44301
38	38	Complex I	5.26106	4.46654
38	39	Complex I	5.29415	4.49278
38	40	Complex I	5.31528	4.50707
39	1	NRF2	0.58853	-0.0181211
39	2	NRF2	0.595588	-0.0162254
39	3	NRF2	0.608107	-0.00886913
39	4	NRF2	0.615948	-0.00619132
39	5	NRF2	0.625927	-0.00137483
39	6	NRF2	0.635168	0.00270315
39	7	NRF2	0.641995	0.00436775
39	8	NRF2	0.647701	0.00491076
39	9	NRF2	0.652366	0.00441284
39	10	NRF2	0.656624	0.00350853
39	11	NRF2	0.662386	0.00410721
39	12	NRF2	0.666855	0.00341355
39	13	NRF2	0.670102	0.00149787
39	14	NRF2	0.67404	0.000272948
39	15	NRF2	0.677458	-0.00147125
39	16	NRF2	0.680829	-0.00326325
39	17	NRF2	0.683471	-0.00578374
39	18	NRF2	0.691302	-0.00311623
39	19	NRF2	0.700456	0.000875145
39	20	NRF2	0.711226	0.0064827
39	21	NRF2	0.731548	0.0216417
39	22	NRF2	0.771441	0.0563719
39	23	NRF2	0.849646	0.129414
39	24	NRF2	0.944061	0.218667
39	25	NRF2	1.13878	0.40822
39	26	NRF2	1.48321	0.747493
39	27	NRF2	2.02401	1.28312
39	28	NRF2	2.74046	1.99442
39	29	NRF2	3.40141	2.6502
39	30	NRF2	3.87781	3.12144
39	31	NRF2	4.23536	3.47382
39	32	NRF2	4.51253	3.74583
39	33	NRF2	4.71909	3.94723
39	34	NRF2	4.87118	4.09415
39	35	NRF2	4.97519	4.19301
39	36	NRF2	5.05771	4.27037
39	37	NRF2	5.11615	4.32364
39	38	NRF2	5.17182	4.37415
39	39	NRF2	5.22041	4.41757
39	40	NRF2	5.24843	4.44043
40	1	SOD1	0.510659	-0.009629
40	2	SOD1	0.517484	-0.00982986
40	3	SOD1	0.530358	-0.00398127
40	4	SOD1	0.540225	-0.0011405
40	5	SOD1	0.549289	0.000897565
40	6	SOD1	0.557518	0.00210063
40	7	SOD1	0.565051	0.00260751
40	8	SOD1	0.571226	0.00175607
40	9	SOD1	0.57843	0.00193435
40	10	SOD1	0.584478	0.000956064
40	11	SOD1	0.588228	-0.00232016
40	12	SOD1	0.595375	-0.00219844
40	13	SOD1	0.603988	-0.00061182
40	14	SOD1	0.616179	0.00455352
40	15	SOD1	0.632618	0.0139659
40	16	SOD1	0.659932	0.0342539
40	17	SOD1	0.714774	0.0820703
40	18	SOD1	0.816744	0.177014
40	19	SOD1	1.00095	0.354197
40	20	SOD1	1.32668	0.672898
40	21	SOD1	1.86289	1.20208
40	22	SOD1	2.59612	1.92829
40	23	SOD1	3.30171	2.62685
40	24	SOD1	3.82268	3.1408
40	25	SOD1	4.21936	3.53045
40	26	SOD1	4.54111	3.84517
40	27	SOD1	4.78431	4.08135
40	28	SOD1	4.95913	4.24914
40	29	SOD1	5.10181	4.3848
40	30	SOD1	5.22124	4.4972
40	31	SOD1	5.31083	4.57976
40	32	SOD1	5.38321	4.64512
40	33	SOD1	5.44403	4.69891
40	34	SOD1	5.49041	4.73827
40	35	SOD1	5.52909	4.76992
40	36	SOD1	5.56612	4.79992
40	37	SOD1	5.60534	4.83212
40	38	SOD1	5.63634	4.85609
40	39	SOD1	5.65641	4.86913
40	40	SOD1	5.66224	4.86794
41	1	PGC1a	0.569481	-0.0232742
41	2	PGC1a	0.577983	-0.0204969
41	3	PGC1a	0.59374	-0.0104641
41	4	PGC1a	0.605267	-0.00466175
41	5	PGC1a	0.615477	-0.000175953
41	6	PGC1a	0.623364	0.0019864
41	7	PGC1a	0.630765	0.00366261
41	8	PGC1a	0.637285	0.00445828
41	9	PGC1a	0.642893	0.00434213
41	10	PGC1a	0.647625	0.00334984
41	11	PGC1a	0.654697	0.00469751
41	12	PGC1a	0.659625	0.00390067
41	13	PGC1a	0.662201	0.000751887
41	14	PGC1a	0.666359	-0.000814094
41	15	PGC1a	0.67183	-0.00106824
41	16	PGC1a	0.676844	-0.00177806
41	17	PGC1a	0.681987	-0.0023602
41	18	PGC1a	0.686503	-0.00356838
41	19	PGC1a	0.693537	-0.00225855
41	20	PGC1a	0.704378	0.00285768
41	21	PGC1a	0.721967	0.0147226
41	22	PGC1a	0.752033	0.0390638
41	23	PGC1a	0.805516	0.0868228
41	24	PGC1a	0.903734	0.179315
41	25	PGC1a	1.08117	0.351023
41	26	PGC1a	1.39588	0.660009
41	27	PGC1a	1.90767	1.16608
41	28	PGC1a	2.59091	1.84359
41	29	PGC1a	3.25387	2.50083
41	30	PGC1a	3.73261	2.97385
41	31	PGC1a	4.08222	3.31773
41	32	PGC1a	4.35588	3.58567
41	33	PGC1a	4.56727	3.79133
41	34	PGC1a	4.73427	3.95261
41	35	PGC1a	4.85935	4.07196
41	36	PGC1a	4.95711	4.16399
41	37	PGC1a	5.03067	4.23183
41	38	PGC1a	5.09814	4.29358
41	39	PGC1a	5.15034	4.34006
41	40	PGC1a	5.18141	4.3654
42	1	b-actin	0.510416	-0.00882774
42	2	b-actin	0.517375	-0.00987108
42	3	b-actin	0.531764	-0.00348547
42	4	b-actin	0.543716	0.000463611
42	5	b-actin	0.552337	0.00108139
42	6	b-actin	0.561098	0.00183925
42	7	b-actin	0.568715	0.00145412
42	8	b-actin	0.576968	0.00170414
42	9	b-actin	0.582992	-0.000275172
42	10	b-actin	0.589972	-0.00129866
42	11	b-actin	0.597664	-0.00160916
42	12	b-actin	0.607402	0.000125965
42	13	b-actin	0.619893	0.0046137
42	14	b-actin	0.639136	0.0158543
42	15	b-actin	0.671823	0.0405377
42	16	b-actin	0.728972	0.0896843
42	17	b-actin	0.833527	0.186236
42	18	b-actin	1.02098	0.365687
42	19	b-actin	1.33631	0.673011
42	20	b-actin	1.81422	1.14292
42	21	b-actin	2.39467	1.71537
42	22	b-actin	2.92901	2.2417
42	23	b-actin	3.35942	2.66411
42	24	b-actin	3.73528	3.03197
42	25	b-actin	4.05093	3.33961
42	26	b-actin	4.30635	3.58703
42	27	b-actin	4.50472	3.7774
42	28	b-actin	4.66872	3.93339
42	29	b-actin	4.79418	4.05085
42	30	b-actin	4.88794	4.13661
42	31	b-actin	4.95718	4.19785
42	32	b-actin	5.02846	4.26113
42	33	b-actin	5.10159	4.32625
42	34	b-actin	5.1562	4.37286
42	35	b-actin	5.18792	4.39657
42	36	b-actin	5.21522	4.41588
42	37	b-actin	5.25726	4.44991
42	38	b-actin	5.28322	4.46787
42	39	b-actin	5.29852	4.47517
42	40	b-actin	5.29984	4.46848
43	1	OPA1	0.501137	-0.0173016
43	2	OPA1	0.507428	-0.0171955
43	3	OPA1	0.520919	-0.00988995
43	4	OPA1	0.533285	-0.00370882
43	5	OPA1	0.543386	0.000207225
43	6	OPA1	0.551099	0.00173521
43	7	OPA1	0.559996	0.00444699
43	8	OPA1	0.564758	0.00302419
43	9	OPA1	0.571715	0.00379632
43	10	OPA1	0.57874	0.0046367
43	11	OPA1	0.584207	0.00391831
43	12	OPA1	0.589081	0.00260762
43	13	OPA1	0.593522	0.00086354
43	14	OPA1	0.598512	-0.000331517
43	15	OPA1	0.603548	-0.00148002
43	16	OPA1	0.605751	-0.00546267
43	17	OPA1	0.613035	-0.00436313
43	18	OPA1	0.626867	0.00328333
43	19	OPA1	0.649093	0.0193247
43	20	OPA1	0.686872	0.0509185
43	21	OPA1	0.755843	0.113704
43	22	OPA1	0.885954	0.237631
43	23	OPA1	1.12378	0.469271
43	24	OPA1	1.53821	0.877517
43	25	OPA1	2.18065	1.51377
43	26	OPA1	2.98151	2.30845
43	27	OPA1	3.67698	2.99773
43	28	OPA1	4.14507	3.45964
43	29	OPA1	4.49277	3.80115
43	30	OPA1	4.76454	4.06674
43	31	OPA1	4.96161	4.25762
43	32	OPA1	5.09999	4.38982
43	33	OPA1	5.21683	4.50048
43	34	OPA1	5.31383	4.59129
43	35	OPA1	5.39125	4.66252
43	36	OPA1	5.46329	4.72837
43	37	OPA1	5.51795	4.77685
43	38	OPA1	5.55882	4.81153
43	39	OPA1	5.58502	4.83155
43	40	OPA1	5.61122	4.85157
44	1	TFAM	0.569529	-0.0197783
44	2	TFAM	0.575714	-0.0187845
44	3	TFAM	0.589843	-0.00984559
44	4	TFAM	0.600579	-0.00429984
44	5	TFAM	0.608754	-0.00131535
44	6	TFAM	0.617104	0.00184485
44	7	TFAM	0.624944	0.0044937
44	8	TFAM	0.630314	0.00467378
44	9	TFAM	0.634851	0.00401994
44	10	TFAM	0.639132	0.00311081
44	11	TFAM	0.643303	0.00209153
44	12	TFAM	0.648956	0.00255415
44	13	TFAM	0.65337	0.00177793
44	14	TFAM	0.658414	0.00163192
44	15	TFAM	0.662573	0.000599949
44	16	TFAM	0.666562	-0.000600647
44	17	TFAM	0.669531	-0.00282245
44	18	TFAM	0.672078	-0.00546536
44	19	TFAM	0.680285	-0.00244934
44	20	TFAM	0.691394	0.00346918
44	21	TFAM	0.709411	0.0162961
44	22	TFAM	0.743532	0.0452266
44	23	TFAM	0.805555	0.10206
44	24	TFAM	0.922679	0.213993
44	25	TFAM	1.13736	0.423479
44	26	TFAM	1.50665	0.787579
44	27	TFAM	2.06228	1.33803
44	28	TFAM	2.70089	1.97144
44	29	TFAM	3.2111	2.47646
44	30	TFAM	3.59384	2.85401
44	31	TFAM	3.92003	3.17501
44	32	TFAM	4.19394	3.44373
44	33	TFAM	4.40591	3.65051
44	34	TFAM	4.59185	3.83126
44	35	TFAM	4.74379	3.97801
44	36	TFAM	4.85051	4.07954
44	37	TFAM	4.93147	4.15531
44	38	TFAM	5.00774	4.22639
44	39	TFAM	5.07933	4.29279
44	40	TFAM	5.13336	4.34163
45	1	PiNK1	0.591743	-0.0265474
45	2	PiNK1	0.602032	-0.0220133
45	3	PiNK1	0.620605	-0.00919629
45	4	PiNK1	0.631285	-0.00427139
45	5	PiNK1	0.641313	1.66205e-06
45	6	PiNK1	0.649715	0.0026487
45	7	PiNK1	0.656006	0.00318413
45	8	PiNK1	0.662445	0.00386816
45	9	PiNK1	0.669698	0.00536578
45	10	PiNK1	0.675309	0.00522166
45	11	PiNK1	0.680001	0.00415813
45	12	PiNK1	0.683064	0.00146573
45	13	PiNK1	0.68639	-0.000962981
45	14	PiNK1	0.690021	-0.00308759
45	15	PiNK1	0.695104	-0.00375957
45	16	PiNK1	0.701963	-0.00265569
45	17	PiNK1	0.708394	-0.00198043
45	18	PiNK1	0.716996	0.000866344
45	19	PiNK1	0.73195	0.0100656
45	20	PiNK1	0.758438	0.0307979
45	21	PiNK1	0.808889	0.0754934
45	22	PiNK1	0.901974	0.162823
45	23	PiNK1	1.07547	0.330563
45	24	PiNK1	1.38089	0.630226
45	25	PiNK1	1.85741	1.10099
45	26	PiNK1	2.44241	1.68024
45	27	PiNK1	2.94566	2.17774
45	28	PiNK1	3.34032	2.56664
45	29	PiNK1	3.68384	2.9044
45	30	PiNK1	3.97803	3.19283
45	31	PiNK1	4.21581	3.42487
45	32	PiNK1	4.40269	3.60599
45	33	PiNK1	4.55325	3.75079
45	34	PiNK1	4.67326	3.86505
45	35	PiNK1	4.77096	3.95699
45	36	PiNK1	4.8572	4.03748
45	37	PiNK1	4.93248	4.107
45	38	PiNK1	4.98842	4.15719
45	39	PiNK1	5.03637	4.19938
45	40	PiNK1	5.07064	4.22789
46	1	Complex I	0.554629	-0.0162277
46	2	Complex I	0.563087	-0.014282
46	3	Complex I	0.575929	-0.00795204
46	4	Complex I	0.586662	-0.00373141
46	5	Complex I	0.597575	0.000668566
46	6	Complex I	0.606538	0.00311923
46	7	Complex I	0.61439	0.00445923
46	8	Complex I	0.621819	0.00537513
46	9	Complex I	0.626819	0.00386281
46	10	Complex I	0.63089	0.00142142
46	11	Complex I	0.637425	0.00144421
46	12	Complex I	0.643296	0.000803307
46	13	Complex I	0.645899	-0.00310614
46	14	Complex I	0.651671	-0.003847
46	15	Complex I	0.659513	-0.00251732
46	16	Complex I	0.669531	0.000987693
46	17	Complex I	0.685173	0.0101178
46	18	Complex I	0.714246	0.0326786
46	19	Complex I	0.768017	0.0799371
46	20	Complex I	0.866741	0.172148
46	21	Complex I	1.05036	0.349254
46	22	Complex I	1.37893	0.671308
46	23	Complex I	1.90258	1.18845
46	24	Complex I	2.56246	1.84182
46	25	Complex I	3.14738	2.42023
46	26	Complex I	3.60896	2.8753
46	27	Complex I	3.97643	3.23625
46	28	Complex I	4.26332	3.51663
46	29	Complex I	4.49314	3.73993
46	30	Complex I	4.67968	3.91997
46	31	Complex I	4.82228	4.05605
46	32	Complex I	4.93827	4.16553
46	33	Complex I	5.03233	4.25308
46	34	Complex I	5.10378	4.31802
46	35	Complex I	5.166	4.37372
46	36	Complex I	5.20876	4.40997
46	37	Complex I	5.25936	4.45405
46	38	Complex I	5.30327	4.49145
46	39	Complex I	5.34151	4.52318
46	40	Complex I	5.36378	4.53893
47	1	NRF2	0.60541	-0.0243438
47	2	NRF2	0.613355	-0.0217372
47	3	NRF2	0.628016	-0.0124147
47	4	NRF2	0.640429	-0.00534011
47	5	NRF2	0.649608	-0.00149918
47	6	NRF2	0.658029	0.00158269
47	7	NRF2	0.664323	0.00253833
47	8	NRF2	0.672333	0.00520994
47	9	NRF2	0.678645	0.00618353
47	10	NRF2	0.684806	0.00700638
47	11	NRF2	0.689769	0.00663046
47	12	NRF2	0.691773	0.0032963
47	13	NRF2	0.695125	0.00130926
47	14	NRF2	0.70012	0.000966126
47	15	NRF2	0.703704	-0.000787794
47	16	NRF2	0.707169	-0.00266212
47	17	NRF2	0.711834	-0.00333505
47	18	NRF2	0.716	-0.00450776
47	19	NRF2	0.72167	-0.00417629
47	20	NRF2	0.732268	0.00108287
47	21	NRF2	0.74739	0.0108664
47	22	NRF2	0.770288	0.0284265
47	23	NRF2	0.815499	0.0682984
47	24	NRF2	0.893694	0.141155
47	25	NRF2	1.04346	0.28558
47	26	NRF2	1.30587	0.542658
47	27	NRF2	1.74239	0.973837
47	28	NRF2	2.37651	1.60262
47	29	NRF2	3.07031	2.29108
47	30	NRF2	3.6273	2.84273
47	31	NRF2	4.03964	3.24973
47	32	NRF2	4.35321	3.55797
47	33	NRF2	4.5936	3.79302
47	34	NRF2	4.76285	3.95692
47	35	NRF2	4.89808	4.08682
47	36	NRF2	5.00009	4.18349
47	37	NRF2	5.06665	4.24471
47	38	NRF2	5.12302	4.29574
47	39	NRF2	5.17004	4.33742
47	40	NRF2	5.20598	4.36802
48	1	SOD1	0.587934	-0.0147879
48	2	SOD1	0.595327	-0.014809
48	3	SOD1	0.610176	-0.0073748
48	4	SOD1	0.622719	-0.00224625
48	5	SOD1	0.633662	0.00128192
48	6	SOD1	0.642978	0.00318324
48	7	SOD1	0.650663	0.00345395
48	8	SOD1	0.658093	0.00346896
48	9	SOD1	0.665855	0.0038162
48	10	SOD1	0.67257	0.00311619
48	11	SOD1	0.67672	-0.000147889
48	12	SOD1	0.681399	-0.00288375
48	13	SOD1	0.687953	-0.00374392
48	14	SOD1	0.697188	-0.00192385
48	15	SOD1	0.710499	0.00397259
48	16	SOD1	0.730624	0.0166832
48	17	SOD1	0.769358	0.0480019
48	18	SOD1	0.839367	0.110597
48	19	SOD1	0.966766	0.23058
48	20	SOD1	1.2034	0.459801
48	21	SOD1	1.6142	0.863188
48	22	SOD1	2.25903	1.5006
48	23	SOD1	3.04127	2.27543
48	24	SOD1	3.7047	2.93144
48	25	SOD1	4.18002	3.39935
48	26	SOD1	4.54672	3.75864
48	27	SOD1	4.84906	4.05355
48	28	SOD1	5.0832	4.28028
48	29	SOD1	5.25624	4.44591
48	30	SOD1	5.39189	4.57414
48	31	SOD1	5.51239	4.68722
48	32	SOD1	5.6127	4.78013
48	33	SOD1	5.68017	4.84018
48	34	SOD1	5.71951	4.8721
48	35	SOD1	5.77427	4.91945
48	36	SOD1	5.8225	4.96026
48	37	SOD1	5.87105	5.0014
48	38	SOD1	5.90538	5.02831
48	39	SOD1	5.92516	5.04068
48	40	SOD1	5.92908	5.03719
49	1	PGC1a	0.446873	-0.0238312
49	2	PGC1a	0.454225	-0.0188115
49	3	PGC1a	0.465255	-0.010115
49	4	PGC1a	0.474649	-0.00305322
49	5	PGC1a	0.480977	0.000942107
49	6	PGC1a	0.484502	0.00213518
49	7	PGC1a	0.488163	0.00346335
49	8	PGC1a	0.491203	0.0041708
49	9	PGC1a	0.491776	0.00241094
49	10	PGC1a	0.49458	0.00288226
49	11	PGC1a	0.496086	0.00205638
49	12	PGC1a	0.498464	0.00210114
49	13	PGC1a	0.500533	0.00183802
49	14	PGC1a	0.501872	0.000844137
49	15	PGC1a	0.503102	-0.000258401
49	16	PGC1a	0.503614	-0.00207846
49	17	PGC1a	0.504272	-0.00375344
49	18	PGC1a	0.507928	-0.00242971
49	19	PGC1a	0.511534	-0.00115611
49	20	PGC1a	0.518879	0.00385661
49	21	PGC1a	0.532945	0.0155898
49	22	PGC1a	0.556141	0.0364533
49	23	PGC1a	0.594188	0.0721674
49	24	PGC1a	0.6623	0.137947
49	25	PGC1a	0.795565	0.268879
49	26	PGC1a	1.04257	0.513557
49	27	PGC1a	1.46517	0.933821
49	28	PGC1a	2.0848	1.55112
49	29	PGC1a	2.77597	2.23996
49	30	PGC1a	3.31939	2.78104
49	31	PGC1a	3.69206	3.15138
49	32	PGC1a	3.98193	3.43892
49	33	PGC1a	4.2279	3.68255
49	34	PGC1a	4.41291	3.86523
49	35	PGC1a	4.55087	4.00086
49	36	PGC1a	4.66452	4.11218
49	37	PGC1a	4.74634	4.19166
49	38	PGC1a	4.81601	4.259
49	39	PGC1a	4.87398	4.31463
49	40	PGC1a	4.9128	4.35113
50	1	b-actin	0.37398	-0.00408596
50	2	b-actin	0.376893	-0.00484343
50	3	b-actin	0.384063	-0.0013439
50	4	b-actin	0.388971	-0.00010703
50	5	b-actin	0.3932	0.000452081
50	6	b-actin	0.397478	0.00105965
50	7	b-actin	0.401109	0.00101997
50	8	b-actin	0.404168	0.000408596
50	9	b-actin	0.407126	-0.000304614
50	10	b-actin	0.410626	-0.000474319
[truncated: 13,390 more rows]

## Sheet: Results
Barcode
Block Type	384-Well Block
Calibration Background is expired	No
Calibration Background performed on	07-06-2023
Calibration Pure Dye ROX is expired	No
Calibration Pure Dye ROX performed on	07-06-2023
Calibration Pure Dye SYBR is expired	No
Calibration Pure Dye SYBR performed on	07-06-2023
Calibration ROI is expired	No
Calibration ROI performed on	07-06-2023
Calibration Uniformity is expired	No
Calibration Uniformity performed on	07-06-2023
Chemistry	SYBR_GREEN
Comment
Date Created	11-08-2023 14:17:20 PM CST
Date Modified	11-08-2023 16:11:51 PM CST
Experiment File Name	C:\Users\Public\Desktop\experiments\Shen\Students\Xiaobo\2023-11-08 141657 HPCR Curcumin Xiaobo Plate2.eds
Experiment Name	2023-11-08 141657 HPCR Curcumin Xiaobo Plate2
Experiment Run Start Time	11-08-2023 15:24:36 PM CST
Experiment Run Stop Time	11-08-2023 17:14:11 PM CST
Experiment Type	Comparative Cт (ΔΔCт)
Instrument Name	285880228
Instrument Serial Number	285880228
Instrument Type	QuantStudio 12K Flex
Passive Reference	ROX
Quantification Cycle Method	Ct
Signal Smoothing On	true
Stage/ Cycle where Analysis is performed	Stage 2, Step 2
User Name
Well	Well Position	Omit	Sample Name	Target Name	Task	Reporter	Quencher	RQ	RQ Min	RQ Max	CT	EQ.Ct Mean	EQ.Ct SE	Quantity	Delta Ct Mean	Delta Ct SE	Delta Delta Ct	Automatic Ct Threshold	Ct Threshold	Automatic Baseline	Baseline Start	Tm1	Baseline End	Tm2	Efficiency	Tm3	Comments	Amp Score	Cq Conf	EQ.Ct	F Factor	ΔΔCт - Fsigma	ΔΔCт + Fsigma	Amp Status
1	A1	FALSE	Sample 1	PGC1a	UNKNOWN	SYBR	None	1	0.857375	1.16635	24.9377	24.9361	0.00159454		7.48892	0.0515965	0	TRUE	0.312193	TRUE	3	82.3488	19					1.5269	0.951023	24.9377	4.30265	-0.222002	0.222002	Amp
2	A2	FALSE	Sample 1	b-actin	UNKNOWN	SYBR	None				17.4987	17.4471	0.0515718					TRUE	0.256986	TRUE	3	88.4633	12					1.49981	0.945819	17.4987				Amp
3	A3	FALSE	Sample 1	OPA1	UNKNOWN	SYBR	None	1	0.857436	1.16627	22.8968	22.8971	0.000308037		5.44997	0.0515728	0	TRUE	0.377227	TRUE	3	76.8989	17					1.55719	0.958097	22.8968	4.30265	-0.2219	0.2219	Amp
4	A4	FALSE	Sample 1	TFAM	UNKNOWN	SYBR	None	1	0.857152	1.16665	24.6095	24.6129	0.0034008		7.16573	0.0516839	0	TRUE	0.266287	TRUE	3	78.7599	19					1.5141	0.956531	24.6095	4.30265	-0.222378	0.222378	Amp
5	A5	FALSE	Sample 1	PiNK1	UNKNOWN	SYBR	None	1	0.854768	1.16991	22.3102	22.3206	0.010438		4.87349	0.0526175	0	TRUE	0.166413	TRUE	3	82.3488	17					1.49408	0.955157	22.3102	4.30265	-0.226395	0.226395	Amp
6	A6	FALSE	Sample 1	Complex I	UNKNOWN	SYBR	None	1	0.854063	1.17087	20.9463	20.9581	0.011754		3.51094	0.0528944	0	TRUE	0.267426	TRUE	3	81.5513	15					1.51732	0.952485	20.9463	4.30265	-0.227586	0.227586	Amp
7	A7	FALSE	Sample 1	NRF2	UNKNOWN	SYBR	None	1	0.846701	1.18105	25.4409	25.4196	0.0212994		7.97241	0.0557971	0	TRUE	0.320067	TRUE	3	80.8866	19					1.53711	0.957642	25.4409	4.30265	-0.240076	0.240076	Amp
8	A8	FALSE	Sample 1	SOD1	UNKNOWN	SYBR	None	1	0.855415	1.16902	19.9845	19.9754	0.00907326		2.52824	0.0523639	0	TRUE	0.356663	TRUE	3	81.6842	14					1.55121	0.95498	19.9845	4.30265	-0.225304	0.225304	Amp
9	A9	FALSE	Sample 9	PGC1a	UNKNOWN	SYBR	None	0.892548	0.765399	1.04082	24.3842	24.4076	0.0234308		7.65292	0.0515306	0.163999	TRUE	0.312193	TRUE	3	82.2159	19					1.524	0.937109	24.3842	4.30265	-0.0577198	0.385717	Amp
10	A10	FALSE	Sample 9	b-actin	UNKNOWN	SYBR	None				16.8006	16.7547	0.0458956					TRUE	0.256986	TRUE	3	88.4633	12					1.49914	0.924982	16.8006				Amp
11	A11	FALSE	Sample 9	OPA1	UNKNOWN	SYBR	None	0.95439	0.799902	1.13871	22.3094	22.272	0.0374069		5.51732	0.0592088	0.0673494	TRUE	0.377227	TRUE	3	76.8989	17					1.55051	0.941571	22.3094	4.30265	-0.187405	0.322104	Amp
12	A12	FALSE	Sample 9	TFAM	UNKNOWN	SYBR	None	0.965694	0.818852	1.13887	23.9399	23.9708	0.0308609		7.21609	0.0553064	0.0503616	TRUE	0.266287	TRUE	3	78.8928	18					1.51024	0.942521	23.9399	4.30265	-0.187603	0.288326	Amp
13	A13	FALSE	Sample 9	PiNK1	UNKNOWN	SYBR	None	1.06894	0.932196	1.22575	21.5324	21.532	0.00043869		4.7773	0.0458977	-0.0961866	TRUE	0.166413	TRUE	3	82.3488	17					1.49077	0.935699	21.5324	4.30265	-0.293668	0.101295	Amp
14	A14	FALSE	Sample 9	Complex I	UNKNOWN	SYBR	None	1.10814	0.966342	1.27073	20.1186	20.1175	0.00108433		3.36281	0.0459084	-0.148134	TRUE	0.267426	TRUE	3	81.5513	15					1.51364	0.936051	20.1186	4.30265	-0.345662	0.0493936	Amp
15	A15	FALSE	Sample 9	NRF2	UNKNOWN	SYBR	None	1.07331	0.925714	1.24445	24.6439	24.625	0.0188208		7.87034	0.0496047	-0.102071	TRUE	0.320067	TRUE	3	80.8866	19					1.53668	0.943365	24.6439	4.30265	-0.315503	0.111361	Amp
16	A16	FALSE	Sample 9	SOD1	UNKNOWN	SYBR	None	1.20313	1.0371	1.39574	19.0355	19.0162	0.01931		2.26146	0.0497924	-0.266788	TRUE	0.356663	TRUE	3	81.5513	13					1.54893	0.934302	19.0355	4.30265	-0.481028	-0.0525492	Amp
17	A17	FALSE	Sample 17	PGC1a	UNKNOWN	SYBR	None	1.15199	0.986864	1.34474	24.7633	24.7963	0.0330162		7.2848	0.0518754	-0.204125	TRUE	0.312193	TRUE	3	82.3488	19					1.53583	0.93454	24.7633	4.30265	-0.427327	0.0190765	Amp
18	A18	FALSE	Sample 17	b-actin	UNKNOWN	SYBR	None				17.5515	17.5115	0.0400124					TRUE	0.256986	TRUE	3	88.4633	12					1.49721	0.921366	17.5515				Amp
19	A19	FALSE	Sample 17	OPA1	UNKNOWN	SYBR	None	1.21044	1.06861	1.3711	22.698	22.6859	0.0120554		5.17444	0.041789	-0.275533	TRUE	0.377227	TRUE	3	76.8989	17					1.55812	0.93957	22.698	4.30265	-0.455336	-0.0957291	Amp
20	A20	FALSE	Sample 17	TFAM	UNKNOWN	SYBR	None	1.22852	0.982054	1.53685	24.4438	24.3803	0.0635319		6.8688	0.0750819	-0.296926	TRUE	0.266287	TRUE	3	78.7599	19					1.50793	0.937598	24.4438	4.30265	-0.619977	0.0261257	Amp
21	A21	FALSE	Sample 17	PiNK1	UNKNOWN	SYBR	None	1.11558	0.667737	1.8638	22.3946	22.2272	0.167375		4.71569	0.172091	-0.1578	TRUE	0.166413	TRUE	3	82.083	18					1.41951	0.925269	22.3946	4.30265	-0.898247	0.582647	Amp
22	A22	FALSE	Sample 17	Complex I	UNKNOWN	SYBR	None	1.26923	1.03893	1.55058	20.7324	20.6785	0.0539083		3.16699	0.0671349	-0.343951	TRUE	0.267426	TRUE	3	81.4183	15					1.50612	0.931122	20.7324	4.30265	-0.632809	-0.055093	Amp
23	A23	FALSE	Sample 17	NRF2	UNKNOWN	SYBR	None	1.25049	1.1031	1.41758	25.1485	25.1614	0.0129385		7.64991	0.0420523	-0.322498	TRUE	0.320067	TRUE	3	80.7537	19					1.55332	0.937432	25.1485	4.30265	-0.503435	-0.141562	Amp
24	A24	FALSE	Sample 17	SOD1	UNKNOWN	SYBR	None	1.32181	1.17082	1.49228	19.6445	19.6372	0.00729656		2.12573	0.0406722	-0.402515	TRUE	0.356663	TRUE	3	81.4183	14					1.55617	0.931713	19.6445	4.30265	-0.577514	-0.227517	Amp
25	B1	FALSE	Sample 1	PGC1a	UNKNOWN	SYBR	None	1	0.857375	1.16635	24.9345	24.9361	0.00159454		7.48892	0.0515965	0	TRUE	0.312193	TRUE	3	82.3488	19					1.52699	0.951734	24.9345	4.30265	-0.222002	0.222002	Amp
26	B2	FALSE	Sample 1	b-actin	UNKNOWN	SYBR	None				17.3956	17.4471	0.0515718					TRUE	0.256986	TRUE	3	88.4633	12					1.50265	0.945568	17.3956				Amp
27	B3	FALSE	Sample 1	OPA1	UNKNOWN	SYBR	None	1	0.857436	1.16627	22.8974	22.8971	0.000308037		5.44997	0.0515728	0	TRUE	0.377227	TRUE	3	76.8989	17					1.56204	0.956821	22.8974	4.30265	-0.2219	0.2219	Amp
28	B4	FALSE	Sample 1	TFAM	UNKNOWN	SYBR	None	1	0.857152	1.16665	24.6163	24.6129	0.0034008		7.16573	0.0516839	0	TRUE	0.266287	TRUE	3	78.7599	19					1.51139	0.961601	24.6163	4.30265	-0.222378	0.222378	Amp
29	B5	FALSE	Sample 1	PiNK1	UNKNOWN	SYBR	None	1	0.854768	1.16991	22.3311	22.3206	0.010438		4.87349	0.0526175	0	TRUE	0.166413	TRUE	3	82.2159	17					1.48802	0.957632	22.3311	4.30265	-0.226395	0.226395	Amp
30	B6	FALSE	Sample 1	Complex I	UNKNOWN	SYBR	None	1	0.854063	1.17087	20.9698	20.9581	0.011754		3.51094	0.0528944	0	TRUE	0.267426	TRUE	3	81.5513	16					1.51547	0.952811	20.9698	4.30265	-0.227586	0.227586	Amp
31	B7	FALSE	Sample 1	NRF2	UNKNOWN	SYBR	None	1	0.846701	1.18105	25.3983	25.4196	0.0212994		7.97241	0.0557971	0	TRUE	0.320067	TRUE	3	80.8866	20					1.53446	0.958153	25.3983	4.30265	-0.240076	0.240076	Amp
32	B8	FALSE	Sample 1	SOD1	UNKNOWN	SYBR	None	1	0.855415	1.16902	19.9663	19.9754	0.00907326		2.52824	0.0523639	0	TRUE	0.356663	TRUE	3	81.6842	14					1.55275	0.952932	19.9663	4.30265	-0.225304	0.225304	Amp
33	B9	FALSE	Sample 9	PGC1a	UNKNOWN	SYBR	None	0.892548	0.765399	1.04082	24.4311	24.4076	0.0234308		7.65292	0.0515306	0.163999	TRUE	0.312193	TRUE	3	82.2159	18					1.52912	0.938965	24.4311	4.30265	-0.0577198	0.385717	Amp
34	B10	FALSE	Sample 9	b-actin	UNKNOWN	SYBR	None				16.7088	16.7547	0.0458956					TRUE	0.256986	TRUE	3	88.4633	11					1.50017	0.930464	16.7088				Amp
35	B11	FALSE	Sample 9	OPA1	UNKNOWN	SYBR	None	0.95439	0.799902	1.13871	22.2346	22.272	0.0374069		5.51732	0.0592088	0.0673494	TRUE	0.377227	TRUE	3	76.8989	16					1.55128	0.944805	22.2346	4.30265	-0.187405	0.322104	Amp
36	B12	FALSE	Sample 9	TFAM	UNKNOWN	SYBR	None	0.965694	0.818852	1.13887	24.0017	23.9708	0.0308609		7.21609	0.0553064	0.0503616	TRUE	0.266287	TRUE	3	78.8928	18					1.50758	0.941582	24.0017	4.30265	-0.187603	0.288326	Amp
37	B13	FALSE	Sample 9	PiNK1	UNKNOWN	SYBR	None	1.06894	0.932196	1.22575	21.5316	21.532	0.00043869		4.7773	0.0458977	-0.0961866	TRUE	0.166413	TRUE	3	82.3488	17					1.48199	0.935994	21.5316	4.30265	-0.293668	0.101295	Amp
38	B14	FALSE	Sample 9	Complex I	UNKNOWN	SYBR	None	1.10814	0.966342	1.27073	20.1164	20.1175	0.00108433		3.36281	0.0459084	-0.148134	TRUE	0.267426	TRUE	3	81.5513	15					1.51888	0.933967	20.1164	4.30265	-0.345662	0.0493936	Amp
39	B15	FALSE	Sample 9	NRF2	UNKNOWN	SYBR	None	1.07331	0.925714	1.24445	24.6062	24.625	0.0188208		7.87034	0.0496047	-0.102071	TRUE	0.320067	TRUE	3	80.8866	19					1.5391	0.941865	24.6062	4.30265	-0.315503	0.111361	Amp
40	B16	FALSE	Sample 9	SOD1	UNKNOWN	SYBR	None	1.20313	1.0371	1.39574	18.9968	19.0162	0.01931		2.26146	0.0497924	-0.266788	TRUE	0.356663	TRUE	3	81.5513	13					1.54811	0.938246	18.9968	4.30265	-0.481028	-0.0525492	Amp
41	B17	FALSE	Sample 17	PGC1a	UNKNOWN	SYBR	None	1.15199	0.986864	1.34474	24.8293	24.7963	0.0330162		7.2848	0.0518754	-0.204125	TRUE	0.312193	TRUE	3	82.2159	19					1.53379	0.934021	24.8293	4.30265	-0.427327	0.0190765	Amp
42	B18	FALSE	Sample 17	b-actin	UNKNOWN	SYBR	None				17.4715	17.5115	0.0400124					TRUE	0.256986	TRUE	3	88.4633	12					1.5025	0.92537	17.4715				Amp
43	B19	FALSE	Sample 17	OPA1	UNKNOWN	SYBR	None	1.21044	1.06861	1.3711	22.6739	22.6859	0.0120554		5.17444	0.041789	-0.275533	TRUE	0.377227	TRUE	3	76.8989	17					1.55754	0.938924	22.6739	4.30265	-0.455336	-0.0957291	Amp
44	B20	FALSE	Sample 17	TFAM	UNKNOWN	SYBR	None	1.22852	0.982054	1.53685	24.3168	24.3803	0.0635319		6.8688	0.0750819	-0.296926	TRUE	0.266287	TRUE	3	78.8928	19					1.50927	0.940475	24.3168	4.30265	-0.619977	0.0261257	Amp
45	B21	FALSE	Sample 17	PiNK1	UNKNOWN	SYBR	None	1.11558	0.667737	1.8638	22.0598	22.2272	0.167375		4.71569	0.172091	-0.1578	TRUE	0.166413	TRUE	3	82.2159	17					1.49555	0.928673	22.0598	4.30265	-0.898247	0.582647	Amp
46	B22	FALSE	Sample 17	Complex I	UNKNOWN	SYBR	None	1.26923	1.03893	1.55058	20.6246	20.6785	0.0539083		3.16699	0.0671349	-0.343951	TRUE	0.267426	TRUE	3	81.5513	15					1.52364	0.931937	20.6246	4.30265	-0.632809	-0.055093	Amp
47	B23	FALSE	Sample 17	NRF2	UNKNOWN	SYBR	None	1.25049	1.1031	1.41758	25.1743	25.1614	0.0129385		7.64991	0.0420523	-0.322498	TRUE	0.320067	TRUE	3	80.7537	19					1.53009	0.935861	25.1743	4.30265	-0.503435	-0.141562	Amp
48	B24	FALSE	Sample 17	SOD1	UNKNOWN	SYBR	None	1.32181	1.17082	1.49228	19.6299	19.6372	0.00729656		2.12573	0.0406722	-0.402515	TRUE	0.356663	TRUE	3	81.4183	14					1.5541	0.934241	19.6299	4.30265	-0.577514	-0.227517	Amp
49	C1	FALSE	Sample 2	PGC1a	UNKNOWN	SYBR	None	0.988871	0.723759	1.35109	25.2232	25.1242	0.0989943		7.50507	0.10465	0.0161457	TRUE	0.312193	TRUE	3	82.3488	19					1.52333	0.959376	25.2232	4.30265	-0.434127	0.466418	Amp
50	C2	FALSE	Sample 2	b-actin	UNKNOWN	SYBR	None				17.5852	17.6191	0.0339375					TRUE	0.256986	TRUE	3	88.4633	12					1.50675	0.963108	17.5852				Amp
51	C3	FALSE	Sample 2	OPA1	UNKNOWN	SYBR	None	0.924229	0.832106	1.02655	23.1734	23.1828	0.00936985		5.56365	0.0352072	0.113677	TRUE	0.377227	TRUE	3	77.0319	17					1.55261	0.96945	23.1734	4.30265	-0.0378072	0.265161	Amp
52	C4	FALSE	Sample 2	TFAM	UNKNOWN	SYBR	None	0.96337	0.863931	1.07425	24.8522	24.8387	0.0135145		7.21957	0.0365293	0.0538387	TRUE	0.266287	TRUE	3	78.8928	19					1.5175	0.973302	24.8522	4.30265	-0.103334	0.211012	Amp
53	C5	FALSE	Sample 2	PiNK1	UNKNOWN	SYBR	None	0.966351	0.804316	1.16103	22.5933	22.542	0.0513363		4.92287	0.0615399	0.0493813	TRUE	0.166413	TRUE	3	82.3488	18					1.4945	0.971745	22.5933	4.30265	-0.215404	0.314166	Amp
54	C6	FALSE	Sample 2	Complex I	UNKNOWN	SYBR	None	0.82755	0.690932	0.991183	21.4532	21.4031	0.0500832		3.78402	0.0604985	0.273081	TRUE	0.267426	TRUE	3	81.5513	16					1.52072	0.969842	21.4532	4.30265	0.0127766	0.533385	Amp
55	C7	FALSE	Sample 2	NRF2	UNKNOWN	SYBR	None	1.00595	0.908988	1.11326	25.5812	25.583	0.00181389		7.96384	0.0339859	-0.00856304	TRUE	0.320067	TRUE	3	80.8866	20					1.5387	0.975194	25.5812	4.30265	-0.154793	0.137666	Amp
56	C8	FALSE	Sample 2	SOD1	UNKNOWN	SYBR	None	0.870092	0.769701	0.983578	20.3713	20.3481	0.0231962		2.729	0.0411074	0.20076	TRUE	0.356663	TRUE	3	81.5513	14					1.52848	0.966477	20.3713	4.30265	0.0238892	0.377631	Amp
57	C9	FALSE	Sample 10	PGC1a	UNKNOWN	SYBR	None	1.03401	0.880783	1.2139	24.3561	24.4095	0.0533886		7.44067	0.0537802	-0.0482559	TRUE	0.312193	TRUE	3	82.3488	18					1.53264	0.947336	24.3561	4.30265	-0.279653	0.183142	Amp
58	C10	FALSE	Sample 10	b-actin	UNKNOWN	SYBR	None				16.9753	16.9688	0.00647831					TRUE	0.256986	TRUE	3	88.4633	12					1.50081	0.94016	16.9753				Amp
59	C11	FALSE	Sample 10	OPA1	UNKNOWN	SYBR	None	1.05199	0.868351	1.27447	22.4097	22.3457	0.0639992		5.37685	0.0643262	-0.073123	TRUE	0.377227	TRUE	3	77.0319	16					1.55621	0.951568	22.4097	4.30265	-0.349896	0.20365	Amp
60	C12	FALSE	Sample 10	TFAM	UNKNOWN	SYBR	None	1.02972	0.92017	1.15232	24.0551	24.0923	0.0371571		7.12347	0.0377176	-0.0422573	TRUE	0.266287	TRUE	3	78.8928	19					1.51164	0.950708	24.0551	4.30265	-0.204543	0.120028	Amp
61	C13	FALSE	Sample 10	PiNK1	UNKNOWN	SYBR	None	1.27774	1.18113	1.38227	21.5143	21.4887	0.0255556		4.51989	0.0263639	-0.3536	TRUE	0.166413	TRUE	3	82.3488	17					1.494	0.944175	21.5143	4.30265	-0.467034	-0.240165	Amp
62	C14	FALSE	Sample 10	Complex I	UNKNOWN	SYBR	None	1.14524	1.06426	1.23238	20.3078	20.2841	0.0237198		3.31529	0.0245886	-0.195653	TRUE	0.267426	TRUE	3	81.5513	15					1.52189	0.946418	20.3078	4.30265	-0.301449	-0.089857	Amp
63	C15	FALSE	Sample 10	NRF2	UNKNOWN	SYBR	None	1.50856	0.797063	2.85517	24.5619	24.3481	0.213818		7.37924	0.213916	-0.59317	TRUE	0.320067	TRUE	3	80.8866	19					1.53813	0.951398	24.5619	4.30265	-1.51358	0.327235	Amp
64	C16	FALSE	Sample 10	SOD1	UNKNOWN	SYBR	None	1.17304	1.12782	1.22007	19.2783	19.2668	0.0114794		2.29799	0.0131812	-0.230252	TRUE	0.356663	TRUE	3	81.5513	13					1.54569	0.944705	19.2783	4.30265	-0.286966	-0.173538	Amp
65	C17	FALSE	Sample 18	PGC1a	UNKNOWN	SYBR	None	1.20232	1.13187	1.27717	24.3876	24.3909	0.00331116		7.22309	0.0202482	-0.265826	TRUE	0.312193	TRUE	3	82.3488	18					1.53307	0.924435	24.3876	4.30265	-0.352947	-0.178705	Amp
66	C18	FALSE	Sample 18	b-actin	UNKNOWN	SYBR	None				17.1478	17.1678	0.0199757					TRUE	0.256986	TRUE	3	88.4633	12					1.49955	0.913324	17.1478				Amp
67	C19	FALSE	Sample 18	OPA1	UNKNOWN	SYBR	None	1.20136	1.1249	1.28302	22.3624	22.3531	0.00933552		5.1853	0.0220495	-0.26467	TRUE	0.377227	TRUE	3	77.0319	17					1.56388	0.933318	22.3624	4.30265	-0.359542	-0.169799	Amp
68	C20	FALSE	Sample 18	TFAM	UNKNOWN	SYBR	None	1.19239	1.09247	1.30145	24.1012	24.0797	0.0214977		6.91187	0.0293459	-0.253858	TRUE	0.266287	TRUE	3	78.8928	19					1.50874	0.9276	24.1012	4.30265	-0.380123	-0.127593	Amp
69	C21	FALSE	Sample 18	PiNK1	UNKNOWN	SYBR	None	1.38165	1.19324	1.59982	21.53	21.5749	0.0449171		4.4071	0.0491587	-0.466395	TRUE	0.166413	TRUE	3	82.3488	17					1.49921	0.925702	21.53	4.30265	-0.677908	-0.254883	Amp
70	C22	FALSE	Sample 18	Complex I	UNKNOWN	SYBR	None	1.20014	1.12003	1.28597	20.4038	20.4155	0.0117264		3.24774	0.0231632	-0.263199	TRUE	0.267426	TRUE	3	81.5513	15					1.52215	0.926977	20.4038	4.30265	-0.362862	-0.163536	Amp
71	C23	FALSE	Sample 18	NRF2	UNKNOWN	SYBR	None	1.43065	1.33549	1.5326	24.6351	24.6235	0.0115614		7.45573	0.0230801	-0.516674	TRUE	0.320067	TRUE	3	80.7537	19					1.55629	0.936508	24.6351	4.30265	-0.61598	-0.417368	Amp
72	C24	FALSE	Sample 18	SOD1	UNKNOWN	SYBR	None	1.13569	1.06038	1.21635	19.5239	19.5125	0.0114136		2.34467	0.0230065	-0.183574	TRUE	0.356663	TRUE	3	81.5513	14					1.54667	0.929663	19.5239	4.30265	-0.282562	-0.084585	Amp
73	D1	FALSE	Sample 2	PGC1a	UNKNOWN	SYBR	None	0.988871	0.723759	1.35109	25.0252	25.1242	0.0989943		7.50507	0.10465	0.0161457	TRUE	0.312193	TRUE	3	82.3488	19					1.52708	0.967716	25.0252	4.30265	-0.434127	0.466418	Amp
74	D2	FALSE	Sample 2	b-actin	UNKNOWN	SYBR	None				17.6531	17.6191	0.0339375					TRUE	0.256986	TRUE	3	88.4633	12					1.50392	0.96302	17.6531				Amp
75	D3	FALSE	Sample 2	OPA1	UNKNOWN	SYBR	None	0.924229	0.832106	1.02655	23.1921	23.1828	0.00936985		5.56365	0.0352072	0.113677	TRUE	0.377227	TRUE	3	77.0319	17					1.55677	0.970279	23.1921	4.30265	-0.0378072	0.265161	Amp
76	D4	FALSE	Sample 2	TFAM	UNKNOWN	SYBR	None	0.96337	0.863931	1.07425	24.8252	24.8387	0.0135145		7.21957	0.0365293	0.0538387	TRUE	0.266287	TRUE	3	78.8928	19					1.51415	0.976393	24.8252	4.30265	-0.103334	0.211012	Amp
77	D5	FALSE	Sample 2	PiNK1	UNKNOWN	SYBR	None	0.966351	0.804316	1.16103	22.4907	22.542	0.0513363		4.92287	0.0615399	0.0493813	TRUE	0.166413	TRUE	3	82.3488	17					1.48797	0.969436	22.4907	4.30265	-0.215404	0.314166	Amp
78	D6	FALSE	Sample 2	Complex I	UNKNOWN	SYBR	None	0.82755	0.690932	0.991183	21.3531	21.4031	0.0500832		3.78402	0.0604985	0.273081	TRUE	0.267426	TRUE	3	81.6842	16					1.53135	0.968453	21.3531	4.30265	0.0127766	0.533385	Amp
79	D7	FALSE	Sample 2	NRF2	UNKNOWN	SYBR	None	1.00595	0.908988	1.11326	25.5848	25.583	0.00181389		7.96384	0.0339859	-0.00856304	TRUE	0.320067	TRUE	3	80.8866	19					1.54446	0.973164	25.5848	4.30265	-0.154793	0.137666	Amp
80	D8	FALSE	Sample 2	SOD1	UNKNOWN	SYBR	None	0.870092	0.769701	0.983578	20.3249	20.3481	0.0231962		2.729	0.0411074	0.20076	TRUE	0.356663	TRUE	3	81.5513	14					1.55123	0.967454	20.3249	4.30265	0.0238892	0.377631	Amp
81	D9	FALSE	Sample 10	PGC1a	UNKNOWN	SYBR	None	1.03401	0.880783	1.2139	24.4629	24.4095	0.0533886		7.44067	0.0537802	-0.0482559	TRUE	0.312193	TRUE	3	82.2159	18					1.53593	0.949644	24.4629	4.30265	-0.279653	0.183142	Amp
82	D10	FALSE	Sample 10	b-actin	UNKNOWN	SYBR	None				16.9624	16.9688	0.00647831					TRUE	0.256986	TRUE	3	88.4633	12					1.50498	0.941736	16.9624				Amp
83	D11	FALSE	Sample 10	OPA1	UNKNOWN	SYBR	None	1.05199	0.868351	1.27447	22.2817	22.3457	0.0639992		5.37685	0.0643262	-0.073123	TRUE	0.377227	TRUE	3	77.0319	16					1.56745	0.951556	22.2817	4.30265	-0.349896	0.20365	Amp
84	D12	FALSE	Sample 10	TFAM	UNKNOWN	SYBR	None	1.02972	0.92017	1.15232	24.1295	24.0923	0.0371571		7.12347	0.0377176	-0.0422573	TRUE	0.266287	TRUE	3	78.8928	18					1.51661	0.952647	24.1295	4.30265	-0.204543	0.120028	Amp
85	D13	FALSE	Sample 10	PiNK1	UNKNOWN	SYBR	None	1.27774	1.18113	1.38227	21.4632	21.4887	0.0255556		4.51989	0.0263639	-0.3536	TRUE	0.166413	TRUE	3	82.3488	17					1.49907	0.949606	21.4632	4.30265	-0.467034	-0.240165	Amp
86	D14	FALSE	Sample 10	Complex I	UNKNOWN	SYBR	None	1.14524	1.06426	1.23238	20.2604	20.2841	0.0237198		3.31529	0.0245886	-0.195653	TRUE	0.267426	TRUE	3	81.6842	15					1.52575	0.948126	20.2604	4.30265	-0.301449	-0.089857	Amp
87	D15	FALSE	Sample 10	NRF2	UNKNOWN	SYBR	None	1.50856	0.797063	2.85517	24.1342	24.3481	0.213818		7.37924	0.213916	-0.59317	TRUE	0.320067	TRUE	3	80.8866	18					1.53521	0.951178	24.1342	4.30265	-1.51358	0.327235	Amp
88	D16	FALSE	Sample 10	SOD1	UNKNOWN	SYBR	None	1.17304	1.12782	1.22007	19.2553	19.2668	0.0114794		2.29799	0.0131812	-0.230252	TRUE	0.356663	TRUE	3	81.5513	14					1.54672	0.946828	19.2553	4.30265	-0.286966	-0.173538	Amp
89	D17	FALSE	Sample 18	PGC1a	UNKNOWN	SYBR	None	1.20232	1.13187	1.27717	24.3942	24.3909	0.00331116		7.22309	0.0202482	-0.265826	TRUE	0.312193	TRUE	3	82.3488	18					1.53768	0.92544	24.3942	4.30265	-0.352947	-0.178705	Amp
90	D18	FALSE	Sample 18	b-actin	UNKNOWN	SYBR	None				17.1878	17.1678	0.0199757					TRUE	0.256986	TRUE	3	88.4633	12					1.50583	0.91798	17.1878				Amp
91	D19	FALSE	Sample 18	OPA1	UNKNOWN	SYBR	None	1.20136	1.1249	1.28302	22.3438	22.3531	0.00933552		5.1853	0.0220495	-0.26467	TRUE	0.377227	TRUE	3	77.0319	16					1.55963	0.933902	22.3438	4.30265	-0.359542	-0.169799	Amp
92	D20	FALSE	Sample 18	TFAM	UNKNOWN	SYBR	None	1.19239	1.09247	1.30145	24.0582	24.0797	0.0214977		6.91187	0.0293459	-0.253858	TRUE	0.266287	TRUE	3	78.8928	18					1.51114	0.933933	24.0582	4.30265	-0.380123	-0.127593	Amp
93	D21	FALSE	Sample 18	PiNK1	UNKNOWN	SYBR	None	1.38165	1.19324	1.59982	21.6198	21.5749	0.0449171		4.4071	0.0491587	-0.466395	TRUE	0.166413	TRUE	3	82.2159	17					1.47155	0.918284	21.6198	4.30265	-0.677908	-0.254883	Amp
94	D22	FALSE	Sample 18	Complex I	UNKNOWN	SYBR	None	1.20014	1.12003	1.28597	20.4273	20.4155	0.0117264		3.24774	0.0231632	-0.263199	TRUE	0.267426	TRUE	3	81.5513	15					1.50818	0.926119	20.4273	4.30265	-0.362862	-0.163536	Amp
95	D23	FALSE	Sample 18	NRF2	UNKNOWN	SYBR	None	1.43065	1.33549	1.5326	24.612	24.6235	0.0115614		7.45573	0.0230801	-0.516674	TRUE	0.320067	TRUE	3	80.8866	19					1.54812	0.932975	24.612	4.30265	-0.61598	-0.417368	Amp
96	D24	FALSE	Sample 18	SOD1	UNKNOWN	SYBR	None	1.13569	1.06038	1.21635	19.5011	19.5125	0.0114136		2.34467	0.0230065	-0.183574	TRUE	0.356663	TRUE	3	81.5513	14					1.54497	0.928781	19.5011	4.30265	-0.282562	-0.084585	Amp
97	E1	FALSE	Sample 3	PGC1a	UNKNOWN	SYBR	None	0.778045	0.658892	0.918747	24.1404	24.183	0.0425224		7.851	0.0557361	0.362074	TRUE	0.312193	TRUE	3	82.2159	18					1.52122	0.945222	24.1404	4.30265	0.122261	0.601887	Amp
98	E2	FALSE	Sample 3	b-actin	UNKNOWN	SYBR	None				16.368	16.332	0.0360327					TRUE	0.256986	TRUE	3	88.4633	11					1.48972	0.932886	16.368				Amp
99	E3	FALSE	Sample 3	OPA1	UNKNOWN	SYBR	None	0.837146	0.73133	0.958271	22.0109	22.0384	0.0274715		5.70642	0.0453105	0.25645	TRUE	0.377227	TRUE	3	77.0319	16					1.5587	0.948774	22.0109	4.30265	0.0614945	0.451405	Amp
100	E4	FALSE	Sample 3	TFAM	UNKNOWN	SYBR	None	0.733417	0.657481	0.818124	23.9383	23.945	0.00668907		7.61302	0.0366483	0.447294	TRUE	0.266287	TRUE	3	78.8928	18					1.51251	0.953455	23.9383	4.30265	0.289609	0.604979	Amp
101	E5	FALSE	Sample 3	PiNK1	UNKNOWN	SYBR	None	0.775195	0.66287	0.906552	21.611	21.5728	0.0381641		5.24086	0.0524867	0.36737	TRUE	0.166413	TRUE	3	82.3488	16					1.48754	0.948112	21.611	4.30265	0.141538	0.593202	Amp
102	E6	FALSE	Sample 3	Complex I	UNKNOWN	SYBR	None	1.42479	1.27821	1.58818	19.3373	19.3322	0.00516987		3.00019	0.0364017	-0.510748	TRUE	0.267426	TRUE	3	81.6842	14					1.51834	0.942663	19.3373	4.30265	-0.667372	-0.354124	Amp
103	E7	FALSE	Sample 3	NRF2	UNKNOWN	SYBR	None	0.724152	0.645315	0.81262	24.784	24.77	0.0139751		8.43804	0.0386479	0.465635	TRUE	0.320067	TRUE	3	80.8866	19					1.54315	0.951911	24.784	4.30265	0.299347	0.631924	Amp
104	E8	FALSE	Sample 3	SOD1	UNKNOWN	SYBR	None	1.77983	1.59801	1.98233	18.0258	18.0285	0.0026741		1.69651	0.0361318	-0.831738	TRUE	0.356663	TRUE	3	81.6842	12					1.54854	0.941131	18.0258	4.30265	-0.9872	-0.676275	Amp
105	E9	FALSE	Sample 11	PGC1a	UNKNOWN	SYBR	None	0.721135	0.478429	1.08696	24.6232	24.6978	0.0746365		7.96058	0.137581	0.471659	TRUE	0.312193	TRUE	3	82.2159	18					1.53025	0.934163	24.6232	4.30265	-0.120305	1.06362	Amp
106	E10	FALSE	Sample 11	b-actin	UNKNOWN	SYBR	None				16.8528	16.7372	0.115577					TRUE	0.256986	TRUE	3	88.4633	12					1.46596	0.922828	16.8528				Amp
107	E11	FALSE	Sample 11	OPA1	UNKNOWN	SYBR	None	1.0194	0.722153	1.439	22.1577	22.1595	0.00178814		5.42225	0.115591	-0.0277233	TRUE	0.377227	TRUE	3	77.0319	16					1.55028	0.939936	22.1577	4.30265	-0.525069	0.469623	Amp
108	E12	FALSE	Sample 11	TFAM	UNKNOWN	SYBR	None	0.801282	0.566943	1.13248	24.2325	24.2226	0.00989628		7.48535	0.116	0.319617	TRUE	0.266287	TRUE	3	78.8928	19					1.50801	0.93865	24.2325	4.30265	-0.179489	0.818723	Amp
109	E13	FALSE	Sample 11	PiNK1	UNKNOWN	SYBR	None	1.16466	0.825024	1.6441	21.3884	21.3908	0.0024395		4.65359	0.115602	-0.219905	TRUE	0.166413	TRUE	3	82.3488	17					1.49425	0.931206	21.3884	4.30265	-0.717302	0.277492	Amp
110	E14	FALSE	Sample 11	Complex I	UNKNOWN	SYBR	None	0.942677	0.667365	1.33157	20.3407	20.3333	0.00734138		3.5961	0.11581	0.0851641	TRUE	0.267426	TRUE	3	81.5513	15					1.51802	0.932902	20.3407	4.30265	-0.413125	0.583453	Amp
111	E15	FALSE	Sample 11	NRF2	UNKNOWN	SYBR	None	1.23377	0.867208	1.75528	24.3817	24.4066	0.0248222		7.66933	0.118212	-0.303076	TRUE	0.320067	TRUE	3	80.8866	18					1.54305	0.93805	24.3817	4.30265	-0.811702	0.20555	Amp
112	E16	FALSE	Sample 11	SOD1	UNKNOWN	SYBR	None	0.973735	0.685874	1.38241	19.3251	19.3039	0.021204		2.56664	0.117506	0.0383987	TRUE	0.356663	TRUE	3	81.5513	14					1.54156	0.93333	19.3251	4.30265	-0.467187	0.543985	Amp
113	E17	FALSE	Sample 19	PGC1a	UNKNOWN	SYBR	None	1.3702	1.19152	1.57569	24.1956	24.2092	0.0135441		7.03453	0.0468526	-0.45439	TRUE	0.312193	TRUE	3	82.2159	18					1.53259	0.9349	24.1956	4.30265	-0.65598	-0.252799	Amp
114	E18	FALSE	Sample 19	b-actin	UNKNOWN	SYBR	None				17.2195	17.1746	0.0448523					TRUE	0.256986	TRUE	3	88.4633	12					1.50514	0.925829	17.2195				Amp
115	E19	FALSE	Sample 19	OPA1	UNKNOWN	SYBR	None	1.23798	1.08232	1.41601	22.3209	22.3166	0.00425911		5.14199	0.045054	-0.307984	TRUE	0.377227	TRUE	3	77.0319	16					1.56038	0.939756	22.3209	4.30265	-0.501836	-0.114133	Amp
116	E20	FALSE	Sample 19	TFAM	UNKNOWN	SYBR	None	1.27692	1.11349	1.46434	23.9778	23.9877	0.0098505		6.81306	0.0459212	-0.352672	TRUE	0.266287	TRUE	3	78.8928	19					1.52142	0.936378	23.9778	4.30265	-0.550255	-0.155089	Amp
117	E21	FALSE	Sample 19	PiNK1	UNKNOWN	SYBR	None	1.40561	1.2269	1.61036	21.5487	21.5569	0.00820541		4.38229	0.0455966	-0.491199	TRUE	0.166413	TRUE	3	82.3488	17					1.49287	0.93168	21.5487	4.30265	-0.687385	-0.295012	Amp
118	E22	FALSE	Sample 19	Complex I	UNKNOWN	SYBR	None	1.34939	1.17425	1.55066	20.266	20.2533	0.012702		3.07863	0.0466161	-0.432308	TRUE	0.267426	TRUE	3	81.4183	15					1.47184	0.937479	20.266	4.30265	-0.632881	-0.231735	Amp
119	E23	FALSE	Sample 19	NRF2	UNKNOWN	SYBR	None	1.68305	1.3858	2.04406	24.4432	24.396	0.0472651		7.22133	0.0651591	-0.751081	TRUE	0.320067	TRUE	3	80.7537	19					1.5384	0.931284	24.4432	4.30265	-1.03144	-0.470724	Amp
120	E24	FALSE	Sample 19	SOD1	UNKNOWN	SYBR	None	1.38749	1.21117	1.58947	19.2223	19.2304	0.00805569		2.05577	0.0455699	-0.472474	TRUE	0.356663	TRUE	3	81.5513	14					1.55365	0.934678	19.2223	4.30265	-0.668546	-0.276403	Amp
121	F1	FALSE	Sample 3	PGC1a	UNKNOWN	SYBR	None	0.778045	0.658892	0.918747	24.2255	24.183	0.0425224		7.851	0.0557361	0.362074	TRUE	0.312193	TRUE	3	82.3488	18					1.51761	0.945562	24.2255	4.30265	0.122261	0.601887	Amp
122	F2	FALSE	Sample 3	b-actin	UNKNOWN	SYBR	None				16.2959	16.332	0.0360327					TRUE	0.256986	TRUE	3	88.4633	11					1.49855	0.932414	16.2959				Amp
123	F3	FALSE	Sample 3	OPA1	UNKNOWN	SYBR	None	0.837146	0.73133	0.958271	22.0659	22.0384	0.0274715		5.70642	0.0453105	0.25645	TRUE	0.377227	TRUE	3	77.0319	16					1.55477	0.950425	22.0659	4.30265	0.0614945	0.451405	Amp
124	F4	FALSE	Sample 3	TFAM	UNKNOWN	SYBR	None	0.733417	0.657481	0.818124	23.9517	23.945	0.00668907		7.61302	0.0366483	0.447294	TRUE	0.266287	TRUE	3	78.8928	18					1.50988	0.953429	23.9517	4.30265	0.289609	0.604979	Amp
125	F5	FALSE	Sample 3	PiNK1	UNKNOWN	SYBR	None	0.775195	0.66287	0.906552	21.5347	21.5728	0.0381641		5.24086	0.0524867	0.36737	TRUE	0.166413	TRUE	3	82.4817	17					1.48912	0.944123	21.5347	4.30265	0.141538	0.593202	Amp
126	F6	FALSE	Sample 3	Complex I	UNKNOWN	SYBR	None	1.42479	1.27821	1.58818	19.327	19.3322	0.00516987		3.00019	0.0364017	-0.510748	TRUE	0.267426	TRUE	3	81.6842	14					1.52138	0.943723	19.327	4.30265	-0.667372	-0.354124	Amp
127	F7	FALSE	Sample 3	NRF2	UNKNOWN	SYBR	None	0.724152	0.645315	0.81262	24.756	24.77	0.0139751		8.43804	0.0386479	0.465635	TRUE	0.320067	TRUE	3	80.8866	19					1.53613	0.951806	24.756	4.30265	0.299347	0.631924	Amp
128	F8	FALSE	Sample 3	SOD1	UNKNOWN	SYBR	None	1.77983	1.59801	1.98233	18.0312	18.0285	0.0026741		1.69651	0.0361318	-0.831738	TRUE	0.356663	TRUE	3	81.6842	12					1.54672	0.940751	18.0312	4.30265	-0.9872	-0.676275	Amp
129	F9	FALSE	Sample 11	PGC1a	UNKNOWN	SYBR	None	0.721135	0.478429	1.08696	24.7724	24.6978	0.0746365		7.96058	0.137581	0.471659	TRUE	0.312193	TRUE	3	82.083	18					1.52395	0.932042	24.7724	4.30265	-0.120305	1.06362	Amp
130	F10	FALSE	Sample 11	b-actin	UNKNOWN	SYBR	None				16.6217	16.7372	0.115577					TRUE	0.256986	TRUE	3	88.4633	11					1.49917	0.923461	16.6217				Amp
131	F11	FALSE	Sample 11	OPA1	UNKNOWN	SYBR	None	1.0194	0.722153	1.439	22.1613	22.1595	0.00178814		5.42225	0.115591	-0.0277233	TRUE	0.377227	TRUE	3	77.0319	16					1.55372	0.941081	22.1613	4.30265	-0.525069	0.469623	Amp
132	F12	FALSE	Sample 11	TFAM	UNKNOWN	SYBR	None	0.801282	0.566943	1.13248	24.2127	24.2226	0.00989628		7.48535	0.116	0.319617	TRUE	0.266287	TRUE	3	78.8928	19					1.50671	0.939864	24.2127	4.30265	-0.179489	0.818723	Amp
133	F13	FALSE	Sample 11	PiNK1	UNKNOWN	SYBR	None	1.16466	0.825024	1.6441	21.3933	21.3908	0.0024395		4.65359	0.115602	-0.219905	TRUE	0.166413	TRUE	3	82.3488	17					1.49473	0.933861	21.3933	4.30265	-0.717302	0.277492	Amp
134	F14	FALSE	Sample 11	Complex I	UNKNOWN	SYBR	None	0.942677	0.667365	1.33157	20.326	20.3333	0.00734138		3.5961	0.11581	0.0851641	TRUE	0.267426	TRUE	3	81.6842	15					1.51871	0.934816	20.326	4.30265	-0.413125	0.583453	Amp
135	F15	FALSE	Sample 11	NRF2	UNKNOWN	SYBR	None	1.23377	0.867208	1.75528	24.4314	24.4066	0.0248222		7.66933	0.118212	-0.303076	TRUE	0.320067	TRUE	3	80.8866	18					1.54675	0.93766	24.4314	4.30265	-0.811702	0.20555	Amp
136	F16	FALSE	Sample 11	SOD1	UNKNOWN	SYBR	None	0.973735	0.685874	1.38241	19.2827	19.3039	0.021204		2.56664	0.117506	0.0383987	TRUE	0.356663	TRUE	3	81.5513	14					1.54928	0.933855	19.2827	4.30265	-0.467187	0.543985	Amp
137	F17	FALSE	Sample 19	PGC1a	UNKNOWN	SYBR	None	1.3702	1.19152	1.57569	24.2227	24.2092	0.0135441		7.03453	0.0468526	-0.45439	TRUE	0.312193	TRUE	3	82.083	18					1.52982	0.93362	24.2227	4.30265	-0.65598	-0.252799	Amp
138	F18	FALSE	Sample 19	b-actin	UNKNOWN	SYBR	None				17.1298	17.1746	0.0448523					TRUE	0.256986	TRUE	3	88.4633	12					1.50165	0.922885	17.1298				Amp
139	F19	FALSE	Sample 19	OPA1	UNKNOWN	SYBR	None	1.23798	1.08232	1.41601	22.3124	22.3166	0.00425911		5.14199	0.045054	-0.307984	TRUE	0.377227	TRUE	3	77.0319	16					1.55839	0.9418	22.3124	4.30265	-0.501836	-0.114133	Amp
140	F20	FALSE	Sample 19	TFAM	UNKNOWN	SYBR	None	1.27692	1.11349	1.46434	23.9975	23.9877	0.0098505		6.81306	0.0459212	-0.352672	TRUE	0.266287	TRUE	3	78.7599	18					1.50613	0.924205	23.9975	4.30265	-0.550255	-0.155089	Amp
141	F21	FALSE	Sample 19	PiNK1	UNKNOWN	SYBR	None	1.40561	1.2269	1.61036	21.5651	21.5569	0.00820541		4.38229	0.0455966	-0.491199	TRUE	0.166413	TRUE	3	82.3488	17					1.48782	0.926689	21.5651	4.30265	-0.687385	-0.295012	Amp
142	F22	FALSE	Sample 19	Complex I	UNKNOWN	SYBR	None	1.34939	1.17425	1.55066	20.2406	20.2533	0.012702		3.07863	0.0466161	-0.432308	TRUE	0.267426	TRUE	3	81.5513	15					1.51999	0.930961	20.2406	4.30265	-0.632881	-0.231735	Amp
143	F23	FALSE	Sample 19	NRF2	UNKNOWN	SYBR	None	1.68305	1.3858	2.04406	24.3487	24.396	0.0472651		7.22133	0.0651591	-0.751081	TRUE	0.320067	TRUE	3	80.8866	19					1.54555	0.935854	24.3487	4.30265	-1.03144	-0.470724	Amp
144	F24	FALSE	Sample 19	SOD1	UNKNOWN	SYBR	None	1.38749	1.21117	1.58947	19.2385	19.2304	0.00805569		2.05577	0.0455699	-0.472474	TRUE	0.356663	TRUE	3	81.5513	14					1.54777	0.934577	19.2385	4.30265	-0.668546	-0.276403	Amp
145	G1	FALSE	Sample 4	PGC1a	UNKNOWN	SYBR	None	0.788696	0.678559	0.916709	24.0999	24.1478	0.0479641		7.83138	0.0504329	0.342459	TRUE	0.312193	TRUE	3	82.083	18					1.52289	0.934415	24.0999	4.30265	0.125464	0.559454	Amp
146	G2	FALSE	Sample 4	b-actin	UNKNOWN	SYBR	None				16.3009	16.3165	0.0155859					TRUE	0.256986	TRUE	3	88.4633	11					1.49864	0.922753	16.3009				Amp
147	G3	FALSE	Sample 4	OPA1	UNKNOWN	SYBR	None	0.935824	0.879239	0.996049	21.8482	21.8621	0.0139437		5.54566	0.0209128	0.0956917	TRUE	0.377227	TRUE	3	77.0319	16					1.56169	0.939619	21.8482	4.30265	0.00571107	0.185672	Amp
148	G4	FALSE	Sample 4	TFAM	UNKNOWN	SYBR	None	1.22587	1.10084	1.36509	23.1559	23.1884	0.0325279		6.87193	0.0360692	-0.293802	TRUE	0.266287	TRUE	3	78.7599	18					1.5001	0.943642	23.1559	4.30265	-0.448995	-0.138609	Amp
149	G5	FALSE	Sample 4	PiNK1	UNKNOWN	SYBR	None	0.916596	0.806614	1.04157	21.3555	21.3156	0.0399246		4.99913	0.042859	0.125642	TRUE	0.166413	TRUE	3	82.3488	17					1.48747	0.930788	21.3555	4.30265	-0.0587656	0.310049	Amp
150	G6	FALSE	Sample 4	Complex I	UNKNOWN	SYBR	None	1.15202	1.09745	1.20931	19.6186	19.6232	0.00467777		3.30677	0.0162727	-0.204166	TRUE	0.267426	TRUE	3	81.5513	14					1.51286	0.932129	19.6186	4.30265	-0.274182	-0.134151	Amp
151	G7	FALSE	Sample 4	NRF2	UNKNOWN	SYBR	None	0.839436	0.735098	0.958583	24.5831	24.5414	0.0416851		8.22492	0.0445036	0.252508	TRUE	0.320067	TRUE	3	80.8866	19					1.53715	0.941718	24.5831	4.30265	0.0610248	0.443992	Amp
152	G8	FALSE	Sample 4	SOD1	UNKNOWN	SYBR	None	1.53561	1.45956	1.61562	18.219	18.2259	0.0068655		1.90943	0.017031	-0.618814	TRUE	0.356663	TRUE	3	81.5513	12					1.53712	0.932737	18.219	4.30265	-0.692092	-0.545535	Amp
153	G9	FALSE	Sample 12	PGC1a	UNKNOWN	SYBR	None	0.718603	0.647837	0.797099	24.2295	24.2512	0.0217447		7.96565	0.0347607	0.476733	TRUE	0.312193	TRUE	3	82.2159	18					1.52075	0.926789	24.2295	4.30265	0.32717	0.626297	Amp
154	G10	FALSE	Sample 12	b-actin	UNKNOWN	SYBR	None				16.3127	16.2856	0.0271196					TRUE	0.256986	TRUE	3	88.4633	11					1.49745	0.911936	16.3127				Amp
155	G11	FALSE	Sample 12	OPA1	UNKNOWN	SYBR	None	0.862913	0.733841	1.01469	21.9012	21.9482	0.0470734		5.66268	0.0543266	0.212712	TRUE	0.377227	TRUE	3	77.0319	16					1.56506	0.934857	21.9012	4.30265	-0.0210361	0.446461	Amp
156	G12	FALSE	Sample 12	TFAM	UNKNOWN	SYBR	None	0.748481	0.670734	0.835241	23.8941	23.8693	0.0248365		7.58369	0.036774	0.417962	TRUE	0.266287	TRUE	3	78.8928	19					1.5145	0.9349	23.8941	4.30265	0.259736	0.576188	Amp
157	G13	FALSE	Sample 12	PiNK1	UNKNOWN	SYBR	None	1.07922	0.832875	1.39843	21.1316	21.0491	0.0825396		4.7635	0.0868807	-0.109989	TRUE	0.166413	TRUE	3	82.3488	17					1.47242	0.906163	21.1316	4.30265	-0.483807	0.263828	Amp
158	G14	FALSE	Sample 12	Complex I	UNKNOWN	SYBR	None	0.872151	0.803475	0.946698	19.9984	19.9939	0.00456142		3.70829	0.0275006	0.19735	TRUE	0.267426	TRUE	3	81.6842	15					1.51226	0.927523	19.9984	4.30265	0.0790242	0.315675	Amp
159	G15	FALSE	Sample 12	NRF2	UNKNOWN	SYBR	None	1.19091	0.974219	1.4558	24.0675	24.0059	0.0616398		7.72034	0.0673419	-0.252068	TRUE	0.320067	TRUE	3	80.8866	18					1.5311	0.936021	24.0675	4.30265	-0.541817	0.0376814	Amp
160	G16	FALSE	Sample 12	SOD1	UNKNOWN	SYBR	None	0.860092	0.785053	0.942304	19.0171	19.0312	0.0141935		2.74568	0.0306093	0.217437	TRUE	0.356663	TRUE	3	81.6842	13					1.54987	0.928114	19.0171	4.30265	0.0857355	0.349138	Amp
161	G17	FALSE	Sample 20	PGC1a	UNKNOWN	SYBR	None	1.22762	0.533587	2.82438	24.1273	23.8487	0.278523		7.19306	0.279379	-0.295865	TRUE	0.312193	TRUE	3	82.3488	18					1.53206	0.940385	24.1273	4.30265	-1.49794	0.906206	Amp
162	G18	FALSE	Sample 20	b-actin	UNKNOWN	SYBR	None				16.6338	16.6557	0.0218477					TRUE	0.256986	TRUE	3	88.5962	11					1.50683	0.936232	16.6338				Amp
163	G19	FALSE	Sample 20	OPA1	UNKNOWN	SYBR	None	0.953922	0.855567	1.06358	22.2029	22.1737	0.0292225		5.51803	0.0364867	0.0680571	TRUE	0.377227	TRUE	3	77.0319	16					1.55913	0.949091	22.2029	4.30265	-0.0889324	0.225047	Amp
164	G20	FALSE	Sample 20	TFAM	UNKNOWN	SYBR	None	0.956293	0.865403	1.05673	23.9113	23.8859	0.0253773		7.2302	0.0334863	0.064476	TRUE	0.266287	TRUE	3	78.8928	18					1.51855	0.947649	23.9113	4.30265	-0.0796037	0.208556	Amp
165	G21	FALSE	Sample 20	PiNK1	UNKNOWN	SYBR	None	1.02234	0.934974	1.11787	21.5178	21.4973	0.0204906		4.84161	0.0299531	-0.0318766	TRUE	0.166413	TRUE	3	82.3488	17					1.49252	0.938323	21.5178	4.30265	-0.160754	0.0970013	Amp
166	G22	FALSE	Sample 20	Complex I	UNKNOWN	SYBR	None	1.19421	1.10066	1.29571	19.8941	19.9106	0.0164566		3.25488	0.0273522	-0.256057	TRUE	0.267426	TRUE	3	81.6842	15					1.5239	0.941265	19.8941	4.30265	-0.373744	-0.13837	Amp
167	G23	FALSE	Sample 20	NRF2	UNKNOWN	SYBR	None	1.07641	1.00737	1.15019	24.5178	24.5219	0.00409126		7.86617	0.0222275	-0.106234	TRUE	0.320067	TRUE	3	80.8866	18					1.54695	0.942075	24.5178	4.30265	-0.201871	-0.0105964	Amp
168	G24	FALSE	Sample 20	SOD1	UNKNOWN	SYBR	None	1.17682	1.09749	1.26188	18.9574	18.949	0.00837994		2.29335	0.0233997	-0.234891	TRUE	0.356663	TRUE	3	81.5513	13					1.55936	0.943318	18.9574	4.30265	-0.335572	-0.13421	Amp
169	H1	FALSE	Sample 4	PGC1a	UNKNOWN	SYBR	None	0.788696	0.678559	0.916709	24.1958	24.1478	0.0479641		7.83138	0.0504329	0.342459	TRUE	0.312193	TRUE	3	82.083	18					1.51366	0.938435	24.1958	4.30265	0.125464	0.559454	Amp
170	H2	FALSE	Sample 4	b-actin	UNKNOWN	SYBR	None				16.332	16.3165	0.0155859					TRUE	0.256986	TRUE	3	88.4633	11					1.49697	0.924443	16.332				Amp
171	H3	FALSE	Sample 4	OPA1	UNKNOWN	SYBR	None	0.935824	0.879239	0.996049	21.8761	21.8621	0.0139437		5.54566	0.0209128	0.0956917	TRUE	0.377227	TRUE	3	77.0319	16					1.55929	0.941344	21.8761	4.30265	0.00571107	0.185672	Amp
172	H4	FALSE	Sample 4	TFAM	UNKNOWN	SYBR	None	1.22587	1.10084	1.36509	23.2209	23.1884	0.0325279		6.87193	0.0360692	-0.293802	TRUE	0.266287	TRUE	3	78.7599	17					1.4995	0.944487	23.2209	4.30265	-0.448995	-0.138609	Amp
173	H5	FALSE	Sample 4	PiNK1	UNKNOWN	SYBR	None	0.916596	0.806614	1.04157	21.2757	21.3156	0.0399246		4.99913	0.042859	0.125642	TRUE	0.166413	TRUE	3	82.3488	16					1.48715	0.934896	21.2757	4.30265	-0.0587656	0.310049	Amp
174	H6	FALSE	Sample 4	Complex I	UNKNOWN	SYBR	None	1.15202	1.09745	1.20931	19.6279	19.6232	0.00467777		3.30677	0.0162727	-0.204166	TRUE	0.267426	TRUE	3	81.5513	14					1.5151	0.933305	19.6279	4.30265	-0.274182	-0.134151	Amp
175	H7	FALSE	Sample 4	NRF2	UNKNOWN	SYBR	None	0.839436	0.735098	0.958583	24.4997	24.5414	0.0416851		8.22492	0.0445036	0.252508	TRUE	0.320067	TRUE	3	80.8866	18					1.55152	0.941971	24.4997	4.30265	0.0610248	0.443992	Amp
176	H8	FALSE	Sample 4	SOD1	UNKNOWN	SYBR	None	1.53561	1.45956	1.61562	18.2328	18.2259	0.0068655		1.90943	0.017031	-0.618814	TRUE	0.356663	TRUE	3	81.5513	13					1.53523	0.93138	18.2328	4.30265	-0.692092	-0.545535	Amp
177	H9	FALSE	Sample 12	PGC1a	UNKNOWN	SYBR	None	0.718603	0.647837	0.797099	24.273	24.2512	0.0217447		7.96565	0.0347607	0.476733	TRUE	0.312193	TRUE	3	82.2159	18					1.5276	0.930036	24.273	4.30265	0.32717	0.626297	Amp
178	H10	FALSE	Sample 12	b-actin	UNKNOWN	SYBR	None				16.2584	16.2856	0.0271196					TRUE	0.256986	TRUE	3	88.4633	11					1.50451	0.914696	16.2584				Amp
179	H11	FALSE	Sample 12	OPA1	UNKNOWN	SYBR	None	0.862913	0.733841	1.01469	21.9953	21.9482	0.0470734		5.66268	0.0543266	0.212712	TRUE	0.377227	TRUE	3	76.8989	16					1.56072	0.938645	21.9953	4.30265	-0.0210361	0.446461	Amp
180	H12	FALSE	Sample 12	TFAM	UNKNOWN	SYBR	None	0.748481	0.670734	0.835241	23.8444	23.8693	0.0248365		7.58369	0.036774	0.417962	TRUE	0.266287	TRUE	3	78.8928	18					1.51554	0.936712	23.8444	4.30265	0.259736	0.576188	Amp
181	H13	FALSE	Sample 12	PiNK1	UNKNOWN	SYBR	None	1.07922	0.832875	1.39843	20.9665	21.0491	0.0825396		4.7635	0.0868807	-0.109989	TRUE	0.166413	TRUE	3	82.3488	16					1.49326	0.927696	20.9665	4.30265	-0.483807	0.263828	Amp
182	H14	FALSE	Sample 12	Complex I	UNKNOWN	SYBR	None	0.872151	0.803475	0.946698	19.9893	19.9939	0.00456142		3.70829	0.0275006	0.19735	TRUE	0.267426	TRUE	3	81.6842	15					1.51334	0.927945	19.9893	4.30265	0.0790242	0.315675	Amp
183	H15	FALSE	Sample 12	NRF2	UNKNOWN	SYBR	None	1.19091	0.974219	1.4558	23.9443	24.0059	0.0616398		7.72034	0.0673419	-0.252068	TRUE	0.320067	TRUE	3	80.8866	18					1.5343	0.928821	23.9443	4.30265	-0.541817	0.0376814	Amp
184	H16	FALSE	Sample 12	SOD1	UNKNOWN	SYBR	None	0.860092	0.785053	0.942304	19.0454	19.0312	0.0141935		2.74568	0.0306093	0.217437	TRUE	0.356663	TRUE	3	81.6842	13					1.54925	0.926638	19.0454	4.30265	0.0857355	0.349138	Amp
185	H17	FALSE	Sample 20	PGC1a	UNKNOWN	SYBR	None	1.22762	0.533587	2.82438	23.5702	23.8487	0.278523		7.19306	0.279379	-0.295865	TRUE	0.312193	TRUE	3	82.6146	17					1.53952	0.910004	23.5702	4.30265	-1.49794	0.906206	Amp
186	H18	FALSE	Sample 20	b-actin	UNKNOWN	SYBR	None				16.6775	16.6557	0.0218477					TRUE	0.256986	TRUE	3	88.5962	12					1.50853	0.934651	16.6775				Amp
187	H19	FALSE	Sample 20	OPA1	UNKNOWN	SYBR	None	0.953922	0.855567	1.06358	22.1445	22.1737	0.0292225		5.51803	0.0364867	0.0680571	TRUE	0.377227	TRUE	3	77.0319	16					1.56284	0.947532	22.1445	4.30265	-0.0889324	0.225047	Amp
188	H20	FALSE	Sample 20	TFAM	UNKNOWN	SYBR	None	0.956293	0.865403	1.05673	23.8605	23.8859	0.0253773		7.2302	0.0334863	0.064476	TRUE	0.266287	TRUE	3	78.8928	18					1.52327	0.941722	23.8605	4.30265	-0.0796037	0.208556	Amp
189	H21	FALSE	Sample 20	PiNK1	UNKNOWN	SYBR	None	1.02234	0.934974	1.11787	21.4768	21.4973	0.0204906		4.84161	0.0299531	-0.0318766	TRUE	0.166413	TRUE	3	82.3488	17					1.50494	0.940166	21.4768	4.30265	-0.160754	0.0970013	Amp
190	H22	FALSE	Sample 20	Complex I	UNKNOWN	SYBR	None	1.19421	1.10066	1.29571	19.927	19.9106	0.0164566		3.25488	0.0273522	-0.256057	TRUE	0.267426	TRUE	3	81.6842	15					1.52316	0.93959	19.927	4.30265	-0.373744	-0.13837	Amp
191	H23	FALSE	Sample 20	NRF2	UNKNOWN	SYBR	None	1.07641	1.00737	1.15019	24.526	24.5219	0.00409126		7.86617	0.0222275	-0.106234	TRUE	0.320067	TRUE	3	80.8866	19					1.54784	0.940607	24.526	4.30265	-0.201871	-0.0105964	Amp
192	H24	FALSE	Sample 20	SOD1	UNKNOWN	SYBR	None	1.17682	1.09749	1.26188	18.9407	18.949	0.00837994		2.29335	0.0233997	-0.234891	TRUE	0.356663	TRUE	3	81.6842	13					1.55983	0.94658	18.9407	4.30265	-0.335572	-0.13421	Amp
193	I1	FALSE	Sample 5	PGC1a	UNKNOWN	SYBR	None	0.817472	0.721598	0.926083	24.4124	24.4475	0.0351715		7.77968	0.0418284	0.290759	TRUE	0.312193	TRUE	3	82.2159	18					1.5243	0.950493	24.4124	4.30265	0.110786	0.470732	Amp
194	I2	FALSE	Sample 5	b-actin	UNKNOWN	SYBR	None				16.6452	16.6679	0.0226402					TRUE	0.256986	TRUE	3	88.4633	11					1.50071	0.942643	16.6452				Amp
195	I3	FALSE	Sample 5	OPA1	UNKNOWN	SYBR	None	0.923782	0.863463	0.988315	22.232	22.2322	0.000232697		5.56435	0.0226414	0.114376	TRUE	0.377227	TRUE	3	77.0319	16					1.55296	0.954401	22.232	4.30265	0.0169579	0.211794	Amp
196	I4	FALSE	Sample 5	TFAM	UNKNOWN	SYBR	None	1.1647	1.04911	1.29302	23.6404	23.6136	0.0267525		6.94577	0.0350467	-0.219954	TRUE	0.266287	TRUE	3	78.8928	18					1.51524	0.960086	23.6404	4.30265	-0.370748	-0.0691605	Amp
197	I5	FALSE	Sample 5	PiNK1	UNKNOWN	SYBR	None	0.983971	0.904054	1.07095	21.5475	21.5647	0.0171499		4.8968	0.0284025	0.0233126	TRUE	0.166413	TRUE	3	82.3488	16					1.49709	0.952541	21.5475	4.30265	-0.0988933	0.145518	Amp
198	I6	FALSE	Sample 5	Complex I	UNKNOWN	SYBR	None	1.10437	1.03126	1.18266	20.0317	20.0356	0.00384617		3.36772	0.0229646	-0.143222	TRUE	0.267426	TRUE	3	81.5513	14					1.52028	0.949574	20.0317	4.30265	-0.242031	-0.0444132	Amp
199	I7	FALSE	Sample 5	NRF2	UNKNOWN	SYBR	None	0.902877	0.843115	0.966876	24.7838	24.7877	0.00383472		8.11981	0.0229627	0.147398	TRUE	0.320067	TRUE	3	80.8866	19					1.5521	0.954957	24.7838	4.30265	0.0485975	0.246198	Amp
200	I8	FALSE	Sample 5	SOD1	UNKNOWN	SYBR	None	1.33264	1.2252	1.4495	18.765	18.7818	0.0167866		2.11395	0.0281846	-0.41429	TRUE	0.356663	TRUE	3	81.5513	13					1.5554	0.949149	18.765	4.30265	-0.535559	-0.293022	Amp
201	I9	FALSE	Sample 13	PGC1a	UNKNOWN	SYBR	None	0.935702	0.749106	1.16878	24.1088	24.0955	0.0133305		7.5848	0.0745768	0.0958796	TRUE	0.312193	TRUE	3	82.2159	18					1.52379	0.910461	24.1088	4.30265	-0.224998	0.416757	Amp
202	I10	FALSE	Sample 13	b-actin	UNKNOWN	SYBR	None				16.4373	16.5107	0.0733757					TRUE	0.256986	TRUE	3	88.4633	12					1.49809	0.891984	16.4373				Amp
203	I11	FALSE	Sample 13	OPA1	UNKNOWN	SYBR	None	1.23369	0.987003	1.54203	21.6722	21.6577	0.0145426		5.14699	0.0748029	-0.302978	TRUE	0.377227	TRUE	3	76.8989	16					1.55815	0.913023	21.6722	4.30265	-0.624829	0.0188735	Amp
204	I12	FALSE	Sample 13	TFAM	UNKNOWN	SYBR	None	1.6399	1.30366	2.06286	22.9397	22.9628	0.0231409		6.45212	0.0769383	-0.713608	TRUE	0.266287	TRUE	3	78.8928	17					1.51318	0.907499	22.9397	4.30265	-1.04465	-0.382569	Amp
205	I13	FALSE	Sample 13	PiNK1	UNKNOWN	SYBR	None	1.10502	0.88556	1.37886	21.2289	21.2401	0.0112591		4.72942	0.0742345	-0.144068	TRUE	0.166413	TRUE	3	82.3488	17					1.49006	0.898022	21.2289	4.30265	-0.463473	0.175337	Amp
206	I14	FALSE	Sample 13	Complex I	UNKNOWN	SYBR	None	1.33567	1.07277	1.66301	19.6083	19.6041	0.00421047		3.09338	0.0734964	-0.417565	TRUE	0.267426	TRUE	3	81.6842	15					1.51848	0.897611	19.6083	4.30265	-0.733795	-0.101336	Amp
207	I15	FALSE	Sample 13	NRF2	UNKNOWN	SYBR	None	1.29177	1.03762	1.60817	24.1103	24.1138	0.00349998		7.60306	0.0734591	-0.369348	TRUE	0.320067	TRUE	3	80.8866	18					1.52524	0.912202	24.1103	4.30265	-0.685417	-0.0532785	Amp
208	I16	FALSE	Sample 13	SOD1	UNKNOWN	SYBR	None	1.48824	1.16351	1.90361	18.4275	18.4653	0.0377941		1.95464	0.0825372	-0.573607	TRUE	0.356663	TRUE	3	81.6842	13					1.54459	0.898092	18.4275	4.30265	-0.928736	-0.218479	Amp
209	I17	FALSE	Sample 21	PGC1a	UNKNOWN	SYBR	None	0.84162	0.71233	0.994377	24.0583	24.1142	0.0559025		7.73768	0.0559245	0.248759	TRUE	0.312193	TRUE	3	82.4817	18					1.53461	0.934571	24.0583	4.30265	0.00813553	0.489383	Amp
210	I18	FALSE	Sample 21	b-actin	UNKNOWN	SYBR	None				16.3781	16.3766	0.00156975					TRUE	0.256986	TRUE	3	88.5962	11					1.50677	0.930777	16.3781				Amp
211	I19	FALSE	Sample 21	OPA1	UNKNOWN	SYBR	None	0.968202	0.929618	1.00839	21.8596	21.8732	0.013545		5.49659	0.0136357	0.0466204	TRUE	0.377227	TRUE	3	77.0319	16					1.56988	0.95246	21.8596	4.30265	-0.0120493	0.10529	Amp
212	I20	FALSE	Sample 21	TFAM	UNKNOWN	SYBR	None	1.0108	0.988906	1.03317	23.5196	23.5268	0.00717163		7.15024	0.00734142	-0.0154924	TRUE	0.266287	TRUE	3	78.8928	18					1.52288	0.942441	23.5196	4.30265	-0.04708	0.0160951	Amp
213	I21	FALSE	Sample 21	PiNK1	UNKNOWN	SYBR	None	0.923497	0.889511	0.958782	21.3524	21.3649	0.0124741		4.98831	0.0125724	0.11482	TRUE	0.166413	TRUE	3	82.3488	17					1.50335	0.934475	21.3524	4.30265	0.0607256	0.168915	Amp
214	I22	FALSE	Sample 21	Complex I	UNKNOWN	SYBR	None	1.09637	1.07405	1.11915	19.7481	19.7548	0.00671482		3.37821	0.00689586	-0.132735	TRUE	0.267426	TRUE	3	81.6842	14					1.52955	0.939147	19.7481	4.30265	-0.162406	-0.103065	Amp
215	I23	FALSE	Sample 21	NRF2	UNKNOWN	SYBR	None	1.10008	1.0078	1.20081	24.2407	24.2114	0.0293341		7.8348	0.029376	-0.137611	TRUE	0.320067	TRUE	3	80.8866	18					1.54751	0.938027	24.2407	4.30265	-0.264006	-0.0112165	Amp
216	I24	FALSE	Sample 21	SOD1	UNKNOWN	SYBR	None	1.25312	1.24522	1.26106	18.5779	18.5793	0.00142479		2.20272	0.00211994	-0.325521	TRUE	0.356663	TRUE	3	81.6842	13					1.55288	0.940513	18.5779	4.30265	-0.334642	-0.316399	Amp
217	J1	FALSE	Sample 5	PGC1a	UNKNOWN	SYBR	None	0.817472	0.721598	0.926083	24.4827	24.4475	0.0351715		7.77968	0.0418284	0.290759	TRUE	0.312193	TRUE	3	82.2159	18					1.5222	0.953495	24.4827	4.30265	0.110786	0.470732	Amp
218	J2	FALSE	Sample 5	b-actin	UNKNOWN	SYBR	None				16.6905	16.6679	0.0226402					TRUE	0.256986	TRUE	3	88.4633	11					1.49719	0.942222	16.6905				Amp
219	J3	FALSE	Sample 5	OPA1	UNKNOWN	SYBR	None	0.923782	0.863463	0.988315	22.2324	22.2322	0.000232697		5.56435	0.0226414	0.114376	TRUE	0.377227	TRUE	3	77.0319	16					1.55256	0.954809	22.2324	4.30265	0.0169579	0.211794	Amp
220	J4	FALSE	Sample 5	TFAM	UNKNOWN	SYBR	None	1.1647	1.04911	1.29302	23.5869	23.6136	0.0267525		6.94577	0.0350467	-0.219954	TRUE	0.266287	TRUE	3	78.7599	18					1.52132	0.956959	23.5869	4.30265	-0.370748	-0.0691605	Amp
221	J5	FALSE	Sample 5	PiNK1	UNKNOWN	SYBR	None	0.983971	0.904054	1.07095	21.5818	21.5647	0.0171499		4.8968	0.0284025	0.0233126	TRUE	0.166413	TRUE	3	82.3488	16					1.49317	0.952988	21.5818	4.30265	-0.0988933	0.145518	Amp
222	J6	FALSE	Sample 5	Complex I	UNKNOWN	SYBR	None	1.10437	1.03126	1.18266	20.0394	20.0356	0.00384617		3.36772	0.0229646	-0.143222	TRUE	0.267426	TRUE	3	81.5513	15					1.52218	0.948877	20.0394	4.30265	-0.242031	-0.0444132	Amp
223	J7	FALSE	Sample 5	NRF2	UNKNOWN	SYBR	None	0.902877	0.843115	0.966876	24.7915	24.7877	0.00383472		8.11981	0.0229627	0.147398	TRUE	0.320067	TRUE	3	80.8866	19					1.54689	0.95471	24.7915	4.30265	0.0485975	0.246198	Amp
224	J8	FALSE	Sample 5	SOD1	UNKNOWN	SYBR	None	1.33264	1.2252	1.4495	18.7986	18.7818	0.0167866		2.11395	0.0281846	-0.41429	TRUE	0.356663	TRUE	3	81.5513	13					1.5517	0.951048	18.7986	4.30265	-0.535559	-0.293022	Amp
225	J9	FALSE	Sample 13	PGC1a	UNKNOWN	SYBR	None	0.935702	0.749106	1.16878	24.0822	24.0955	0.0133305		7.5848	0.0745768	0.0958796	TRUE	0.312193	TRUE	3	82.2159	18					1.52084	0.904727	24.0822	4.30265	-0.224998	0.416757	Amp
226	J10	FALSE	Sample 13	b-actin	UNKNOWN	SYBR	None				16.5841	16.5107	0.0733757					TRUE	0.256986	TRUE	3	88.3304	12					1.49225	0.894986	16.5841				Amp
227	J11	FALSE	Sample 13	OPA1	UNKNOWN	SYBR	None	1.23369	0.987003	1.54203	21.6432	21.6577	0.0145426		5.14699	0.0748029	-0.302978	TRUE	0.377227	TRUE	3	77.0319	16					1.55905	0.912823	21.6432	4.30265	-0.624829	0.0188735	Amp
228	J12	FALSE	Sample 13	TFAM	UNKNOWN	SYBR	None	1.6399	1.30366	2.06286	22.986	22.9628	0.0231409		6.45212	0.0769383	-0.713608	TRUE	0.266287	TRUE	3	78.8928	18					1.51296	0.912987	22.986	4.30265	-1.04465	-0.382569	Amp
229	J13	FALSE	Sample 13	PiNK1	UNKNOWN	SYBR	None	1.10502	0.88556	1.37886	21.2514	21.2401	0.0112591		4.72942	0.0742345	-0.144068	TRUE	0.166413	TRUE	3	82.3488	17					1.4942	0.900322	21.2514	4.30265	-0.463473	0.175337	Amp
230	J14	FALSE	Sample 13	Complex I	UNKNOWN	SYBR	None	1.33567	1.07277	1.66301	19.5999	19.6041	0.00421047		3.09338	0.0734964	-0.417565	TRUE	0.267426	TRUE	3	81.6842	14					1.51545	0.89945	19.5999	4.30265	-0.733795	-0.101336	Amp
231	J15	FALSE	Sample 13	NRF2	UNKNOWN	SYBR	None	1.29177	1.03762	1.60817	24.1173	24.1138	0.00349998		7.60306	0.0734591	-0.369348	TRUE	0.320067	TRUE	3	80.8866	18					1.52222	0.902672	24.1173	4.30265	-0.685417	-0.0532785	Amp
232	J16	FALSE	Sample 13	SOD1	UNKNOWN	SYBR	None	1.48824	1.16351	1.90361	18.5031	18.4653	0.0377941		1.95464	0.0825372	-0.573607	TRUE	0.356663	TRUE	3	81.5513	13					1.54233	0.899466	18.5031	4.30265	-0.928736	-0.218479	Amp
233	J17	FALSE	Sample 21	PGC1a	UNKNOWN	SYBR	None	0.84162	0.71233	0.994377	24.1701	24.1142	0.0559025		7.73768	0.0559245	0.248759	TRUE	0.312193	TRUE	3	82.3488	18					1.53998	0.936982	24.1701	4.30265	0.00813553	0.489383	Amp
234	J18	FALSE	Sample 21	b-actin	UNKNOWN	SYBR	None				16.375	16.3766	0.00156975					TRUE	0.256986	TRUE	3	88.5962	11					1.50303	0.93176	16.375				Amp
235	J19	FALSE	Sample 21	OPA1	UNKNOWN	SYBR	None	0.968202	0.929618	1.00839	21.8867	21.8732	0.013545		5.49659	0.0136357	0.0466204	TRUE	0.377227	TRUE	3	77.0319	16					1.56452	0.947226	21.8867	4.30265	-0.0120493	0.10529	Amp
236	J20	FALSE	Sample 21	TFAM	UNKNOWN	SYBR	None	1.0108	0.988906	1.03317	23.534	23.5268	0.00717163		7.15024	0.00734142	-0.0154924	TRUE	0.266287	TRUE	3	78.8928	18					1.52285	0.94094	23.534	4.30265	-0.04708	0.0160951	Amp
237	J21	FALSE	Sample 21	PiNK1	UNKNOWN	SYBR	None	0.923497	0.889511	0.958782	21.3773	21.3649	0.0124741		4.98831	0.0125724	0.11482	TRUE	0.166413	TRUE	3	82.3488	17					1.49573	0.929524	21.3773	4.30265	0.0607256	0.168915	Amp
238	J22	FALSE	Sample 21	Complex I	UNKNOWN	SYBR	None	1.09637	1.07405	1.11915	19.7615	19.7548	0.00671482		3.37821	0.00689586	-0.132735	TRUE	0.267426	TRUE	3	81.6842	14					1.52899	0.935868	19.7615	4.30265	-0.162406	-0.103065	Amp
239	J23	FALSE	Sample 21	NRF2	UNKNOWN	SYBR	None	1.10008	1.0078	1.20081	24.182	24.2114	0.0293341		7.8348	0.029376	-0.137611	TRUE	0.320067	TRUE	3	80.8866	18					1.54682	0.934883	24.182	4.30265	-0.264006	-0.0112165	Amp
240	J24	FALSE	Sample 21	SOD1	UNKNOWN	SYBR	None	1.25312	1.24522	1.26106	18.5807	18.5793	0.00142479		2.20272	0.00211994	-0.325521	TRUE	0.356663	TRUE	3	81.6842	13					1.55369	0.941428	18.5807	4.30265	-0.334642	-0.316399	Amp
241	K1	FALSE	Sample 6	PGC1a	UNKNOWN	SYBR	None	0.979312	0.777203	1.23398	24.8705	24.8346	0.0359163		7.51908	0.077505	0.03016	TRUE	0.312193	TRUE	3	82.2159	19					1.52826	0.966708	24.8705	4.30265	-0.303317	0.363637	Amp
242	K2	FALSE	Sample 6	b-actin	UNKNOWN	SYBR	None				17.2469	17.3155	0.0686808					TRUE	0.256986	TRUE	3	88.3304	12					1.49948	0.961834	17.2469				Amp
243	K3	FALSE	Sample 6	OPA1	UNKNOWN	SYBR	None	0.963645	0.779718	1.19096	22.837	22.8189	0.018055		5.5034	0.0710143	0.0534258	TRUE	0.377227	TRUE	3	76.8989	17					1.56736	0.973679	22.837	4.30265	-0.252124	0.358976	Amp
244	K4	FALSE	Sample 6	TFAM	UNKNOWN	SYBR	None	0.994197	0.790043	1.25111	24.4547	24.4897	0.0349655		7.17412	0.077069	0.00839615	TRUE	0.266287	TRUE	3	78.7599	19					1.51564	0.971663	24.4547	4.30265	-0.323205	0.339997	Amp
245	K5	FALSE	Sample 6	PiNK1	UNKNOWN	SYBR	None	1.1495	0.933878	1.4149	21.9996	21.988	0.0116005		4.67249	0.0696536	-0.201001	TRUE	0.166413	TRUE	3	82.2159	17					1.49354	0.971739	21.9996	4.30265	-0.500696	0.0986939	Amp
246	K6	FALSE	Sample 6	Complex I	UNKNOWN	SYBR	None	1.33933	1.08774	1.64913	20.4172	20.405	0.0122652		3.08942	0.0697673	-0.421516	TRUE	0.267426	TRUE	3	81.5513	15					1.52058	0.968641	20.4172	4.30265	-0.721701	-0.121332	Amp
247	K7	FALSE	Sample 6	NRF2	UNKNOWN	SYBR	None	1.14716	0.929765	1.41537	25.0742	25.0899	0.0156898		7.77435	0.0704501	-0.198061	TRUE	0.320067	TRUE	3	80.7537	19					1.54126	0.969668	25.0742	4.30265	-0.501183	0.105061	Amp
248	K8	FALSE	Sample 6	SOD1	UNKNOWN	SYBR	None	1.4325	1.16492	1.76155	19.3158	19.3253	0.00947857		2.00971	0.0693317	-0.518537	TRUE	0.356663	TRUE	3	81.5513	14					1.54565	0.965966	19.3158	4.30265	-0.816847	-0.220226	Amp
249	K9	FALSE	Sample 14	PGC1a	UNKNOWN	SYBR	None	0.936059	0.786987	1.11337	24.6253	24.6268	0.00151348		7.58425	0.0581643	0.0953283	TRUE	0.312193	TRUE	3	81.95	19					1.5196	0.913064	24.6253	4.30265	-0.154932	0.345589	Amp
250	K10	FALSE	Sample 14	b-actin	UNKNOWN	SYBR	None				16.9844	17.0425	0.0581446					TRUE	0.256986	TRUE	3	88.3304	12					1.48657	0.894583	16.9844				Amp
251	K11	FALSE	Sample 14	OPA1	UNKNOWN	SYBR	None	1.32953	1.11775	1.58144	22.0836	22.0816	0.00197887		5.03905	0.0581782	-0.410921	TRUE	0.377227	TRUE	3	76.8989	16					1.55597	0.915202	22.0836	4.30265	-0.661242	-0.1606	Amp
252	K12	FALSE	Sample 14	TFAM	UNKNOWN	SYBR	None	1.28389	1.04097	1.58349	23.8082	23.8477	0.0395594		6.80521	0.0703259	-0.360518	TRUE	0.266287	TRUE	3	78.7599	19					1.50309	0.911802	23.8082	4.30265	-0.663106	-0.0579305	Amp
253	K13	FALSE	Sample 14	PiNK1	UNKNOWN	SYBR	None	1.1863	0.985145	1.42852	21.6472	21.6696	0.0223722		4.62703	0.0623001	-0.246464	TRUE	0.166413	TRUE	3	82.3488	17					1.49099	0.907479	21.6472	4.30265	-0.51452	0.0215921	Amp
254	K14	FALSE	Sample 14	Complex I	UNKNOWN	SYBR	None	1.29005	1.08349	1.53598	20.1926	20.186	0.00650597		3.14351	0.0585074	-0.367427	TRUE	0.267426	TRUE	3	81.5513	15					1.50749	0.907302	20.1926	4.30265	-0.619164	-0.11569	Amp
255	K15	FALSE	Sample 14	NRF2	UNKNOWN	SYBR	None	1.26109	1.05581	1.50627	24.6673	24.6803	0.0129547		7.63774	0.0595703	-0.334667	TRUE	0.320067	TRUE	3	80.8866	19					1.53847	0.916169	24.6673	4.30265	-0.590977	-0.0783571	Amp
256	K16	FALSE	Sample 14	SOD1	UNKNOWN	SYBR	None	1.24005	1.04199	1.47575	19.2653	19.2604	0.00486851		2.21785	0.058348	-0.310393	TRUE	0.356663	TRUE	3	81.5513	14					1.53567	0.909366	19.2653	4.30265	-0.561445	-0.059342	Amp
257	K17	FALSE	Sample 22	PGC1a	UNKNOWN	SYBR	None	0.81516	0.761074	0.87309	23.9144	23.9053	0.00911999		7.78377	0.0230199	0.294845	TRUE	0.312193	TRUE	3	82.3488	18					1.53606	0.915965	23.9144	4.30265	0.195798	0.393891	Amp
258	K18	FALSE	Sample 22	b-actin	UNKNOWN	SYBR	None				16.1426	16.1215	0.0211363					TRUE	0.256986	TRUE	3	88.5962	11					1.50087	0.904421	16.1426				Amp
259	K19	FALSE	Sample 22	OPA1	UNKNOWN	SYBR	None	1.04054	0.975345	1.1101	21.5092	21.5141	0.00489998		5.39263	0.0216968	-0.0573378	TRUE	0.377227	TRUE	3	77.0319	16					1.55227	0.925888	21.5092	4.30265	-0.150692	0.0360161	Amp
260	K20	FALSE	Sample 22	TFAM	UNKNOWN	SYBR	None	1.3215	1.21473	1.43765	22.8663	22.885	0.0187397		6.76355	0.0282475	-0.402178	TRUE	0.266287	TRUE	3	78.8928	17					1.51241	0.914448	22.8663	4.30265	-0.523717	-0.280639	Amp
261	K21	FALSE	Sample 22	PiNK1	UNKNOWN	SYBR	None	0.767926	0.633967	0.930192	21.4367	21.3759	0.0607023		5.25445	0.0642769	0.38096	TRUE	0.166413	TRUE	3	82.3488	17					1.4873	0.903043	21.4367	4.30265	0.104399	0.657521	Amp
262	K22	FALSE	Sample 22	Complex I	UNKNOWN	SYBR	None	1.10184	1.01419	1.19706	19.5106	19.4925	0.0180473		3.37103	0.027793	-0.139909	TRUE	0.267426	TRUE	3	81.6842	15					1.52448	0.914237	19.5106	4.30265	-0.259492	-0.0203253	Amp
263	K23	FALSE	Sample 22	NRF2	UNKNOWN	SYBR	None	0.973989	0.793911	1.19491	24.1971	24.1319	0.0652056		8.01043	0.0685457	0.038022	TRUE	0.320067	TRUE	3	80.6208	19					1.46105	0.90617	24.1971	4.30265	-0.256906	0.33295	Amp
264	K24	FALSE	Sample 22	SOD1	UNKNOWN	SYBR	None	1.05699	0.986258	1.13279	18.5602	18.5698	0.00962257		2.44829	0.0232236	-0.0799599	TRUE	0.356663	TRUE	3	81.6842	13					1.54381	0.916557	18.5602	4.30265	-0.179883	0.0199633	Amp
265	L1	FALSE	Sample 6	PGC1a	UNKNOWN	SYBR	None	0.979312	0.777203	1.23398	24.7987	24.8346	0.0359163		7.51908	0.077505	0.03016	TRUE	0.312193	TRUE	3	82.2159	19					1.5344	0.971762	24.7987	4.30265	-0.303317	0.363637	Amp
266	L2	FALSE	Sample 6	b-actin	UNKNOWN	SYBR	None				17.3842	17.3155	0.0686808					TRUE	0.256986	TRUE	3	88.3304	12					1.50008	0.954057	17.3842				Amp
267	L3	FALSE	Sample 6	OPA1	UNKNOWN	SYBR	None	0.963645	0.779718	1.19096	22.8009	22.8189	0.018055		5.5034	0.0710143	0.0534258	TRUE	0.377227	TRUE	3	76.8989	17					1.56709	0.970831	22.8009	4.30265	-0.252124	0.358976	Amp
268	L4	FALSE	Sample 6	TFAM	UNKNOWN	SYBR	None	0.994197	0.790043	1.25111	24.5246	24.4897	0.0349655		7.17412	0.077069	0.00839615	TRUE	0.266287	TRUE	3	78.7599	19					1.51597	0.973118	24.5246	4.30265	-0.323205	0.339997	Amp
269	L5	FALSE	Sample 6	PiNK1	UNKNOWN	SYBR	None	1.1495	0.933878	1.4149	21.9764	21.988	0.0116005		4.67249	0.0696536	-0.201001	TRUE	0.166413	TRUE	3	82.2159	17					1.49675	0.972477	21.9764	4.30265	-0.500696	0.0986939	Amp
270	L6	FALSE	Sample 6	Complex I	UNKNOWN	SYBR	None	1.33933	1.08774	1.64913	20.3927	20.405	0.0122652		3.08942	0.0697673	-0.421516	TRUE	0.267426	TRUE	3	81.5513	15					1.52098	0.96782	20.3927	4.30265	-0.721701	-0.121332	Amp
271	L7	FALSE	Sample 6	NRF2	UNKNOWN	SYBR	None	1.14716	0.929765	1.41537	25.1056	25.0899	0.0156898		7.77435	0.0704501	-0.198061	TRUE	0.320067	TRUE	3	80.7537	19					1.53648	0.968458	25.1056	4.30265	-0.501183	0.105061	Amp
272	L8	FALSE	Sample 6	SOD1	UNKNOWN	SYBR	None	1.4325	1.16492	1.76155	19.3347	19.3253	0.00947857		2.00971	0.0693317	-0.518537	TRUE	0.356663	TRUE	3	81.4183	13					1.54274	0.967415	19.3347	4.30265	-0.816847	-0.220226	Amp
273	L9	FALSE	Sample 14	PGC1a	UNKNOWN	SYBR	None	0.936059	0.786987	1.11337	24.6283	24.6268	0.00151348		7.58425	0.0581643	0.0953283	TRUE	0.312193	TRUE	3	82.083	19					1.52113	0.912225	24.6283	4.30265	-0.154932	0.345589	Amp
274	L10	FALSE	Sample 14	b-actin	UNKNOWN	SYBR	None				17.1007	17.0425	0.0581446					TRUE	0.256986	TRUE	3	88.3304	12					1.48245	0.895554	17.1007				Amp
275	L11	FALSE	Sample 14	OPA1	UNKNOWN	SYBR	None	1.32953	1.11775	1.58144	22.0796	22.0816	0.00197887		5.03905	0.0581782	-0.410921	TRUE	0.377227	TRUE	3	76.8989	16					1.55295	0.917684	22.0796	4.30265	-0.661242	-0.1606	Amp
276	L12	FALSE	Sample 14	TFAM	UNKNOWN	SYBR	None	1.28389	1.04097	1.58349	23.8873	23.8477	0.0395594		6.80521	0.0703259	-0.360518	TRUE	0.266287	TRUE	3	78.7599	19					1.50444	0.913512	23.8873	4.30265	-0.663106	-0.0579305	Amp
277	L13	FALSE	Sample 14	PiNK1	UNKNOWN	SYBR	None	1.1863	0.985145	1.42852	21.6919	21.6696	0.0223722		4.62703	0.0623001	-0.246464	TRUE	0.166413	TRUE	3	82.2159	17					1.47997	0.902747	21.6919	4.30265	-0.51452	0.0215921	Amp
278	L14	FALSE	Sample 14	Complex I	UNKNOWN	SYBR	None	1.29005	1.08349	1.53598	20.1795	20.186	0.00650597		3.14351	0.0585074	-0.367427	TRUE	0.267426	TRUE	3	81.5513	15					1.51237	0.90526	20.1795	4.30265	-0.619164	-0.11569	Amp
279	L15	FALSE	Sample 14	NRF2	UNKNOWN	SYBR	None	1.26109	1.05581	1.50627	24.6932	24.6803	0.0129547		7.63774	0.0595703	-0.334667	TRUE	0.320067	TRUE	3	80.8866	20					1.53303	0.914355	24.6932	4.30265	-0.590977	-0.0783571	Amp
280	L16	FALSE	Sample 14	SOD1	UNKNOWN	SYBR	None	1.24005	1.04199	1.47575	19.2555	19.2604	0.00486851		2.21785	0.058348	-0.310393	TRUE	0.356663	TRUE	3	81.5513	14					1.54147	0.90637	19.2555	4.30265	-0.561445	-0.059342	Amp
281	L17	FALSE	Sample 22	PGC1a	UNKNOWN	SYBR	None	0.81516	0.761074	0.87309	23.8961	23.9053	0.00911999		7.78377	0.0230199	0.294845	TRUE	0.312193	TRUE	3	82.3488	18					1.52984	0.91434	23.8961	4.30265	0.195798	0.393891	Amp
282	L18	FALSE	Sample 22	b-actin	UNKNOWN	SYBR	None				16.1004	16.1215	0.0211363					TRUE	0.256986	TRUE	3	88.5962	11					1.50264	0.902265	16.1004				Amp
283	L19	FALSE	Sample 22	OPA1	UNKNOWN	SYBR	None	1.04054	0.975345	1.1101	21.519	21.5141	0.00489998		5.39263	0.0216968	-0.0573378	TRUE	0.377227	TRUE	3	77.0319	16					1.55486	0.923339	21.519	4.30265	-0.150692	0.0360161	Amp
284	L20	FALSE	Sample 22	TFAM	UNKNOWN	SYBR	None	1.3215	1.21473	1.43765	22.9038	22.885	0.0187397		6.76355	0.0282475	-0.402178	TRUE	0.266287	TRUE	3	78.8928	18					1.5096	0.916482	22.9038	4.30265	-0.523717	-0.280639	Amp
285	L21	FALSE	Sample 22	PiNK1	UNKNOWN	SYBR	None	0.767926	0.633967	0.930192	21.3152	21.3759	0.0607023		5.25445	0.0642769	0.38096	TRUE	0.166413	TRUE	3	82.3488	17					1.49532	0.910792	21.3152	4.30265	0.104399	0.657521	Amp
286	L22	FALSE	Sample 22	Complex I	UNKNOWN	SYBR	None	1.10184	1.01419	1.19706	19.4745	19.4925	0.0180473		3.37103	0.027793	-0.139909	TRUE	0.267426	TRUE	3	81.6842	14					1.52306	0.911763	19.4745	4.30265	-0.259492	-0.0203253	Amp
287	L23	FALSE	Sample 22	NRF2	UNKNOWN	SYBR	None	0.973989	0.793911	1.19491	24.0667	24.1319	0.0652056		8.01043	0.0685457	0.038022	TRUE	0.320067	TRUE	3	80.8866	19					1.53773	0.918458	24.0667	4.30265	-0.256906	0.33295	Amp
288	L24	FALSE	Sample 22	SOD1	UNKNOWN	SYBR	None	1.05699	0.986258	1.13279	18.5794	18.5698	0.00962257		2.44829	0.0232236	-0.0799599	TRUE	0.356663	TRUE	3	81.5513	13					1.54447	0.917758	18.5794	4.30265	-0.179883	0.0199633	Amp
289	M1	FALSE	Sample 7	PGC1a	UNKNOWN	SYBR	None	0.790126	0.693511	0.900202	24.0194	24.0619	0.042532		7.82877	0.0437323	0.339845	TRUE	0.312193	TRUE	3	82.2159	18					1.52256	0.909563	24.0194	4.30265	0.15168	0.52801	Amp
290	M2	FALSE	Sample 7	b-actin	UNKNOWN	SYBR	None				16.223	16.2332	0.0101757					TRUE	0.256986	TRUE	3	88.3304	11					1.49109	0.889436	16.223				Amp
291	M3	FALSE	Sample 7	OPA1	UNKNOWN	SYBR	None	0.925233	0.832201	1.02866	21.8293	21.7953	0.0340443		5.56208	0.0355325	0.112112	TRUE	0.377227	TRUE	3	76.8989	16					1.54304	0.916644	21.8293	4.30265	-0.0407718	0.264996	Amp
292	M4	FALSE	Sample 7	TFAM	UNKNOWN	SYBR	None	1.04675	1.00371	1.09162	23.3233	23.333	0.00972557		7.09982	0.0140759	-0.0659132	TRUE	0.266287	TRUE	3	78.7599	18					1.49477	0.91298	23.3233	4.30265	-0.126477	-0.00534939	Amp
293	M5	FALSE	Sample 7	PiNK1	UNKNOWN	SYBR	None	0.98135	0.902341	1.06728	21.1601	21.1338	0.0262403		4.90065	0.0281443	0.0271597	TRUE	0.166413	TRUE	3	82.2159	17					1.47767	0.908314	21.1601	4.30265	-0.0939354	0.148255	Amp
294	M6	FALSE	Sample 7	Complex I	UNKNOWN	SYBR	None	0.974423	0.914962	1.03775	19.8	19.7815	0.0184975		3.54832	0.0211116	0.0373802	TRUE	0.267426	TRUE	3	81.4183	15					1.51121	0.902898	19.8	4.30265	-0.0534558	0.128216	Amp
295	M7	FALSE	Sample 7	NRF2	UNKNOWN	SYBR	None	0.997952	0.894019	1.11397	24.1731	24.2085	0.0354443		7.97536	0.036876	0.00295734	TRUE	0.320067	TRUE	3	80.7537	19					1.52284	0.915236	24.1731	4.30265	-0.155707	0.161622	Amp
296	M8	FALSE	Sample 7	SOD1	UNKNOWN	SYBR	None	1.04702	1.00201	1.09406	18.6845	18.6951	0.0106554		2.46195	0.0147337	-0.0662956	TRUE	0.356663	TRUE	3	81.4183	13					1.53971	0.903459	18.6845	4.30265	-0.12969	-0.00290154	Amp
297	M9	FALSE	Sample 15	PGC1a	UNKNOWN	SYBR	None	0.846196	0.660591	1.08395	24.3808	24.4148	0.033987		7.72986	0.0830264	0.240936	TRUE	0.312193	TRUE	3	82.083	19					1.52419	0.920071	24.3808	4.30265	-0.116297	0.59817	Amp
298	M10	FALSE	Sample 15	b-actin	UNKNOWN	SYBR	None				16.6092	16.685	0.0757513					TRUE	0.256986	TRUE	3	88.3304	12					1.50175	0.904689	16.6092				Amp
299	M11	FALSE	Sample 15	OPA1	UNKNOWN	SYBR	None	1.09052	0.869507	1.36771	22.0153	22.0099	0.00536537		5.32495	0.0759411	-0.125018	TRUE	0.377227	TRUE	3	76.766	16					1.5283	0.927124	22.0153	4.30265	-0.451766	0.20173	Amp
300	M12	FALSE	Sample 15	TFAM	UNKNOWN	SYBR	None	1.15268	0.915655	1.45107	23.6309	23.6457	0.0148315		6.96073	0.0771896	-0.204996	TRUE	0.266287	TRUE	3	78.7599	19					1.50995	0.926457	23.6309	4.30265	-0.537116	0.127124	Amp
301	M13	FALSE	Sample 15	PiNK1	UNKNOWN	SYBR	None	1.1603	0.921212	1.46144	21.3282	21.344	0.0157404		4.65899	0.0773694	-0.214499	TRUE	0.166413	TRUE	3	82.3488	17					1.49556	0.915729	21.3282	4.30265	-0.547392	0.118395	Amp
302	M14	FALSE	Sample 15	Complex I	UNKNOWN	SYBR	None	1.16588	0.918155	1.48045	19.9485	19.9745	0.0260134		3.28952	0.0800934	-0.221424	TRUE	0.267426	TRUE	3	81.5513	15					1.51357	0.914986	19.9485	4.30265	-0.566038	0.12319	Amp
303	M15	FALSE	Sample 15	NRF2	UNKNOWN	SYBR	None	1.18261	0.937204	1.49227	24.3969	24.4154	0.018528		7.73043	0.0779843	-0.241974	TRUE	0.320067	TRUE	3	80.8866	19					1.53897	0.922561	24.3969	4.30265	-0.577513	0.0935653	Amp
304	M16	FALSE	Sample 15	SOD1	UNKNOWN	SYBR	None	1.24438	0.990714	1.56299	18.8876	18.8978	0.0102177		2.21282	0.0764373	-0.315424	TRUE	0.356663	TRUE	3	81.5513	14					1.54864	0.917838	18.8876	4.30265	-0.644307	0.0134592	Amp
305	M17	FALSE	Sample 23	PGC1a	UNKNOWN	SYBR	None	1.24057	0.968215	1.58954	24.7144	24.7958	0.0813656		7.17792	0.0831123	-0.311003	TRUE	0.312193	TRUE	3	82.3488	19					1.52952	0.911054	24.7144	4.30265	-0.668606	0.0466005	Amp
306	M18	FALSE	Sample 23	b-actin	UNKNOWN	SYBR	None				17.6348	17.6179	0.0169497					TRUE	0.256986	TRUE	3	88.5962	13					1.4953	0.892267	17.6348				Amp
307	M19	FALSE	Sample 23	OPA1	UNKNOWN	SYBR	None	1.66815	1.58124	1.75984	22.3355	22.3296	0.00588036		4.71172	0.0179407	-0.738248	TRUE	0.377227	TRUE	3	77.0319	16					1.54054	0.922134	22.3355	4.30265	-0.815441	-0.661055	Amp
308	M20	FALSE	Sample 23	TFAM	UNKNOWN	SYBR	None	1.55403	1.46088	1.65312	24.1595	24.1476	0.0119286		6.52972	0.0207263	-0.636013	TRUE	0.266287	TRUE	3	78.8928	19					1.4969	0.914186	24.1595	4.30265	-0.725191	-0.546835	Amp
309	M21	FALSE	Sample 23	PiNK1	UNKNOWN	SYBR	None	1.18103	1.0408	1.34016	22.2124	22.2513	0.038846		4.63344	0.0423828	-0.240049	TRUE	0.166413	TRUE	3	82.3488	18					1.48061	0.902605	22.2124	4.30265	-0.422408	-0.0576908	Amp
310	M22	FALSE	Sample 23	Complex I	UNKNOWN	SYBR	None	1.48816	1.33633	1.65724	20.5234	20.5553	0.0318537		2.93741	0.0360825	-0.573528	TRUE	0.267426	TRUE	3	81.5513	15					1.51308	0.910736	20.5234	4.30265	-0.728779	-0.418278	Amp
311	M23	FALSE	Sample 23	NRF2	UNKNOWN	SYBR	None	1.30653	1.00577	1.69724	25.1184	25.2045	0.086071		7.58666	0.0877241	-0.385744	TRUE	0.320067	TRUE	3	80.8866	19					1.5177	0.915059	25.1184	4.30265	-0.76319	-0.00829799	Amp
312	M24	FALSE	Sample 23	SOD1	UNKNOWN	SYBR	None	1.49649	1.40857	1.5899	19.5533	19.5645	0.0111742		1.94666	0.0203016	-0.581586	TRUE	0.356663	TRUE	3	81.5513	14					1.54074	0.913406	19.5533	4.30265	-0.668936	-0.494235	Amp
313	N1	FALSE	Sample 7	PGC1a	UNKNOWN	SYBR	None	0.790126	0.693511	0.900202	24.1045	24.0619	0.042532		7.82877	0.0437323	0.339845	TRUE	0.312193	TRUE	3	82.083	18					1.51756	0.90664	24.1045	4.30265	0.15168	0.52801	Amp
314	N2	FALSE	Sample 7	b-actin	UNKNOWN	SYBR	None				16.2433	16.2332	0.0101757					TRUE	0.256986	TRUE	3	88.3304	11					1.489	0.886018	16.2433				Amp
315	N3	FALSE	Sample 7	OPA1	UNKNOWN	SYBR	None	0.925233	0.832201	1.02866	21.7612	21.7953	0.0340443		5.56208	0.0355325	0.112112	TRUE	0.377227	TRUE	3	76.8989	16					1.55155	0.913962	21.7612	4.30265	-0.0407718	0.264996	Amp
316	N4	FALSE	Sample 7	TFAM	UNKNOWN	SYBR	None	1.04675	1.00371	1.09162	23.3427	23.333	0.00972557		7.09982	0.0140759	-0.0659132	TRUE	0.266287	TRUE	3	78.7599	18					1.4917	0.912251	23.3427	4.30265	-0.126477	-0.00534939	Amp
317	N5	FALSE	Sample 7	PiNK1	UNKNOWN	SYBR	None	0.98135	0.902341	1.06728	21.1076	21.1338	0.0262403		4.90065	0.0281443	0.0271597	TRUE	0.166413	TRUE	3	82.2159	17					1.4819	0.90612	21.1076	4.30265	-0.0939354	0.148255	Amp
318	N6	FALSE	Sample 7	Complex I	UNKNOWN	SYBR	None	0.974423	0.914962	1.03775	19.763	19.7815	0.0184975		3.54832	0.0211116	0.0373802	TRUE	0.267426	TRUE	3	81.5513	15					1.51318	0.901819	19.763	4.30265	-0.0534558	0.128216	Amp
319	N7	FALSE	Sample 7	NRF2	UNKNOWN	SYBR	None	0.997952	0.894019	1.11397	24.244	24.2085	0.0354443		7.97536	0.036876	0.00295734	TRUE	0.320067	TRUE	3	80.7537	19					1.52487	0.914534	24.244	4.30265	-0.155707	0.161622	Amp
320	N8	FALSE	Sample 7	SOD1	UNKNOWN	SYBR	None	1.04702	1.00201	1.09406	18.7058	18.6951	0.0106554		2.46195	0.0147337	-0.0662956	TRUE	0.356663	TRUE	3	81.4183	13					1.53714	0.905796	18.7058	4.30265	-0.12969	-0.00290154	Amp
321	N9	FALSE	Sample 15	PGC1a	UNKNOWN	SYBR	None	0.846196	0.660591	1.08395	24.4488	24.4148	0.033987		7.72986	0.0830264	0.240936	TRUE	0.312193	TRUE	3	82.083	18					1.52059	0.91767	24.4488	4.30265	-0.116297	0.59817	Amp
322	N10	FALSE	Sample 15	b-actin	UNKNOWN	SYBR	None				16.7607	16.685	0.0757513					TRUE	0.256986	TRUE	3	88.3304	12					1.48546	0.896099	16.7607				Amp
323	N11	FALSE	Sample 15	OPA1	UNKNOWN	SYBR	None	1.09052	0.869507	1.36771	22.0046	22.0099	0.00536537		5.32495	0.0759411	-0.125018	TRUE	0.377227	TRUE	3	76.8989	16					1.56059	0.922798	22.0046	4.30265	-0.451766	0.20173	Amp
324	N12	FALSE	Sample 15	TFAM	UNKNOWN	SYBR	None	1.15268	0.915655	1.45107	23.6605	23.6457	0.0148315		6.96073	0.0771896	-0.204996	TRUE	0.266287	TRUE	3	78.7599	18					1.51033	0.925548	23.6605	4.30265	-0.537116	0.127124	Amp
325	N13	FALSE	Sample 15	PiNK1	UNKNOWN	SYBR	None	1.1603	0.921212	1.46144	21.3597	21.344	0.0157404		4.65899	0.0773694	-0.214499	TRUE	0.166413	TRUE	3	82.3488	17					1.49267	0.918376	21.3597	4.30265	-0.547392	0.118395	Amp
326	N14	FALSE	Sample 15	Complex I	UNKNOWN	SYBR	None	1.16588	0.918155	1.48045	20.0005	19.9745	0.0260134		3.28952	0.0800934	-0.221424	TRUE	0.267426	TRUE	3	81.5513	15					1.50784	0.912957	20.0005	4.30265	-0.566038	0.12319	Amp
327	N15	FALSE	Sample 15	NRF2	UNKNOWN	SYBR	None	1.18261	0.937204	1.49227	24.4339	24.4154	0.018528		7.73043	0.0779843	-0.241974	TRUE	0.320067	TRUE	3	80.8866	19					1.53923	0.921866	24.4339	4.30265	-0.577513	0.0935653	Amp
328	N16	FALSE	Sample 15	SOD1	UNKNOWN	SYBR	None	1.24438	0.990714	1.56299	18.908	18.8978	0.0102177		2.21282	0.0764373	-0.315424	TRUE	0.356663	TRUE	3	81.5513	13					1.5417	0.914677	18.908	4.30265	-0.644307	0.0134592	Amp
329	N17	FALSE	Sample 23	PGC1a	UNKNOWN	SYBR	None	1.24057	0.968215	1.58954	24.8771	24.7958	0.0813656		7.17792	0.0831123	-0.311003	TRUE	0.312193	TRUE	3	82.2159	19					1.5248	0.914452	24.8771	4.30265	-0.668606	0.0466005	Amp
330	N18	FALSE	Sample 23	b-actin	UNKNOWN	SYBR	None				17.6009	17.6179	0.0169497					TRUE	0.256986	TRUE	3	88.4633	13					1.49442	0.899718	17.6009				Amp
331	N19	FALSE	Sample 23	OPA1	UNKNOWN	SYBR	None	1.66815	1.58124	1.75984	22.3237	22.3296	0.00588036		4.71172	0.0179407	-0.738248	TRUE	0.377227	TRUE	3	77.0319	17					1.54954	0.91868	22.3237	4.30265	-0.815441	-0.661055	Amp
332	N20	FALSE	Sample 23	TFAM	UNKNOWN	SYBR	None	1.55403	1.46088	1.65312	24.1356	24.1476	0.0119286		6.52972	0.0207263	-0.636013	TRUE	0.266287	TRUE	3	78.8928	19					1.50163	0.913677	24.1356	4.30265	-0.725191	-0.546835	Amp
333	N21	FALSE	Sample 23	PiNK1	UNKNOWN	SYBR	None	1.18103	1.0408	1.34016	22.2901	22.2513	0.038846		4.63344	0.0423828	-0.240049	TRUE	0.166413	TRUE	3	82.3488	18					1.4774	0.905889	22.2901	4.30265	-0.422408	-0.0576908	Amp
334	N22	FALSE	Sample 23	Complex I	UNKNOWN	SYBR	None	1.48816	1.33633	1.65724	20.5871	20.5553	0.0318537		2.93741	0.0360825	-0.573528	TRUE	0.267426	TRUE	3	81.5513	16					1.50485	0.906359	20.5871	4.30265	-0.728779	-0.418278	Amp
335	N23	FALSE	Sample 23	NRF2	UNKNOWN	SYBR	None	1.30653	1.00577	1.69724	25.2906	25.2045	0.086071		7.58666	0.0877241	-0.385744	TRUE	0.320067	TRUE	3	80.8866	20					1.51511	0.914039	25.2906	4.30265	-0.76319	-0.00829799	Amp
336	N24	FALSE	Sample 23	SOD1	UNKNOWN	SYBR	None	1.49649	1.40857	1.5899	19.5757	19.5645	0.0111742		1.94666	0.0203016	-0.581586	TRUE	0.356663	TRUE	3	81.5513	14					1.53802	0.910976	19.5757	4.30265	-0.668936	-0.494235	Amp
337	O1	FALSE	Sample 8	PGC1a	UNKNOWN	SYBR	None	0.834603	0.7111	0.979557	24.537	24.5815	0.0445118		7.74976	0.0536968	0.260838	TRUE	0.312193	TRUE	3	82.083	19					1.51453	0.932744	24.537	4.30265	0.029799	0.491876	Amp
338	O2	FALSE	Sample 8	b-actin	UNKNOWN	SYBR	None				16.8617	16.8317	0.0300341					TRUE	0.256986	TRUE	3	88.1974	12					1.4869	0.921266	16.8617				Amp
339	O3	FALSE	Sample 8	OPA1	UNKNOWN	SYBR	None	0.91611	0.828994	1.01238	22.4229	22.4081	0.0148497		5.57638	0.0335046	0.126408	TRUE	0.377227	TRUE	3	76.766	17					1.54395	0.938369	22.4229	4.30265	-0.017751	0.270566	Amp
340	O4	FALSE	Sample 8	TFAM	UNKNOWN	SYBR	None	0.92123	0.837284	1.01359	24.1047	24.1158	0.0111504		7.28409	0.0320371	0.118366	TRUE	0.266287	TRUE	3	78.6269	19					1.49255	0.933491	24.1047	4.30265	-0.0194782	0.256211	Amp
341	O5	FALSE	Sample 8	PiNK1	UNKNOWN	SYBR	None	1.22634	0.969715	1.55088	21.4836	21.4108	0.0727711		4.57913	0.0787253	-0.29436	TRUE	0.166413	TRUE	3	82.2159	17					1.47993	0.931381	21.4836	4.30265	-0.633088	0.0443675	Amp
342	O6	FALSE	Sample 8	Complex I	UNKNOWN	SYBR	None	0.955704	0.869009	1.05105	20.3973	20.408	0.0107069		3.57631	0.0318855	0.0653648	TRUE	0.267426	TRUE	3	81.4183	15					1.50918	0.929186	20.3973	4.30265	-0.0718272	0.202557	Amp
343	O7	FALSE	Sample 8	NRF2	UNKNOWN	SYBR	None	1.17233	1.00258	1.37082	24.5317	24.5747	0.0429955		7.74302	0.0524467	-0.229383	TRUE	0.320067	TRUE	3	80.6208	19					1.53189	0.939963	24.5317	4.30265	-0.455043	-0.00372365	Amp
344	O8	FALSE	Sample 8	SOD1	UNKNOWN	SYBR	None	1.01962	0.928442	1.11976	19.3411	19.3319	0.0092001		2.50021	0.0314116	-0.0280371	TRUE	0.356663	TRUE	3	81.4183	14					1.53326	0.928783	19.3411	4.30265	-0.16319	0.107116	Amp
345	O9	FALSE	Sample 16	PGC1a	UNKNOWN	SYBR	None	1.12725	0.984172	1.29114	23.7974	23.8247	0.0273447		7.31611	0.0455137	-0.172812	TRUE	0.312193	TRUE	3	82.083	18					1.51938	0.924522	23.7974	4.30265	-0.368642	0.0230174	Amp
346	O10	FALSE	Sample 16	b-actin	UNKNOWN	SYBR	None				16.545	16.5086	0.0363836					TRUE	0.256986	TRUE	3	88.3304	11					1.49254	0.904874	16.545				Amp
347	O11	FALSE	Sample 16	OPA1	UNKNOWN	SYBR	None	1.06169	0.951988	1.18402	21.8685	21.8722	0.0036726		5.36362	0.0365685	-0.0863571	TRUE	0.377227	TRUE	3	77.0319	16					1.56284	0.928068	21.8685	4.30265	-0.243699	0.0709845	Amp
348	O12	FALSE	Sample 16	TFAM	UNKNOWN	SYBR	None	1.44579	1.26973	1.64627	23.1186	23.1425	0.0239162		6.63387	0.0435403	-0.531858	TRUE	0.266287	TRUE	3	78.7599	18					1.50207	0.923141	23.1186	4.30265	-0.719197	-0.34452	Amp
349	O13	FALSE	Sample 16	PiNK1	UNKNOWN	SYBR	None	0.934665	0.830941	1.05134	21.4643	21.4796	0.0152273		4.97097	0.0394416	0.0974789	TRUE	0.166413	TRUE	3	82.3488	17					1.48878	0.918309	21.4643	4.30265	-0.0722246	0.267182	Amp
350	O14	FALSE	Sample 16	Complex I	UNKNOWN	SYBR	None	1.32591	1.17808	1.49229	19.6283	19.6126	0.015728		3.10396	0.0396376	-0.40698	TRUE	0.267426	TRUE	3	81.5513	15					1.51579	0.913804	19.6283	4.30265	-0.577526	-0.236433	Amp
351	O15	FALSE	Sample 16	NRF2	UNKNOWN	SYBR	None	1.31851	1.11483	1.5594	24.125	24.0821	0.0429173		7.5735	0.0562642	-0.398907	TRUE	0.320067	TRUE	3	80.8866	18					1.53227	0.925306	24.125	4.30265	-0.640992	-0.156821	Amp
352	O16	FALSE	Sample 16	SOD1	UNKNOWN	SYBR	None	1.65681	1.4856	1.84774	18.3122	18.3084	0.00370884		1.79984	0.0365722	-0.728404	TRUE	0.356663	TRUE	3	81.5513	13					1.53843	0.914369	18.3122	4.30265	-0.885761	-0.571047	Amp
361	P1	FALSE	Sample 8	PGC1a	UNKNOWN	SYBR	None	0.834603	0.7111	0.979557	24.626	24.5815	0.0445118		7.74976	0.0536968	0.260838	TRUE	0.312193	TRUE	3	82.083	19					1.51421	0.933221	24.626	4.30265	0.029799	0.491876	Amp
362	P2	FALSE	Sample 8	b-actin	UNKNOWN	SYBR	None				16.8017	16.8317	0.0300341					TRUE	0.256986	TRUE	3	88.1974	12					1.48363	0.915828	16.8017				Amp
363	P3	FALSE	Sample 8	OPA1	UNKNOWN	SYBR	None	0.91611	0.828994	1.01238	22.3932	22.4081	0.0148497		5.57638	0.0335046	0.126408	TRUE	0.377227	TRUE	3	76.766	17					1.5421	0.937151	22.3932	4.30265	-0.017751	0.270566	Amp
364	P4	FALSE	Sample 8	TFAM	UNKNOWN	SYBR	None	0.92123	0.837284	1.01359	24.127	24.1158	0.0111504		7.28409	0.0320371	0.118366	TRUE	0.266287	TRUE	3	78.7599	19					1.49492	0.937137	24.127	4.30265	-0.0194782	0.256211	Amp
365	P5	FALSE	Sample 8	PiNK1	UNKNOWN	SYBR	None	1.22634	0.969715	1.55088	21.3381	21.4108	0.0727711		4.57913	0.0787253	-0.29436	TRUE	0.166413	TRUE	3	81.95	16					1.33363	0.948392	21.3381	4.30265	-0.633088	0.0443675	Amp
366	P6	FALSE	Sample 8	Complex I	UNKNOWN	SYBR	None	0.955704	0.869009	1.05105	20.4187	20.408	0.0107069		3.57631	0.0318855	0.0653648	TRUE	0.267426	TRUE	3	81.4183	15					1.50803	0.939307	20.4187	4.30265	-0.0718272	0.202557	Amp
367	P7	FALSE	Sample 8	NRF2	UNKNOWN	SYBR	None	1.17233	1.00258	1.37082	24.6177	24.5747	0.0429955		7.74302	0.0524467	-0.229383	TRUE	0.320067	TRUE	3	80.7537	19					1.53118	0.936975	24.6177	4.30265	-0.455043	-0.00372365	Amp
368	P8	FALSE	Sample 8	SOD1	UNKNOWN	SYBR	None	1.01962	0.928442	1.11976	19.3227	19.3319	0.0092001		2.50021	0.0314116	-0.0280371	TRUE	0.356663	TRUE	3	81.4183	13					1.5338	0.929689	19.3227	4.30265	-0.16319	0.107116	Amp
369	P9	FALSE	Sample 16	PGC1a	UNKNOWN	SYBR	None	1.12725	0.984172	1.29114	23.8521	23.8247	0.0273447		7.31611	0.0455137	-0.172812	TRUE	0.312193	TRUE	3	82.083	18					1.52453	0.921329	23.8521	4.30265	-0.368642	0.0230174	Amp
370	P10	FALSE	Sample 16	b-actin	UNKNOWN	SYBR	None				16.4722	16.5086	0.0363836					TRUE	0.256986	TRUE	3	88.3304	11					1.49882	0.906055	16.4722				Amp
371	P11	FALSE	Sample 16	OPA1	UNKNOWN	SYBR	None	1.06169	0.951988	1.18402	21.8759	21.8722	0.0036726		5.36362	0.0365685	-0.0863571	TRUE	0.377227	TRUE	3	76.8989	16					1.55932	0.926743	21.8759	4.30265	-0.243699	0.0709845	Amp
372	P12	FALSE	Sample 16	TFAM	UNKNOWN	SYBR	None	1.44579	1.26973	1.64627	23.1664	23.1425	0.0239162		6.63387	0.0435403	-0.531858	TRUE	0.266287	TRUE	3	78.7599	18					1.499	0.9251	23.1664	4.30265	-0.719197	-0.34452	Amp
373	P13	FALSE	Sample 16	PiNK1	UNKNOWN	SYBR	None	0.934665	0.830941	1.05134	21.4948	21.4796	0.0152273		4.97097	0.0394416	0.0974789	TRUE	0.166413	TRUE	3	82.3488	17					1.48816	0.92032	21.4948	4.30265	-0.0722246	0.267182	Amp
374	P14	FALSE	Sample 16	Complex I	UNKNOWN	SYBR	None	1.32591	1.17808	1.49229	19.5968	19.6126	0.015728		3.10396	0.0396376	-0.40698	TRUE	0.267426	TRUE	3	81.5513	14					1.51946	0.915601	19.5968	4.30265	-0.577526	-0.236433	Amp
375	P15	FALSE	Sample 16	NRF2	UNKNOWN	SYBR	None	1.31851	1.11483	1.5594	24.0392	24.0821	0.0429173		7.5735	0.0562642	-0.398907	TRUE	0.320067	TRUE	3	80.8866	18					1.52928	0.930238	24.0392	4.30265	-0.640992	-0.156821	Amp
376	P16	FALSE	Sample 16	SOD1	UNKNOWN	SYBR	None	1.65681	1.4856	1.84774	18.3047	18.3084	0.00370884		1.79984	0.0365722	-0.728404	TRUE	0.356663	TRUE	3	81.5513	13					1.53711	0.915328	18.3047	4.30265	-0.885761	-0.571047	Amp
Analysis Type	Singleplex
Endogenous Control	b-actin
RQ Min/Max Confidence Level	95.0
Reference Sample	Sample 1

## Sheet: Melt Curve Raw Data
Barcode
Block Type	384-Well Block
Calibration Background is expired	No
Calibration Background performed on	07-06-2023
Calibration Pure Dye ROX is expired	No
Calibration Pure Dye ROX performed on	07-06-2023
Calibration Pure Dye SYBR is expired	No
Calibration Pure Dye SYBR performed on	07-06-2023
Calibration ROI is expired	No
Calibration ROI performed on	07-06-2023
Calibration Uniformity is expired	No
Calibration Uniformity performed on	07-06-2023
Chemistry	SYBR_GREEN
Comment
Date Created	11-08-2023 14:17:20 PM CST
Date Modified	11-08-2023 16:11:51 PM CST
Experiment File Name	C:\Users\Public\Desktop\experiments\Shen\Students\Xiaobo\2023-11-08 141657 HPCR Curcumin Xiaobo Plate2.eds
Experiment Name	2023-11-08 141657 HPCR Curcumin Xiaobo Plate2
Experiment Run Start Time	11-08-2023 15:24:36 PM CST
Experiment Run Stop Time	11-08-2023 17:14:11 PM CST
Experiment Type	Comparative Cт (ΔΔCт)
Instrument Name	285880228
Instrument Serial Number	285880228
Instrument Type	QuantStudio 12K Flex
Passive Reference	ROX
Quantification Cycle Method	Ct
Signal Smoothing On	true
Stage/ Cycle where Analysis is performed	Stage 2, Step 2
User Name
Well	Well Position	Reading	Temperature	Fluorescence	Derivative
1	A1	1	60.1506	5.12691	0.0890302
1	A1	2	60.4164	5.07889	0.0905221
1	A1	3	60.6823	5.07309	0.0922229
1	A1	4	60.9481	5.05312	0.0941906
1	A1	5	61.214	5.03072	0.0963945
1	A1	6	61.4798	4.98356	0.0986946
1	A1	7	61.7457	4.98001	0.10088
1	A1	8	62.0115	4.92692	0.102746
1	A1	9	62.2774	4.91677	0.104151
1	A1	10	62.5432	4.87189	0.105039
1	A1	11	62.8091	4.85748	0.105442
1	A1	12	63.0749	4.81705	0.105493
1	A1	13	63.3408	4.77692	0.105413
1	A1	14	63.6066	4.77653	0.105476
1	A1	15	63.8725	4.72147	0.105937
1	A1	16	64.1383	4.70886	0.106951
1	A1	17	64.4041	4.67348	0.108526
1	A1	18	64.67	4.65319	0.110555
1	A1	19	64.9358	4.61729	0.112896
1	A1	20	65.2017	4.56978	0.115436
1	A1	21	65.4675	4.56405	0.118109
1	A1	22	65.7334	4.51271	0.121212
1	A1	23	65.9992	4.48288	0.124153
1	A1	24	66.2651	4.462	0.126397
1	A1	25	66.5309	4.40089	0.127432
1	A1	26	66.7968	4.38201	0.126938
1	A1	27	67.0626	4.3257	0.125024
1	A1	28	67.3285	4.31023	0.122283
1	A1	29	67.5943	4.23869	0.119605
1	A1	30	67.8602	4.25237	0.117922
1	A1	31	68.126	4.2236	0.117519
1	A1	32	68.3918	4.1693	0.1182
1	A1	33	68.6577	4.13896	0.119822
1	A1	34	68.9235	4.1045	0.121842
1	A1	35	69.1894	4.07772	0.123631
1	A1	36	69.4552	4.05543	0.124698
1	A1	37	69.7211	3.99448	0.124712
1	A1	38	69.9869	3.95923	0.123639
1	A1	39	70.2528	3.92317	0.12179
1	A1	40	70.5186	3.91098	0.119729
1	A1	41	70.7845	3.85814	0.118137
1	A1	42	71.0503	3.83735	0.117452
1	A1	43	71.3162	3.80436	0.117685
1	A1	44	71.582	3.76773	0.118871
1	A1	45	71.8479	3.73848	0.121058
1	A1	46	72.1137	3.71365	0.12373
1	A1	47	72.3795	3.66692	0.126488
1	A1	48	72.6454	3.63857	0.129012
1	A1	49	72.9112	3.57793	0.131148
1	A1	50	73.1771	3.58097	0.132883
1	A1	51	73.4429	3.50298	0.134249
1	A1	52	73.7088	3.50552	0.135222
1	A1	53	73.9746	3.4462	0.135707
1	A1	54	74.2405	3.39759	0.135607
1	A1	55	74.5063	3.37812	0.134898
1	A1	56	74.7722	3.33525	0.133655
1	A1	57	75.038	3.30425	0.132026
1	A1	58	75.3039	3.2459	0.13021
1	A1	59	75.5697	3.24167	0.128449
1	A1	60	75.8356	3.17837	0.127019
1	A1	61	76.1014	3.16273	0.126185
1	A1	62	76.3672	3.11999	0.126107
1	A1	63	76.6331	3.09034	0.126747
1	A1	64	76.8989	3.05999	0.127846
1	A1	65	77.1648	3.02037	0.129022
1	A1	66	77.4306	2.98218	0.129972
1	A1	67	77.6965	2.93701	0.130693
1	A1	68	77.9623	2.90363	0.13161
1	A1	69	78.2282	2.88756	0.133574
1	A1	70	78.494	2.8289	0.137772
1	A1	71	78.7599	2.80461	0.145638
1	A1	72	79.0257	2.77616	0.158812
1	A1	73	79.2916	2.73355	0.179122
1	A1	74	79.5574	2.6933	0.208461
1	A1	75	79.8233	2.63394	0.248444
1	A1	76	80.0891	2.58915	0.299828
1	A1	77	80.3549	2.52979	0.361907
1	A1	78	80.6208	2.43659	0.432316
1	A1	79	80.8866	2.32237	0.50747
1	A1	80	81.1525	2.14786	0.583402
1	A1	81	81.4183	1.95455	0.656268
1	A1	82	81.6842	1.79184	0.721848
1	A1	83	81.95	1.63416	0.774284
1	A1	84	82.2159	1.46112	0.80534
1	A1	85	82.4817	1.19174	0.80565
1	A1	86	82.7476	0.859269	0.768195
1	A1	87	83.0134	0.571063	0.692368
1	A1	88	83.2793	0.40108	0.586031
1	A1	89	83.5451	0.345156	0.463921
1	A1	90	83.811	0.325485	0.343018
1	A1	91	84.0768	0.307768	0.237299
1	A1	92	84.3427	0.290268	0.154421
1	A1	93	84.6085	0.27986	0.0989025
1	A1	94	84.8743	0.274505	0.0659557
1	A1	95	85.1402	0.263038	0.0454203
1	A1	96	85.406	0.253326	0.0328026
1	A1	97	85.6719	0.24783	0.0247713
1	A1	98	85.9377	0.243958	0.0192919
1	A1	99	86.2036	0.242122	0.0153221
1	A1	100	86.4694	0.238697	0.0123999
1	A1	101	86.7353	0.235948	0.0103107
1	A1	102	87.0011	0.235052	0.0088978
1	A1	103	87.267	0.234106	0.00799543
1	A1	104	87.5328	0.227549	0.00743789
1	A1	105	87.7987	0.229573	0.00708854
1	A1	106	88.0645	0.226468	0.00685323
1	A1	107	88.3304	0.22502	0.00666713
1	A1	108	88.5962	0.224281	0.00647301
1	A1	109	88.862	0.220743	0.0062158
1	A1	110	89.1279	0.218436	0.00586255
1	A1	111	89.3937	0.217057	0.00543035
1	A1	112	89.6596	0.215656	0.00499218
1	A1	113	89.9254	0.216908	0.00464599
1	A1	114	90.1913	0.215145	0.00446246
1	A1	115	90.4571	0.214976	0.00444639
1	A1	116	90.723	0.211796	0.00453623
1	A1	117	90.9888	0.209605	0.00463826
1	A1	118	91.2547	0.210108	0.00466852
1	A1	119	91.5205	0.208087	0.0045778
1	A1	120	91.7864	0.206821	0.00435535
1	A1	121	92.0522	0.204517	0.00402137
1	A1	122	92.3181	0.20421	0.00361963
1	A1	123	92.5839	0.203946	0.00320934
1	A1	124	92.8497	0.203589	0.00285239
1	A1	125	93.1156	0.20202	0.00259637
1	A1	126	93.3814	0.201838	0.00245889
1	A1	127	93.6473	0.203462	0.00242046
1	A1	128	93.9131	0.199829	0.00243048
1	A1	129	94.179	0.199435	0.00242557
1	A1	130	94.4448	0.200024	0.00235385
1	A1	131	94.7107	0.197101	0.00219402
2	A2	1	60.1506	5.23156	0.121743
2	A2	2	60.4164	5.22383	0.122602
2	A2	3	60.6823	5.18861	0.123418
2	A2	4	60.9481	5.13002	0.123902
2	A2	5	61.214	5.13081	0.123888
2	A2	6	61.4798	5.07165	0.123433
2	A2	7	61.7457	5.04945	0.122814
2	A2	8	62.0115	5.00687	0.122427
2	A2	9	62.2774	4.98114	0.122612
2	A2	10	62.5432	4.95314	0.12347
2	A2	11	62.8091	4.92374	0.124705
2	A2	12	63.0749	4.88338	0.125394
2	A2	13	63.3408	4.85031	0.125706
2	A2	14	63.6066	4.8108	0.1255
2	A2	15	63.8725	4.76083	0.124923
2	A2	16	64.1383	4.73484	0.124211
2	A2	17	64.4041	4.72499	0.124229
2	A2	18	64.67	4.67408	0.125322
2	A2	19	64.9358	4.64371	0.127213
2	A2	20	65.2017	4.63745	0.129779
2	A2	21	65.4675	4.57457	0.132476
2	A2	22	65.7334	4.53076	0.134711
2	A2	23	65.9992	4.51524	0.136051
2	A2	24	66.2651	4.43363	0.136349
2	A2	25	66.5309	4.39806	0.135736
2	A2	26	66.7968	4.38291	0.134494
2	A2	27	67.0626	4.34444	0.132935
2	A2	28	67.3285	4.28749	0.131334
2	A2	29	67.5943	4.25506	0.129938
2	A2	30	67.8602	4.22009	0.128975
2	A2	31	68.126	4.19604	0.128592
2	A2	32	68.3918	4.15759	0.128769
2	A2	33	68.6577	4.12918	0.129285
2	A2	34	68.9235	4.08557	0.129796
2	A2	35	69.1894	4.04775	0.130006
2	A2	36	69.4552	3.99934	0.129805
2	A2	37	69.7211	3.96074	0.129288
2	A2	38	69.9869	3.94633	0.12865
2	A2	39	70.2528	3.90612	0.12805
2	A2	40	70.5186	3.86046	0.127536
2	A2	41	70.7845	3.83393	0.127079
2	A2	42	71.0503	3.78964	0.126646
2	A2	43	71.3162	3.7564	0.126247
2	A2	44	71.582	3.72773	0.125923
2	A2	45	71.8479	3.69538	0.125717
2	A2	46	72.1137	3.65997	0.125676
2	A2	47	72.3795	3.61707	0.125892
2	A2	48	72.6454	3.58563	0.126512
2	A2	49	72.9112	3.54814	0.127674
2	A2	50	73.1771	3.53447	0.129388
2	A2	51	73.4429	3.48932	0.131432
2	A2	52	73.7088	3.44781	0.133371
2	A2	53	73.9746	3.41042	0.134703
2	A2	54	74.2405	3.35905	0.135059
2	A2	55	74.5063	3.3154	0.13434
2	A2	56	74.7722	3.2804	0.132739
2	A2	57	75.038	3.24849	0.130637
2	A2	58	75.3039	3.20391	0.128466
2	A2	59	75.5697	3.17737	0.126589
2	A2	60	75.8356	3.1417	0.125234
2	A2	61	76.1014	3.11188	0.124351
2	A2	62	76.3672	3.0678	0.123921
2	A2	63	76.6331	3.05994	0.124049
2	A2	64	76.8989	3.01185	0.124365
2	A2	65	77.1648	2.96206	0.1246
2	A2	66	77.4306	2.93308	0.124646
2	A2	67	77.6965	2.91488	0.124526
2	A2	68	77.9623	2.87654	0.1242
2	A2	69	78.2282	2.84322	0.123568
2	A2	70	78.494	2.7962	0.122515
2	A2	71	78.7599	2.7678	0.12108
2	A2	72	79.0257	2.73809	0.11953
2	A2	73	79.2916	2.70539	0.118277
2	A2	74	79.5574	2.67169	0.117653
2	A2	75	79.8233	2.65809	0.117718
2	A2	76	80.0891	2.6134	0.118223
2	A2	77	80.3549	2.58304	0.11876
2	A2	78	80.6208	2.53723	0.118992
2	A2	79	80.8866	2.51405	0.118802
2	A2	80	81.1525	2.48196	0.118298
2	A2	81	81.4183	2.44686	0.117662
2	A2	82	81.6842	2.42542	0.117028
2	A2	83	81.95	2.38694	0.116428
2	A2	84	82.2159	2.34431	0.115852
2	A2	85	82.4817	2.32683	0.115313
2	A2	86	82.7476	2.29298	0.114879
2	A2	87	83.0134	2.25827	0.114622
2	A2	88	83.2793	2.23018	0.114571
2	A2	89	83.5451	2.20553	0.114692
2	A2	90	83.811	2.16141	0.114916
2	A2	91	84.0768	2.1367	0.1152
2	A2	92	84.3427	2.1096	0.115567
2	A2	93	84.6085	2.07303	0.116117
2	A2	94	84.8743	2.03627	0.117008
2	A2	95	85.1402	2.01218	0.118441
2	A2	96	85.406	1.98729	0.120759
2	A2	97	85.6719	1.94953	0.124688
2	A2	98	85.9377	1.90805	0.128919
2	A2	99	86.2036	1.87124	0.136786
2	A2	100	86.4694	1.8402	0.15082
2	A2	101	86.7353	1.80317	0.173973
2	A2	102	87.0011	1.75679	0.208674
2	A2	103	87.267	1.70042	0.255378
2	A2	104	87.5328	1.60019	0.311024
2	A2	105	87.7987	1.47664	0.368179
2	A2	106	88.0645	1.24779	0.41584
2	A2	107	88.3304	0.887946	0.4423
2	A2	108	88.5962	0.476144	0.439334
2	A2	109	88.862	0.258973	0.405746
2	A2	110	89.1279	0.224032	0.348239
2	A2	111	89.3937	0.218565	0.278932
2	A2	112	89.6596	0.216613	0.210814
2	A2	113	89.9254	0.216787	0.153544
2	A2	114	90.1913	0.216318	0.102072
2	A2	115	90.4571	0.213505	0.0552686
2	A2	116	90.723	0.210896	0.0282528
2	A2	117	90.9888	0.213991	0.0143267
2	A2	118	91.2547	0.210025	0.00788172
2	A2	119	91.5205	0.207429	0.00516632
2	A2	120	91.7864	0.20852	0.00407987
2	A2	121	92.0522	0.206443	0.00361733
2	A2	122	92.3181	0.207274	0.00335731
2	A2	123	92.5839	0.204515	0.00313197
2	A2	124	92.8497	0.203294	0.00286973
2	A2	125	93.1156	0.201881	0.00254874
2	A2	126	93.3814	0.203159	0.00219167
2	A2	127	93.6473	0.200428	0.00185518
2	A2	128	93.9131	0.202713	0.00159845
2	A2	129	94.179	0.202019	0.00144666
2	A2	130	94.4448	0.202009	0.00137415
2	A2	131	94.7107	0.198011	0.0013202
3	A3	1	60.1506	5.57137	0.0970532
3	A3	2	60.4164	5.54598	0.0978518
3	A3	3	60.6823	5.50445	0.0991315
3	A3	4	60.9481	5.49	0.100945
3	A3	5	61.214	5.47324	0.10305
3	A3	6	61.4798	5.44287	0.105411
3	A3	7	61.7457	5.39014	0.106776
3	A3	8	62.0115	5.34726	0.106794
3	A3	9	62.2774	5.30863	0.105851
3	A3	10	62.5432	5.29515	0.10485
3	A3	11	62.8091	5.26724	0.104661
3	A3	12	63.0749	5.22722	0.105571
3	A3	13	63.3408	5.22857	0.10711
3	A3	14	63.6066	5.15497	0.108345
3	A3	15	63.8725	5.13505	0.108462
3	A3	16	64.1383	5.08496	0.107277
3	A3	17	64.4041	5.0627	0.105391
3	A3	18	64.67	5.02971	0.103943
3	A3	19	64.9358	4.99762	0.104097
3	A3	20	65.2017	4.9833	0.106536
3	A3	21	65.4675	4.95126	0.11118
3	A3	22	65.7334	4.9245	0.117237
3	A3	23	65.9992	4.86904	0.123532
3	A3	24	66.2651	4.84333	0.128915
3	A3	25	66.5309	4.78266	0.132578
3	A3	26	66.7968	4.76465	0.134166
3	A3	27	67.0626	4.70029	0.133749
3	A3	28	67.3285	4.67114	0.131728
3	A3	29	67.5943	4.63691	0.128758
3	A3	30	67.8602	4.58595	0.125639
3	A3	31	68.126	4.54871	0.123126
3	A3	32	68.3918	4.52549	0.121652
3	A3	33	68.6577	4.50232	0.121144
3	A3	34	68.9235	4.45749	0.121062
3	A3	35	69.1894	4.41986	0.12076
3	A3	36	69.4552	4.36892	0.119897
3	A3	37	69.7211	4.31962	0.118657
3	A3	38	69.9869	4.31886	0.117557
3	A3	39	70.2528	4.28055	0.117041
3	A3	40	70.5186	4.24053	0.117168
3	A3	41	70.7845	4.21044	0.117623
3	A3	42	71.0503	4.15466	0.117992
3	A3	43	71.3162	4.13151	0.118089
3	A3	44	71.582	4.0987	0.118092
3	A3	45	71.8479	4.05634	0.118456
3	A3	46	72.1137	4.02112	0.119675
3	A3	47	72.3795	3.99164	0.122054
3	A3	48	72.6454	3.9689	0.125618
3	A3	49	72.9112	3.91961	0.130237
3	A3	50	73.1771	3.87636	0.135963
3	A3	51	73.4429	3.83326	0.143446
3	A3	52	73.7088	3.79689	0.154279
3	A3	53	73.9746	3.75803	0.17119
3	A3	54	74.2405	3.71591	0.198082
3	A3	55	74.5063	3.67385	0.239865
3	A3	56	74.7722	3.62194	0.301979
3	A3	57	75.038	3.55543	0.3893
3	A3	58	75.3039	3.4963	0.504349
3	A3	59	75.5697	3.38181	0.645049
3	A3	60	75.8356	3.24447	0.802879
3	A3	61	76.1014	3.03619	0.962489
3	A3	62	76.3672	2.70816	1.10359
3	A3	63	76.6331	2.31735	1.20498
3	A3	64	76.8989	1.85479	1.24955
3	A3	65	77.1648	1.46295	1.22855
3	A3	66	77.4306	1.09054	1.14376
3	A3	67	77.6965	0.769485	1.00685
3	A3	68	77.9623	0.529819	0.836518
3	A3	69	78.2282	0.384765	0.654311
3	A3	70	78.494	0.32132	0.480173
3	A3	71	78.7599	0.296356	0.328981
3	A3	72	79.0257	0.284239	0.208756
3	A3	73	79.2916	0.28008	0.120815
3	A3	74	79.5574	0.276415	0.0708005
3	A3	75	79.8233	0.272769	0.0420212
3	A3	76	80.0891	0.270761	0.0253013
3	A3	77	80.3549	0.266695	0.0161895
3	A3	78	80.6208	0.264323	0.0114629
3	A3	79	80.8866	0.263494	0.00907657
3	A3	80	81.1525	0.262722	0.00787405
3	A3	81	81.4183	0.257865	0.00726279
3	A3	82	81.6842	0.257985	0.00696051
3	A3	83	81.95	0.255714	0.0068331
3	A3	84	82.2159	0.254988	0.00680532
3	A3	85	82.4817	0.251885	0.00681986
3	A3	86	82.7476	0.250603	0.00682719
3	A3	87	83.0134	0.248533	0.00679241
3	A3	88	83.2793	0.245186	0.00670432
3	A3	89	83.5451	0.243505	0.00657474
3	A3	90	83.811	0.244127	0.00642544
3	A3	91	84.0768	0.240526	0.00627023
3	A3	92	84.3427	0.240075	0.00610502
3	A3	93	84.6085	0.236453	0.00591192
3	A3	94	84.8743	0.237131	0.00567348
3	A3	95	85.1402	0.233284	0.0053877
3	A3	96	85.406	0.233082	0.00507441
3	A3	97	85.6719	0.231482	0.00477102
3	A3	98	85.9377	0.230639	0.00451992
3	A3	99	86.2036	0.230287	0.00435447
3	A3	100	86.4694	0.22885	0.00428762
3	A3	101	86.7353	0.226909	0.0043081
3	A3	102	87.0011	0.227586	0.00438455
3	A3	103	87.267	0.223643	0.00447667
3	A3	104	87.5328	0.224112	0.00454884
3	A3	105	87.7987	0.222172	0.00458056
3	A3	106	88.0645	0.220354	0.00456766
3	A3	107	88.3304	0.221388	0.0045153
3	A3	108	88.5962	0.21809	0.00442927
3	A3	109	88.862	0.217482	0.00431249
3	A3	110	89.1279	0.216764	0.0041683
3	A3	111	89.3937	0.215268	0.00400545
3	A3	112	89.6596	0.214115	0.00383861
3	A3	113	89.9254	0.214326	0.00368307
3	A3	114	90.1913	0.213692	0.00354905
3	A3	115	90.4571	0.211273	0.00344051
3	A3	116	90.723	0.210612	0.00335728
3	A3	117	90.9888	0.211413	0.00329619
3	A3	118	91.2547	0.210561	0.00324898
3	A3	119	91.5205	0.208967	0.00320192
3	A3	120	91.7864	0.20737	0.00314239
3	A3	121	92.0522	0.207497	0.00306993
3	A3	122	92.3181	0.207011	0.00300138
3	A3	123	92.5839	0.206239	0.00296259
3	A3	124	92.8497	0.205551	0.00297006
3	A3	125	93.1156	0.205931	0.00301611
3	A3	126	93.3814	0.203851	0.00306872
3	A3	127	93.6473	0.203001	0.00308823
3	A3	128	93.9131	0.201817	0.00305044
3	A3	129	94.179	0.201202	0.00296057
3	A3	130	94.4448	0.201625	0.00284909
3	A3	131	94.7107	0.201397	0.00275226
4	A4	1	60.1506	5.18931	0.102158
4	A4	2	60.4164	5.17816	0.103916
4	A4	3	60.6823	5.14569	0.105105
4	A4	4	60.9481	5.09215	0.105517
4	A4	5	61.214	5.07353	0.105346
4	A4	6	61.4798	5.05197	0.105102
4	A4	7	61.7457	5.03267	0.105314
4	A4	8	62.0115	4.99724	0.106237
4	A4	9	62.2774	4.96586	0.107724
4	A4	10	62.5432	4.95083	0.109349
4	A4	11	62.8091	4.91017	0.110655
4	A4	12	63.0749	4.87512	0.111401
4	A4	13	63.3408	4.83041	0.111669
4	A4	14	63.6066	4.83281	0.111775
4	A4	15	63.8725	4.77912	0.112078
4	A4	16	64.1383	4.76036	0.112791
4	A4	17	64.4041	4.73665	0.113927
4	A4	18	64.67	4.69327	0.115382
4	A4	19	64.9358	4.66755	0.117057
4	A4	20	65.2017	4.63745	0.118941
4	A4	21	65.4675	4.59276	0.121067
4	A4	22	65.7334	4.57764	0.123393
4	A4	23	65.9992	4.54638	0.125712
4	A4	24	66.2651	4.49578	0.127677
4	A4	25	66.5309	4.46579	0.128933
4	A4	26	66.7968	4.42545	0.12929
4	A4	27	67.0626	4.39467	0.128821
4	A4	28	67.3285	4.35451	0.127841
4	A4	29	67.5943	4.31106	0.126759
4	A4	30	67.8602	4.29521	0.125891
4	A4	31	68.126	4.26098	0.125352
4	A4	32	68.3918	4.22974	0.125085
4	A4	33	68.6577	4.17682	0.125002
4	A4	34	68.9235	4.14479	0.125099
4	A4	35	69.1894	4.12419	0.125428
4	A4	36	69.4552	4.08942	0.125979
4	A4	37	69.7211	4.06424	0.126615
4	A4	38	69.9869	4.00945	0.127119
4	A4	39	70.2528	3.97794	0.12734
4	A4	40	70.5186	3.93608	0.127265
4	A4	41	70.7845	3.92788	0.126978
4	A4	42	71.0503	3.87481	0.126553
4	A4	43	71.3162	3.83871	0.126022
4	A4	44	71.582	3.8132	0.12543
4	A4	45	71.8479	3.76332	0.124927
4	A4	46	72.1137	3.7462	0.124792
4	A4	47	72.3795	3.70827	0.125364
4	A4	48	72.6454	3.67317	0.126901
4	A4	49	72.9112	3.64019	0.129446
4	A4	50	73.1771	3.61496	0.132738
4	A4	51	73.4429	3.57382	0.136225
4	A4	52	73.7088	3.53	0.139184
4	A4	53	73.9746	3.48964	0.140937
4	A4	54	74.2405	3.45926	0.141101
4	A4	55	74.5063	3.39841	0.139785
4	A4	56	74.7722	3.36136	0.137632
4	A4	57	75.038	3.33473	0.135704
4	A4	58	75.3039	3.30454	0.135313
4	A4	59	75.5697	3.26418	0.137954
4	A4	60	75.8356	3.2412	0.145503
4	A4	61	76.1014	3.19379	0.16061
4	A4	62	76.3672	3.15302	0.187053
4	A4	63	76.6331	3.12061	0.229692
4	A4	64	76.8989	3.08817	0.293733
4	A4	65	77.1648	3.02984	0.383173
4	A4	66	77.4306	2.96581	0.498607
4	A4	67	77.6965	2.82784	0.634891
4	A4	68	77.9623	2.67286	0.779596
4	A4	69	78.2282	2.44186	0.913427
4	A4	70	78.494	2.10849	1.01344
4	A4	71	78.7599	1.59906	1.05882
4	A4	72	79.0257	1.16206	1.03733
4	A4	73	79.2916	0.753744	0.949934
4	A4	74	79.5574	0.461158	0.811066
4	A4	75	79.8233	0.318023	0.644411
4	A4	76	80.0891	0.283683	0.475819
4	A4	77	80.3549	0.278568	0.326394
4	A4	78	80.6208	0.274854	0.208331
4	A4	79	80.8866	0.27332	0.124446
4	A4	80	81.1525	0.271892	0.0705912
4	A4	81	81.4183	0.268927	0.0393214
4	A4	82	81.6842	0.264591	0.0228935
4	A4	83	81.95	0.263252	0.0150773
4	A4	84	82.2159	0.262326	0.0116794
4	A4	85	82.4817	0.257994	0.0102649
4	A4	86	82.7476	0.253776	0.00960565
4	A4	87	83.0134	0.252268	0.00917229
4	A4	88	83.2793	0.251566	0.00878276
4	A4	89	83.5451	0.247938	0.0083967
4	A4	90	83.811	0.246615	0.00801459
4	A4	91	84.0768	0.244486	0.00764132
4	A4	92	84.3427	0.241912	0.00728243
4	A4	93	84.6085	0.239932	0.00694738
4	A4	94	84.8743	0.239572	0.00664638
4	A4	95	85.1402	0.237718	0.00638191
4	A4	96	85.406	0.236265	0.00614509
4	A4	97	85.6719	0.233784	0.00592239
4	A4	98	85.9377	0.232585	0.00570814
4	A4	99	86.2036	0.231447	0.00551222
4	A4	100	86.4694	0.229853	0.00535528
4	A4	101	86.7353	0.228629	0.00525567
4	A4	102	87.0011	0.226995	0.00521698
4	A4	103	87.267	0.226111	0.00522479
4	A4	104	87.5328	0.223812	0.00525153
4	A4	105	87.7987	0.223108	0.00526433
4	A4	106	88.0645	0.222188	0.00523125
4	A4	107	88.3304	0.220111	0.00512786
4	A4	108	88.5962	0.218649	0.00494613
4	A4	109	88.862	0.216669	0.00470322
4	A4	110	89.1279	0.217182	0.0044407
4	A4	111	89.3937	0.215029	0.00421
4	A4	112	89.6596	0.216499	0.00404918
4	A4	113	89.9254	0.213577	0.00396687
4	A4	114	90.1913	0.212781	0.0039439
4	A4	115	90.4571	0.21207	0.0039492
4	A4	116	90.723	0.210462	0.00395565
4	A4	117	90.9888	0.210763	0.00394624
4	A4	118	91.2547	0.209358	0.00391118
4	A4	119	91.5205	0.207455	0.00384618
4	A4	120	91.7864	0.206975	0.00375626
4	A4	121	92.0522	0.206082	0.00365993
4	A4	122	92.3181	0.205409	0.00358434
4	A4	123	92.5839	0.204827	0.00355023
4	A4	124	92.8497	0.204827	0.00355718
4	A4	125	93.1156	0.202524	0.00358157
4	A4	126	93.3814	0.200512	0.00359012
4	A4	127	93.6473	0.201524	0.00355867
4	A4	128	93.9131	0.200733	0.00348271
4	A4	129	94.179	0.198361	0.00337465
4	A4	130	94.4448	0.198743	0.0032536
4	A4	131	94.7107	0.198094	0.00313624
5	A5	1	60.1506	5.16012	0.102547
5	A5	2	60.4164	5.11369	0.104022
5	A5	3	60.6823	5.08352	0.104976
5	A5	4	60.9481	5.06064	0.105419
5	A5	5	61.214	5.02814	0.105629
5	A5	6	61.4798	5.00445	0.105991
5	A5	7	61.7457	4.97403	0.10677
5	A5	8	62.0115	4.96075	0.107965
5	A5	9	62.2774	4.89569	0.109323
5	A5	10	62.5432	4.91342	0.110497
5	A5	11	62.8091	4.83575	0.11125
5	A5	12	63.0749	4.82114	0.111584
5	A5	13	63.3408	4.79745	0.111749
5	A5	14	63.6066	4.74836	0.112096
5	A5	15	63.8725	4.73829	0.112886
5	A5	16	64.1383	4.70552	0.114153
5	A5	17	64.4041	4.67303	0.115702
5	A5	18	64.67	4.6376	0.117247
5	A5	19	64.9358	4.60122	0.118583
5	A5	20	65.2017	4.56944	0.119683
5	A5	21	65.4675	4.53886	0.12069
5	A5	22	65.7334	4.50967	0.121818
5	A5	23	65.9992	4.46962	0.123235
5	A5	24	66.2651	4.43337	0.12482
5	A5	25	66.5309	4.40178	0.126419
5	A5	26	66.7968	4.38114	0.127869
5	A5	27	67.0626	4.33303	0.128881
5	A5	28	67.3285	4.27951	0.129302
5	A5	29	67.5943	4.25382	0.129194
5	A5	30	67.8602	4.21757	0.128774
5	A5	31	68.126	4.18638	0.128257
5	A5	32	68.3918	4.16052	0.127733
5	A5	33	68.6577	4.10443	0.127161
5	A5	34	68.9235	4.07513	0.126476
5	A5	35	69.1894	4.04042	0.1257
5	A5	36	69.4552	4.00517	0.124961
5	A5	37	69.7211	3.97633	0.124447
5	A5	38	69.9869	3.93984	0.124318
5	A5	39	70.2528	3.90675	0.124658
5	A5	40	70.5186	3.85965	0.12543
5	A5	41	70.7845	3.84905	0.126465
5	A5	42	71.0503	3.80427	0.1275
5	A5	43	71.3162	3.7681	0.128285
5	A5	44	71.582	3.71202	0.128717
5	A5	45	71.8479	3.69672	0.128927
5	A5	46	72.1137	3.64716	0.129217
5	A5	47	72.3795	3.62342	0.129907
5	A5	48	72.6454	3.59282	0.131187
5	A5	49	72.9112	3.55141	0.133075
5	A5	50	73.1771	3.49756	0.135498
5	A5	51	73.4429	3.48562	0.138386
5	A5	52	73.7088	3.42825	0.141681
5	A5	53	73.9746	3.38611	0.145251
5	A5	54	74.2405	3.36316	0.148774
5	A5	55	74.5063	3.31889	0.15171
5	A5	56	74.7722	3.25655	0.153427
5	A5	57	75.038	3.20416	0.153422
5	A5	58	75.3039	3.1654	0.151508
5	A5	59	75.5697	3.12109	0.147885
5	A5	60	75.8356	3.06834	0.143079
5	A5	61	76.1014	3.04508	0.137805
5	A5	62	76.3672	2.99367	0.132822
5	A5	63	76.6331	2.96148	0.128765
5	A5	64	76.8989	2.94061	0.126002
5	A5	65	77.1648	2.91022	0.124538
5	A5	66	77.4306	2.87704	0.124057
5	A5	67	77.6965	2.82819	0.124113
5	A5	68	77.9623	2.79861	0.124387
5	A5	69	78.2282	2.76083	0.124875
5	A5	70	78.494	2.73438	0.125945
5	A5	71	78.7599	2.6977	0.128261
5	A5	72	79.0257	2.66456	0.132698
5	A5	73	79.2916	2.62987	0.140313
5	A5	74	79.5574	2.60427	0.152422
5	A5	75	79.8233	2.55437	0.170727
5	A5	76	80.0891	2.50513	0.197402
5	A5	77	80.3549	2.46502	0.234963
5	A5	78	80.6208	2.41929	0.285778
5	A5	79	80.8866	2.32126	0.351075
5	A5	80	81.1525	2.23296	0.429511
5	A5	81	81.4183	2.11604	0.515715
5	A5	82	81.6842	1.95901	0.599605
5	A5	83	81.95	1.72738	0.66744
5	A5	84	82.2159	1.37343	0.704935
5	A5	85	82.4817	0.99061	0.701716
5	A5	86	82.7476	0.640446	0.655247
5	A5	87	83.0134	0.405767	0.572283
5	A5	88	83.2793	0.287834	0.466943
5	A5	89	83.5451	0.248973	0.356232
5	A5	90	83.811	0.236898	0.255075
5	A5	91	84.0768	0.232967	0.172912
5	A5	92	84.3427	0.230185	0.110919
5	A5	93	84.6085	0.225347	0.0641582
5	A5	94	84.8743	0.224279	0.0358454
5	A5	95	85.1402	0.222312	0.0200785
5	A5	96	85.406	0.22243	0.0119214
5	A5	97	85.6719	0.219082	0.00793725
5	A5	98	85.9377	0.217951	0.00605532
5	A5	99	86.2036	0.217397	0.0051715
5	A5	100	86.4694	0.215798	0.00475071
5	A5	101	86.7353	0.215168	0.00454231
5	A5	102	87.0011	0.212613	0.00442012
5	A5	103	87.267	0.212277	0.00431554
5	A5	104	87.5328	0.209747	0.00420061
5	A5	105	87.7987	0.209392	0.00408117
5	A5	106	88.0645	0.209225	0.00397992
5	A5	107	88.3304	0.208396	0.00391035
5	A5	108	88.5962	0.206887	0.00385968
5	A5	109	88.862	0.205527	0.00379454
5	A5	110	89.1279	0.203439	0.003686
5	A5	111	89.3937	0.203641	0.00353497
5	A5	112	89.6596	0.202574	0.003378
5	A5	113	89.9254	0.201799	0.00326732
5	A5	114	90.1913	0.201233	0.0032379
5	A5	115	90.4571	0.202307	0.00328285
5	A5	116	90.723	0.19893	0.00335542
5	A5	117	90.9888	0.197807	0.00339628
5	A5	118	91.2547	0.19623	0.00336792
5	A5	119	91.5205	0.196881	0.00327193
5	A5	120	91.7864	0.196294	0.00313737
5	A5	121	92.0522	0.194223	0.00299259
5	A5	122	92.3181	0.195645	0.0028448
5	A5	123	92.5839	0.192218	0.00268302
5	A5	124	92.8497	0.191668	0.00249925
5	A5	125	93.1156	0.192713	0.00230637
5	A5	126	93.3814	0.190996	0.00213581
5	A5	127	93.6473	0.19268	0.00201631
5	A5	128	93.9131	0.190836	0.00195166
5	A5	129	94.179	0.189828	0.00191604
5	A5	130	94.4448	0.189672	0.00187013
5	A5	131	94.7107	0.188783	0.00178477
6	A6	1	60.1506	5.26914	0.119276
6	A6	2	60.4164	5.24315	0.120643
6	A6	3	60.6823	5.20564	0.121557
6	A6	4	60.9481	5.15324	0.121736
6	A6	5	61.214	5.15547	0.121182
6	A6	6	61.4798	5.09482	0.120199
6	A6	7	61.7457	5.07538	0.119292
6	A6	8	62.0115	5.02816	0.118978
6	A6	9	62.2774	5.01792	0.119562
6	A6	10	62.5432	4.98053	0.120986
6	A6	11	62.8091	4.96469	0.122813
6	A6	12	63.0749	4.90089	0.124396
6	A6	13	63.3408	4.87026	0.125149
6	A6	14	63.6066	4.85464	0.12477
6	A6	15	63.8725	4.79463	0.12337
6	A6	16	64.1383	4.76572	0.121428
6	A6	17	64.4041	4.74851	0.119643
6	A6	18	64.67	4.70098	0.118738
6	A6	19	64.9358	4.6809	0.11924
6	A6	20	65.2017	4.65171	0.121323
6	A6	21	65.4675	4.63521	0.124731
6	A6	22	65.7334	4.57296	0.12886
6	A6	23	65.9992	4.55416	0.132882
6	A6	24	66.2651	4.51265	0.136005
6	A6	25	66.5309	4.4762	0.137691
6	A6	26	66.7968	4.41752	0.137809
6	A6	27	67.0626	4.38342	0.13666
6	A6	28	67.3285	4.35968	0.134841
6	A6	29	67.5943	4.31091	0.132978
6	A6	30	67.8602	4.27776	0.131482
6	A6	31	68.126	4.26921	0.130444
6	A6	32	68.3918	4.20069	0.129724
6	A6	33	68.6577	4.17612	0.12915
6	A6	34	68.9235	4.13734	0.128657
6	A6	35	69.1894	4.10325	0.128286
6	A6	36	69.4552	4.08143	0.128072
6	A6	37	69.7211	4.03252	0.127944
6	A6	38	69.9869	4.00711	0.127766
6	A6	39	70.2528	3.97388	0.127476
6	A6	40	70.5186	3.90794	0.127204
6	A6	41	70.7845	3.90633	0.127235
6	A6	42	71.0503	3.86122	0.127813
6	A6	43	71.3162	3.83873	0.12894
6	A6	44	71.582	3.79979	0.130331
6	A6	45	71.8479	3.74968	0.131583
6	A6	46	72.1137	3.7303	0.132441
6	A6	47	72.3795	3.66232	0.132953
6	A6	48	72.6454	3.65613	0.133435
6	A6	49	72.9112	3.61289	0.134256
6	A6	50	73.1771	3.58337	0.135616
6	A6	51	73.4429	3.52869	0.137429
6	A6	52	73.7088	3.5119	0.139349
6	A6	53	73.9746	3.46363	0.14089
6	A6	54	74.2405	3.4203	0.141575
6	A6	55	74.5063	3.38214	0.14107
6	A6	56	74.7722	3.34145	0.139278
6	A6	57	75.038	3.29865	0.136378
6	A6	58	75.3039	3.26681	0.132795
6	A6	59	75.5697	3.22502	0.129084
6	A6	60	75.8356	3.19318	0.125789
6	A6	61	76.1014	3.16723	0.123294
6	A6	62	76.3672	3.13898	0.121755
6	A6	63	76.6331	3.10089	0.121155
6	A6	64	76.8989	3.05981	0.121427
6	A6	65	77.1648	3.03118	0.122546
6	A6	66	77.4306	3.01263	0.124545
6	A6	67	77.6965	2.96708	0.127503
6	A6	68	77.9623	2.93594	0.13157
6	A6	69	78.2282	2.90614	0.137145
6	A6	70	78.494	2.8453	0.145114
6	A6	71	78.7599	2.828	0.157081
6	A6	72	79.0257	2.79568	0.175533
6	A6	73	79.2916	2.74313	0.203884
6	A6	74	79.5574	2.69929	0.246236
6	A6	75	79.8233	2.63877	0.3066
6	A6	76	80.0891	2.59127	0.387367
6	A6	77	80.3549	2.50563	0.487212
6	A6	78	80.6208	2.39982	0.599218
6	A6	79	80.8866	2.23113	0.710378
6	A6	80	81.1525	1.97249	0.803397
6	A6	81	81.4183	1.59763	0.860789
6	A6	82	81.6842	1.23251	0.869965
6	A6	83	81.95	0.901697	0.827304
6	A6	84	82.2159	0.635921	0.73947
6	A6	85	82.4817	0.453181	0.621384
6	A6	86	82.7476	0.358451	0.491781
6	A6	87	83.0134	0.323413	0.36812
6	A6	88	83.2793	0.304043	0.26271
6	A6	89	83.5451	0.291272	0.181114
6	A6	90	83.811	0.279431	0.122877
6	A6	91	84.0768	0.261654	0.0838645
6	A6	92	84.3427	0.238109	0.0583275
6	A6	93	84.6085	0.230982	0.0413751
6	A6	94	84.8743	0.227266	0.0296249
6	A6	95	85.1402	0.2281	0.0211674
6	A6	96	85.406	0.224458	0.0150591
6	A6	97	85.6719	0.225146	0.0107888
6	A6	98	85.9377	0.221704	0.00795502
6	A6	99	86.2036	0.219353	0.00617019
6	A6	100	86.4694	0.219953	0.0050849
6	A6	101	86.7353	0.218178	0.00442442
6	A6	102	87.0011	0.216902	0.00399639
6	A6	103	87.267	0.21601	0.00367771
6	A6	104	87.5328	0.213918	0.00340114
6	A6	105	87.7987	0.213389	0.00314704
6	A6	106	88.0645	0.21452	0.00293264
6	A6	107	88.3304	0.211617	0.0027937
6	A6	108	88.5962	0.212145	0.0027618
6	A6	109	88.862	0.211412	0.00284482
6	A6	110	89.1279	0.210978	0.00301754
6	A6	111	89.3937	0.209729	0.00322632
6	A6	112	89.6596	0.207834	0.00340667
6	A6	113	89.9254	0.206356	0.00350703
6	A6	114	90.1913	0.20614	0.00350647
6	A6	115	90.4571	0.204859	0.00341745
6	A6	116	90.723	0.203571	0.00327294
6	A6	117	90.9888	0.203371	0.0031072
6	A6	118	91.2547	0.202885	0.00294167
6	A6	119	91.5205	0.201366	0.00278196
6	A6	120	91.7864	0.2	0.00262467
6	A6	121	92.0522	0.200528	0.00246735
6	A6	122	92.3181	0.200214	0.00231551
6	A6	123	92.5839	0.197225	0.00218406
6	A6	124	92.8497	0.198052	0.00209232
6	A6	125	93.1156	0.199797	0.00205503
6	A6	126	93.3814	0.195916	0.00207257
6	A6	127	93.6473	0.196659	0.00212613
6	A6	128	93.9131	0.196315	0.0021826
6	A6	129	94.179	0.195027	0.00220705
6	A6	130	94.4448	0.193754	0.00217723
6	A6	131	94.7107	0.193538	0.00209245
7	A7	1	60.1506	5.39757	0.112969
7	A7	2	60.4164	5.37435	0.114399
7	A7	3	60.6823	5.3482	0.115674
7	A7	4	60.9481	5.31197	0.116612
7	A7	5	61.214	5.27644	0.117208
7	A7	6	61.4798	5.24348	0.117652
7	A7	7	61.7457	5.22712	0.118237
7	A7	8	62.0115	5.18146	0.119212
7	A7	9	62.2774	5.15333	0.120657
7	A7	10	62.5432	5.12791	0.122428
7	A7	11	62.8091	5.09246	0.124188
7	A7	12	63.0749	5.0534	0.125462
7	A7	13	63.3408	5.0176	0.12584
7	A7	14	63.6066	4.98778	0.125278
7	A7	15	63.8725	4.94539	0.123571
7	A7	16	64.1383	4.90547	0.121155
7	A7	17	64.4041	4.89057	0.118599
7	A7	18	64.67	4.84568	0.116545
7	A7	19	64.9358	4.82243	0.11553
7	A7	20	65.2017	4.79854	0.115847
7	A7	21	65.4675	4.76505	0.117512
7	A7	22	65.7334	4.74761	0.12033
7	A7	23	65.9992	4.68516	0.123989
7	A7	24	66.2651	4.66792	0.1277
7	A7	25	66.5309	4.63829	0.131216
7	A7	26	66.7968	4.60395	0.134264
7	A7	27	67.0626	4.55752	0.136433
7	A7	28	67.3285	4.50463	0.137524
7	A7	29	67.5943	4.46801	0.137649
7	A7	30	67.8602	4.44316	0.137174
7	A7	31	68.126	4.40023	0.136515
7	A7	32	68.3918	4.36581	0.135934
7	A7	33	68.6577	4.32348	0.135445
7	A7	34	68.9235	4.29326	0.134875
7	A7	35	69.1894	4.25797	0.134017
7	A7	36	69.4552	4.20394	0.132788
7	A7	37	69.7211	4.17078	0.131308
7	A7	38	69.9869	4.15293	0.129866
7	A7	39	70.2528	4.09825	0.128803
7	A7	40	70.5186	4.0815	0.128381
7	A7	41	70.7845	4.03157	0.12868
7	A7	42	71.0503	4.01441	0.129589
7	A7	43	71.3162	3.97473	0.130884
7	A7	44	71.582	3.93255	0.132374
7	A7	45	71.8479	3.89027	0.134019
7	A7	46	72.1137	3.85541	0.135984
7	A7	47	72.3795	3.83304	0.138548
7	A7	48	72.6454	3.78314	0.141962
7	A7	49	72.9112	3.75335	0.146299
7	A7	50	73.1771	3.70083	0.151393
7	A7	51	73.4429	3.67512	0.156847
7	A7	52	73.7088	3.62003	0.162118
7	A7	53	73.9746	3.56768	0.166651
7	A7	54	74.2405	3.52579	0.170012
7	A7	55	74.5063	3.45924	0.17199
7	A7	56	74.7722	3.42037	0.1726
7	A7	57	75.038	3.36968	0.172001
7	A7	58	75.3039	3.31103	0.170379
7	A7	59	75.5697	3.27438	0.167866
7	A7	60	75.8356	3.2182	0.164533
7	A7	61	76.1014	3.17787	0.160489
7	A7	62	76.3672	3.12231	0.15598
7	A7	63	76.6331	3.07407	0.151442
7	A7	64	76.8989	3.05347	0.147445
7	A7	65	77.1648	3.01145	0.144606
7	A7	66	77.4306	2.97195	0.143579
7	A7	67	77.6965	2.93294	0.145217
7	A7	68	77.9623	2.8994	0.150874
7	A7	69	78.2282	2.85078	0.162719
7	A7	70	78.494	2.82753	0.183876
7	A7	71	78.7599	2.78338	0.2182
7	A7	72	79.0257	2.73803	0.269569
7	A7	73	79.2916	2.69443	0.340622
7	A7	74	79.5574	2.60825	0.431034
7	A7	75	79.8233	2.48987	0.535772
7	A7	76	80.0891	2.34164	0.644131
7	A7	77	80.3549	2.11264	0.740488
7	A7	78	80.6208	1.74465	0.807293
7	A7	79	80.8866	1.33211	0.829778
7	A7	80	81.1525	0.932139	0.80077
7	A7	81	81.4183	0.590515	0.723493
7	A7	82	81.6842	0.371524	0.610939
7	A7	83	81.95	0.279691	0.481943
7	A7	84	82.2159	0.257093	0.355634
7	A7	85	82.4817	0.248675	0.246563
7	A7	86	82.7476	0.245206	0.162226
7	A7	87	83.0134	0.24567	0.0996807
7	A7	88	83.2793	0.239698	0.0561363
7	A7	89	83.5451	0.239104	0.0309931
7	A7	90	83.811	0.236881	0.0177056
7	A7	91	84.0768	0.23655	0.0112232
7	A7	92	84.3427	0.233035	0.00823844
7	A7	93	84.6085	0.231103	0.00686578
7	A7	94	84.8743	0.229267	0.00615983
7	A7	95	85.1402	0.228938	0.00570311
7	A7	96	85.406	0.226143	0.00533168
7	A7	97	85.6719	0.226158	0.00498573
7	A7	98	85.9377	0.22391	0.00464587
7	A7	99	86.2036	0.222172	0.00431634
7	A7	100	86.4694	0.220622	0.00402094
7	A7	101	86.7353	0.22082	0.00379344
7	A7	102	87.0011	0.219511	0.00365893
7	A7	103	87.267	0.217934	0.00361708
7	A7	104	87.5328	0.218275	0.00363916
7	A7	105	87.7987	0.216038	0.00368192
7	A7	106	88.0645	0.214143	0.00370881
7	A7	107	88.3304	0.214046	0.00370449
7	A7	108	88.5962	0.212786	0.0036731
7	A7	109	88.862	0.212265	0.00362378
7	A7	110	89.1279	0.211454	0.00355687
7	A7	111	89.3937	0.208963	0.0034628
7	A7	112	89.6596	0.208167	0.00333353
7	A7	113	89.9254	0.208427	0.00317474
7	A7	114	90.1913	0.206253	0.00300741
7	A7	115	90.4571	0.207021	0.00285668
7	A7	116	90.723	0.205062	0.00273748
7	A7	117	90.9888	0.20512	0.00264671
7	A7	118	91.2547	0.204056	0.00256679
7	A7	119	91.5205	0.202892	0.0024775
7	A7	120	91.7864	0.202369	0.0023698
7	A7	121	92.0522	0.201934	0.00225456
7	A7	122	92.3181	0.200807	0.0021624
7	A7	123	92.5839	0.200941	0.00213355
7	A7	124	92.8497	0.200288	0.00220018
7	A7	125	93.1156	0.19979	0.0023679
7	A7	126	93.3814	0.199281	0.00260569
7	A7	127	93.6473	0.198302	0.00285272
7	A7	128	93.9131	0.196072	0.00304242
7	A7	129	94.179	0.194551	0.00313307
7	A7	130	94.4448	0.194487	0.00312646
7	A7	131	94.7107	0.194542	0.00306283
8	A8	1	60.1506	5.80559	0.117631
8	A8	2	60.4164	5.78049	0.120167
8	A8	3	60.6823	5.76156	0.122815
8	A8	4	60.9481	5.71026	0.124874
8	A8	5	61.214	5.69145	0.125664
8	A8	6	61.4798	5.63985	0.125208
8	A8	7	61.7457	5.58921	0.123766
8	A8	8	62.0115	5.5607	0.1223
8	A8	9	62.2774	5.54087	0.121723
8	A8	10	62.5432	5.53221	0.122426
8	A8	11	62.8091	5.48222	0.124084
8	A8	12	63.0749	5.44962	0.125812
8	A8	13	63.3408	5.39694	0.126877
8	A8	14	63.6066	5.35491	0.127122
8	A8	15	63.8725	5.33901	0.12669
8	A8	16	64.1383	5.29065	0.125937
8	A8	17	64.4041	5.2855	0.125194
8	A8	18	64.67	5.2238	0.124641
8	A8	19	64.9358	5.19341	0.124634
8	A8	20	65.2017	5.1532	0.12546
8	A8	21	65.4675	5.13572	0.127236
8	A8	22	65.7334	5.10116	0.130032
8	A8	23	65.9992	5.07232	0.133484
8	A8	24	66.2651	5.02449	0.136932
8	A8	25	66.5309	4.98287	0.139661
8	A8	26	66.7968	4.92666	0.141167
8	A8	27	67.0626	4.90265	0.141287
8	A8	28	67.3285	4.85711	0.140181
8	A8	29	67.5943	4.82069	0.138222
8	A8	30	67.8602	4.76114	0.135871
8	A8	31	68.126	4.7408	0.133571
8	A8	32	68.3918	4.72209	0.131647
8	A8	33	68.6577	4.65052	0.130263
8	A8	34	68.9235	4.644	0.129408
8	A8	35	69.1894	4.5928	0.128957
8	A8	36	69.4552	4.56788	0.128758
8	A8	37	69.7211	4.52278	0.128718
8	A8	38	69.9869	4.49423	0.128853
8	A8	39	70.2528	4.4448	0.129262
8	A8	40	70.5186	4.41801	0.130048
8	A8	41	70.7845	4.39685	0.131226
8	A8	42	71.0503	4.3499	0.132693
8	A8	43	71.3162	4.29592	0.13427
8	A8	44	71.582	4.27723	0.135762
8	A8	45	71.8479	4.22812	0.13697
8	A8	46	72.1137	4.19945	0.137673
8	A8	47	72.3795	4.15236	0.137642
8	A8	48	72.6454	4.12255	0.136736
8	A8	49	72.9112	4.05494	0.135028
8	A8	50	73.1771	4.02955	0.132844
8	A8	51	73.4429	4.00509	0.130646
8	A8	52	73.7088	3.96783	0.128845
8	A8	53	73.9746	3.9297	0.12763
8	A8	54	74.2405	3.89629	0.12694
8	A8	55	74.5063	3.85776	0.126549
8	A8	56	74.7722	3.82755	0.126191
8	A8	57	75.038	3.79143	0.125675
8	A8	58	75.3039	3.75585	0.124923
8	A8	59	75.5697	3.70349	0.123982
8	A8	60	75.8356	3.68937	0.123146
8	A8	61	76.1014	3.65918	0.122641
8	A8	62	76.3672	3.61526	0.122586
8	A8	63	76.6331	3.58092	0.122935
8	A8	64	76.8989	3.54708	0.123498
8	A8	65	77.1648	3.53103	0.124019
8	A8	66	77.4306	3.47562	0.124323
8	A8	67	77.6965	3.43819	0.124481
8	A8	68	77.9623	3.40574	0.124956
8	A8	69	78.2282	3.38202	0.126513
8	A8	70	78.494	3.3432	0.130503
8	A8	71	78.7599	3.31436	0.138951
8	A8	72	79.0257	3.27878	0.154783
8	A8	73	79.2916	3.24212	0.182103
8	A8	74	79.5574	3.20481	0.226155
8	A8	75	79.8233	3.168	0.292566
8	A8	76	80.0891	3.09787	0.385534
8	A8	77	80.3549	3.0269	0.505042
8	A8	78	80.6208	2.9221	0.643957
8	A8	79	80.8866	2.74552	0.786548
8	A8	80	81.1525	2.42764	0.910078
8	A8	81	81.4183	1.95567	0.99
8	A8	82	81.6842	1.36868	1.00742
8	A8	83	81.95	0.893691	0.955796
8	A8	84	82.2159	0.51674	0.843663
8	A8	85	82.4817	0.310239	0.692006
8	A8	86	82.7476	0.261149	0.527381
8	A8	87	83.0134	0.251065	0.373975
8	A8	88	83.2793	0.248105	0.247848
8	A8	89	83.5451	0.245224	0.155122
8	A8	90	83.811	0.243519	0.0894287
8	A8	91	84.0768	0.243336	0.0476395
8	A8	92	84.3427	0.240749	0.024944
8	A8	93	84.6085	0.237499	0.0137202
8	A8	94	84.8743	0.237125	0.00860614
8	A8	95	85.1402	0.234527	0.00637189
8	A8	96	85.406	0.234492	0.00532281
8	A8	97	85.6719	0.230706	0.00468738
8	A8	98	85.9377	0.230194	0.00417902
8	A8	99	86.2036	0.229445	0.00374016
8	A8	100	86.4694	0.226543	0.00340488
8	A8	101	86.7353	0.228175	0.0032198
8	A8	102	87.0011	0.227132	0.00319736
8	A8	103	87.267	0.225215	0.00329766
8	A8	104	87.5328	0.223629	0.00344046
8	A8	105	87.7987	0.22255	0.00353644
8	A8	106	88.0645	0.221077	0.00352079
8	A8	107	88.3304	0.220313	0.00337379
8	A8	108	88.5962	0.217802	0.0031231
8	A8	109	88.862	0.21809	0.0028304
8	A8	110	89.1279	0.217498	0.00256757
8	A8	111	89.3937	0.217355	0.00239147
8	A8	112	89.6596	0.216078	0.00232536
8	A8	113	89.9254	0.215133	0.00235549
8	A8	114	90.1913	0.21493	0.00244058
8	A8	115	90.4571	0.212713	0.0025289
8	A8	116	90.723	0.21349	0.00257391
8	A8	117	90.9888	0.210915	0.00254624
8	A8	118	91.2547	0.209548	0.00243943
8	A8	119	91.5205	0.21096	0.00227042
8	A8	120	91.7864	0.208299	0.00207325
8	A8	121	92.0522	0.208273	0.00188794
8	A8	122	92.3181	0.208653	0.00174914
8	A8	123	92.5839	0.206875	0.0016789
8	A8	124	92.8497	0.207134	0.00168534
8	A8	125	93.1156	0.205972	0.00176474
8	A8	126	93.3814	0.205033	0.00190253
8	A8	127	93.6473	0.205926	0.00207177
8	A8	128	93.9131	0.204024	0.00223366
8	A8	129	94.179	0.201791	0.00234597
8	A8	130	94.4448	0.202554	0.0023789
8	A8	131	94.7107	0.199907	0.00232965
9	A9	1	60.1506	5.36681	0.105118
9	A9	2	60.4164	5.32939	0.108136
9	A9	3	60.6823	5.33069	0.111072
9	A9	4	60.9481	5.2904	0.113285
9	A9	5	61.214	5.23621	0.114351
9	A9	6	61.4798	5.20469	0.114301
9	A9	7	61.7457	5.18898	0.11361
9	A9	8	62.0115	5.14893	0.112948
9	A9	9	62.2774	5.13488	0.112858
9	A9	10	62.5432	5.10517	0.113566
9	A9	11	62.8091	5.05949	0.114987
9	A9	12	63.0749	5.03445	0.116859
9	A9	13	63.3408	5.01211	0.118877
9	A9	14	63.6066	4.97108	0.120773
9	A9	15	63.8725	4.94786	0.12234
9	A9	16	64.1383	4.88787	0.123533
9	A9	17	64.4041	4.88129	0.124319
9	A9	18	64.67	4.84709	0.124547
9	A9	19	64.9358	4.7942	0.124309
9	A9	20	65.2017	4.7692	0.123701
9	A9	21	65.4675	4.74626	0.122867
9	A9	22	65.7334	4.70717	0.121975
9	A9	23	65.9992	4.66569	0.121047
9	A9	24	66.2651	4.64007	0.12033
9	A9	25	66.5309	4.60334	0.120162
9	A9	26	66.7968	4.58131	0.120854
9	A9	27	67.0626	4.53579	0.122508
9	A9	28	67.3285	4.52327	0.125321
9	A9	29	67.5943	4.49354	0.128547
9	A9	30	67.8602	4.43456	0.131256
9	A9	31	68.126	4.40124	0.132862
9	A9	32	68.3918	4.36133	0.133165
9	A9	33	68.6577	4.34733	0.132377
9	A9	34	68.9235	4.28808	0.131001
9	A9	35	69.1894	4.25767	0.129667
9	A9	36	69.4552	4.22811	0.128943
9	A9	37	69.7211	4.19636	0.129142
9	A9	38	69.9869	4.1631	0.130185
9	A9	39	70.2528	4.14306	0.131633
9	A9	40	70.5186	4.08337	0.13292
9	A9	41	70.7845	4.04855	0.1337
9	A9	42	71.0503	4.0258	0.134057
9	A9	43	71.3162	3.96068	0.134428
9	A9	44	71.582	3.9535	0.135274
9	A9	45	71.8479	3.92926	0.13673
9	A9	46	72.1137	3.87693	0.138499
9	A9	47	72.3795	3.83659	0.140063
9	A9	48	72.6454	3.79076	0.141023
9	A9	49	72.9112	3.76827	0.141318
9	A9	50	73.1771	3.7155	0.141166
9	A9	51	73.4429	3.69141	0.140825
9	A9	52	73.7088	3.66063	0.1404
9	A9	53	73.9746	3.6113	0.139807
9	A9	54	74.2405	3.57034	0.138915
9	A9	55	74.5063	3.5382	0.137677
9	A9	56	74.7722	3.50017	0.136191
9	A9	57	75.038	3.48086	0.134653
9	A9	58	75.3039	3.42111	0.133319
9	A9	59	75.5697	3.39024	0.132473
9	A9	60	75.8356	3.36465	0.132389
9	A9	61	76.1014	3.3359	0.133246
9	A9	62	76.3672	3.28385	0.135017
9	A9	63	76.6331	3.25964	0.137408
9	A9	64	76.8989	3.22983	0.139928
9	A9	65	77.1648	3.17864	0.14207
9	A9	66	77.4306	3.14124	0.143556
9	A9	67	77.6965	3.09714	0.144526
9	A9	68	77.9623	3.06518	0.145593
9	A9	69	78.2282	3.03267	0.147788
9	A9	70	78.494	2.99115	0.152491
9	A9	71	78.7599	2.95737	0.161433
9	A9	72	79.0257	2.91788	0.176777
9	A9	73	79.2916	2.88001	0.20113
9	A9	74	79.5574	2.83321	0.237275
9	A9	75	79.8233	2.79189	0.287527
9	A9	76	80.0891	2.73482	0.352784
9	A9	77	80.3549	2.66037	0.43167
9	A9	78	80.6208	2.56756	0.520261
9	A9	79	80.8866	2.42899	0.612713
9	A9	80	81.1525	2.24069	0.702527
9	A9	81	81.4183	2.01929	0.783656
9	A9	82	81.6842	1.81421	0.850598
9	A9	83	81.95	1.62925	0.89745
9	A9	84	82.2159	1.44577	0.917058
9	A9	85	82.4817	1.1831	0.901793
9	A9	86	82.7476	0.858053	0.846502
9	A9	87	83.0134	0.56079	0.752252
9	A9	88	83.2793	0.394481	0.628338
9	A9	89	83.5451	0.344281	0.490711
9	A9	90	83.811	0.330514	0.35727
9	A9	91	84.0768	0.315149	0.242445
9	A9	92	84.3427	0.302347	0.153763
9	A9	93	84.6085	0.291087	0.0977727
9	A9	94	84.8743	0.28207	0.0654499
9	A9	95	85.1402	0.273874	0.0456495
9	A9	96	85.406	0.261919	0.0336366
9	A9	97	85.6719	0.258481	0.0260058
9	A9	98	85.9377	0.254468	0.0207485
9	A9	99	86.2036	0.249816	0.0168818
9	A9	100	86.4694	0.248368	0.0139928
9	A9	101	86.7353	0.246225	0.0118963
9	A9	102	87.0011	0.243622	0.0104509
9	A9	103	87.267	0.240472	0.0095035
9	A9	104	87.5328	0.238671	0.00889772
9	A9	105	87.7987	0.23838	0.0084966
9	A9	106	88.0645	0.236337	0.00819489
9	A9	107	88.3304	0.231903	0.00792044
9	A9	108	88.5962	0.231121	0.00763241
9	A9	109	88.862	0.230519	0.00731698
9	A9	110	89.1279	0.228417	0.00697885
9	A9	111	89.3937	0.22619	0.00663039
9	A9	112	89.6596	0.225443	0.00628515
9	A9	113	89.9254	0.223859	0.00595973
9	A9	114	90.1913	0.222775	0.00567891
9	A9	115	90.4571	0.221132	0.00547566
9	A9	116	90.723	0.221403	0.00537991
9	A9	117	90.9888	0.219459	0.00539997
9	A9	118	91.2547	0.21947	0.00550613
9	A9	119	91.5205	0.21693	0.00563008
9	A9	120	91.7864	0.215667	0.00568613
9	A9	121	92.0522	0.214146	0.00560727
9	A9	122	92.3181	0.210719	0.00537747
9	A9	123	92.5839	0.211597	0.00503848
9	A9	124	92.8497	0.211358	0.00466508
9	A9	125	93.1156	0.210593	0.00432324
9	A9	126	93.3814	0.209369	0.00404074
9	A9	127	93.6473	0.20781	0.00380745
9	A9	128	93.9131	0.207079	0.00359989
9	A9	129	94.179	0.207072	0.00340571
9	A9	130	94.4448	0.207232	0.0032287
9	A9	131	94.7107	0.20647	0.00307628
10	A10	1	60.1506	5.54811	0.12202
10	A10	2	60.4164	5.51664	0.123962
10	A10	3	60.6823	5.47478	0.125672
10	A10	4	60.9481	5.44797	0.127032
10	A10	5	61.214	5.41629	0.128129
10	A10	6	61.4798	5.37118	0.129201
10	A10	7	61.7457	5.34463	0.130472
10	A10	8	62.0115	5.29405	0.131983
10	A10	9	62.2774	5.3051	0.133544
10	A10	10	62.5432	5.21927	0.13484
10	A10	11	62.8091	5.19531	0.135305
10	A10	12	63.0749	5.14584	0.135479
10	A10	13	63.3408	5.12606	0.135475
10	A10	14	63.6066	5.09104	0.135446
10	A10	15	63.8725	5.04585	0.135503
10	A10	16	64.1383	5.00421	0.135701
10	A10	17	64.4041	4.97467	0.136064
10	A10	18	64.67	4.94363	0.136636
10	A10	19	64.9358	4.90337	0.137508
10	A10	20	65.2017	4.84914	0.138778
10	A10	21	65.4675	4.82544	0.140478
10	A10	22	65.7334	4.79708	0.142478
10	A10	23	65.9992	4.74942	0.144466
10	A10	24	66.2651	4.70716	0.146029
10	A10	25	66.5309	4.64809	0.146826
10	A10	26	66.7968	4.60497	0.14673
10	A10	27	67.0626	4.56072	0.145877
10	A10	28	67.3285	4.52968	0.144577
10	A10	29	67.5943	4.48182	0.143174
10	A10	30	67.8602	4.43635	0.141926
10	A10	31	68.126	4.40966	0.140944
10	A10	32	68.3918	4.36719	0.14021
10	A10	33	68.6577	4.3268	0.139624
10	A10	34	68.9235	4.27876	0.139068
10	A10	35	69.1894	4.24885	0.138455
10	A10	36	69.4552	4.21202	0.137757
10	A10	37	69.7211	4.16814	0.137009
10	A10	38	69.9869	4.12678	0.136298
10	A10	39	70.2528	4.09534	0.135734
10	A10	40	70.5186	4.0564	0.135398
10	A10	41	70.7845	4.02764	0.135306
10	A10	42	71.0503	3.986	0.135412
10	A10	43	71.3162	3.9422	0.13564
10	A10	44	71.582	3.91063	0.135938
10	A10	45	71.8479	3.8675	0.136296
10	A10	46	72.1137	3.83726	0.136732
10	A10	47	72.3795	3.79993	0.137261
10	A10	48	72.6454	3.75913	0.137882
10	A10	49	72.9112	3.70986	0.138573
10	A10	50	73.1771	3.68706	0.139294
10	A10	51	73.4429	3.6441	0.139968
10	A10	52	73.7088	3.59743	0.140473
10	A10	53	73.9746	3.56227	0.140657
10	A10	54	74.2405	3.52505	0.1404
10	A10	55	74.5063	3.47304	0.139669
10	A10	56	74.7722	3.43208	0.138558
10	A10	57	75.038	3.40324	0.137256
10	A10	58	75.3039	3.36279	0.135971
10	A10	59	75.5697	3.32376	0.134849
10	A10	60	75.8356	3.29384	0.133272
10	A10	61	76.1014	3.25633	0.131985
10	A10	62	76.3672	3.21454	0.130913
10	A10	63	76.6331	3.17388	0.13002
10	A10	64	76.8989	3.14653	0.129318
10	A10	65	77.1648	3.1281	0.128817
10	A10	66	77.4306	3.06445	0.128491
10	A10	67	77.6965	3.04405	0.128293
10	A10	68	77.9623	2.99928	0.128173
10	A10	69	78.2282	2.97865	0.128082
10	A10	70	78.494	2.93744	0.12793
10	A10	71	78.7599	2.89814	0.127584
10	A10	72	79.0257	2.87483	0.126936
10	A10	73	79.2916	2.82123	0.125986
10	A10	74	79.5574	2.79216	0.12489
10	A10	75	79.8233	2.76797	0.123896
10	A10	76	80.0891	2.7268	0.12324
10	A10	77	80.3549	2.70767	0.123051
10	A10	78	80.6208	2.65462	0.123344
10	A10	79	80.8866	2.62751	0.124043
10	A10	80	81.1525	2.59535	0.124995
10	A10	81	81.4183	2.57295	0.125956
10	A10	82	81.6842	2.52475	0.126623
10	A10	83	81.95	2.48705	0.126726
10	A10	84	82.2159	2.45342	0.126178
10	A10	85	82.4817	2.41159	0.125145
10	A10	86	82.7476	2.38896	0.12399
10	A10	87	83.0134	2.3527	0.1231
10	A10	88	83.2793	2.31922	0.122716
10	A10	89	83.5451	2.29369	0.122855
10	A10	90	83.811	2.25624	0.123364
10	A10	91	84.0768	2.21214	0.124034
10	A10	92	84.3427	2.18568	0.124705
10	A10	93	84.6085	2.1567	0.125319
10	A10	94	84.8743	2.11985	0.125947
10	A10	95	85.1402	2.07305	0.126842
10	A10	96	85.406	2.04853	0.128564
10	A10	97	85.6719	2.01672	0.132172
10	A10	98	85.9377	1.97502	0.137513
10	A10	99	86.2036	1.95176	0.145488
10	A10	100	86.4694	1.89859	0.159474
10	A10	101	86.7353	1.85425	0.182106
10	A10	102	87.0011	1.80575	0.215682
10	A10	103	87.267	1.74216	0.260852
10	A10	104	87.5328	1.65388	0.315044
10	A10	105	87.7987	1.52783	0.371395
10	A10	106	88.0645	1.30668	0.419261
10	A10	107	88.3304	0.947117	0.446891
10	A10	108	88.5962	0.511277	0.445626
10	A10	109	88.862	0.277145	0.41366
10	A10	110	89.1279	0.241284	0.357197
10	A10	111	89.3937	0.234598	0.288158
10	A10	112	89.6596	0.232556	0.219644
10	A10	113	89.9254	0.232495	0.161606
10	A10	114	90.1913	0.230666	0.106852
10	A10	115	90.4571	0.228805	0.0582727
10	A10	116	90.723	0.227734	0.0300741
10	A10	117	90.9888	0.227802	0.0154694
10	A10	118	91.2547	0.225595	0.00869784
10	A10	119	91.5205	0.224725	0.00585742
10	A10	120	91.7864	0.223182	0.00472738
10	A10	121	92.0522	0.221427	0.00422829
10	A10	122	92.3181	0.221017	0.00391787
10	A10	123	92.5839	0.220311	0.00365192
10	A10	124	92.8497	0.219338	0.0033959
10	A10	125	93.1156	0.218649	0.00313786
10	A10	126	93.3814	0.217556	0.002863
10	A10	127	93.6473	0.216326	0.00255963
10	A10	128	93.9131	0.216169	0.00223328
10	A10	129	94.179	0.215747	0.00190918
10	A10	130	94.4448	0.216283	0.00161938
10	A10	131	94.7107	0.216259	0.00138301
11	A11	1	60.1506	5.82867	0.118231
11	A11	2	60.4164	5.78065	0.119949
11	A11	3	60.6823	5.75763	0.12122
11	A11	4	60.9481	5.71245	0.121738
11	A11	5	61.214	5.66842	0.121487
11	A11	6	61.4798	5.65054	0.120651
11	A11	7	61.7457	5.62599	0.119444
11	A11	8	62.0115	5.57101	0.118026
11	A11	9	62.2774	5.54484	0.116691
11	A11	10	62.5432	5.49901	0.115584
11	A11	11	62.8091	5.48721	0.114924
11	A11	12	63.0749	5.44329	0.114967
11	A11	13	63.3408	5.41832	0.11582
11	A11	14	63.6066	5.39289	0.117381
11	A11	15	63.8725	5.33506	0.119669
11	A11	16	64.1383	5.3249	0.122076
11	A11	17	64.4041	5.28236	0.124162
11	A11	18	64.67	5.23793	0.125605
11	A11	19	64.9358	5.2137	0.126294
11	A11	20	65.2017	5.16532	0.126421
11	A11	21	65.4675	5.13713	0.126494
11	A11	22	65.7334	5.08132	0.127172
11	A11	23	65.9992	5.07142	0.128932
11	A11	24	66.2651	5.03627	0.131752
11	A11	25	66.5309	4.99935	0.135027
11	A11	26	66.7968	4.96343	0.13784
11	A11	27	67.0626	4.89697	0.139457
11	A11	28	67.3285	4.86012	0.139718
11	A11	29	67.5943	4.82699	0.139079
11	A11	30	67.8602	4.7839	0.138255
11	A11	31	68.126	4.76106	0.137767
11	A11	32	68.3918	4.72495	0.137651
11	A11	33	68.6577	4.66637	0.137527
11	A11	34	68.9235	4.63864	0.136904
11	A11	35	69.1894	4.58962	0.135496
11	A11	36	69.4552	4.55463	0.133358
11	A11	37	69.7211	4.5114	0.130806
11	A11	38	69.9869	4.49124	0.128231
11	A11	39	70.2528	4.43923	0.125952
11	A11	40	70.5186	4.42115	0.124192
11	A11	41	70.7845	4.36511	0.123121
11	A11	42	71.0503	4.34123	0.122892
11	A11	43	71.3162	4.30846	0.123595
11	A11	44	71.582	4.28117	0.125194
11	A11	45	71.8479	4.24098	0.127496
11	A11	46	72.1137	4.18398	0.130219
11	A11	47	72.3795	4.18538	0.133142
11	A11	48	72.6454	4.11851	0.136262
11	A11	49	72.9112	4.07329	0.139899
11	A11	50	73.1771	4.05362	0.144743
11	A11	51	73.4429	4.01219	0.151912
11	A11	52	73.7088	3.9625	0.163065
11	A11	53	73.9746	3.92392	0.180644
11	A11	54	74.2405	3.89162	0.208145
11	A11	55	74.5063	3.81956	0.250229
11	A11	56	74.7722	3.79256	0.312357
11	A11	57	75.038	3.71653	0.399695
11	A11	58	75.3039	3.64764	0.515215
11	A11	59	75.5697	3.54153	0.657362
11	A11	60	75.8356	3.39938	0.818057
11	A11	61	76.1014	3.17546	0.982113
11	A11	62	76.3672	2.85083	1.12887
11	A11	63	76.6331	2.43545	1.23606
11	A11	64	76.8989	1.99338	1.28504
11	A11	65	77.1648	1.51449	1.26558
11	A11	66	77.4306	1.126	1.17869
11	A11	67	77.6965	0.789647	1.0365
11	A11	68	77.9623	0.544021	0.859168
11	A11	69	78.2282	0.405467	0.670082
11	A11	70	78.494	0.345097	0.490658
11	A11	71	78.7599	0.321149	0.336427
11	A11	72	79.0257	0.310775	0.215255
11	A11	73	79.2916	0.304649	0.12784
11	A11	74	79.5574	0.301378	0.0763848
11	A11	75	79.8233	0.299041	0.0457476
11	A11	76	80.0891	0.295488	0.0284187
11	A11	77	80.3549	0.291146	0.0193167
11	A11	78	80.6208	0.288208	0.0148027
11	A11	79	80.8866	0.285042	0.0125945
11	A11	80	81.1525	0.278948	0.0114384
11	A11	81	81.4183	0.277829	0.0107414
11	A11	82	81.6842	0.276449	0.0102672
11	A11	83	81.95	0.273374	0.00993183
11	A11	84	82.2159	0.270173	0.00969483
11	A11	85	82.4817	0.267003	0.0095211
11	A11	86	82.7476	0.263657	0.00937819
11	A11	87	83.0134	0.263175	0.00924046
11	A11	88	83.2793	0.259551	0.00908911
11	A11	89	83.5451	0.257345	0.0089104
11	A11	90	83.811	0.253255	0.00869721
11	A11	91	84.0768	0.251578	0.0084523
11	A11	92	84.3427	0.249947	0.00818801
11	A11	93	84.6085	0.248457	0.00792135
11	A11	94	84.8743	0.243706	0.00766747
11	A11	95	85.1402	0.242837	0.00743502
11	A11	96	85.406	0.242021	0.00722279
11	A11	97	85.6719	0.239326	0.00702004
11	A11	98	85.9377	0.236967	0.00681131
11	A11	99	86.2036	0.235151	0.00658523
11	A11	100	86.4694	0.23225	0.00634327
11	A11	101	86.7353	0.231642	0.00610215
11	A11	102	87.0011	0.228625	0.00588942
11	A11	103	87.267	0.227495	0.00573348
11	A11	104	87.5328	0.227011	0.00565167
11	A11	105	87.7987	0.224225	0.00563847
11	A11	106	88.0645	0.224821	0.00565902
11	A11	107	88.3304	0.220788	0.00565479
11	A11	108	88.5962	0.219956	0.00556336
11	A11	109	88.862	0.217542	0.00534545
11	A11	110	89.1279	0.214862	0.00500342
11	A11	111	89.3937	0.217108	0.00458197
11	A11	112	89.6596	0.213963	0.00414984
11	A11	113	89.9254	0.211936	0.00377474
11	A11	114	90.1913	0.214088	0.00350235
11	A11	115	90.4571	0.212365	0.00334621
11	A11	116	90.723	0.211286	0.00329128
11	A11	117	90.9888	0.209354	0.00330795
11	A11	118	91.2547	0.209569	0.00336819
11	A11	119	91.5205	0.207782	0.00345274
11	A11	120	91.7864	0.208289	0.00354531
11	A11	121	92.0522	0.206393	0.00362206
11	A11	122	92.3181	0.205351	0.00365077
11	A11	123	92.5839	0.203037	0.00360615
11	A11	124	92.8497	0.201805	0.00349018
11	A11	125	93.1156	0.202645	0.00334011
11	A11	126	93.3814	0.20127	0.00321358
11	A11	127	93.6473	0.201098	0.00315937
11	A11	128	93.9131	0.199851	0.00319298
11	A11	129	94.179	0.199409	0.00329209
11	A11	130	94.4448	0.197175	0.00341292
11	A11	131	94.7107	0.196784	0.00351465
12	A12	1	60.1506	5.29987	0.0908074
12	A12	2	60.4164	5.30608	0.0942596
12	A12	3	60.6823	5.26169	0.0971629
12	A12	4	60.9481	5.22284	0.0990582
12	A12	5	61.214	5.20187	0.0999161
12	A12	6	61.4798	5.16314	0.100207
12	A12	7	61.7457	5.15474	0.100675
12	A12	8	62.0115	5.12332	0.101973
12	A12	9	62.2774	5.0966	0.104341
12	A12	10	62.5432	5.08145	0.107547
12	A12	11	62.8091	5.04048	0.111051
12	A12	12	63.0749	5.00901	0.114303
12	A12	13	63.3408	4.96348	0.116973
12	A12	14	63.6066	4.95171	0.118892
12	A12	15	63.8725	4.89878	0.120288
12	A12	16	64.1383	4.89056	0.121373
12	A12	17	64.4041	4.84531	0.122231
12	A12	18	64.67	4.79665	0.12288
12	A12	19	64.9358	4.78156	0.123331
12	A12	20	65.2017	4.75358	0.123653
12	A12	21	65.4675	4.70411	0.124015
12	A12	22	65.7334	4.66929	0.124669
12	A12	23	65.9992	4.63815	0.12585
12	A12	24	66.2651	4.61121	0.127617
12	A12	25	66.5309	4.58719	0.129728
12	A12	26	66.7968	4.53881	0.131693
12	A12	27	67.0626	4.49095	0.132971
12	A12	28	67.3285	4.46827	0.133224
12	A12	29	67.5943	4.40165	0.132453
12	A12	30	67.8602	4.3942	0.130956
12	A12	31	68.126	4.35131	0.129173
12	A12	32	68.3918	4.30958	0.127525
12	A12	33	68.6577	4.27789	0.126306
12	A12	34	68.9235	4.24306	0.125621
12	A12	35	69.1894	4.22012	0.125391
12	A12	36	69.4552	4.18546	0.125396
12	A12	37	69.7211	4.13838	0.125393
12	A12	38	69.9869	4.10321	0.125234
12	A12	39	70.2528	4.0708	0.124921
12	A12	40	70.5186	4.04775	0.124582
12	A12	41	70.7845	4.00646	0.124395
12	A12	42	71.0503	3.96326	0.124523
12	A12	43	71.3162	3.94564	0.125067
12	A12	44	71.582	3.89367	0.126022
12	A12	45	71.8479	3.87971	0.127261
12	A12	46	72.1137	3.84938	0.128588
12	A12	47	72.3795	3.78133	0.129854
12	A12	48	72.6454	3.76015	0.131046
12	A12	49	72.9112	3.72617	0.132255
12	A12	50	73.1771	3.68704	0.13352
12	A12	51	73.4429	3.66764	0.134682
12	A12	52	73.7088	3.61595	0.135386
12	A12	53	73.9746	3.56931	0.135294
12	A12	54	74.2405	3.53149	0.134329
12	A12	55	74.5063	3.49129	0.132806
12	A12	56	74.7722	3.46382	0.131352
12	A12	57	75.038	3.43074	0.130735
12	A12	58	75.3039	3.39985	0.131767
12	A12	59	75.5697	3.35392	0.135398
12	A12	60	75.8356	3.32058	0.143001
12	A12	61	76.1014	3.29723	0.156746
12	A12	62	76.3672	3.25184	0.179888
12	A12	63	76.6331	3.20111	0.216791
12	A12	64	76.8989	3.17453	0.272423
12	A12	65	77.1648	3.11176	0.3511
12	A12	66	77.4306	3.05088	0.454436
12	A12	67	77.6965	2.9351	0.5789
12	A12	68	77.9623	2.78621	0.713927
12	A12	69	78.2282	2.55594	0.841884
12	A12	70	78.494	2.236	0.940891
12	A12	71	78.7599	1.71171	0.990318
12	A12	72	79.0257	1.24753	0.977267
12	A12	73	79.2916	0.818707	0.901317
12	A12	74	79.5574	0.508744	0.77523
12	A12	75	79.8233	0.354242	0.621087
12	A12	76	80.0891	0.321122	0.463524
12	A12	77	80.3549	0.312887	0.322958
12	A12	78	80.6208	0.309601	0.211407
12	A12	79	80.8866	0.306373	0.131904
12	A12	80	81.1525	0.301963	0.0768744
12	A12	81	81.4183	0.299864	0.0439882
12	A12	82	81.6842	0.29555	0.0266644
12	A12	83	81.95	0.292276	0.0183885
12	A12	84	82.2159	0.28938	0.0147584
12	A12	85	82.4817	0.285534	0.0132054
12	A12	86	82.7476	0.280832	0.0124268
12	A12	87	83.0134	0.277148	0.0118637
12	A12	88	83.2793	0.274452	0.0113357
12	A12	89	83.5451	0.273219	0.0108197
12	A12	90	83.811	0.26909	0.0103308
12	A12	91	84.0768	0.26719	0.00987096
12	A12	92	84.3427	0.264282	0.0094225
12	A12	93	84.6085	0.261232	0.00896553
12	A12	94	84.8743	0.258754	0.00849742
12	A12	95	85.1402	0.25812	0.00803965
12	A12	96	85.406	0.25286	0.00762838
12	A12	97	85.6719	0.254599	0.00729608
12	A12	98	85.9377	0.252489	0.00705576
12	A12	99	86.2036	0.249028	0.00689688
12	A12	100	86.4694	0.247657	0.00679189
12	A12	101	86.7353	0.244867	0.00670491
12	A12	102	87.0011	0.243735	0.00659752
12	A12	103	87.267	0.241542	0.00643282
12	A12	104	87.5328	0.239283	0.00618494
12	A12	105	87.7987	0.237461	0.00585452
12	A12	106	88.0645	0.236249	0.00548013
12	A12	107	88.3304	0.234765	0.00513147
12	A12	108	88.5962	0.234599	0.00488123
12	A12	109	88.862	0.233972	0.00476781
12	A12	110	89.1279	0.232961	0.00477365
12	A12	111	89.3937	0.230348	0.00483501
12	A12	112	89.6596	0.227587	0.00487882
12	A12	113	89.9254	0.227937	0.00486212
12	A12	114	90.1913	0.226223	0.00478955
12	A12	115	90.4571	0.225275	0.00469913
12	A12	116	90.723	0.223384	0.00462972
12	A12	117	90.9888	0.223592	0.00459173
12	A12	118	91.2547	0.222477	0.00455916
12	A12	119	91.5205	0.219503	0.0044876
12	A12	120	91.7864	0.217355	0.00434453
12	A12	121	92.0522	0.218006	0.00413278
12	A12	122	92.3181	0.217381	0.0038895
12	A12	123	92.5839	0.214233	0.00366288
12	A12	124	92.8497	0.217094	0.00348388
12	A12	125	93.1156	0.213744	0.00335346
12	A12	126	93.3814	0.212081	0.00325209
12	A12	127	93.6473	0.212072	0.00315876
12	A12	128	93.9131	0.212119	0.00306412
12	A12	129	94.179	0.211128	0.00296879
12	A12	130	94.4448	0.209437	0.00287412
12	A12	131	94.7107	0.2093	0.00277659
13	A13	1	60.1506	5.28969	0.11441
13	A13	2	60.4164	5.22404	0.115128
13	A13	3	60.6823	5.18907	0.114925
13	A13	4	60.9481	5.1765	0.113997
13	A13	5	61.214	5.1362	0.112961
13	A13	6	61.4798	5.1023	0.112564
13	A13	7	61.7457	5.10132	0.113303
13	A13	8	62.0115	5.05556	0.115174
13	A13	9	62.2774	5.02094	0.117653
13	A13	10	62.5432	4.99555	0.119927
13	A13	11	62.8091	4.97011	0.121239
13	A13	12	63.0749	4.907	0.121223
13	A13	13	63.3408	4.88195	0.120067
13	A13	14	63.6066	4.84743	0.118414
13	A13	15	63.8725	4.82306	0.117059
13	A13	16	64.1383	4.79649	0.116573
13	A13	17	64.4041	4.77691	0.117127
13	A13	18	64.67	4.7344	0.118537
13	A13	19	64.9358	4.69345	0.120487
13	A13	20	65.2017	4.66253	0.122729
13	A13	21	65.4675	4.65081	0.125144
13	A13	22	65.7334	4.59619	0.127601
13	A13	23	65.9992	4.56487	0.12978
13	A13	24	66.2651	4.52746	0.131829
13	A13	25	66.5309	4.50234	0.133536
13	A13	26	66.7968	4.45286	0.134685
13	A13	27	67.0626	4.40918	0.135143
13	A13	28	67.3285	4.38727	0.134928
13	A13	29	67.5943	4.33196	0.134225
13	A13	30	67.8602	4.29564	0.133312
13	A13	31	68.126	4.27929	0.132448
13	A13	32	68.3918	4.23076	0.131768
13	A13	33	68.6577	4.1901	0.131265
13	A13	34	68.9235	4.1716	0.130844
13	A13	35	69.1894	4.11494	0.130432
13	A13	36	69.4552	4.09168	0.130031
13	A13	37	69.7211	4.04597	0.129695
13	A13	38	69.9869	4.01987	0.129471
13	A13	39	70.2528	3.99567	0.129348
13	A13	40	70.5186	3.94473	0.129299
13	A13	41	70.7845	3.90128	0.129335
13	A13	42	71.0503	3.87364	0.129526
13	A13	43	71.3162	3.84945	0.129939
13	A13	44	71.582	3.81275	0.130544
13	A13	45	71.8479	3.7668	0.131205
13	A13	46	72.1137	3.73354	0.131759
13	A13	47	72.3795	3.6964	0.132141
13	A13	48	72.6454	3.65816	0.132453
13	A13	49	72.9112	3.62631	0.132923
13	A13	50	73.1771	3.58472	0.133804
13	A13	51	73.4429	3.55831	0.135255
13	A13	52	73.7088	3.51879	0.137279
13	A13	53	73.9746	3.47812	0.139692
13	A13	54	74.2405	3.43452	0.142143
13	A13	55	74.5063	3.40707	0.144171
13	A13	56	74.7722	3.36554	0.145306
13	A13	57	75.038	3.30313	0.145223
13	A13	58	75.3039	3.26389	0.143872
13	A13	59	75.5697	3.23377	0.141509
13	A13	60	75.8356	3.17911	0.138587
13	A13	61	76.1014	3.161	0.135577
13	A13	62	76.3672	3.11998	0.132807
13	A13	63	76.6331	3.08069	0.130429
13	A13	64	76.8989	3.04563	0.128495
13	A13	65	77.1648	3.0127	0.127046
13	A13	66	77.4306	2.98423	0.126113
13	A13	67	77.6965	2.93477	0.126115
13	A13	68	77.9623	2.92466	0.127182
13	A13	69	78.2282	2.88401	0.128996
13	A13	70	78.494	2.8455	0.131637
13	A13	71	78.7599	2.81342	0.135127
13	A13	72	79.0257	2.76793	0.139833
13	A13	73	79.2916	2.73114	0.146691
13	A13	74	79.5574	2.69655	0.157332
13	A13	75	79.8233	2.65893	0.174085
13	A13	76	80.0891	2.61287	0.199853
13	A13	77	80.3549	2.57984	0.237797
13	A13	78	80.6208	2.5078	0.290707
13	A13	79	80.8866	2.44579	0.359896
13	A13	80	81.1525	2.35327	0.443716
13	A13	81	81.4183	2.2351	0.53612
13	A13	82	81.6842	2.06573	0.626146
13	A13	83	81.95	1.80068	0.699179
13	A13	84	82.2159	1.47285	0.740257
13	A13	85	82.4817	1.07781	0.738592
13	A13	86	82.7476	0.710294	0.691508
13	A13	87	83.0134	0.46194	0.605891
13	A13	88	83.2793	0.336798	0.496273
13	A13	89	83.5451	0.294759	0.38032
13	A13	90	83.811	0.277042	0.273723
13	A13	91	84.0768	0.271292	0.186621
13	A13	92	84.3427	0.268433	0.121796
13	A13	93	84.6085	0.266524	0.0717328
13	A13	94	84.8743	0.262342	0.0413078
13	A13	95	85.1402	0.259779	0.0243306
13	A13	96	85.406	0.256537	0.0155301
13	A13	97	85.6719	0.255227	0.0111833
13	A13	98	85.9377	0.253214	0.00902309
13	A13	99	86.2036	0.249999	0.00784118
13	A13	100	86.4694	0.2483	0.00707634
13	A13	101	86.7353	0.245609	0.00650771
13	A13	102	87.0011	0.244435	0.00606338
13	A13	103	87.267	0.245327	0.0057169
13	A13	104	87.5328	0.240529	0.00544287
13	A13	105	87.7987	0.239224	0.00521103
13	A13	106	88.0645	0.240708	0.00499753
13	A13	107	88.3304	0.236704	0.00479497
13	A13	108	88.5962	0.236199	0.00461147
13	A13	109	88.862	0.235894	0.00446081
13	A13	110	89.1279	0.234083	0.00435163
13	A13	111	89.3937	0.233296	0.00428152
13	A13	112	89.6596	0.231518	0.00423799
13	A13	113	89.9254	0.230808	0.00420274
13	A13	114	90.1913	0.229138	0.00415622
13	A13	115	90.4571	0.229191	0.00408144
13	A13	116	90.723	0.226995	0.00396885
13	A13	117	90.9888	0.225103	0.00382195
13	A13	118	91.2547	0.224874	0.00365936
13	A13	119	91.5205	0.225661	0.00350942
13	A13	120	91.7864	0.222937	0.00339889
13	A13	121	92.0522	0.222174	0.00334229
13	A13	122	92.3181	0.22179	0.0033372
13	A13	123	92.5839	0.221731	0.00336498
13	A13	124	92.8497	0.21832	0.00339477
13	A13	125	93.1156	0.219277	0.00339083
13	A13	126	93.3814	0.218242	0.0033241
13	A13	127	93.6473	0.215354	0.00318626
13	A13	128	93.9131	0.214935	0.0029977
13	A13	129	94.179	0.216038	0.00280058
13	A13	130	94.4448	0.215316	0.00263862
13	A13	131	94.7107	0.214073	0.00253481
14	A14	1	60.1506	5.43084	0.10478
14	A14	2	60.4164	5.38117	0.107849
14	A14	3	60.6823	5.3773	0.110771
14	A14	4	60.9481	5.34204	0.113069
14	A14	5	61.214	5.28206	0.11444
14	A14	6	61.4798	5.25741	0.114862
14	A14	7	61.7457	5.24424	0.114573
14	A14	8	62.0115	5.198	0.113967
14	A14	9	62.2774	5.15933	0.113482
14	A14	10	62.5432	5.13379	0.113516
14	A14	11	62.8091	5.1064	0.114361
14	A14	12	63.0749	5.0815	0.116129
14	A14	13	63.3408	5.03409	0.118707
14	A14	14	63.6066	5.01078	0.121755
14	A14	15	63.8725	4.98281	0.124784
14	A14	16	64.1383	4.92894	0.127341
14	A14	17	64.4041	4.89962	0.128828
14	A14	18	64.67	4.86198	0.128979
14	A14	19	64.9358	4.82151	0.127844
14	A14	20	65.2017	4.78112	0.125838
14	A14	21	65.4675	4.74434	0.123731
14	A14	22	65.7334	4.71481	0.122381
14	A14	23	65.9992	4.68207	0.122449
14	A14	24	66.2651	4.64979	0.124218
14	A14	25	66.5309	4.62855	0.127495
14	A14	26	66.7968	4.59205	0.131396
14	A14	27	67.0626	4.53792	0.134858
14	A14	28	67.3285	4.50242	0.137063
14	A14	29	67.5943	4.44753	0.137701
14	A14	30	67.8602	4.41109	0.136965
14	A14	31	68.126	4.38447	0.135339
14	A14	32	68.3918	4.34842	0.133335
14	A14	33	68.6577	4.29726	0.131367
14	A14	34	68.9235	4.26108	0.12976
14	A14	35	69.1894	4.23112	0.128761
14	A14	36	69.4552	4.19099	0.128471
14	A14	37	69.7211	4.16767	0.128745
14	A14	38	69.9869	4.13671	0.129162
14	A14	39	70.2528	4.07015	0.12916
14	A14	40	70.5186	4.0533	0.128301
14	A14	41	70.7845	4.00356	0.126495
14	A14	42	71.0503	3.96681	0.124124
14	A14	43	71.3162	3.9423	0.121949
14	A14	44	71.582	3.89087	0.120666
14	A14	45	71.8479	3.8739	0.120793
14	A14	46	72.1137	3.84834	0.122349
14	A14	47	72.3795	3.82508	0.12484
14	A14	48	72.6454	3.77031	0.127614
14	A14	49	72.9112	3.71812	0.129966
14	A14	50	73.1771	3.68061	0.131716
14	A14	51	73.4429	3.65682	0.133033
14	A14	52	73.7088	3.6251	0.134093
14	A14	53	73.9746	3.58845	0.134792
14	A14	54	74.2405	3.54079	0.134765
14	A14	55	74.5063	3.49136	0.133692
14	A14	56	74.7722	3.45253	0.131626
14	A14	57	75.038	3.41295	0.129078
14	A14	58	75.3039	3.39391	0.126777
14	A14	59	75.5697	3.35187	0.125313
14	A14	60	75.8356	3.32648	0.124865
14	A14	61	76.1014	3.28015	0.125174
14	A14	62	76.3672	3.24762	0.125726
14	A14	63	76.6331	3.21205	0.126006
14	A14	64	76.8989	3.17207	0.125742
14	A14	65	77.1648	3.14061	0.125048
14	A14	66	77.4306	3.08438	0.124443
14	A14	67	77.6965	3.0695	0.124684
14	A14	68	77.9623	3.03492	0.126655
14	A14	69	78.2282	3.01494	0.131152
14	A14	70	78.494	2.96274	0.139027
14	A14	71	78.7599	2.92703	0.151519
14	A14	72	79.0257	2.88996	0.17072
14	A14	73	79.2916	2.84335	0.199857
14	A14	74	79.5574	2.80305	0.243125
14	A14	75	79.8233	2.74729	0.304786
14	A14	76	80.0891	2.68662	0.387459
14	A14	77	80.3549	2.60769	0.4899
14	A14	78	80.6208	2.4923	0.605039
14	A14	79	80.8866	2.32879	0.719451
14	A14	80	81.1525	2.07108	0.815225
14	A14	81	81.4183	1.66903	0.874227
14	A14	82	81.6842	1.2909	0.883469
14	A14	83	81.95	0.953386	0.839404
14	A14	84	82.2159	0.680548	0.749249
14	A14	85	82.4817	0.498994	0.628761
14	A14	86	82.7476	0.406651	0.497436
14	A14	87	83.0134	0.367115	0.373138
14	A14	88	83.2793	0.348631	0.268103
14	A14	89	83.5451	0.335547	0.187435
14	A14	90	83.811	0.315463	0.130048
14	A14	91	84.0768	0.28849	0.0924645
14	A14	92	84.3427	0.260426	0.0672467
14	A14	93	84.6085	0.250534	0.0495206
14	A14	94	84.8743	0.24573	0.0363181
14	A14	95	85.1402	0.244114	0.026183
14	A14	96	85.406	0.242988	0.0185434
14	A14	97	85.6719	0.24031	0.0131102
14	A14	98	85.9377	0.240402	0.00954517
14	A14	99	86.2036	0.237397	0.00740185
14	A14	100	86.4694	0.236598	0.00620741
14	A14	101	86.7353	0.233239	0.00555984
14	A14	102	87.0011	0.232162	0.0051773
14	A14	103	87.267	0.231185	0.00489638
14	A14	104	87.5328	0.228979	0.00464527
14	A14	105	87.7987	0.228131	0.00441145
14	A14	106	88.0645	0.226093	0.00421134
14	A14	107	88.3304	0.226558	0.00406236
14	A14	108	88.5962	0.225909	0.00396132
14	A14	109	88.862	0.223189	0.00387854
14	A14	110	89.1279	0.22195	0.00377249
14	A14	111	89.3937	0.220121	0.00361637
14	A14	112	89.6596	0.220542	0.00341838
14	A14	113	89.9254	0.219174	0.00322212
14	A14	114	90.1913	0.217626	0.00308571
14	A14	115	90.4571	0.218033	0.00305125
14	A14	116	90.723	0.217998	0.00312046
14	A14	117	90.9888	0.215787	0.00324868
14	A14	118	91.2547	0.214327	0.00336223
14	A14	119	91.5205	0.213383	0.00339173
14	A14	120	91.7864	0.210598	0.00330421
14	A14	121	92.0522	0.211901	0.00311571
14	A14	122	92.3181	0.210233	0.00288013
14	A14	123	92.5839	0.20912	0.00266199
14	A14	124	92.8497	0.210113	0.00251083
14	A14	125	93.1156	0.207487	0.00244803
14	A14	126	93.3814	0.208042	0.00246663
14	A14	127	93.6473	0.206769	0.00253899
14	A14	128	93.9131	0.206429	0.00262666
14	A14	129	94.179	0.204373	0.00269087
14	A14	130	94.4448	0.204478	0.00270391
14	A14	131	94.7107	0.202362	0.00265733
15	A15	1	60.1506	5.45784	0.128058
15	A15	2	60.4164	5.39633	0.129498
15	A15	3	60.6823	5.36401	0.130127
15	A15	4	60.9481	5.34604	0.129855
15	A15	5	61.214	5.3027	0.128723
15	A15	6	61.4798	5.25692	0.127303
15	A15	7	61.7457	5.24164	0.126244
15	A15	8	62.0115	5.20193	0.126018
15	A15	9	62.2774	5.18832	0.126727
15	A15	10	62.5432	5.14909	0.128075
15	A15	11	62.8091	5.10303	0.129544
15	A15	12	63.0749	5.06713	0.130514
15	A15	13	63.3408	5.05172	0.130852
15	A15	14	63.6066	5.00224	0.130593
15	A15	15	63.8725	4.96081	0.129933
15	A15	16	64.1383	4.93237	0.129045
15	A15	17	64.4041	4.90687	0.128288
15	A15	18	64.67	4.88264	0.127794
15	A15	19	64.9358	4.83982	0.127553
15	A15	20	65.2017	4.79377	0.127547
15	A15	21	65.4675	4.77639	0.127851
15	A15	22	65.7334	4.7348	0.128621
15	A15	23	65.9992	4.71871	0.129963
15	A15	24	66.2651	4.66721	0.131621
15	A15	25	66.5309	4.64011	0.133603
15	A15	26	66.7968	4.60571	0.13564
15	A15	27	67.0626	4.56561	0.137452
15	A15	28	67.3285	4.5379	0.138829
15	A15	29	67.5943	4.47679	0.139672
15	A15	30	67.8602	4.45816	0.139985
15	A15	31	68.126	4.41794	0.139821
15	A15	32	68.3918	4.38164	0.139262
15	A15	33	68.6577	4.33956	0.138428
15	A15	34	68.9235	4.29587	0.137509
15	A15	35	69.1894	4.2782	0.136761
15	A15	36	69.4552	4.22171	0.136413
15	A15	37	69.7211	4.20599	0.136553
15	A15	38	69.9869	4.16904	0.137052
15	A15	39	70.2528	4.13274	0.137621
15	A15	40	70.5186	4.07918	0.137972
15	A15	41	70.7845	4.05439	0.137999
15	A15	42	71.0503	4.01359	0.137866
15	A15	43	71.3162	3.97953	0.137947
15	A15	44	71.582	3.93471	0.138648
15	A15	45	71.8479	3.91381	0.140192
15	A15	46	72.1137	3.88127	0.142501
15	A15	47	72.3795	3.84221	0.145249
15	A15	48	72.6454	3.78689	0.148061
15	A15	49	72.9112	3.74988	0.150729
15	A15	50	73.1771	3.71259	0.153297
15	A15	51	73.4429	3.6649	0.155968
15	A15	52	73.7088	3.63966	0.158897
15	A15	53	73.9746	3.59215	0.162043
15	A15	54	74.2405	3.53948	0.165153
15	A15	55	74.5063	3.49003	0.167862
15	A15	56	74.7722	3.45726	0.169821
15	A15	57	75.038	3.39591	0.170783
15	A15	58	75.3039	3.35245	0.170633
15	A15	59	75.5697	3.30057	0.169378
15	A15	60	75.8356	3.25002	0.167131
15	A15	61	76.1014	3.21933	0.164095
15	A15	62	76.3672	3.16225	0.160554
15	A15	63	76.6331	3.1154	0.156869
15	A15	64	76.8989	3.0822	0.153481
15	A15	65	77.1648	3.05357	0.150945
15	A15	66	77.4306	2.99792	0.150009
15	A15	67	77.6965	2.96694	0.151779
15	A15	68	77.9623	2.93153	0.157939
15	A15	69	78.2282	2.89693	0.170963
15	A15	70	78.494	2.85435	0.194202
15	A15	71	78.7599	2.81886	0.231669
15	A15	72	79.0257	2.77516	0.287333
15	A15	73	79.2916	2.71664	0.363788
15	A15	74	79.5574	2.63433	0.460376
15	A15	75	79.8233	2.52577	0.571292
15	A15	76	80.0891	2.34908	0.684607
15	A15	77	80.3549	2.12219	0.783284
15	A15	78	80.6208	1.73346	0.848649
15	A15	79	80.8866	1.3082	0.86564
15	A15	80	81.1525	0.901899	0.827892
15	A15	81	81.4183	0.56937	0.74038
15	A15	82	81.6842	0.371177	0.618205
15	A15	83	81.95	0.300414	0.481933
15	A15	84	82.2159	0.284324	0.351504
15	A15	85	82.4817	0.278137	0.241277
15	A15	86	82.7476	0.274468	0.157861
15	A15	87	83.0134	0.269498	0.096067
15	A15	88	83.2793	0.269454	0.0549029
15	A15	89	83.5451	0.265517	0.0316861
15	A15	90	83.811	0.262797	0.01969
15	A15	91	84.0768	0.259575	0.0139321
15	A15	92	84.3427	0.256544	0.0112717
15	A15	93	84.6085	0.255529	0.0099896
15	A15	94	84.8743	0.25225	0.00926375
15	A15	95	85.1402	0.249475	0.00874955
15	A15	96	85.406	0.248579	0.00831699
15	A15	97	85.6719	0.246062	0.00791471
15	A15	98	85.9377	0.244735	0.00751636
15	A15	99	86.2036	0.241724	0.00710948
15	A15	100	86.4694	0.24023	0.0066983
15	A15	101	86.7353	0.237447	0.00630184
15	A15	102	87.0011	0.237652	0.00594205
15	A15	103	87.267	0.236158	0.00563031
15	A15	104	87.5328	0.233509	0.00536484
15	A15	105	87.7987	0.232335	0.00513957
15	A15	106	88.0645	0.231722	0.00495434
15	A15	107	88.3304	0.231067	0.00481378
15	A15	108	88.5962	0.229968	0.00471684
15	A15	109	88.862	0.228449	0.00464877
15	A15	110	89.1279	0.226266	0.00458632
15	A15	111	89.3937	0.226182	0.00451335
15	A15	112	89.6596	0.225018	0.00443245
15	A15	113	89.9254	0.223026	0.00436261
15	A15	114	90.1913	0.223235	0.00432326
15	A15	115	90.4571	0.222604	0.00431657
15	A15	116	90.723	0.220254	0.00432113
15	A15	117	90.9888	0.219627	0.0043025
15	A15	118	91.2547	0.217825	0.00423495
15	A15	119	91.5205	0.217	0.00411838
15	A15	120	91.7864	0.216265	0.00397877
15	A15	121	92.0522	0.215484	0.00385068
15	A15	122	92.3181	0.215885	0.00375424
15	A15	123	92.5839	0.212346	0.00368255
15	A15	124	92.8497	0.213059	0.00360729
15	A15	125	93.1156	0.21151	0.00349715
15	A15	126	93.3814	0.210786	0.00333628
15	A15	127	93.6473	0.21006	0.00313292
15	A15	128	93.9131	0.208733	0.00291514
15	A15	129	94.179	0.209017	0.00271648
15	A15	130	94.4448	0.209787	0.00255926
15	A15	131	94.7107	0.207271	0.00244501
16	A16	1	60.1506	5.90686	0.126501
16	A16	2	60.4164	5.85432	0.126946
16	A16	3	60.6823	5.8285	0.126988
16	A16	4	60.9481	5.80059	0.126555
16	A16	5	61.214	5.75532	0.125635
[truncated: 46,238 more rows]
