# Supplementary material for: Differential Effects of Turmeric Bioactive Compounds on Neuroinflammation and Mitochondrial Homeostasis in Brain Regions in a Rodent Model of Neuropathic Pain
Source: Metabolites. 2026 Jun 25;16(7):442. doi: 10.3390/metabo16070442 (PMC13414451; doi:10.3390/metabo16070442)
Supplement: Supplementary file 1 [file metabolites-16-00442-s001.zip › File S5. 20 November 2023 140255 FC Curcumin NRF1, NFkB, GFAP, CD11B, IBA1, DRP1, MFN1_QuantStudio 12K Flex_export.xls]

## Sheet: Sample Setup
Barcode
Block Type	384-Well Block
Calibration Background is expired	No
Calibration Background performed on	07-06-2023
Calibration Pure Dye ROX is expired	No
Calibration Pure Dye ROX performed on	07-06-2023
Calibration Pure Dye SYBR is expired	No
Calibration Pure Dye SYBR performed on	07-06-2023
Calibration ROI is expired	No
Calibration ROI performed on	07-06-2023
Calibration Uniformity is expired	No
Calibration Uniformity performed on	07-06-2023
Chemistry	SYBR_GREEN
Comment
Date Created	11-20-2023 14:02:59 PM CST
Date Modified	11-20-2023 15:58:46 PM CST
Experiment File Name	C:\Users\Public\Desktop\experiments\Shen\Students\Xiaobo\2023-11-20 140255 FCR Curcumin Xiaobo Plate1.eds
Experiment Name	2023-11-20 140255 FCR Curcumin Xiaobo Plate1
Experiment Run Start Time	11-20-2023 15:11:49 PM CST
Experiment Run Stop Time	11-20-2023 17:01:18 PM CST
Experiment Type	Comparative Cт (ΔΔCт)
Instrument Name	285880228
Instrument Serial Number	285880228
Instrument Type	QuantStudio 12K Flex
Passive Reference	ROX
Quantification Cycle Method	Ct
Signal Smoothing On	true
Stage/ Cycle where Analysis is performed	Stage 2, Step 2
User Name
Well	Well Position	Sample Name	Sample Color	Biogroup Name	Biogroup Color	Target Name	Target Color	Task	Reporter	Quencher	Quantity	Comments
1	A1	Sample 1	RGB(176,23,31)			NRF1	RGB(176,23,31)	UNKNOWN	SYBR	None
2	A2	Sample 1	RGB(176,23,31)			b-actin	RGB(0,0,255)	UNKNOWN	SYBR	None
3	A3	Sample 1	RGB(176,23,31)			NFkB	RGB(0,139,69)	UNKNOWN	SYBR	None
4	A4	Sample 1	RGB(176,23,31)			GFAP	RGB(238,238,0)	UNKNOWN	SYBR	None
5	A5	Sample 1	RGB(176,23,31)			CD11b	RGB(139,137,112)	UNKNOWN	SYBR	None
6	A6	Sample 1	RGB(176,23,31)			IBA1	RGB(238,121,66)	UNKNOWN	SYBR	None
7	A7	Sample 1	RGB(176,23,31)			DRP1	RGB(142,56,142)	UNKNOWN	SYBR	None
8	A8	Sample 1	RGB(176,23,31)			MFN1	RGB(198,113,113)	UNKNOWN	SYBR	None
9	A9	Sample 9	RGB(0,245,255)			NRF1	RGB(176,23,31)	UNKNOWN	SYBR	None
10	A10	Sample 9	RGB(0,245,255)			b-actin	RGB(0,0,255)	UNKNOWN	SYBR	None
11	A11	Sample 9	RGB(0,245,255)			NFkB	RGB(0,139,69)	UNKNOWN	SYBR	None
12	A12	Sample 9	RGB(0,245,255)			GFAP	RGB(238,238,0)	UNKNOWN	SYBR	None
13	A13	Sample 9	RGB(0,245,255)			CD11b	RGB(139,137,112)	UNKNOWN	SYBR	None
14	A14	Sample 9	RGB(0,245,255)			IBA1	RGB(238,121,66)	UNKNOWN	SYBR	None
15	A15	Sample 9	RGB(0,245,255)			DRP1	RGB(142,56,142)	UNKNOWN	SYBR	None
16	A16	Sample 9	RGB(0,245,255)			MFN1	RGB(198,113,113)	UNKNOWN	SYBR	None
17	A17	Sample 17	RGB(0,0,255)			NRF1	RGB(176,23,31)	UNKNOWN	SYBR	None
18	A18	Sample 17	RGB(0,0,255)			b-actin	RGB(0,0,255)	UNKNOWN	SYBR	None
19	A19	Sample 17	RGB(0,0,255)			NFkB	RGB(0,139,69)	UNKNOWN	SYBR	None
20	A20	Sample 17	RGB(0,0,255)			GFAP	RGB(238,238,0)	UNKNOWN	SYBR	None
21	A21	Sample 17	RGB(0,0,255)			CD11b	RGB(139,137,112)	UNKNOWN	SYBR	None
22	A22	Sample 17	RGB(0,0,255)			IBA1	RGB(238,121,66)	UNKNOWN	SYBR	None
23	A23	Sample 17	RGB(0,0,255)			DRP1	RGB(142,56,142)	UNKNOWN	SYBR	None
24	A24	Sample 17	RGB(0,0,255)			MFN1	RGB(198,113,113)	UNKNOWN	SYBR	None
25	B1	Sample 1	RGB(176,23,31)			NRF1	RGB(176,23,31)	UNKNOWN	SYBR	None
26	B2	Sample 1	RGB(176,23,31)			b-actin	RGB(0,0,255)	UNKNOWN	SYBR	None
27	B3	Sample 1	RGB(176,23,31)			NFkB	RGB(0,139,69)	UNKNOWN	SYBR	None
28	B4	Sample 1	RGB(176,23,31)			GFAP	RGB(238,238,0)	UNKNOWN	SYBR	None
29	B5	Sample 1	RGB(176,23,31)			CD11b	RGB(139,137,112)	UNKNOWN	SYBR	None
30	B6	Sample 1	RGB(176,23,31)			IBA1	RGB(238,121,66)	UNKNOWN	SYBR	None
31	B7	Sample 1	RGB(176,23,31)			DRP1	RGB(142,56,142)	UNKNOWN	SYBR	None
32	B8	Sample 1	RGB(176,23,31)			MFN1	RGB(198,113,113)	UNKNOWN	SYBR	None
33	B9	Sample 9	RGB(0,245,255)			NRF1	RGB(176,23,31)	UNKNOWN	SYBR	None
34	B10	Sample 9	RGB(0,245,255)			b-actin	RGB(0,0,255)	UNKNOWN	SYBR	None
35	B11	Sample 9	RGB(0,245,255)			NFkB	RGB(0,139,69)	UNKNOWN	SYBR	None
36	B12	Sample 9	RGB(0,245,255)			GFAP	RGB(238,238,0)	UNKNOWN	SYBR	None
37	B13	Sample 9	RGB(0,245,255)			CD11b	RGB(139,137,112)	UNKNOWN	SYBR	None
38	B14	Sample 9	RGB(0,245,255)			IBA1	RGB(238,121,66)	UNKNOWN	SYBR	None
39	B15	Sample 9	RGB(0,245,255)			DRP1	RGB(142,56,142)	UNKNOWN	SYBR	None
40	B16	Sample 9	RGB(0,245,255)			MFN1	RGB(198,113,113)	UNKNOWN	SYBR	None
41	B17	Sample 17	RGB(0,0,255)			NRF1	RGB(176,23,31)	UNKNOWN	SYBR	None
42	B18	Sample 17	RGB(0,0,255)			b-actin	RGB(0,0,255)	UNKNOWN	SYBR	None
43	B19	Sample 17	RGB(0,0,255)			NFkB	RGB(0,139,69)	UNKNOWN	SYBR	None
44	B20	Sample 17	RGB(0,0,255)			GFAP	RGB(238,238,0)	UNKNOWN	SYBR	None
45	B21	Sample 17	RGB(0,0,255)			CD11b	RGB(139,137,112)	UNKNOWN	SYBR	None
46	B22	Sample 17	RGB(0,0,255)			IBA1	RGB(238,121,66)	UNKNOWN	SYBR	None
47	B23	Sample 17	RGB(0,0,255)			DRP1	RGB(142,56,142)	UNKNOWN	SYBR	None
48	B24	Sample 17	RGB(0,0,255)			MFN1	RGB(198,113,113)	UNKNOWN	SYBR	None
49	C1	Sample 2	RGB(0,0,255)			NRF1	RGB(176,23,31)	UNKNOWN	SYBR	None
50	C2	Sample 2	RGB(0,0,255)			b-actin	RGB(0,0,255)	UNKNOWN	SYBR	None
51	C3	Sample 2	RGB(0,0,255)			NFkB	RGB(0,139,69)	UNKNOWN	SYBR	None
52	C4	Sample 2	RGB(0,0,255)			GFAP	RGB(238,238,0)	UNKNOWN	SYBR	None
53	C5	Sample 2	RGB(0,0,255)			CD11b	RGB(139,137,112)	UNKNOWN	SYBR	None
54	C6	Sample 2	RGB(0,0,255)			IBA1	RGB(238,121,66)	UNKNOWN	SYBR	None
55	C7	Sample 2	RGB(0,0,255)			DRP1	RGB(142,56,142)	UNKNOWN	SYBR	None
56	C8	Sample 2	RGB(0,0,255)			MFN1	RGB(198,113,113)	UNKNOWN	SYBR	None
57	C9	Sample 10	RGB(238,220,130)			NRF1	RGB(176,23,31)	UNKNOWN	SYBR	None
58	C10	Sample 10	RGB(238,220,130)			b-actin	RGB(0,0,255)	UNKNOWN	SYBR	None
59	C11	Sample 10	RGB(238,220,130)			NFkB	RGB(0,139,69)	UNKNOWN	SYBR	None
60	C12	Sample 10	RGB(238,220,130)			GFAP	RGB(238,238,0)	UNKNOWN	SYBR	None
61	C13	Sample 10	RGB(238,220,130)			CD11b	RGB(139,137,112)	UNKNOWN	SYBR	None
62	C14	Sample 10	RGB(238,220,130)			IBA1	RGB(238,121,66)	UNKNOWN	SYBR	None
63	C15	Sample 10	RGB(238,220,130)			DRP1	RGB(142,56,142)	UNKNOWN	SYBR	None
64	C16	Sample 10	RGB(238,220,130)			MFN1	RGB(198,113,113)	UNKNOWN	SYBR	None
65	C17	Sample 18	RGB(0,139,69)			NRF1	RGB(176,23,31)	UNKNOWN	SYBR	None
66	C18	Sample 18	RGB(0,139,69)			b-actin	RGB(0,0,255)	UNKNOWN	SYBR	None
67	C19	Sample 18	RGB(0,139,69)			NFkB	RGB(0,139,69)	UNKNOWN	SYBR	None
68	C20	Sample 18	RGB(0,139,69)			GFAP	RGB(238,238,0)	UNKNOWN	SYBR	None
69	C21	Sample 18	RGB(0,139,69)			CD11b	RGB(139,137,112)	UNKNOWN	SYBR	None
70	C22	Sample 18	RGB(0,139,69)			IBA1	RGB(238,121,66)	UNKNOWN	SYBR	None
71	C23	Sample 18	RGB(0,139,69)			DRP1	RGB(142,56,142)	UNKNOWN	SYBR	None
72	C24	Sample 18	RGB(0,139,69)			MFN1	RGB(198,113,113)	UNKNOWN	SYBR	None
73	D1	Sample 2	RGB(0,0,255)			NRF1	RGB(176,23,31)	UNKNOWN	SYBR	None
74	D2	Sample 2	RGB(0,0,255)			b-actin	RGB(0,0,255)	UNKNOWN	SYBR	None
75	D3	Sample 2	RGB(0,0,255)			NFkB	RGB(0,139,69)	UNKNOWN	SYBR	None
76	D4	Sample 2	RGB(0,0,255)			GFAP	RGB(238,238,0)	UNKNOWN	SYBR	None
77	D5	Sample 2	RGB(0,0,255)			CD11b	RGB(139,137,112)	UNKNOWN	SYBR	None
78	D6	Sample 2	RGB(0,0,255)			IBA1	RGB(238,121,66)	UNKNOWN	SYBR	None
79	D7	Sample 2	RGB(0,0,255)			DRP1	RGB(142,56,142)	UNKNOWN	SYBR	None
80	D8	Sample 2	RGB(0,0,255)			MFN1	RGB(198,113,113)	UNKNOWN	SYBR	None
81	D9	Sample 10	RGB(238,220,130)			NRF1	RGB(176,23,31)	UNKNOWN	SYBR	None
82	D10	Sample 10	RGB(238,220,130)			b-actin	RGB(0,0,255)	UNKNOWN	SYBR	None
83	D11	Sample 10	RGB(238,220,130)			NFkB	RGB(0,139,69)	UNKNOWN	SYBR	None
84	D12	Sample 10	RGB(238,220,130)			GFAP	RGB(238,238,0)	UNKNOWN	SYBR	None
85	D13	Sample 10	RGB(238,220,130)			CD11b	RGB(139,137,112)	UNKNOWN	SYBR	None
86	D14	Sample 10	RGB(238,220,130)			IBA1	RGB(238,121,66)	UNKNOWN	SYBR	None
87	D15	Sample 10	RGB(238,220,130)			DRP1	RGB(142,56,142)	UNKNOWN	SYBR	None
88	D16	Sample 10	RGB(238,220,130)			MFN1	RGB(198,113,113)	UNKNOWN	SYBR	None
89	D17	Sample 18	RGB(0,139,69)			NRF1	RGB(176,23,31)	UNKNOWN	SYBR	None
90	D18	Sample 18	RGB(0,139,69)			b-actin	RGB(0,0,255)	UNKNOWN	SYBR	None
91	D19	Sample 18	RGB(0,139,69)			NFkB	RGB(0,139,69)	UNKNOWN	SYBR	None
92	D20	Sample 18	RGB(0,139,69)			GFAP	RGB(238,238,0)	UNKNOWN	SYBR	None
93	D21	Sample 18	RGB(0,139,69)			CD11b	RGB(139,137,112)	UNKNOWN	SYBR	None
94	D22	Sample 18	RGB(0,139,69)			IBA1	RGB(238,121,66)	UNKNOWN	SYBR	None
95	D23	Sample 18	RGB(0,139,69)			DRP1	RGB(142,56,142)	UNKNOWN	SYBR	None
96	D24	Sample 18	RGB(0,139,69)			MFN1	RGB(198,113,113)	UNKNOWN	SYBR	None
97	E1	Sample 3	RGB(0,139,69)			NRF1	RGB(176,23,31)	UNKNOWN	SYBR	None
98	E2	Sample 3	RGB(0,139,69)			b-actin	RGB(0,0,255)	UNKNOWN	SYBR	None
99	E3	Sample 3	RGB(0,139,69)			NFkB	RGB(0,139,69)	UNKNOWN	SYBR	None
100	E4	Sample 3	RGB(0,139,69)			GFAP	RGB(238,238,0)	UNKNOWN	SYBR	None
101	E5	Sample 3	RGB(0,139,69)			CD11b	RGB(139,137,112)	UNKNOWN	SYBR	None
102	E6	Sample 3	RGB(0,139,69)			IBA1	RGB(238,121,66)	UNKNOWN	SYBR	None
103	E7	Sample 3	RGB(0,139,69)			DRP1	RGB(142,56,142)	UNKNOWN	SYBR	None
104	E8	Sample 3	RGB(0,139,69)			MFN1	RGB(198,113,113)	UNKNOWN	SYBR	None
105	E9	Sample 11	RGB(238,238,0)			NRF1	RGB(176,23,31)	UNKNOWN	SYBR	None
106	E10	Sample 11	RGB(238,238,0)			b-actin	RGB(0,0,255)	UNKNOWN	SYBR	None
107	E11	Sample 11	RGB(238,238,0)			NFkB	RGB(0,139,69)	UNKNOWN	SYBR	None
108	E12	Sample 11	RGB(238,238,0)			GFAP	RGB(238,238,0)	UNKNOWN	SYBR	None
109	E13	Sample 11	RGB(238,238,0)			CD11b	RGB(139,137,112)	UNKNOWN	SYBR	None
110	E14	Sample 11	RGB(238,238,0)			IBA1	RGB(238,121,66)	UNKNOWN	SYBR	None
111	E15	Sample 11	RGB(238,238,0)			DRP1	RGB(142,56,142)	UNKNOWN	SYBR	None
112	E16	Sample 11	RGB(238,238,0)			MFN1	RGB(198,113,113)	UNKNOWN	SYBR	None
113	E17	Sample 19	RGB(255,127,0)			NRF1	RGB(176,23,31)	UNKNOWN	SYBR	None
114	E18	Sample 19	RGB(255,127,0)			b-actin	RGB(0,0,255)	UNKNOWN	SYBR	None
115	E19	Sample 19	RGB(255,127,0)			NFkB	RGB(0,139,69)	UNKNOWN	SYBR	None
116	E20	Sample 19	RGB(255,127,0)			GFAP	RGB(238,238,0)	UNKNOWN	SYBR	None
117	E21	Sample 19	RGB(255,127,0)			CD11b	RGB(139,137,112)	UNKNOWN	SYBR	None
118	E22	Sample 19	RGB(255,127,0)			IBA1	RGB(238,121,66)	UNKNOWN	SYBR	None
119	E23	Sample 19	RGB(255,127,0)			DRP1	RGB(142,56,142)	UNKNOWN	SYBR	None
120	E24	Sample 19	RGB(255,127,0)			MFN1	RGB(198,113,113)	UNKNOWN	SYBR	None
121	F1	Sample 3	RGB(0,139,69)			NRF1	RGB(176,23,31)	UNKNOWN	SYBR	None
122	F2	Sample 3	RGB(0,139,69)			b-actin	RGB(0,0,255)	UNKNOWN	SYBR	None
123	F3	Sample 3	RGB(0,139,69)			NFkB	RGB(0,139,69)	UNKNOWN	SYBR	None
124	F4	Sample 3	RGB(0,139,69)			GFAP	RGB(238,238,0)	UNKNOWN	SYBR	None
125	F5	Sample 3	RGB(0,139,69)			CD11b	RGB(139,137,112)	UNKNOWN	SYBR	None
126	F6	Sample 3	RGB(0,139,69)			IBA1	RGB(238,121,66)	UNKNOWN	SYBR	None
127	F7	Sample 3	RGB(0,139,69)			DRP1	RGB(142,56,142)	UNKNOWN	SYBR	None
128	F8	Sample 3	RGB(0,139,69)			MFN1	RGB(198,113,113)	UNKNOWN	SYBR	None
129	F9	Sample 11	RGB(238,238,0)			NRF1	RGB(176,23,31)	UNKNOWN	SYBR	None
130	F10	Sample 11	RGB(238,238,0)			b-actin	RGB(0,0,255)	UNKNOWN	SYBR	None
131	F11	Sample 11	RGB(238,238,0)			NFkB	RGB(0,139,69)	UNKNOWN	SYBR	None
132	F12	Sample 11	RGB(238,238,0)			GFAP	RGB(238,238,0)	UNKNOWN	SYBR	None
133	F13	Sample 11	RGB(238,238,0)			CD11b	RGB(139,137,112)	UNKNOWN	SYBR	None
134	F14	Sample 11	RGB(238,238,0)			IBA1	RGB(238,121,66)	UNKNOWN	SYBR	None
135	F15	Sample 11	RGB(238,238,0)			DRP1	RGB(142,56,142)	UNKNOWN	SYBR	None
136	F16	Sample 11	RGB(238,238,0)			MFN1	RGB(198,113,113)	UNKNOWN	SYBR	None
137	F17	Sample 19	RGB(255,127,0)			NRF1	RGB(176,23,31)	UNKNOWN	SYBR	None
138	F18	Sample 19	RGB(255,127,0)			b-actin	RGB(0,0,255)	UNKNOWN	SYBR	None
139	F19	Sample 19	RGB(255,127,0)			NFkB	RGB(0,139,69)	UNKNOWN	SYBR	None
140	F20	Sample 19	RGB(255,127,0)			GFAP	RGB(238,238,0)	UNKNOWN	SYBR	None
141	F21	Sample 19	RGB(255,127,0)			CD11b	RGB(139,137,112)	UNKNOWN	SYBR	None
142	F22	Sample 19	RGB(255,127,0)			IBA1	RGB(238,121,66)	UNKNOWN	SYBR	None
143	F23	Sample 19	RGB(255,127,0)			DRP1	RGB(142,56,142)	UNKNOWN	SYBR	None
144	F24	Sample 19	RGB(255,127,0)			MFN1	RGB(198,113,113)	UNKNOWN	SYBR	None
145	G1	Sample 4	RGB(255,127,0)			NRF1	RGB(176,23,31)	UNKNOWN	SYBR	None
146	G2	Sample 4	RGB(255,127,0)			b-actin	RGB(0,0,255)	UNKNOWN	SYBR	None
147	G3	Sample 4	RGB(255,127,0)			NFkB	RGB(0,139,69)	UNKNOWN	SYBR	None
148	G4	Sample 4	RGB(255,127,0)			GFAP	RGB(238,238,0)	UNKNOWN	SYBR	None
149	G5	Sample 4	RGB(255,127,0)			CD11b	RGB(139,137,112)	UNKNOWN	SYBR	None
150	G6	Sample 4	RGB(255,127,0)			IBA1	RGB(238,121,66)	UNKNOWN	SYBR	None
151	G7	Sample 4	RGB(255,127,0)			DRP1	RGB(142,56,142)	UNKNOWN	SYBR	None
152	G8	Sample 4	RGB(255,127,0)			MFN1	RGB(198,113,113)	UNKNOWN	SYBR	None
153	G9	Sample 12	RGB(142,142,56)			NRF1	RGB(176,23,31)	UNKNOWN	SYBR	None
154	G10	Sample 12	RGB(142,142,56)			b-actin	RGB(0,0,255)	UNKNOWN	SYBR	None
155	G11	Sample 12	RGB(142,142,56)			NFkB	RGB(0,139,69)	UNKNOWN	SYBR	None
156	G12	Sample 12	RGB(142,142,56)			GFAP	RGB(238,238,0)	UNKNOWN	SYBR	None
157	G13	Sample 12	RGB(142,142,56)			CD11b	RGB(139,137,112)	UNKNOWN	SYBR	None
158	G14	Sample 12	RGB(142,142,56)			IBA1	RGB(238,121,66)	UNKNOWN	SYBR	None
159	G15	Sample 12	RGB(142,142,56)			DRP1	RGB(142,56,142)	UNKNOWN	SYBR	None
160	G16	Sample 12	RGB(142,142,56)			MFN1	RGB(198,113,113)	UNKNOWN	SYBR	None
161	G17	Sample 20	RGB(139,137,112)			NRF1	RGB(176,23,31)	UNKNOWN	SYBR	None
162	G18	Sample 20	RGB(139,137,112)			b-actin	RGB(0,0,255)	UNKNOWN	SYBR	None
163	G19	Sample 20	RGB(139,137,112)			NFkB	RGB(0,139,69)	UNKNOWN	SYBR	None
164	G20	Sample 20	RGB(139,137,112)			GFAP	RGB(238,238,0)	UNKNOWN	SYBR	None
165	G21	Sample 20	RGB(139,137,112)			CD11b	RGB(139,137,112)	UNKNOWN	SYBR	None
166	G22	Sample 20	RGB(139,137,112)			IBA1	RGB(238,121,66)	UNKNOWN	SYBR	None
167	G23	Sample 20	RGB(139,137,112)			DRP1	RGB(142,56,142)	UNKNOWN	SYBR	None
168	G24	Sample 20	RGB(139,137,112)			MFN1	RGB(198,113,113)	UNKNOWN	SYBR	None
169	H1	Sample 4	RGB(255,127,0)			NRF1	RGB(176,23,31)	UNKNOWN	SYBR	None
170	H2	Sample 4	RGB(255,127,0)			b-actin	RGB(0,0,255)	UNKNOWN	SYBR	None
171	H3	Sample 4	RGB(255,127,0)			NFkB	RGB(0,139,69)	UNKNOWN	SYBR	None
172	H4	Sample 4	RGB(255,127,0)			GFAP	RGB(238,238,0)	UNKNOWN	SYBR	None
173	H5	Sample 4	RGB(255,127,0)			CD11b	RGB(139,137,112)	UNKNOWN	SYBR	None
174	H6	Sample 4	RGB(255,127,0)			IBA1	RGB(238,121,66)	UNKNOWN	SYBR	None
175	H7	Sample 4	RGB(255,127,0)			DRP1	RGB(142,56,142)	UNKNOWN	SYBR	None
176	H8	Sample 4	RGB(255,127,0)			MFN1	RGB(198,113,113)	UNKNOWN	SYBR	None
177	H9	Sample 12	RGB(142,142,56)			NRF1	RGB(176,23,31)	UNKNOWN	SYBR	None
178	H10	Sample 12	RGB(142,142,56)			b-actin	RGB(0,0,255)	UNKNOWN	SYBR	None
179	H11	Sample 12	RGB(142,142,56)			NFkB	RGB(0,139,69)	UNKNOWN	SYBR	None
180	H12	Sample 12	RGB(142,142,56)			GFAP	RGB(238,238,0)	UNKNOWN	SYBR	None
181	H13	Sample 12	RGB(142,142,56)			CD11b	RGB(139,137,112)	UNKNOWN	SYBR	None
182	H14	Sample 12	RGB(142,142,56)			IBA1	RGB(238,121,66)	UNKNOWN	SYBR	None
183	H15	Sample 12	RGB(142,142,56)			DRP1	RGB(142,56,142)	UNKNOWN	SYBR	None
184	H16	Sample 12	RGB(142,142,56)			MFN1	RGB(198,113,113)	UNKNOWN	SYBR	None
185	H17	Sample 20	RGB(139,137,112)			NRF1	RGB(176,23,31)	UNKNOWN	SYBR	None
186	H18	Sample 20	RGB(139,137,112)			b-actin	RGB(0,0,255)	UNKNOWN	SYBR	None
187	H19	Sample 20	RGB(139,137,112)			NFkB	RGB(0,139,69)	UNKNOWN	SYBR	None
188	H20	Sample 20	RGB(139,137,112)			GFAP	RGB(238,238,0)	UNKNOWN	SYBR	None
189	H21	Sample 20	RGB(139,137,112)			CD11b	RGB(139,137,112)	UNKNOWN	SYBR	None
190	H22	Sample 20	RGB(139,137,112)			IBA1	RGB(238,121,66)	UNKNOWN	SYBR	None
191	H23	Sample 20	RGB(139,137,112)			DRP1	RGB(142,56,142)	UNKNOWN	SYBR	None
192	H24	Sample 20	RGB(139,137,112)			MFN1	RGB(198,113,113)	UNKNOWN	SYBR	None
193	I1	Sample 5	RGB(139,137,112)			NRF1	RGB(176,23,31)	UNKNOWN	SYBR	None
194	I2	Sample 5	RGB(139,137,112)			b-actin	RGB(0,0,255)	UNKNOWN	SYBR	None
195	I3	Sample 5	RGB(139,137,112)			NFkB	RGB(0,139,69)	UNKNOWN	SYBR	None
196	I4	Sample 5	RGB(139,137,112)			GFAP	RGB(238,238,0)	UNKNOWN	SYBR	None
197	I5	Sample 5	RGB(139,137,112)			CD11b	RGB(139,137,112)	UNKNOWN	SYBR	None
198	I6	Sample 5	RGB(139,137,112)			IBA1	RGB(238,121,66)	UNKNOWN	SYBR	None
199	I7	Sample 5	RGB(139,137,112)			DRP1	RGB(142,56,142)	UNKNOWN	SYBR	None
200	I8	Sample 5	RGB(139,137,112)			MFN1	RGB(198,113,113)	UNKNOWN	SYBR	None
201	I9	Sample 13	RGB(238,44,44)			NRF1	RGB(176,23,31)	UNKNOWN	SYBR	None
202	I10	Sample 13	RGB(238,44,44)			b-actin	RGB(0,0,255)	UNKNOWN	SYBR	None
203	I11	Sample 13	RGB(238,44,44)			NFkB	RGB(0,139,69)	UNKNOWN	SYBR	None
204	I12	Sample 13	RGB(238,44,44)			GFAP	RGB(238,238,0)	UNKNOWN	SYBR	None
205	I13	Sample 13	RGB(238,44,44)			CD11b	RGB(139,137,112)	UNKNOWN	SYBR	None
206	I14	Sample 13	RGB(238,44,44)			IBA1	RGB(238,121,66)	UNKNOWN	SYBR	None
207	I15	Sample 13	RGB(238,44,44)			DRP1	RGB(142,56,142)	UNKNOWN	SYBR	None
208	I16	Sample 13	RGB(238,44,44)			MFN1	RGB(198,113,113)	UNKNOWN	SYBR	None
209	I17	Sample 21	RGB(238,121,66)			NRF1	RGB(176,23,31)	UNKNOWN	SYBR	None
210	I18	Sample 21	RGB(238,121,66)			b-actin	RGB(0,0,255)	UNKNOWN	SYBR	None
211	I19	Sample 21	RGB(238,121,66)			NFkB	RGB(0,139,69)	UNKNOWN	SYBR	None
212	I20	Sample 21	RGB(238,121,66)			GFAP	RGB(238,238,0)	UNKNOWN	SYBR	None
213	I21	Sample 21	RGB(238,121,66)			CD11b	RGB(139,137,112)	UNKNOWN	SYBR	None
214	I22	Sample 21	RGB(238,121,66)			IBA1	RGB(238,121,66)	UNKNOWN	SYBR	None
215	I23	Sample 21	RGB(238,121,66)			DRP1	RGB(142,56,142)	UNKNOWN	SYBR	None
216	I24	Sample 21	RGB(238,121,66)			MFN1	RGB(198,113,113)	UNKNOWN	SYBR	None
217	J1	Sample 5	RGB(139,137,112)			NRF1	RGB(176,23,31)	UNKNOWN	SYBR	None
218	J2	Sample 5	RGB(139,137,112)			b-actin	RGB(0,0,255)	UNKNOWN	SYBR	None
219	J3	Sample 5	RGB(139,137,112)			NFkB	RGB(0,139,69)	UNKNOWN	SYBR	None
220	J4	Sample 5	RGB(139,137,112)			GFAP	RGB(238,238,0)	UNKNOWN	SYBR	None
221	J5	Sample 5	RGB(139,137,112)			CD11b	RGB(139,137,112)	UNKNOWN	SYBR	None
222	J6	Sample 5	RGB(139,137,112)			IBA1	RGB(238,121,66)	UNKNOWN	SYBR	None
223	J7	Sample 5	RGB(139,137,112)			DRP1	RGB(142,56,142)	UNKNOWN	SYBR	None
224	J8	Sample 5	RGB(139,137,112)			MFN1	RGB(198,113,113)	UNKNOWN	SYBR	None
225	J9	Sample 13	RGB(238,44,44)			NRF1	RGB(176,23,31)	UNKNOWN	SYBR	None
226	J10	Sample 13	RGB(238,44,44)			b-actin	RGB(0,0,255)	UNKNOWN	SYBR	None
227	J11	Sample 13	RGB(238,44,44)			NFkB	RGB(0,139,69)	UNKNOWN	SYBR	None
228	J12	Sample 13	RGB(238,44,44)			GFAP	RGB(238,238,0)	UNKNOWN	SYBR	None
229	J13	Sample 13	RGB(238,44,44)			CD11b	RGB(139,137,112)	UNKNOWN	SYBR	None
230	J14	Sample 13	RGB(238,44,44)			IBA1	RGB(238,121,66)	UNKNOWN	SYBR	None
231	J15	Sample 13	RGB(238,44,44)			DRP1	RGB(142,56,142)	UNKNOWN	SYBR	None
232	J16	Sample 13	RGB(238,44,44)			MFN1	RGB(198,113,113)	UNKNOWN	SYBR	None
233	J17	Sample 21	RGB(238,121,66)			NRF1	RGB(176,23,31)	UNKNOWN	SYBR	None
234	J18	Sample 21	RGB(238,121,66)			b-actin	RGB(0,0,255)	UNKNOWN	SYBR	None
235	J19	Sample 21	RGB(238,121,66)			NFkB	RGB(0,139,69)	UNKNOWN	SYBR	None
236	J20	Sample 21	RGB(238,121,66)			GFAP	RGB(238,238,0)	UNKNOWN	SYBR	None
237	J21	Sample 21	RGB(238,121,66)			CD11b	RGB(139,137,112)	UNKNOWN	SYBR	None
238	J22	Sample 21	RGB(238,121,66)			IBA1	RGB(238,121,66)	UNKNOWN	SYBR	None
239	J23	Sample 21	RGB(238,121,66)			DRP1	RGB(142,56,142)	UNKNOWN	SYBR	None
240	J24	Sample 21	RGB(238,121,66)			MFN1	RGB(198,113,113)	UNKNOWN	SYBR	None
241	K1	Sample 6	RGB(238,121,66)			NRF1	RGB(176,23,31)	UNKNOWN	SYBR	None
242	K2	Sample 6	RGB(238,121,66)			b-actin	RGB(0,0,255)	UNKNOWN	SYBR	None
243	K3	Sample 6	RGB(238,121,66)			NFkB	RGB(0,139,69)	UNKNOWN	SYBR	None
244	K4	Sample 6	RGB(238,121,66)			GFAP	RGB(238,238,0)	UNKNOWN	SYBR	None
245	K5	Sample 6	RGB(238,121,66)			CD11b	RGB(139,137,112)	UNKNOWN	SYBR	None
246	K6	Sample 6	RGB(238,121,66)			IBA1	RGB(238,121,66)	UNKNOWN	SYBR	None
247	K7	Sample 6	RGB(238,121,66)			DRP1	RGB(142,56,142)	UNKNOWN	SYBR	None
248	K8	Sample 6	RGB(238,121,66)			MFN1	RGB(198,113,113)	UNKNOWN	SYBR	None
249	K9	Sample 14	RGB(51,161,201)			NRF1	RGB(176,23,31)	UNKNOWN	SYBR	None
250	K10	Sample 14	RGB(51,161,201)			b-actin	RGB(0,0,255)	UNKNOWN	SYBR	None
251	K11	Sample 14	RGB(51,161,201)			NFkB	RGB(0,139,69)	UNKNOWN	SYBR	None
252	K12	Sample 14	RGB(51,161,201)			GFAP	RGB(238,238,0)	UNKNOWN	SYBR	None
253	K13	Sample 14	RGB(51,161,201)			CD11b	RGB(139,137,112)	UNKNOWN	SYBR	None
254	K14	Sample 14	RGB(51,161,201)			IBA1	RGB(238,121,66)	UNKNOWN	SYBR	None
255	K15	Sample 14	RGB(51,161,201)			DRP1	RGB(142,56,142)	UNKNOWN	SYBR	None
256	K16	Sample 14	RGB(51,161,201)			MFN1	RGB(198,113,113)	UNKNOWN	SYBR	None
257	K17	Sample 22	RGB(142,56,142)			NRF1	RGB(176,23,31)	UNKNOWN	SYBR	None
258	K18	Sample 22	RGB(142,56,142)			b-actin	RGB(0,0,255)	UNKNOWN	SYBR	None
259	K19	Sample 22	RGB(142,56,142)			NFkB	RGB(0,139,69)	UNKNOWN	SYBR	None
260	K20	Sample 22	RGB(142,56,142)			GFAP	RGB(238,238,0)	UNKNOWN	SYBR	None
261	K21	Sample 22	RGB(142,56,142)			CD11b	RGB(139,137,112)	UNKNOWN	SYBR	None
262	K22	Sample 22	RGB(142,56,142)			IBA1	RGB(238,121,66)	UNKNOWN	SYBR	None
263	K23	Sample 22	RGB(142,56,142)			DRP1	RGB(142,56,142)	UNKNOWN	SYBR	None
264	K24	Sample 22	RGB(142,56,142)			MFN1	RGB(198,113,113)	UNKNOWN	SYBR	None
265	L1	Sample 6	RGB(238,121,66)			NRF1	RGB(176,23,31)	UNKNOWN	SYBR	None
266	L2	Sample 6	RGB(238,121,66)			b-actin	RGB(0,0,255)	UNKNOWN	SYBR	None
267	L3	Sample 6	RGB(238,121,66)			NFkB	RGB(0,139,69)	UNKNOWN	SYBR	None
268	L4	Sample 6	RGB(238,121,66)			GFAP	RGB(238,238,0)	UNKNOWN	SYBR	None
269	L5	Sample 6	RGB(238,121,66)			CD11b	RGB(139,137,112)	UNKNOWN	SYBR	None
270	L6	Sample 6	RGB(238,121,66)			IBA1	RGB(238,121,66)	UNKNOWN	SYBR	None
271	L7	Sample 6	RGB(238,121,66)			DRP1	RGB(142,56,142)	UNKNOWN	SYBR	None
272	L8	Sample 6	RGB(238,121,66)			MFN1	RGB(198,113,113)	UNKNOWN	SYBR	None
273	L9	Sample 14	RGB(51,161,201)			NRF1	RGB(176,23,31)	UNKNOWN	SYBR	None
274	L10	Sample 14	RGB(51,161,201)			b-actin	RGB(0,0,255)	UNKNOWN	SYBR	None
275	L11	Sample 14	RGB(51,161,201)			NFkB	RGB(0,139,69)	UNKNOWN	SYBR	None
276	L12	Sample 14	RGB(51,161,201)			GFAP	RGB(238,238,0)	UNKNOWN	SYBR	None
277	L13	Sample 14	RGB(51,161,201)			CD11b	RGB(139,137,112)	UNKNOWN	SYBR	None
278	L14	Sample 14	RGB(51,161,201)			IBA1	RGB(238,121,66)	UNKNOWN	SYBR	None
279	L15	Sample 14	RGB(51,161,201)			DRP1	RGB(142,56,142)	UNKNOWN	SYBR	None
280	L16	Sample 14	RGB(51,161,201)			MFN1	RGB(198,113,113)	UNKNOWN	SYBR	None
281	L17	Sample 22	RGB(142,56,142)			NRF1	RGB(176,23,31)	UNKNOWN	SYBR	None
282	L18	Sample 22	RGB(142,56,142)			b-actin	RGB(0,0,255)	UNKNOWN	SYBR	None
283	L19	Sample 22	RGB(142,56,142)			NFkB	RGB(0,139,69)	UNKNOWN	SYBR	None
284	L20	Sample 22	RGB(142,56,142)			GFAP	RGB(238,238,0)	UNKNOWN	SYBR	None
285	L21	Sample 22	RGB(142,56,142)			CD11b	RGB(139,137,112)	UNKNOWN	SYBR	None
286	L22	Sample 22	RGB(142,56,142)			IBA1	RGB(238,121,66)	UNKNOWN	SYBR	None
287	L23	Sample 22	RGB(142,56,142)			DRP1	RGB(142,56,142)	UNKNOWN	SYBR	None
288	L24	Sample 22	RGB(142,56,142)			MFN1	RGB(198,113,113)	UNKNOWN	SYBR	None
289	M1	Sample 7	RGB(142,56,142)			NRF1	RGB(176,23,31)	UNKNOWN	SYBR	None
290	M2	Sample 7	RGB(142,56,142)			b-actin	RGB(0,0,255)	UNKNOWN	SYBR	None
291	M3	Sample 7	RGB(142,56,142)			NFkB	RGB(0,139,69)	UNKNOWN	SYBR	None
292	M4	Sample 7	RGB(142,56,142)			GFAP	RGB(238,238,0)	UNKNOWN	SYBR	None
293	M5	Sample 7	RGB(142,56,142)			CD11b	RGB(139,137,112)	UNKNOWN	SYBR	None
294	M6	Sample 7	RGB(142,56,142)			IBA1	RGB(238,121,66)	UNKNOWN	SYBR	None
295	M7	Sample 7	RGB(142,56,142)			DRP1	RGB(142,56,142)	UNKNOWN	SYBR	None
296	M8	Sample 7	RGB(142,56,142)			MFN1	RGB(198,113,113)	UNKNOWN	SYBR	None
297	M9	Sample 15	RGB(238,18,137)			NRF1	RGB(176,23,31)	UNKNOWN	SYBR	None
298	M10	Sample 15	RGB(238,18,137)			b-actin	RGB(0,0,255)	UNKNOWN	SYBR	None
299	M11	Sample 15	RGB(238,18,137)			NFkB	RGB(0,139,69)	UNKNOWN	SYBR	None
300	M12	Sample 15	RGB(238,18,137)			GFAP	RGB(238,238,0)	UNKNOWN	SYBR	None
301	M13	Sample 15	RGB(238,18,137)			CD11b	RGB(139,137,112)	UNKNOWN	SYBR	None
302	M14	Sample 15	RGB(238,18,137)			IBA1	RGB(238,121,66)	UNKNOWN	SYBR	None
303	M15	Sample 15	RGB(238,18,137)			DRP1	RGB(142,56,142)	UNKNOWN	SYBR	None
304	M16	Sample 15	RGB(238,18,137)			MFN1	RGB(198,113,113)	UNKNOWN	SYBR	None
305	M17	Sample 23	RGB(198,113,113)			NRF1	RGB(176,23,31)	UNKNOWN	SYBR	None
306	M18	Sample 23	RGB(198,113,113)			b-actin	RGB(0,0,255)	UNKNOWN	SYBR	None
307	M19	Sample 23	RGB(198,113,113)			NFkB	RGB(0,139,69)	UNKNOWN	SYBR	None
308	M20	Sample 23	RGB(198,113,113)			GFAP	RGB(238,238,0)	UNKNOWN	SYBR	None
309	M21	Sample 23	RGB(198,113,113)			CD11b	RGB(139,137,112)	UNKNOWN	SYBR	None
310	M22	Sample 23	RGB(198,113,113)			IBA1	RGB(238,121,66)	UNKNOWN	SYBR	None
311	M23	Sample 23	RGB(198,113,113)			DRP1	RGB(142,56,142)	UNKNOWN	SYBR	None
312	M24	Sample 23	RGB(198,113,113)			MFN1	RGB(198,113,113)	UNKNOWN	SYBR	None
313	N1	Sample 7	RGB(142,56,142)			NRF1	RGB(176,23,31)	UNKNOWN	SYBR	None
314	N2	Sample 7	RGB(142,56,142)			b-actin	RGB(0,0,255)	UNKNOWN	SYBR	None
315	N3	Sample 7	RGB(142,56,142)			NFkB	RGB(0,139,69)	UNKNOWN	SYBR	None
316	N4	Sample 7	RGB(142,56,142)			GFAP	RGB(238,238,0)	UNKNOWN	SYBR	None
317	N5	Sample 7	RGB(142,56,142)			CD11b	RGB(139,137,112)	UNKNOWN	SYBR	None
318	N6	Sample 7	RGB(142,56,142)			IBA1	RGB(238,121,66)	UNKNOWN	SYBR	None
319	N7	Sample 7	RGB(142,56,142)			DRP1	RGB(142,56,142)	UNKNOWN	SYBR	None
320	N8	Sample 7	RGB(142,56,142)			MFN1	RGB(198,113,113)	UNKNOWN	SYBR	None
321	N9	Sample 15	RGB(238,18,137)			NRF1	RGB(176,23,31)	UNKNOWN	SYBR	None
322	N10	Sample 15	RGB(238,18,137)			b-actin	RGB(0,0,255)	UNKNOWN	SYBR	None
323	N11	Sample 15	RGB(238,18,137)			NFkB	RGB(0,139,69)	UNKNOWN	SYBR	None
324	N12	Sample 15	RGB(238,18,137)			GFAP	RGB(238,238,0)	UNKNOWN	SYBR	None
325	N13	Sample 15	RGB(238,18,137)			CD11b	RGB(139,137,112)	UNKNOWN	SYBR	None
326	N14	Sample 15	RGB(238,18,137)			IBA1	RGB(238,121,66)	UNKNOWN	SYBR	None
327	N15	Sample 15	RGB(238,18,137)			DRP1	RGB(142,56,142)	UNKNOWN	SYBR	None
328	N16	Sample 15	RGB(238,18,137)			MFN1	RGB(198,113,113)	UNKNOWN	SYBR	None
329	N17	Sample 23	RGB(198,113,113)			NRF1	RGB(176,23,31)	UNKNOWN	SYBR	None
330	N18	Sample 23	RGB(198,113,113)			b-actin	RGB(0,0,255)	UNKNOWN	SYBR	None
331	N19	Sample 23	RGB(198,113,113)			NFkB	RGB(0,139,69)	UNKNOWN	SYBR	None
332	N20	Sample 23	RGB(198,113,113)			GFAP	RGB(238,238,0)	UNKNOWN	SYBR	None
333	N21	Sample 23	RGB(198,113,113)			CD11b	RGB(139,137,112)	UNKNOWN	SYBR	None
334	N22	Sample 23	RGB(198,113,113)			IBA1	RGB(238,121,66)	UNKNOWN	SYBR	None
335	N23	Sample 23	RGB(198,113,113)			DRP1	RGB(142,56,142)	UNKNOWN	SYBR	None
336	N24	Sample 23	RGB(198,113,113)			MFN1	RGB(198,113,113)	UNKNOWN	SYBR	None
337	O1	Sample 8	RGB(198,113,113)			NRF1	RGB(176,23,31)	UNKNOWN	SYBR	None
338	O2	Sample 8	RGB(198,113,113)			b-actin	RGB(0,0,255)	UNKNOWN	SYBR	None
339	O3	Sample 8	RGB(198,113,113)			NFkB	RGB(0,139,69)	UNKNOWN	SYBR	None
340	O4	Sample 8	RGB(198,113,113)			GFAP	RGB(238,238,0)	UNKNOWN	SYBR	None
341	O5	Sample 8	RGB(198,113,113)			CD11b	RGB(139,137,112)	UNKNOWN	SYBR	None
342	O6	Sample 8	RGB(198,113,113)			IBA1	RGB(238,121,66)	UNKNOWN	SYBR	None
343	O7	Sample 8	RGB(198,113,113)			DRP1	RGB(142,56,142)	UNKNOWN	SYBR	None
344	O8	Sample 8	RGB(198,113,113)			MFN1	RGB(198,113,113)	UNKNOWN	SYBR	None
345	O9	Sample 16	RGB(176,23,31)			NRF1	RGB(176,23,31)	UNKNOWN	SYBR	None
346	O10	Sample 16	RGB(176,23,31)			b-actin	RGB(0,0,255)	UNKNOWN	SYBR	None
347	O11	Sample 16	RGB(176,23,31)			NFkB	RGB(0,139,69)	UNKNOWN	SYBR	None
348	O12	Sample 16	RGB(176,23,31)			GFAP	RGB(238,238,0)	UNKNOWN	SYBR	None
349	O13	Sample 16	RGB(176,23,31)			CD11b	RGB(139,137,112)	UNKNOWN	SYBR	None
350	O14	Sample 16	RGB(176,23,31)			IBA1	RGB(238,121,66)	UNKNOWN	SYBR	None
351	O15	Sample 16	RGB(176,23,31)			DRP1	RGB(142,56,142)	UNKNOWN	SYBR	None
352	O16	Sample 16	RGB(176,23,31)			MFN1	RGB(198,113,113)	UNKNOWN	SYBR	None
353	O17
354	O18
355	O19
356	O20
357	O21
358	O22
359	O23
360	O24
361	P1	Sample 8	RGB(198,113,113)			NRF1	RGB(176,23,31)	UNKNOWN	SYBR	None
362	P2	Sample 8	RGB(198,113,113)			b-actin	RGB(0,0,255)	UNKNOWN	SYBR	None
363	P3	Sample 8	RGB(198,113,113)			NFkB	RGB(0,139,69)	UNKNOWN	SYBR	None
364	P4	Sample 8	RGB(198,113,113)			GFAP	RGB(238,238,0)	UNKNOWN	SYBR	None
365	P5	Sample 8	RGB(198,113,113)			CD11b	RGB(139,137,112)	UNKNOWN	SYBR	None
366	P6	Sample 8	RGB(198,113,113)			IBA1	RGB(238,121,66)	UNKNOWN	SYBR	None
367	P7	Sample 8	RGB(198,113,113)			DRP1	RGB(142,56,142)	UNKNOWN	SYBR	None
368	P8	Sample 8	RGB(198,113,113)			MFN1	RGB(198,113,113)	UNKNOWN	SYBR	None
369	P9	Sample 16	RGB(176,23,31)			NRF1	RGB(176,23,31)	UNKNOWN	SYBR	None
370	P10	Sample 16	RGB(176,23,31)			b-actin	RGB(0,0,255)	UNKNOWN	SYBR	None
371	P11	Sample 16	RGB(176,23,31)			NFkB	RGB(0,139,69)	UNKNOWN	SYBR	None
372	P12	Sample 16	RGB(176,23,31)			GFAP	RGB(238,238,0)	UNKNOWN	SYBR	None
373	P13	Sample 16	RGB(176,23,31)			CD11b	RGB(139,137,112)	UNKNOWN	SYBR	None
374	P14	Sample 16	RGB(176,23,31)			IBA1	RGB(238,121,66)	UNKNOWN	SYBR	None
375	P15	Sample 16	RGB(176,23,31)			DRP1	RGB(142,56,142)	UNKNOWN	SYBR	None
376	P16	Sample 16	RGB(176,23,31)			MFN1	RGB(198,113,113)	UNKNOWN	SYBR	None
377	P17
378	P18
379	P19
380	P20
381	P21
382	P22
383	P23
384	P24

## Sheet: Amplification Data
Barcode
Block Type	384-Well Block
Calibration Background is expired	No
Calibration Background performed on	07-06-2023
Calibration Pure Dye ROX is expired	No
Calibration Pure Dye ROX performed on	07-06-2023
Calibration Pure Dye SYBR is expired	No
Calibration Pure Dye SYBR performed on	07-06-2023
Calibration ROI is expired	No
Calibration ROI performed on	07-06-2023
Calibration Uniformity is expired	No
Calibration Uniformity performed on	07-06-2023
Chemistry	SYBR_GREEN
Comment
Date Created	11-20-2023 14:02:59 PM CST
Date Modified	11-20-2023 15:58:46 PM CST
Experiment File Name	C:\Users\Public\Desktop\experiments\Shen\Students\Xiaobo\2023-11-20 140255 FCR Curcumin Xiaobo Plate1.eds
Experiment Name	2023-11-20 140255 FCR Curcumin Xiaobo Plate1
Experiment Run Start Time	11-20-2023 15:11:49 PM CST
Experiment Run Stop Time	11-20-2023 17:01:18 PM CST
Experiment Type	Comparative Cт (ΔΔCт)
Instrument Name	285880228
Instrument Serial Number	285880228
Instrument Type	QuantStudio 12K Flex
Passive Reference	ROX
Quantification Cycle Method	Ct
Signal Smoothing On	true
Stage/ Cycle where Analysis is performed	Stage 2, Step 2
User Name
Well	Cycle	Target Name	Rn	Delta Rn
1	1	NRF1	0.662542	-0.0277906
1	2	NRF1	0.673369	-0.0238648
1	3	NRF1	0.690861	-0.0132728
1	4	NRF1	0.704812	-0.00622328
1	5	NRF1	0.716268	-0.00166772
1	6	NRF1	0.725029	0.000192331
1	7	NRF1	0.736968	0.0052311
1	8	NRF1	0.744181	0.00554304
1	9	NRF1	0.746407	0.000868343
1	10	NRF1	0.756767	0.00432699
1	11	NRF1	0.765935	0.00659421
1	12	NRF1	0.772897	0.00665516
1	13	NRF1	0.778612	0.00547025
1	14	NRF1	0.782713	0.00266952
1	15	NRF1	0.787111	0.000167286
1	16	NRF1	0.793834	-1.04832e-05
1	17	NRF1	0.799499	-0.00124671
1	18	NRF1	0.804543	-0.0031033
1	19	NRF1	0.810179	-0.00436844
1	20	NRF1	0.817898	-0.00355016
1	21	NRF1	0.826611	-0.00173808
1	22	NRF1	0.832712	-0.00253729
1	23	NRF1	0.844493	0.00234251
1	24	NRF1	0.863811	0.0147594
1	25	NRF1	0.892992	0.03704
1	26	NRF1	0.942628	0.0797754
1	27	NRF1	1.03398	0.164224
1	28	NRF1	1.20308	0.326423
1	29	NRF1	1.50048	0.616925
1	30	NRF1	1.95585	1.06539
1	31	NRF1	2.49943	1.60208
1	32	NRF1	2.97772	2.07346
1	33	NRF1	3.36627	2.45511
1	34	NRF1	3.67193	2.75387
1	35	NRF1	3.92464	2.99968
1	36	NRF1	4.12111	3.18925
1	37	NRF1	4.26231	3.32355
1	38	NRF1	4.37781	3.43215
1	39	NRF1	4.48307	3.53051
1	40	NRF1	4.55532	3.59586
2	1	b-actin	0.569577	-0.0116548
2	2	b-actin	0.578762	-0.012801
2	3	b-actin	0.598361	-0.00353331
2	4	b-actin	0.612817	0.00059178
2	5	b-actin	0.62429	0.00173437
2	6	b-actin	0.634711	0.00182428
2	7	b-actin	0.643887	0.000669347
2	8	b-actin	0.654836	0.00128664
2	9	b-actin	0.663671	-0.000208993
2	10	b-actin	0.672688	-0.00152295
2	11	b-actin	0.683701	-0.000841166
2	12	b-actin	0.697075	0.0022018
2	13	b-actin	0.715768	0.0105643
2	14	b-actin	0.745335	0.0297995
2	15	b-actin	0.792608	0.0667417
2	16	b-actin	0.878331	0.142134
2	17	b-actin	1.03127	0.28474
2	18	b-actin	1.29385	0.536993
2	19	b-actin	1.69865	0.931461
2	20	b-actin	2.20064	1.42312
2	21	b-actin	2.66679	1.87894
2	22	b-actin	3.0318	2.23361
2	23	b-actin	3.36702	2.55851
2	24	b-actin	3.6638	2.84496
2	25	b-actin	3.9009	3.07172
2	26	b-actin	4.0827	3.2432
2	27	b-actin	4.23858	3.38874
2	28	b-actin	4.35904	3.49887
2	29	b-actin	4.4372	3.5667
2	30	b-actin	4.51732	3.63648
2	31	b-actin	4.58301	3.69185
2	32	b-actin	4.63677	3.73528
2	33	b-actin	4.68976	3.77794
2	34	b-actin	4.74368	3.82153
2	35	b-actin	4.80049	3.868
2	36	b-actin	4.83152	3.8887
2	37	b-actin	4.8448	3.89165
2	38	b-actin	4.86759	3.90411
2	39	b-actin	4.88395	3.91014
2	40	b-actin	4.89923	3.91509
3	1	NFkB	0.599826	-0.0234566
3	2	NFkB	0.608626	-0.0217445
3	3	NFkB	0.625872	-0.0115863
3	4	NFkB	0.639134	-0.00541171
3	5	NFkB	0.649864	-0.00176978
3	6	NFkB	0.661191	0.00246957
3	7	NFkB	0.670118	0.00430852
3	8	NFkB	0.677003	0.00410529
3	9	NFkB	0.685936	0.00595056
3	10	NFkB	0.693063	0.00598951
3	11	NFkB	0.69934	0.00517916
3	12	NFkB	0.705688	0.00443925
3	13	NFkB	0.70949	0.00115334
3	14	NFkB	0.714681	-0.000743434
3	15	NFkB	0.720004	-0.00250848
3	16	NFkB	0.727297	-0.00230317
3	17	NFkB	0.733749	-0.00293918
3	18	NFkB	0.739844	-0.00393157
3	19	NFkB	0.748462	-0.00240155
3	20	NFkB	0.759199	0.00124747
3	21	NFkB	0.774349	0.00930903
3	22	NFkB	0.802868	0.0307409
3	23	NFkB	0.849761	0.0705453
3	24	NFkB	0.934402	0.148099
3	25	NFkB	1.08437	0.290979
3	26	NFkB	1.34352	0.543039
3	27	NFkB	1.75525	0.947685
3	28	NFkB	2.29567	1.48102
3	29	NFkB	2.8086	1.98686
3	30	NFkB	3.20361	2.37478
3	31	NFkB	3.52605	2.69013
3	32	NFkB	3.79211	2.9491
3	33	NFkB	3.98381	3.13371
3	34	NFkB	4.13145	3.27427
3	35	NFkB	4.26733	3.40306
3	36	NFkB	4.3704	3.49904
3	37	NFkB	4.45616	3.57772
3	38	NFkB	4.52508	3.63955
3	39	NFkB	4.58143	3.68881
3	40	NFkB	4.62878	3.72907
4	1	GFAP	0.709812	-0.0199539
4	2	GFAP	0.718838	-0.0191975
4	3	GFAP	0.737843	-0.00846305
4	4	GFAP	0.749998	-0.00457783
4	5	GFAP	0.761619	-0.0012262
4	6	GFAP	0.778107	0.00699179
4	7	GFAP	0.78251	0.00312565
4	8	GFAP	0.790605	0.00295054
4	9	GFAP	0.798722	0.00279801
4	10	GFAP	0.80865	0.00445633
4	11	GFAP	0.816837	0.00437265
4	12	GFAP	0.821654	0.000920471
4	13	GFAP	0.826777	-0.00222618
4	14	GFAP	0.833812	-0.00346118
4	15	GFAP	0.844063	-0.00147956
4	16	GFAP	0.849631	-0.00418144
4	17	GFAP	0.862033	-4.98242e-05
4	18	GFAP	0.883043	0.0126908
4	19	GFAP	0.921408	0.042786
4	20	GFAP	0.99419	0.107298
4	21	GFAP	1.10929	0.214129
4	22	GFAP	1.32535	0.421914
4	23	GFAP	1.67615	0.764452
4	24	GFAP	2.18558	1.26561
4	25	GFAP	2.72507	1.79683
4	26	GFAP	3.16095	2.22444
4	27	GFAP	3.51486	2.57008
4	28	GFAP	3.82016	2.86711
4	29	GFAP	4.05668	3.09536
4	30	GFAP	4.23422	3.26464
4	31	GFAP	4.37749	3.39963
4	32	GFAP	4.5052	3.51907
4	33	GFAP	4.63374	3.63934
4	34	GFAP	4.67	3.66734
4	35	GFAP	4.72825	3.71731
4	36	GFAP	4.79206	3.77286
4	37	GFAP	4.84193	3.81445
4	38	GFAP	4.88365	3.8479
4	39	GFAP	4.91822	3.8742
4	40	GFAP	4.94542	3.89313
5	1	CD11b	0.689397	-0.0264756
5	2	CD11b	0.697399	-0.0260702
5	3	CD11b	0.712847	-0.0182186
5	4	CD11b	0.733835	-0.00482696
5	5	CD11b	0.744706	-0.00155265
5	6	CD11b	0.754333	0.00047866
5	7	CD11b	0.762213	0.000762307
5	8	CD11b	0.776804	0.0077569
5	9	CD11b	0.783209	0.00656515
5	10	CD11b	0.789136	0.00489609
5	11	CD11b	0.797148	0.0053117
5	12	CD11b	0.808113	0.00867971
5	13	CD11b	0.813509	0.00647999
5	14	CD11b	0.81612	0.00149446
5	15	CD11b	0.822895	0.000672684
5	16	CD11b	0.833672	0.00385377
5	17	CD11b	0.835933	-0.00148199
5	18	CD11b	0.842462	-0.00254892
5	19	CD11b	0.846825	-0.00578243
5	20	CD11b	0.852008	-0.00819559
5	21	CD11b	0.863456	-0.00434425
5	22	CD11b	0.874901	-0.000496129
5	23	CD11b	0.899144	0.0161505
5	24	CD11b	0.926838	0.0362484
5	25	CD11b	0.979514	0.0813281
5	26	CD11b	1.07615	0.170365
5	27	CD11b	1.24515	0.331771
5	28	CD11b	1.52807	0.607096
5	29	CD11b	1.91092	0.982353
5	30	CD11b	2.34543	1.40926
5	31	CD11b	2.75034	1.80657
5	32	CD11b	3.10515	2.15379
5	33	CD11b	3.41871	2.45975
5	34	CD11b	3.67636	2.70981
5	35	CD11b	3.87894	2.90479
5	36	CD11b	4.04282	3.06108
5	37	CD11b	4.17251	3.18317
5	38	CD11b	4.28291	3.28597
5	39	CD11b	4.39037	3.38584
5	40	CD11b	4.43154	3.41941
6	1	IBA1	0.686713	-0.0222429
6	2	IBA1	0.695523	-0.0207116
6	3	IBA1	0.711482	-0.0120311
6	4	IBA1	0.72491	-0.00588126
6	5	IBA1	0.738312	0.000241769
6	6	IBA1	0.746302	0.000953892
6	7	IBA1	0.756836	0.00420881
6	8	IBA1	0.765115	0.0052099
6	9	IBA1	0.771967	0.00478298
6	10	IBA1	0.779767	0.00530472
6	11	IBA1	0.78792	0.00617974
6	12	IBA1	0.793447	0.00442841
6	13	IBA1	0.800615	0.00431703
6	14	IBA1	0.802247	-0.00132857
6	15	IBA1	0.808104	-0.00275077
6	16	IBA1	0.814275	-0.0038576
6	17	IBA1	0.819613	-0.00579854
6	18	IBA1	0.82871	-0.00397944
6	19	IBA1	0.840266	0.00029716
6	20	IBA1	0.862175	0.0149285
6	21	IBA1	0.892414	0.0378883
6	22	IBA1	0.949163	0.0873589
6	23	IBA1	1.05637	0.187287
6	24	IBA1	1.2501	0.373744
6	25	IBA1	1.58901	0.705369
6	26	IBA1	2.11078	1.21986
6	27	IBA1	2.7384	1.84021
6	28	IBA1	3.27314	2.36766
6	29	IBA1	3.66573	2.75298
6	30	IBA1	3.98739	3.06736
6	31	IBA1	4.23935	3.31204
6	32	IBA1	4.42388	3.48929
6	33	IBA1	4.57276	3.63089
6	34	IBA1	4.70848	3.75933
6	35	IBA1	4.81975	3.86333
6	36	IBA1	4.89259	3.92889
6	37	IBA1	4.955	3.98402
6	38	IBA1	5.01334	4.03508
6	39	IBA1	5.05416	4.06862
6	40	IBA1	5.07059	4.07777
7	1	DRP1	0.583837	-0.0184368
7	2	DRP1	0.594662	-0.0161579
7	3	DRP1	0.607687	-0.0116803
7	4	DRP1	0.622351	-0.00556336
7	5	DRP1	0.63832	0.00185912
7	6	DRP1	0.648832	0.00382431
7	7	DRP1	0.65772	0.00416546
7	8	DRP1	0.666311	0.00420912
7	9	DRP1	0.675727	0.0050783
7	10	DRP1	0.682845	0.00364967
7	11	DRP1	0.691918	0.00417493
7	12	DRP1	0.698728	0.00243802
7	13	DRP1	0.704712	-0.00012465
7	14	DRP1	0.710333	-0.00305085
7	15	DRP1	0.72035	-0.00158032
7	16	DRP1	0.72848	-0.00199686
7	17	DRP1	0.736951	-0.00207307
7	18	DRP1	0.744242	-0.0033295
7	19	DRP1	0.759909	0.00379119
7	20	DRP1	0.785438	0.0207726
7	21	DRP1	0.827623	0.0544112
7	22	DRP1	0.914842	0.133084
7	23	DRP1	1.07718	0.286878
7	24	DRP1	1.33791	0.539062
7	25	DRP1	1.79431	0.986912
7	26	DRP1	2.44305	1.6271
7	27	DRP1	3.04174	2.21725
7	28	DRP1	3.45192	2.61888
7	29	DRP1	3.76185	2.92026
7	30	DRP1	4.02888	3.17874
7	31	DRP1	4.26795	3.40927
7	32	DRP1	4.42421	3.55698
7	33	DRP1	4.57065	3.69488
7	34	DRP1	4.70624	3.82191
7	35	DRP1	4.81094	3.91807
7	36	DRP1	4.93622	4.0348
7	37	DRP1	4.98424	4.07428
7	38	DRP1	5.04678	4.12827
7	39	DRP1	5.13157	4.20451
7	40	DRP1	5.13815	4.20254
8	1	MFN1	0.67107	-0.0170435
8	2	MFN1	0.679692	-0.016262
8	3	MFN1	0.694764	-0.00902973
8	4	MFN1	0.708467	-0.00316686
8	5	MFN1	0.719796	0.00032143
8	6	MFN1	0.730147	0.00283202
8	7	MFN1	0.740498	0.00534315
8	8	MFN1	0.746238	0.00324315
8	9	MFN1	0.753395	0.00255935
8	10	MFN1	0.762085	0.00340917
8	11	MFN1	0.768956	0.00244029
8	12	MFN1	0.775099	0.00074297
8	13	MFN1	0.782044	-0.000152485
8	14	MFN1	0.788768	-0.00126907
8	15	MFN1	0.79553	-0.00234632
8	16	MFN1	0.802087	-0.00362957
8	17	MFN1	0.81226	-0.00129749
8	18	MFN1	0.825145	0.00374749
8	19	MFN1	0.849821	0.0205832
8	20	MFN1	0.890089	0.0530106
8	21	MFN1	0.963573	0.118655
8	22	MFN1	1.10099	0.248227
8	23	MFN1	1.34555	0.484956
8	24	MFN1	1.74026	0.871819
8	25	MFN1	2.24405	1.36777
8	26	MFN1	2.69034	1.80622
8	27	MFN1	3.05199	2.16003
8	28	MFN1	3.37687	2.47707
8	29	MFN1	3.65697	2.74933
8	30	MFN1	3.89026	2.97478
8	31	MFN1	4.07151	3.14819
8	32	MFN1	4.21119	3.28003
8	33	MFN1	4.33791	3.39891
8	34	MFN1	4.44133	3.49449
8	35	MFN1	4.52445	3.56977
8	36	MFN1	4.5774	3.61488
8	37	MFN1	4.63246	3.6621
8	38	MFN1	4.6904	3.71219
8	39	MFN1	4.74932	3.76328
8	40	MFN1	4.78261	3.78872
9	1	NRF1	0.622707	-0.016565
9	2	NRF1	0.629309	-0.0152587
9	3	NRF1	0.641992	-0.00787117
9	4	NRF1	0.652591	-0.00256814
9	5	NRF1	0.659847	-0.000608449
9	6	NRF1	0.666922	0.00117076
9	7	NRF1	0.672895	0.00184799
9	8	NRF1	0.678445	0.00210179
9	9	NRF1	0.685029	0.00338985
9	10	NRF1	0.691111	0.00417533
9	11	NRF1	0.696652	0.00442019
9	12	NRF1	0.699429	0.00190202
9	13	NRF1	0.703011	0.000187914
9	14	NRF1	0.70719	-0.000929071
9	15	NRF1	0.712225	-0.00119061
9	16	NRF1	0.719433	0.000721452
9	17	NRF1	0.723834	-0.000173506
9	18	NRF1	0.726829	-0.00247388
9	19	NRF1	0.732203	-0.00239675
9	20	NRF1	0.737732	-0.00216309
9	21	NRF1	0.745649	0.000457372
9	22	NRF1	0.756012	0.00552508
9	23	NRF1	0.771709	0.0159256
9	24	NRF1	0.797825	0.0367456
9	25	NRF1	0.840408	0.0740325
9	26	NRF1	0.914632	0.142961
9	27	NRF1	1.05366	0.276689
9	28	NRF1	1.29822	0.515956
9	29	NRF1	1.71101	0.923451
9	30	NRF1	2.31327	1.52042
9	31	NRF1	2.9693	2.17115
9	32	NRF1	3.51704	2.71359
9	33	NRF1	3.95172	3.14298
9	34	NRF1	4.29162	3.47758
9	35	NRF1	4.5543	3.73497
9	36	NRF1	4.76066	3.93603
9	37	NRF1	4.9228	4.09288
9	38	NRF1	5.05718	4.22195
9	39	NRF1	5.17615	4.33563
9	40	NRF1	5.25957	4.41375
10	1	b-actin	0.537507	-0.00401069
10	2	b-actin	0.54389	-0.00551425
10	3	b-actin	0.554696	-0.00259514
10	4	b-actin	0.566591	0.00141277
10	5	b-actin	0.57598	0.00291531
10	6	b-actin	0.58221	0.00125923
10	7	b-actin	0.589794	0.000956347
10	8	b-actin	0.594818	-0.00190649
10	9	b-actin	0.601383	-0.00322837
10	10	b-actin	0.61038	-0.00211797
10	11	b-actin	0.621241	0.000856871
10	12	b-actin	0.630718	0.00244745
10	13	b-actin	0.648017	0.0118598
10	14	b-actin	0.676598	0.032554
10	15	b-actin	0.73131	0.0793791
10	16	b-actin	0.828135	0.168318
10	17	b-actin	0.98632	0.318616
10	18	b-actin	1.25935	0.583761
10	19	b-actin	1.70097	1.01749
10	20	b-actin	2.28138	1.59002
10	21	b-actin	2.85314	2.15389
10	22	b-actin	3.30861	2.60147
10	23	b-actin	3.73506	3.02004
10	24	b-actin	4.09058	3.36767
10	25	b-actin	4.40214	3.67135
10	26	b-actin	4.61455	3.87586
10	27	b-actin	4.79935	4.05278
10	28	b-actin	4.95538	4.20092
10	29	b-actin	5.08803	4.32569
10	30	b-actin	5.17241	4.40218
10	31	b-actin	5.27051	4.49239
10	32	b-actin	5.32067	4.53467
10	33	b-actin	5.37168	4.57779
10	34	b-actin	5.4046	4.60282
10	35	b-actin	5.45257	4.64291
10	36	b-actin	5.49474	4.67719
10	37	b-actin	5.5048	4.67936
10	38	b-actin	5.53173	4.69841
10	39	b-actin	5.53068	4.68947
10	40	b-actin	5.5416	4.69251
11	1	NFkB	0.558532	-0.0131092
11	2	NFkB	0.564037	-0.0129482
11	3	NFkB	0.57601	-0.00632067
11	4	NFkB	0.584131	-0.00354422
11	5	NFkB	0.592543	-0.000476899
11	6	NFkB	0.599855	0.00149078
11	7	NFkB	0.605512	0.00180335
11	8	NFkB	0.611713	0.00265964
11	9	NFkB	0.617633	0.00323501
11	10	NFkB	0.623712	0.00396923
11	11	NFkB	0.628351	0.0032628
11	12	NFkB	0.632286	0.00185363
11	13	NFkB	0.637126	0.00134885
11	14	NFkB	0.641405	0.000283305
11	15	NFkB	0.644568	-0.00189816
11	16	NFkB	0.648776	-0.00303487
11	17	NFkB	0.653583	-0.00357256
11	18	NFkB	0.660377	-0.00212398
11	19	NFkB	0.66891	0.00106476
11	20	NFkB	0.68039	0.00719987
11	21	NFkB	0.700967	0.0224326
11	22	NFkB	0.733694	0.0498143
11	23	NFkB	0.792225	0.103001
11	24	NFkB	0.902187	0.207618
11	25	NFkB	1.1002	0.400284
11	26	NFkB	1.43911	0.733855
11	27	NFkB	1.97727	1.26667
11	28	NFkB	2.68274	1.96679
11	29	NFkB	3.36845	2.64716
11	30	NFkB	3.88726	3.16062
11	31	NFkB	4.28337	3.55139
11	32	NFkB	4.59508	3.85775
11	33	NFkB	4.83961	4.09694
11	34	NFkB	5.0288	4.28078
11	35	NFkB	5.1663	4.41294
11	36	NFkB	5.27939	4.52069
11	37	NFkB	5.36638	4.60233
11	38	NFkB	5.42697	4.65758
11	39	NFkB	5.48385	4.70911
11	40	NFkB	5.52257	4.74248
12	1	GFAP	0.683607	-0.0121808
12	2	GFAP	0.687972	-0.0140416
12	3	GFAP	0.70328	-0.00496026
12	4	GFAP	0.712029	-0.00243743
12	5	GFAP	0.722303	0.00161063
12	6	GFAP	0.728764	0.00184554
12	7	GFAP	0.734132	0.000987779
12	8	GFAP	0.74227	0.00289967
12	9	GFAP	0.745832	0.000235883
12	10	GFAP	0.752485	0.00066278
12	11	GFAP	0.76252	0.00447129
12	12	GFAP	0.767537	0.00326215
12	13	GFAP	0.769185	-0.00131625
12	14	GFAP	0.772378	-0.00434958
12	15	GFAP	0.780041	-0.00291221
12	16	GFAP	0.78897	-0.000209306
12	17	GFAP	0.80906	0.0136549
12	18	GFAP	0.843574	0.0419428
12	19	GFAP	0.905181	0.0973229
12	20	GFAP	1.0243	0.210215
12	21	GFAP	1.21965	0.399335
12	22	GFAP	1.56691	0.740376
12	23	GFAP	2.10783	1.27506
12	24	GFAP	2.75055	1.91156
12	25	GFAP	3.32557	2.48036
12	26	GFAP	3.77621	2.92477
12	27	GFAP	4.17978	3.32212
12	28	GFAP	4.55701	3.69311
12	29	GFAP	4.75832	3.8882
12	30	GFAP	4.95273	4.07639
12	31	GFAP	5.07395	4.19138
12	32	GFAP	5.17192	4.28312
12	33	GFAP	5.28173	4.38671
12	34	GFAP	5.41209	4.51084
12	35	GFAP	5.44933	4.54185
12	36	GFAP	5.51987	4.60617
12	37	GFAP	5.54141	4.62148
12	38	GFAP	5.57338	4.64722
12	39	GFAP	5.61955	4.68717
12	40	GFAP	5.63714	4.69853
13	1	CD11b	0.592248	-0.0166842
13	2	CD11b	0.59698	-0.0171206
13	3	CD11b	0.608764	-0.0105062
13	4	CD11b	0.620724	-0.0037157
13	5	CD11b	0.628202	-0.00140684
13	6	CD11b	0.63488	0.000102067
13	7	CD11b	0.642203	0.0022559
13	8	CD11b	0.649407	0.00429046
13	9	CD11b	0.655961	0.00567551
13	10	CD11b	0.660509	0.00505397
13	11	CD11b	0.662474	0.00185023
13	12	CD11b	0.668887	0.00309354
13	13	CD11b	0.675202	0.00423969
13	14	CD11b	0.679727	0.00359586
13	15	CD11b	0.683502	0.00220089
13	16	CD11b	0.683322	-0.0031476
13	17	CD11b	0.687122	-0.0045173
13	18	CD11b	0.691964	-0.00484463
13	19	CD11b	0.69876	-0.00321741
13	20	CD11b	0.705484	-0.00166278
13	21	CD11b	0.712976	0.000660384
13	22	CD11b	0.725827	0.00834159
13	23	CD11b	0.747534	0.0248801
13	24	CD11b	0.784095	0.0562712
13	25	CD11b	0.848533	0.115541
13	26	CD11b	0.96306	0.224898
13	27	CD11b	1.16854	0.425212
13	28	CD11b	1.49679	0.748289
13	29	CD11b	1.93353	1.17986
13	30	CD11b	2.4188	1.65996
13	31	CD11b	2.88068	2.11667
13	32	CD11b	3.27427	2.5051
13	33	CD11b	3.58507	2.81073
13	34	CD11b	3.82895	3.04943
13	35	CD11b	4.02189	3.23721
13	36	CD11b	4.17189	3.38203
13	37	CD11b	4.29352	3.4985
13	38	CD11b	4.38531	3.58512
13	39	CD11b	4.45259	3.64723
13	40	CD11b	4.50298	3.69245
14	1	IBA1	0.693436	-0.0112037
14	2	IBA1	0.698749	-0.0112205
14	3	IBA1	0.710064	-0.00523576
14	4	IBA1	0.719745	-0.000884985
14	5	IBA1	0.725662	-0.000298242
14	6	IBA1	0.733925	0.00263424
14	7	IBA1	0.740699	0.00407804
14	8	IBA1	0.744689	0.00273687
14	9	IBA1	0.747861	0.000579236
14	10	IBA1	0.751946	-0.000666746
14	11	IBA1	0.757864	-7.8334e-05
14	12	IBA1	0.763043	-0.000229855
14	13	IBA1	0.768053	-0.000550414
14	14	IBA1	0.773486	-0.000447721
14	15	IBA1	0.779331	6.74368e-05
14	16	IBA1	0.783652	-0.000941973
14	17	IBA1	0.789163	-0.000761794
14	18	IBA1	0.802234	0.00697876
14	19	IBA1	0.822271	0.0216861
14	20	IBA1	0.85377	0.0478544
14	21	IBA1	0.91713	0.105884
14	22	IBA1	1.03649	0.219911
14	23	IBA1	1.2545	0.432591
14	24	IBA1	1.63078	0.803543
14	25	IBA1	2.2357	1.40313
14	26	IBA1	3.0112	2.1733
14	27	IBA1	3.71402	2.87079
14	28	IBA1	4.23326	3.3847
14	29	IBA1	4.63239	3.7785
14	30	IBA1	4.95525	4.09603
14	31	IBA1	5.20414	4.33959
14	32	IBA1	5.39995	4.53007
14	33	IBA1	5.56094	4.68573
14	34	IBA1	5.6711	4.79056
14	35	IBA1	5.76451	4.87864
14	36	IBA1	5.82601	4.93481
14	37	IBA1	5.87365	4.97712
14	38	IBA1	5.92944	5.02758
14	39	IBA1	5.98485	5.07766
14	40	IBA1	6.02507	5.11255
15	1	DRP1	0.548722	-0.00847435
15	2	DRP1	0.554406	-0.00869177
15	3	DRP1	0.564569	-0.0044311
15	4	DRP1	0.571965	-0.00293626
15	5	DRP1	0.579988	-0.000814971
15	6	DRP1	0.586867	0.000162263
15	7	DRP1	0.593353	0.000746942
15	8	DRP1	0.601234	0.00272583
15	9	DRP1	0.608759	0.0043493
15	10	DRP1	0.614513	0.00420102
15	11	DRP1	0.619315	0.00310223
15	12	DRP1	0.622391	0.000275908
15	13	DRP1	0.628278	0.000261918
15	14	DRP1	0.633367	-0.000551014
15	15	DRP1	0.637984	-0.00183607
15	16	DRP1	0.64248	-0.00324159
15	17	DRP1	0.649133	-0.00249014
15	18	DRP1	0.658001	0.000475742
15	19	DRP1	0.672551	0.00912392
15	20	DRP1	0.696836	0.0275079
15	21	DRP1	0.73951	0.0642796
15	22	DRP1	0.82186	0.140728
15	23	DRP1	0.979378	0.292345
15	24	DRP1	1.26426	0.571326
15	25	DRP1	1.75879	1.05995
15	26	DRP1	2.47703	1.77229
15	27	DRP1	3.24389	2.53325
15	28	DRP1	3.81956	3.10301
15	29	DRP1	4.21391	3.49147
15	30	DRP1	4.54369	3.81534
15	31	DRP1	4.82779	4.09354
15	32	DRP1	5.06835	4.3282
15	33	DRP1	5.25659	4.51054
15	34	DRP1	5.40297	4.65102
15	35	DRP1	5.5209	4.76305
15	36	DRP1	5.62345	4.85969
15	37	DRP1	5.71698	4.94732
15	38	DRP1	5.78586	5.0103
15	39	DRP1	5.84363	5.06217
15	40	DRP1	5.89716	5.1098
16	1	MFN1	0.634988	-0.0134179
16	2	MFN1	0.639491	-0.0141141
16	3	MFN1	0.654832	-0.00397352
16	4	MFN1	0.661675	-0.00233
16	5	MFN1	0.668329	-0.000875595
16	6	MFN1	0.677825	0.00342052
16	7	MFN1	0.680809	0.00120458
16	8	MFN1	0.687401	0.00259646
16	9	MFN1	0.691154	0.0011505
16	10	MFN1	0.696131	0.000927623
16	11	MFN1	0.703353	0.00294994
16	12	MFN1	0.705675	7.16165e-05
16	13	MFN1	0.712062	0.00125887
16	14	MFN1	0.71359	-0.00241327
16	15	MFN1	0.717463	-0.00373918
16	16	MFN1	0.725717	-0.00068559
16	17	MFN1	0.732039	0.000437052
16	18	MFN1	0.745205	0.00840266
16	19	MFN1	0.769384	0.0273817
16	20	MFN1	0.811769	0.0645671
16	21	MFN1	0.889463	0.137062
16	22	MFN1	1.03536	0.277754
16	23	MFN1	1.30235	0.539547
16	24	MFN1	1.74755	0.979546
16	25	MFN1	2.35919	1.58599
16	26	MFN1	2.94242	2.16402
16	27	MFN1	3.40402	2.62042
16	28	MFN1	3.80278	3.01398
16	29	MFN1	4.15208	3.35808
16	30	MFN1	4.44296	3.64376
16	31	MFN1	4.66057	3.85617
16	32	MFN1	4.83724	4.02764
16	33	MFN1	4.97983	4.16503
16	34	MFN1	5.09561	4.27561
16	35	MFN1	5.2004	4.3752
16	36	MFN1	5.2787	4.4483
16	37	MFN1	5.35261	4.51701
16	38	MFN1	5.39621	4.55542
16	39	MFN1	5.44836	4.60236
16	40	MFN1	5.49607	4.64487
17	1	NRF1	0.628829	-0.0195945
17	2	NRF1	0.635958	-0.0175609
17	3	NRF1	0.649416	-0.00919769
17	4	NRF1	0.659571	-0.00413773
17	5	NRF1	0.667435	-0.0013694
17	6	NRF1	0.673745	-0.000154833
17	7	NRF1	0.680361	0.0013661
17	8	NRF1	0.687674	0.00358381
17	9	NRF1	0.694393	0.00520678
17	10	NRF1	0.69897	0.0046884
17	11	NRF1	0.704017	0.00464077
17	12	NRF1	0.707598	0.0031261
17	13	NRF1	0.712334	0.00276656
17	14	NRF1	0.716423	0.00176014
17	15	NRF1	0.721156	0.00139827
17	16	NRF1	0.724219	-0.000634126
17	17	NRF1	0.727461	-0.00248771
17	18	NRF1	0.730464	-0.00458055
17	19	NRF1	0.735827	-0.00431299
17	20	NRF1	0.743703	-0.00153243
17	21	NRF1	0.750201	-0.000129459
17	22	NRF1	0.760545	0.00511921
17	23	NRF1	0.779318	0.0187965
17	24	NRF1	0.808869	0.0432525
17	25	NRF1	0.860377	0.0896649
17	26	NRF1	0.95424	0.178432
17	27	NRF1	1.12752	0.34662
17	28	NRF1	1.43439	0.648388
17	29	NRF1	1.92012	1.12902
17	30	NRF1	2.56421	1.76802
17	31	NRF1	3.19571	2.39443
17	32	NRF1	3.69944	2.89307
17	33	NRF1	4.10992	3.29845
17	34	NRF1	4.4279	3.61133
17	35	NRF1	4.66354	3.84188
17	36	NRF1	4.85381	4.02705
17	37	NRF1	5.01359	4.18173
17	38	NRF1	5.13185	4.29489
17	39	NRF1	5.21406	4.37202
17	40	NRF1	5.2892	4.44205
18	1	b-actin	0.52336	-0.00100774
18	2	b-actin	0.527619	-0.00439159
18	3	b-actin	0.538109	-0.00154575
18	4	b-actin	0.547038	-0.000260592
18	5	b-actin	0.555358	0.000416239
18	6	b-actin	0.564035	0.00144951
18	7	b-actin	0.57137	0.00114095
18	8	b-actin	0.579211	0.00133808
18	9	b-actin	0.584341	-0.00117578
18	10	b-actin	0.591379	-0.00178134
18	11	b-actin	0.601223	0.000418683
18	12	b-actin	0.615659	0.00721125
18	13	b-actin	0.638275	0.0221834
18	14	b-actin	0.675073	0.051338
18	15	b-actin	0.73776	0.106382
18	16	b-actin	0.850082	0.211059
18	17	b-actin	1.05038	0.403713
18	18	b-actin	1.38823	0.733917
18	19	b-actin	1.8744	1.21244
18	20	b-actin	2.43642	1.76683
18	21	b-actin	2.95148	2.27424
18	22	b-actin	3.37526	2.69038
18	23	b-actin	3.77326	3.08073
18	24	b-actin	4.11119	3.41102
18	25	b-actin	4.36562	3.6578
18	26	b-actin	4.573	3.85754
18	27	b-actin	4.7398	4.01669
18	28	b-actin	4.87815	4.14741
18	29	b-actin	4.99598	4.25759
18	30	b-actin	5.11102	4.36499
18	31	b-actin	5.17173	4.41805
18	32	b-actin	5.22584	4.46452
18	33	b-actin	5.26962	4.50066
18	34	b-actin	5.31149	4.53488
18	35	b-actin	5.34618	4.56193
18	36	b-actin	5.37101	4.57911
18	37	b-actin	5.39159	4.59205
18	38	b-actin	5.41197	4.60479
18	39	b-actin	5.42774	4.61292
18	40	b-actin	5.44884	4.62637
19	1	NFkB	0.543949	-0.0140559
19	2	NFkB	0.548219	-0.015056
19	3	NFkB	0.560052	-0.00849186
19	4	NFkB	0.571013	-0.0028007
19	5	NFkB	0.580172	0.00108872
19	6	NFkB	0.585805	0.0014517
19	7	NFkB	0.593159	0.00353565
19	8	NFkB	0.59861	0.00371743
19	9	NFkB	0.603146	0.00298314
19	10	NFkB	0.608895	0.00346282
19	11	NFkB	0.613254	0.00255229
19	12	NFkB	0.61628	0.000308697
19	13	NFkB	0.622227	0.000985255
19	14	NFkB	0.624725	-0.00178608
19	15	NFkB	0.629754	-0.00202737
19	16	NFkB	0.634809	-0.00224167
19	17	NFkB	0.639782	-0.00253809
19	18	NFkB	0.64739	-0.000199937
19	19	NFkB	0.661075	0.00821551
19	20	NFkB	0.6786	0.0204709
19	21	NFkB	0.704444	0.0410445
19	22	NFkB	0.757165	0.0884958
19	23	NFkB	0.852866	0.178927
19	24	NFkB	1.0255	0.34629
19	25	NFkB	1.32909	0.644609
19	26	NFkB	1.81652	1.12677
19	27	NFkB	2.49409	1.79907
19	28	NFkB	3.17229	2.47201
19	29	NFkB	3.68552	2.97997
19	30	NFkB	4.09727	3.38644
19	31	NFkB	4.42753	3.71143
19	32	NFkB	4.68681	3.96545
19	33	NFkB	4.8821	4.15546
19	34	NFkB	5.0509	4.319
19	35	NFkB	5.18341	4.44623
19	36	NFkB	5.28195	4.53951
19	37	NFkB	5.35286	4.60515
19	38	NFkB	5.40815	4.65517
19	39	NFkB	5.46855	4.71029
19	40	NFkB	5.51895	4.75543
20	1	GFAP	0.649982	-0.0131505
20	2	GFAP	0.655565	-0.0131641
20	3	GFAP	0.669823	-0.00450371
20	4	GFAP	0.679348	-0.000576073
20	5	GFAP	0.686564	0.00104325
20	6	GFAP	0.692774	0.00165603
20	7	GFAP	0.698395	0.00167986
20	8	GFAP	0.704019	0.00170715
20	9	GFAP	0.709287	0.00137794
20	10	GFAP	0.715546	0.00203995
20	11	GFAP	0.719911	0.000807431
20	12	GFAP	0.72319	-0.00151096
20	13	GFAP	0.727228	-0.00306982
20	14	GFAP	0.734526	-0.00136901
20	15	GFAP	0.74221	0.000717968
20	16	GFAP	0.752254	0.00516482
20	17	GFAP	0.77573	0.0230433
20	18	GFAP	0.818848	0.0605648
20	19	GFAP	0.895198	0.131317
20	20	GFAP	1.03302	0.263541
20	21	GFAP	1.28198	0.506906
20	22	GFAP	1.70029	0.919616
20	23	GFAP	2.29026	1.50399
20	24	GFAP	2.91969	2.12782
20	25	GFAP	3.45057	2.65311
20	26	GFAP	3.89381	3.09075
20	27	GFAP	4.26154	3.45288
20	28	GFAP	4.54629	3.73204
20	29	GFAP	4.76804	3.94819
20	30	GFAP	4.93618	4.11073
20	31	GFAP	5.06569	4.23465
20	32	GFAP	5.18994	4.3533
20	33	GFAP	5.27685	4.43461
20	34	GFAP	5.34112	4.49328
20	35	GFAP	5.40908	4.55565
20	36	GFAP	5.45183	4.59279
20	37	GFAP	5.47416	4.60953
20	38	GFAP	5.50492	4.6347
20	39	GFAP	5.51812	4.6423
20	40	GFAP	5.51255	4.63113
21	1	CD11b	0.518618	-0.0169175
21	2	CD11b	0.522652	-0.0174842
21	3	CD11b	0.53351	-0.0112265
21	4	CD11b	0.544132	-0.00520412
21	5	CD11b	0.553553	-0.000383443
21	6	CD11b	0.560599	0.00206235
21	7	CD11b	0.566956	0.00381875
21	8	CD11b	0.5716	0.00386217
21	9	CD11b	0.576366	0.00402844
21	10	CD11b	0.580962	0.004024
21	11	CD11b	0.584633	0.00309527
21	12	CD11b	0.589227	0.00308851
21	13	CD11b	0.593866	0.00312746
21	14	CD11b	0.597943	0.00260452
21	15	CD11b	0.600515	0.000575727
21	16	CD11b	0.602606	-0.00193372
21	17	CD11b	0.607103	-0.00203704
21	18	CD11b	0.611282	-0.00245841
21	19	CD11b	0.614593	-0.00374721
21	20	CD11b	0.619644	-0.00329669
21	21	CD11b	0.628103	0.000562205
21	22	CD11b	0.639119	0.00697808
21	23	CD11b	0.655965	0.019224
21	24	CD11b	0.687615	0.0462732
21	25	CD11b	0.74122	0.0952779
21	26	CD11b	0.833218	0.182676
21	27	CD11b	0.998905	0.343762
21	28	CD11b	1.27237	0.612623
21	29	CD11b	1.66057	0.996226
21	30	CD11b	2.10692	1.43797
21	31	CD11b	2.5422	1.86866
21	32	CD11b	2.93599	2.25784
21	33	CD11b	3.27491	2.59216
21	34	CD11b	3.55514	2.8678
21	35	CD11b	3.78373	3.09178
21	36	CD11b	3.97677	3.28022
21	37	CD11b	4.11169	3.41054
21	38	CD11b	4.22479	3.51905
21	39	CD11b	4.30693	3.59658
21	40	CD11b	4.37575	3.66081
22	1	IBA1	0.674961	-0.0139233
22	2	IBA1	0.681022	-0.0133057
22	3	IBA1	0.693671	-0.00610116
22	4	IBA1	0.704669	-0.000546322
22	5	IBA1	0.710277	-0.000382132
22	6	IBA1	0.71733	0.00122628
22	7	IBA1	0.723366	0.00181849
22	8	IBA1	0.731364	0.00437223
22	9	IBA1	0.734991	0.00255546
22	10	IBA1	0.739414	0.00153441
22	11	IBA1	0.743872	0.000548408
22	12	IBA1	0.75022	0.00145253
22	13	IBA1	0.753616	-0.000595567
22	14	IBA1	0.757064	-0.00259145
22	15	IBA1	0.762889	-0.00220988
22	16	IBA1	0.769462	-0.00108129
22	17	IBA1	0.77979	0.00380311
22	18	IBA1	0.795022	0.0135909
22	19	IBA1	0.820404	0.0335295
22	20	IBA1	0.875651	0.0833317
22	21	IBA1	0.971125	0.173362
22	22	IBA1	1.14819	0.344984
22	23	IBA1	1.47193	0.663279
22	24	IBA1	2.00261	1.18851
22	25	IBA1	2.74267	1.92313
22	26	IBA1	3.47529	2.65031
22	27	IBA1	4.04167	3.21125
22	28	IBA1	4.47454	3.63867
22	29	IBA1	4.8379	3.99659
22	30	IBA1	5.1156	4.26884
22	31	IBA1	5.32404	4.47184
22	32	IBA1	5.48884	4.63119
22	33	IBA1	5.6145	4.75141
22	34	IBA1	5.73048	4.86194
22	35	IBA1	5.81762	4.94365
22	36	IBA1	5.86667	4.98725
22	37	IBA1	5.92313	5.03826
22	38	IBA1	5.98221	5.0919
22	39	IBA1	6.04263	5.14688
22	40	IBA1	6.07657	5.17537
23	1	DRP1	0.617193	-0.0130711
23	2	DRP1	0.623493	-0.0133037
23	3	DRP1	0.635079	-0.00825017
23	4	DRP1	0.645015	-0.00484764
23	5	DRP1	0.655943	-0.000452209
23	6	DRP1	0.665007	0.00207902
23	7	DRP1	0.672269	0.00280793
23	8	DRP1	0.680944	0.00495007
23	9	DRP1	0.688395	0.00586852
23	10	DRP1	0.693568	0.00450876
23	11	DRP1	0.698957	0.00336435
23	12	DRP1	0.703247	0.00112137
23	13	DRP1	0.708565	-9.35478e-05
23	14	DRP1	0.712907	-0.0022839
23	15	DRP1	0.719234	-0.00248947
23	16	DRP1	0.724608	-0.00364854
23	17	DRP1	0.732155	-0.00263454
23	18	DRP1	0.744887	0.003565
23	19	DRP1	0.765276	0.017421
23	20	DRP1	0.804049	0.0496615
23	21	DRP1	0.87665	0.115729
23	22	DRP1	1.01658	0.24913
23	23	DRP1	1.27272	0.498729
23	24	DRP1	1.72006	0.939545
23	25	DRP1	2.42908	1.64202
23	26	DRP1	3.31474	2.52116
23	27	DRP1	4.05784	3.25772
23	28	DRP1	4.55236	3.74571
23	29	DRP1	4.9453	4.13212
23	30	DRP1	5.26903	4.44931
23	31	DRP1	5.55172	4.72548
23	32	DRP1	5.78005	4.94727
23	33	DRP1	5.9822	5.14288
23	34	DRP1	6.14474	5.2989
23	35	DRP1	6.27923	5.42685
23	36	DRP1	6.39287	5.53396
23	37	DRP1	6.48652	5.62107
23	38	DRP1	6.57214	5.70016
23	39	DRP1	6.63668	5.75816
23	40	DRP1	6.67784	5.7928
24	1	MFN1	0.672232	-0.0154281
24	2	MFN1	0.678685	-0.0148186
24	3	MFN1	0.693954	-0.0053926
24	4	MFN1	0.703003	-0.00218587
24	5	MFN1	0.711798	0.000766353
24	6	MFN1	0.718859	0.00198426
24	7	MFN1	0.724665	0.00194737
24	8	MFN1	0.730747	0.00218567
24	9	MFN1	0.737543	0.00313899
24	10	MFN1	0.743233	0.00298623
24	11	MFN1	0.747398	0.00130848
24	12	MFN1	0.750272	-0.00166126
24	13	MFN1	0.756939	-0.000837278
24	14	MFN1	0.762586	-0.00103308
24	15	MFN1	0.767302	-0.0021596
24	16	MFN1	0.774257	-0.00104767
24	17	MFN1	0.785188	0.00403989
24	18	MFN1	0.803619	0.0166278
24	19	MFN1	0.839728	0.0468938
24	20	MFN1	0.907069	0.108392
24	21	MFN1	1.03056	0.226042
24	22	MFN1	1.25757	0.44721
24	23	MFN1	1.65313	0.836928
24	24	MFN1	2.24024	1.41819
24	25	MFN1	2.88126	2.05337
24	26	MFN1	3.40422	2.57049
24	27	MFN1	3.84065	3.00107
24	28	MFN1	4.23806	3.39264
24	29	MFN1	4.56571	3.71444
24	30	MFN1	4.8208	3.9637
24	31	MFN1	5.03037	4.16742
24	32	MFN1	5.19736	4.32857
24	33	MFN1	5.33357	4.45894
24	34	MFN1	5.44784	4.56736
24	35	MFN1	5.56477	4.67845
24	36	MFN1	5.65256	4.76039
24	37	MFN1	5.70961	4.81161
24	38	MFN1	5.76904	4.86519
24	39	MFN1	5.81512	4.90543
24	40	MFN1	5.85088	4.93535
25	1	NRF1	0.631692	-0.0243796
25	2	NRF1	0.6397	-0.0234195
25	3	NRF1	0.658262	-0.0119063
25	4	NRF1	0.672612	-0.00460481
25	5	NRF1	0.683498	-0.000766943
25	6	NRF1	0.693163	0.0018504
25	7	NRF1	0.70052	0.00215871
25	8	NRF1	0.708204	0.00279443
25	9	NRF1	0.716402	0.00394419
25	10	NRF1	0.723114	0.00360794
25	11	NRF1	0.730582	0.00402688
25	12	NRF1	0.738031	0.00442824
25	13	NRF1	0.744306	0.00365509
25	14	NRF1	0.750634	0.00293463
25	15	NRF1	0.757188	0.00243977
25	16	NRF1	0.761741	-5.48247e-05
25	17	NRF1	0.76745	-0.00139482
25	18	NRF1	0.773758	-0.00213477
25	19	NRF1	0.780163	-0.00277852
25	20	NRF1	0.785512	-0.00447763
25	21	NRF1	0.794607	-0.00243094
25	22	NRF1	0.802796	-0.00129073
25	23	NRF1	0.812942	0.00180774
25	24	NRF1	0.830223	0.01204
25	25	NRF1	0.856541	0.0313096
25	26	NRF1	0.905334	0.0730544
25	27	NRF1	0.994804	0.155476
25	28	NRF1	1.15562	0.309249
25	29	NRF1	1.43096	0.577532
25	30	NRF1	1.86065	1.00018
25	31	NRF1	2.40041	1.53288
25	32	NRF1	2.8969	2.02233
25	33	NRF1	3.29532	2.4137
25	34	NRF1	3.60784	2.71917
25	35	NRF1	3.85518	2.95947
25	36	NRF1	4.04562	3.14285
25	37	NRF1	4.19575	3.28594
25	38	NRF1	4.32002	3.40316
25	39	NRF1	4.41364	3.48974
25	40	NRF1	4.48743	3.55648
26	1	b-actin	0.582055	-0.0117611
26	2	b-actin	0.592568	-0.0120272
26	3	b-actin	0.610062	-0.005311
26	4	b-actin	0.626782	0.00063071
26	5	b-actin	0.639456	0.00252592
26	6	b-actin	0.652419	0.00471129
26	7	b-actin	0.660557	0.00207112
26	8	b-actin	0.668094	-0.00117075
26	9	b-actin	0.67835	-0.00169304
26	10	b-actin	0.687829	-0.0029924
26	11	b-actin	0.703795	0.00219543
26	12	b-actin	0.71141	-0.000967287
26	13	b-actin	0.728354	0.00519758
26	14	b-actin	0.756601	0.0226665
26	15	b-actin	0.800052	0.0553393
26	16	b-actin	0.882473	0.126982
26	17	b-actin	1.02604	0.259769
26	18	b-actin	1.2701	0.493051
26	19	b-actin	1.65476	0.866931
26	20	b-actin	2.15144	1.35283
26	21	b-actin	2.61168	1.8023
26	22	b-actin	2.99183	2.17167
26	23	b-actin	3.34894	2.51801
26	24	b-actin	3.6333	2.79158
26	25	b-actin	3.87767	3.02517
26	26	b-actin	4.07597	3.21269
26	27	b-actin	4.23087	3.35682
26	28	b-actin	4.35612	3.47129
26	29	b-actin	4.46837	3.57276
26	30	b-actin	4.55654	3.65016
26	31	b-actin	4.62687	3.7097
26	32	b-actin	4.68323	3.75528
26	33	b-actin	4.73827	3.79955
26	34	b-actin	4.77581	3.82631
26	35	b-actin	4.80457	3.84429
26	36	b-actin	4.83505	3.86399
26	37	b-actin	4.8646	3.88277
26	38	b-actin	4.88505	3.89243
26	39	b-actin	4.89634	3.89295
26	40	b-actin	4.91461	3.90044
27	1	NFkB	0.622347	-0.0255579
27	2	NFkB	0.631033	-0.0241795
27	3	NFkB	0.648447	-0.0140738
27	4	NFkB	0.664344	-0.00548388
27	5	NFkB	0.676391	-0.000745033
27	6	NFkB	0.686524	0.00208026
27	7	NFkB	0.696324	0.00457267
27	8	NFkB	0.70606	0.00700105
27	9	NFkB	0.712403	0.00603573
27	10	NFkB	0.718095	0.00442042
27	11	NFkB	0.726079	0.00509655
27	12	NFkB	0.732751	0.00446001
27	13	NFkB	0.738099	0.00250114
27	14	NFkB	0.743433	0.00052725
27	15	NFkB	0.748476	-0.00173817
27	16	NFkB	0.754308	-0.00321394
27	17	NFkB	0.759988	-0.00484111
27	18	NFkB	0.767579	-0.00455808
27	19	NFkB	0.777404	-0.00204112
27	20	NFkB	0.788692	0.0019389
27	21	NFkB	0.804373	0.0103127
27	22	NFkB	0.832362	0.0309932
27	23	NFkB	0.882223	0.0735467
27	24	NFkB	0.970271	0.154287
27	25	NFkB	1.12843	0.305141
27	26	NFkB	1.40311	0.572507
27	27	NFkB	1.84599	1.00809
27	28	NFkB	2.43387	1.58866
27	29	NFkB	2.99621	2.14369
27	30	NFkB	3.42431	2.56448
27	31	NFkB	3.75836	2.89122
27	32	NFkB	4.02975	3.15531
27	33	NFkB	4.2386	3.35684
27	34	NFkB	4.39501	3.50594
27	35	NFkB	4.51531	3.61894
27	36	NFkB	4.61425	3.71057
27	37	NFkB	4.69976	3.78877
27	38	NFkB	4.7821	3.86381
27	39	NFkB	4.84714	3.92154
27	40	NFkB	4.88649	3.95359
28	1	GFAP	0.720982	-0.0182321
28	2	GFAP	0.728982	-0.0178554
28	3	GFAP	0.745681	-0.00877933
28	4	GFAP	0.759046	-0.00303759
28	5	GFAP	0.770162	0.000454967
28	6	GFAP	0.778701	0.00137058
28	7	GFAP	0.787343	0.00238913
28	8	GFAP	0.797659	0.00508203
28	9	GFAP	0.805009	0.00480907
28	10	GFAP	0.811887	0.00406392
28	11	GFAP	0.818652	0.00320599
28	12	GFAP	0.824774	0.00170398
28	13	GFAP	0.830855	0.000162214
28	14	GFAP	0.835197	-0.00311935
28	15	GFAP	0.840512	-0.00542722
28	16	GFAP	0.850684	-0.00287838
28	17	GFAP	0.865302	0.00411595
28	18	GFAP	0.886742	0.0179326
28	19	GFAP	0.921531	0.0450985
28	20	GFAP	0.989066	0.105011
28	21	GFAP	1.11078	0.219099
28	22	GFAP	1.32874	0.429437
28	23	GFAP	1.68862	0.781697
28	24	GFAP	2.19071	1.27616
28	25	GFAP	2.72447	1.8023
28	26	GFAP	3.17184	2.24205
28	27	GFAP	3.52655	2.58914
28	28	GFAP	3.82504	2.88
28	29	GFAP	4.06668	3.11402
28	30	GFAP	4.25245	3.29217
28	31	GFAP	4.39418	3.42627
28	32	GFAP	4.51078	3.53525
28	33	GFAP	4.61467	3.63151
28	34	GFAP	4.70091	3.71013
28	35	GFAP	4.75729	3.75889
28	36	GFAP	4.80146	3.79543
28	37	GFAP	4.84954	3.83589
28	38	GFAP	4.8893	3.86803
28	39	GFAP	4.92439	3.8955
28	40	GFAP	4.94377	3.90725
29	1	CD11b	0.618802	-0.0275762
29	2	CD11b	0.627399	-0.0261633
29	3	CD11b	0.647992	-0.0127538
29	4	CD11b	0.661236	-0.00669357
29	5	CD11b	0.672625	-0.00248819
29	6	CD11b	0.682562	0.000265219
29	7	CD11b	0.693945	0.00446464
29	8	CD11b	0.70171	0.00504624
29	9	CD11b	0.708583	0.00473489
29	10	CD11b	0.716864	0.00583261
29	11	CD11b	0.724422	0.00620696
29	12	CD11b	0.730267	0.00486857
29	13	CD11b	0.735678	0.00309554
29	14	CD11b	0.743197	0.0034305
29	15	CD11b	0.747775	0.000825569
29	16	CD11b	0.754444	0.00031044
29	17	CD11b	0.758908	-0.00240952
29	18	CD11b	0.765719	-0.00278172
29	19	CD11b	0.771442	-0.00424236
29	20	CD11b	0.778275	-0.00459286
29	21	CD11b	0.786933	-0.0031191
29	22	CD11b	0.798669	0.00143324
29	23	CD11b	0.819365	0.0149459
29	24	CD11b	0.849816	0.0382129
29	25	CD11b	0.900607	0.0818197
29	26	CD11b	0.994873	0.168902
29	27	CD11b	1.16135	0.328196
29	28	CD11b	1.43288	0.592539
29	29	CD11b	1.82086	0.973343
29	30	CD11b	2.26707	1.41236
29	31	CD11b	2.67477	1.81288
29	32	CD11b	3.0371	2.16803
29	33	CD11b	3.35582	2.47956
29	34	CD11b	3.62488	2.74144
29	35	CD11b	3.84333	2.95271
29	36	CD11b	4.01821	3.1204
29	37	CD11b	4.16493	3.25994
29	38	CD11b	4.29444	3.38226
29	39	CD11b	4.38999	3.47063
29	40	CD11b	4.44546	3.51892
30	1	IBA1	0.697961	-0.0219021
30	2	IBA1	0.708727	-0.0185267
30	3	IBA1	0.724328	-0.0103167
30	4	IBA1	0.737763	-0.00427187
30	5	IBA1	0.749269	-0.000156284
30	6	IBA1	0.758614	0.00179786
30	7	IBA1	0.766638	0.00243122
30	8	IBA1	0.775395	0.00379724
30	9	IBA1	0.784874	0.00588549
30	10	IBA1	0.790354	0.00397498
30	11	IBA1	0.799544	0.00577439
30	12	IBA1	0.80316	0.00200046
30	13	IBA1	0.80945	0.000899087
30	14	IBA1	0.817196	0.00125481
30	15	IBA1	0.821482	-0.00185005
30	16	IBA1	0.827711	-0.00301103
30	17	IBA1	0.833276	-0.00483726
30	18	IBA1	0.842131	-0.00337235
30	19	IBA1	0.855077	0.00218268
30	20	IBA1	0.874418	0.0141331
30	21	IBA1	0.910944	0.0432689
30	22	IBA1	0.967446	0.0923795
30	23	IBA1	1.07856	0.196106
30	24	IBA1	1.27	0.380152
30	25	IBA1	1.60841	0.711167
30	26	IBA1	2.11637	1.21174
30	27	IBA1	2.75256	1.84054
30	28	IBA1	3.29837	2.37896
30	29	IBA1	3.69808	2.77128
30	30	IBA1	4.01349	3.07929
30	31	IBA1	4.26392	3.32234
30	32	IBA1	4.46236	3.51339
30	33	IBA1	4.62584	3.66948
30	34	IBA1	4.74393	3.78018
30	35	IBA1	4.82019	3.84905
30	36	IBA1	4.89881	3.92027
30	37	IBA1	4.96813	3.9822
30	38	IBA1	5.02607	4.03276
30	39	IBA1	5.07136	4.07065
30	40	IBA1	5.10224	4.09415
31	1	DRP1	0.567686	-0.0186343
31	2	DRP1	0.578387	-0.016122
31	3	DRP1	0.59338	-0.00931719
31	4	DRP1	0.605184	-0.00570181
31	5	DRP1	0.618569	-0.000506073
31	6	DRP1	0.630783	0.00351992
31	7	DRP1	0.640331	0.00487849
31	8	DRP1	0.64724	0.00359866
31	9	DRP1	0.655631	0.00380168
31	10	DRP1	0.664454	0.00443593
31	11	DRP1	0.671859	0.00365177
31	12	DRP1	0.679033	0.00263742
31	13	DRP1	0.686036	0.00145135
31	14	DRP1	0.691698	-0.00107517
31	15	DRP1	0.698632	-0.00233032
31	16	DRP1	0.705414	-0.00373699
31	17	DRP1	0.712032	-0.00530769
31	18	DRP1	0.722274	-0.00325407
31	19	DRP1	0.739479	0.0057625
31	20	DRP1	0.765302	0.0233962
31	21	DRP1	0.810245	0.0601509
31	22	DRP1	0.894123	0.13584
31	23	DRP1	1.0491	0.282625
31	24	DRP1	1.32497	0.550309
31	25	DRP1	1.78769	1.00485
31	26	DRP1	2.43174	1.6407
31	27	DRP1	3.04572	2.24649
31	28	DRP1	3.46067	2.65326
31	29	DRP1	3.76481	2.9492
31	30	DRP1	4.03396	3.21017
31	31	DRP1	4.25672	3.42474
31	32	DRP1	4.44389	3.60372
31	33	DRP1	4.59867	3.75031
31	34	DRP1	4.71992	3.86337
31	35	DRP1	4.82651	3.96177
31	36	DRP1	4.91601	4.04308
31	37	DRP1	4.98266	4.10155
31	38	DRP1	5.04652	4.15722
31	39	DRP1	5.09664	4.19915
31	40	DRP1	5.13996	4.23428
32	1	MFN1	0.650416	-0.0186258
32	2	MFN1	0.658106	-0.0186739
32	3	MFN1	0.67491	-0.00960751
32	4	MFN1	0.688846	-0.00341034
32	5	MFN1	0.700022	2.76737e-05
32	6	MFN1	0.710168	0.0024356
32	7	MFN1	0.717535	0.00206511
32	8	MFN1	0.727907	0.0046981
32	9	MFN1	0.737494	0.00654705
32	10	MFN1	0.742783	0.00409797
32	11	MFN1	0.747985	0.00156174
32	12	MFN1	0.756158	0.00199723
32	13	MFN1	0.763235	0.00133563
32	14	MFN1	0.768324	-0.00131348
32	15	MFN1	0.773045	-0.00433018
32	16	MFN1	0.780735	-0.00437862
32	17	MFN1	0.791125	-0.00172596
32	18	MFN1	0.805413	0.00482347
32	19	MFN1	0.827132	0.0188043
32	20	MFN1	0.868957	0.0528911
32	21	MFN1	0.944137	0.120333
32	22	MFN1	1.08251	0.250969
32	23	MFN1	1.32731	0.488031
32	24	MFN1	1.72325	0.876235
32	25	MFN1	2.22435	1.3696
32	26	MFN1	2.67136	1.80887
32	27	MFN1	3.03915	2.16891
32	28	MFN1	3.36865	2.49068
32	29	MFN1	3.64842	2.76271
32	30	MFN1	3.86729	2.97384
32	31	MFN1	4.0385	3.13732
32	32	MFN1	4.19672	3.2878
32	33	MFN1	4.32185	3.40519
32	34	MFN1	4.41502	3.49062
32	35	MFN1	4.49716	3.56502
32	36	MFN1	4.57133	3.63146
32	37	MFN1	4.6409	3.69328
32	38	MFN1	4.68994	3.73459
32	39	MFN1	4.72646	3.76338
32	40	MFN1	4.75792	3.78709
33	1	NRF1	0.622062	-0.00727621
33	2	NRF1	0.62636	-0.00715541
33	3	NRF1	0.633076	-0.00461599
33	4	NRF1	0.639449	-0.00242089
33	5	NRF1	0.645682	-0.000364323
33	6	NRF1	0.651334	0.00111075
33	7	NRF1	0.656292	0.0018913
33	8	NRF1	0.661978	0.00340124
33	9	NRF1	0.665892	0.00313794
33	10	NRF1	0.668928	0.00199719
33	11	NRF1	0.672128	0.00101989
33	12	NRF1	0.676665	0.00138029
33	13	NRF1	0.679633	0.000170824
33	14	NRF1	0.684371	0.000732094
33	15	NRF1	0.686685	-0.001131
33	16	NRF1	0.688222	-0.00377056
33	17	NRF1	0.693588	-0.00258117
33	18	NRF1	0.6984	-0.00194689
33	19	NRF1	0.702203	-0.00232052
33	20	NRF1	0.709125	0.000424725
33	21	NRF1	0.716763	0.0038851
33	22	NRF1	0.725542	0.00848781
33	23	NRF1	0.742292	0.0210607
33	24	NRF1	0.770622	0.0452133
33	25	NRF1	0.819506	0.0899208
33	26	NRF1	0.908814	0.175052
33	27	NRF1	1.06904	0.331103
33	28	NRF1	1.35091	0.608792
33	29	NRF1	1.76285	1.01656
33	30	NRF1	2.22054	1.47007
33	31	NRF1	2.64498	1.89033
33	32	NRF1	3.03242	2.27359
33	33	NRF1	3.37505	2.61205
33	34	NRF1	3.66548	2.8983
33	35	NRF1	3.90034	3.12899
33	36	NRF1	4.1034	3.32787
33	37	NRF1	4.2692	3.4895
33	38	NRF1	4.4077	3.62381
33	39	NRF1	4.53716	3.7491
33	40	NRF1	4.62982	3.83758
34	1	b-actin	0.529518	-0.00497802
34	2	b-actin	0.53355	-0.00827431
34	3	b-actin	0.546528	-0.0026243
34	4	b-actin	0.559856	0.00337476
34	5	b-actin	0.563657	-0.000152016
34	6	b-actin	0.571383	0.00024492
34	7	b-actin	0.578831	0.000364575
34	8	b-actin	0.585035	-0.000759599
34	9	b-actin	0.592779	-0.000343768
34	10	b-actin	0.599018	-0.00143343
34	11	b-actin	0.609108	0.00132886
34	12	b-actin	0.623212	0.00810426
34	13	b-actin	0.640079	0.0176428
34	14	b-actin	0.671118	0.0413537
34	15	b-actin	0.723185	0.0860926
34	16	b-actin	0.82264	0.178219
34	17	b-actin	1.00255	0.350805
34	18	b-actin	1.29566	0.636578
34	19	b-actin	1.75929	1.09288
34	20	b-actin	2.33548	1.66175
34	21	b-actin	2.86586	2.18479
34	22	b-actin	3.30942	2.62103
34	23	b-actin	3.72004	3.02432
34	24	b-actin	4.06265	3.3596
34	25	b-actin	4.33341	3.62304
34	26	b-actin	4.55794	3.84023
34	27	b-actin	4.73013	4.00509
34	28	b-actin	4.87018	4.13782
34	29	b-actin	4.98672	4.24703
34	30	b-actin	5.10891	4.36189
34	31	b-actin	5.16131	4.40697
34	32	b-actin	5.2175	4.45583
34	33	b-actin	5.272	4.503
34	34	b-actin	5.32587	4.54954
34	35	b-actin	5.37298	4.58932
34	36	b-actin	5.4011	4.61011
34	37	b-actin	5.42981	4.63149
34	38	b-actin	5.45477	4.64912
34	39	b-actin	5.47158	4.6586
34	40	b-actin	5.49421	4.67391
35	1	NFkB	0.57284	-0.0144634
35	2	NFkB	0.577955	-0.0142694
35	3	NFkB	0.590577	-0.0065695
35	4	NFkB	0.601385	-0.000683072
35	5	NFkB	0.60797	0.000980009
35	6	NFkB	0.613122	0.00121085
35	7	NFkB	0.618564	0.00173059
35	8	NFkB	0.6237	0.00194498
35	9	NFkB	0.628759	0.00208266
35	10	NFkB	0.632989	0.00139076
35	11	NFkB	0.638459	0.00193876
35	12	NFkB	0.642063	0.000621489
35	13	NFkB	0.646132	-0.000230865
35	14	NFkB	0.651536	0.000250613
35	15	NFkB	0.656911	0.000704494
35	16	NFkB	0.659171	-0.00195716
35	17	NFkB	0.663181	-0.00286876
35	18	NFkB	0.670426	-0.000545857
35	19	NFkB	0.681295	0.00540131
35	20	NFkB	0.694409	0.0135935
35	21	NFkB	0.713734	0.0279974
35	22	NFkB	0.747077	0.0564189
35	23	NFkB	0.807787	0.112207
35	24	NFkB	0.920869	0.220367
35	25	NFkB	1.1192	0.413777
35	26	NFkB	1.45795	0.747609
35	27	NFkB	1.99563	1.28036
35	28	NFkB	2.70911	1.98892
35	29	NFkB	3.39312	2.66801
35	30	NFkB	3.90483	3.17479
35	31	NFkB	4.29493	3.55998
35	32	NFkB	4.6113	3.87143
35	33	NFkB	4.8604	4.1156
35	34	NFkB	5.0405	4.29078
35	35	NFkB	5.18139	4.42675
35	36	NFkB	5.31298	4.55342
35	37	NFkB	5.40593	4.64144
35	38	NFkB	5.47122	4.70182
35	39	NFkB	5.52977	4.75545
35	40	NFkB	5.56614	4.78689
36	1	GFAP	0.671651	-0.00800087
36	2	GFAP	0.67622	-0.0092819
36	3	GFAP	0.687402	-0.00395015
36	4	GFAP	0.696491	-0.000711475
36	5	GFAP	0.703564	0.000511727
36	6	GFAP	0.709461	0.000558811
36	7	GFAP	0.714887	0.000134302
36	8	GFAP	0.722055	0.00145257
36	9	GFAP	0.7296	0.00314779
36	10	GFAP	0.735694	0.00339168
36	11	GFAP	0.740801	0.00264853
36	12	GFAP	0.742982	-0.00102074
36	13	GFAP	0.746256	-0.00359674
36	14	GFAP	0.753358	-0.00234457
36	15	GFAP	0.761331	-0.00022175
36	16	GFAP	0.771412	0.00400958
36	17	GFAP	0.791589	0.018337
36	18	GFAP	0.824906	0.0458035
36	19	GFAP	0.886649	0.101696
36	20	GFAP	0.999117	0.208315
36	21	GFAP	1.20405	0.407393
36	22	GFAP	1.55944	0.756934
36	23	GFAP	2.10615	1.2978
36	24	GFAP	2.76452	1.95031
36	25	GFAP	3.36141	2.54135
36	26	GFAP	3.84284	3.01694
36	27	GFAP	4.23536	3.40361
36	28	GFAP	4.54668	3.70908
36	29	GFAP	4.78367	3.94021
36	30	GFAP	4.9796	4.13029
36	31	GFAP	5.12384	4.26868
36	32	GFAP	5.23902	4.37802
36	33	GFAP	5.34126	4.47441
36	34	GFAP	5.42313	4.55042
36	35	GFAP	5.49215	4.6136
36	36	GFAP	5.54102	4.65662
36	37	GFAP	5.5957	4.70545
36	38	GFAP	5.62792	4.73182
36	39	GFAP	5.64801	4.74606
36	40	GFAP	5.66936	4.76156
37	1	CD11b	0.582418	-0.0142603
37	2	CD11b	0.587074	-0.014842
37	3	CD11b	0.597274	-0.00987961
37	4	CD11b	0.60626	-0.00613129
37	5	CD11b	0.615066	-0.0025622
37	6	CD11b	0.622758	-0.000107596
37	7	CD11b	0.630498	0.00239409
37	8	CD11b	0.638303	0.00496206
37	9	CD11b	0.644912	0.00633359
37	10	CD11b	0.64867	0.00485363
37	11	CD11b	0.653816	0.00476216
37	12	CD11b	0.659061	0.00476976
37	13	CD11b	0.662622	0.00309316
37	14	CD11b	0.666963	0.00219685
37	15	CD11b	0.67148	0.00147643
37	16	CD11b	0.675179	-6.21802e-05
37	17	CD11b	0.677101	-0.00337832
37	18	CD11b	0.679912	-0.00580462
37	19	CD11b	0.686896	-0.00405848
37	20	CD11b	0.693272	-0.00291941
37	21	CD11b	0.701491	6.19747e-05
37	22	CD11b	0.715899	0.00923223
37	23	CD11b	0.737964	0.02606
37	24	CD11b	0.774199	0.0570569
37	25	CD11b	0.839646	0.117267
37	26	CD11b	0.956136	0.228518
37	27	CD11b	1.15666	0.423808
37	28	CD11b	1.48465	0.746557
37	29	CD11b	1.92663	1.1833
37	30	CD11b	2.41884	1.67027
37	31	CD11b	2.89516	2.14135
37	32	CD11b	3.31144	2.5524
37	33	CD11b	3.65231	2.88803
37	34	CD11b	3.92602	3.1565
37	35	CD11b	4.1322	3.35744
37	36	CD11b	4.27738	3.49739
37	37	CD11b	4.40773	3.6225
37	38	CD11b	4.52231	3.73185
37	39	CD11b	4.61913	3.82342
37	40	CD11b	4.68789	3.88695
38	1	IBA1	0.703429	-0.0103245
38	2	IBA1	0.710539	-0.00852973
38	3	IBA1	0.723473	-0.00091049
38	4	IBA1	0.730515	0.000816055
38	5	IBA1	0.734103	-0.000911965
38	6	IBA1	0.73861	-0.00171963
38	7	IBA1	0.744501	-0.00114477
38	8	IBA1	0.752556	0.001595
38	9	IBA1	0.757759	0.00148304
38	10	IBA1	0.763649	0.00205731
38	11	IBA1	0.768954	0.00204703
38	12	IBA1	0.773044	0.000822074
38	13	IBA1	0.777409	-0.000128345
38	14	IBA1	0.780373	-0.00248066
38	15	IBA1	0.785719	-0.00244939
38	16	IBA1	0.79277	-0.000713492
38	17	IBA1	0.800438	0.00163825
38	18	IBA1	0.809754	0.00563901
38	19	IBA1	0.829316	0.0198863
38	20	IBA1	0.865783	0.0510371
38	21	IBA1	0.930262	0.110201
38	22	IBA1	1.05088	0.225503
38	23	IBA1	1.27282	0.44213
38	24	IBA1	1.6583	0.822288
38	25	IBA1	2.26979	1.42846
38	26	IBA1	3.05156	2.20492
38	27	IBA1	3.74218	2.89022
38	28	IBA1	4.26094	3.40367
38	29	IBA1	4.67535	3.81276
38	30	IBA1	4.99401	4.12611
38	31	IBA1	5.2362	4.36298
38	32	IBA1	5.4325	4.55397
38	33	IBA1	5.58872	4.70487
38	34	IBA1	5.69995	4.81079
38	35	IBA1	5.79079	4.89631
38	36	IBA1	5.87646	4.97667
38	37	IBA1	5.93798	5.03287
38	38	IBA1	5.98749	5.07707
38	39	IBA1	6.04122	5.12548
38	40	IBA1	6.07418	5.15313
39	1	DRP1	0.543279	-0.0141516
39	2	DRP1	0.548969	-0.0144104
39	3	DRP1	0.562219	-0.00710906
39	4	DRP1	0.572542	-0.00273517
39	5	DRP1	0.58017	-0.00105643
39	6	DRP1	0.589266	0.00209097
39	7	DRP1	0.596758	0.00363387
39	8	DRP1	0.601901	0.00282752
39	9	DRP1	0.60874	0.00371715
39	10	DRP1	0.614895	0.00392354
39	11	DRP1	0.619927	0.00300644
39	12	DRP1	0.62232	-0.00054918
39	13	DRP1	0.628493	-0.000325567
39	14	DRP1	0.634129	-0.000638873
39	15	DRP1	0.638627	-0.00208932
39	16	DRP1	0.644543	-0.00212302
39	17	DRP1	0.650042	-0.00257288
39	18	DRP1	0.658667	0.000102813
39	19	DRP1	0.673139	0.00862566
39	20	DRP1	0.698074	0.027612
39	21	DRP1	0.744986	0.0685747
39	22	DRP1	0.831001	0.148641
39	23	DRP1	0.988267	0.299958
39	24	DRP1	1.27719	0.582932
39	25	DRP1	1.7762	1.07599
39	26	DRP1	2.51388	1.80772
39	27	DRP1	3.31087	2.59877
39	28	DRP1	3.90074	3.18268
39	29	DRP1	4.30718	3.58317
39	30	DRP1	4.63185	3.9019
39	31	DRP1	4.90259	4.16669
39	32	DRP1	5.14285	4.401
39	33	DRP1	5.3339	4.5861
39	34	DRP1	5.47951	4.72577
39	35	DRP1	5.61885	4.85915
39	36	DRP1	5.72701	4.96136
39	37	DRP1	5.81704	5.04544
39	38	DRP1	5.89896	5.12141
39	39	DRP1	5.95763	5.17413
39	40	DRP1	5.99165	5.2022
40	1	MFN1	0.618269	-0.0281312
40	2	MFN1	0.628813	-0.0227614
40	3	MFN1	0.646451	-0.0102976
40	4	MFN1	0.659006	-0.00291646
40	5	MFN1	0.667885	0.000788333
40	6	MFN1	0.674887	0.002616
40	7	MFN1	0.682089	0.00464358
40	8	MFN1	0.687604	0.00498459
40	9	MFN1	0.691676	0.00388233
40	10	MFN1	0.697029	0.0040608
40	11	MFN1	0.700032	0.00188912
40	12	MFN1	0.704131	0.000814576
40	13	MFN1	0.707823	-0.000667482
40	14	MFN1	0.711005	-0.00265988
40	15	MFN1	0.714282	-0.00455768
40	16	MFN1	0.721433	-0.00258028
40	17	MFN1	0.731635	0.00244696
40	18	MFN1	0.744687	0.0103256
40	19	MFN1	0.76731	0.0277736
40	20	MFN1	0.805097	0.0603864
40	21	MFN1	0.879828	0.129943
40	22	MFN1	1.01956	0.264503
40	23	MFN1	1.27576	0.515522
40	24	MFN1	1.71035	0.944946
40	25	MFN1	2.31745	1.54687
40	26	MFN1	2.89561	2.11986
40	27	MFN1	3.35816	2.57723
40	28	MFN1	3.75512	2.96901
40	29	MFN1	4.11198	3.32071
40	30	MFN1	4.41219	3.61573
40	31	MFN1	4.64035	3.83872
40	32	MFN1	4.81796	4.01116
40	33	MFN1	4.9747	4.16273
40	34	MFN1	5.10458	4.28743
40	35	MFN1	5.20594	4.38362
40	36	MFN1	5.28623	4.45873
40	37	MFN1	5.35721	4.52453
40	38	MFN1	5.41325	4.5754
40	39	MFN1	5.46045	4.61743
40	40	MFN1	5.50499	4.6568
41	1	NRF1	0.579125	-0.0168467
41	2	NRF1	0.585523	-0.0156185
41	3	NRF1	0.599491	-0.00682107
41	4	NRF1	0.607939	-0.00354455
41	5	NRF1	0.616157	-0.00049666
41	6	NRF1	0.624485	0.00266137
41	7	NRF1	0.630119	0.0031245
41	8	NRF1	0.634106	0.00194129
41	9	NRF1	0.639812	0.00247672
41	10	NRF1	0.644825	0.00231919
41	11	NRF1	0.650786	0.00310878
41	12	NRF1	0.656474	0.00362644
41	13	NRF1	0.659475	0.00145719
41	14	NRF1	0.662428	-0.000760037
41	15	NRF1	0.66653	-0.0018291
41	16	NRF1	0.671967	-0.00156219
41	17	NRF1	0.676728	-0.00197185
41	18	NRF1	0.681168	-0.00270195
41	19	NRF1	0.685092	-0.00394852
41	20	NRF1	0.693675	-0.000536271
41	21	NRF1	0.702839	0.00345671
41	22	NRF1	0.714308	0.00975585
41	23	NRF1	0.733657	0.0239336
41	24	NRF1	0.766524	0.0516306
41	25	NRF1	0.821498	0.101434
41	26	NRF1	0.925958	0.200723
41	27	NRF1	1.1146	0.384195
41	28	NRF1	1.43836	0.702785
41	29	NRF1	1.95761	1.21686
41	30	NRF1	2.61299	1.86708
41	31	NRF1	3.23409	2.483
41	32	NRF1	3.73268	2.97642
41	33	NRF1	4.1299	3.36847
41	34	NRF1	4.43541	3.66881
41	35	NRF1	4.67248	3.90071
41	36	NRF1	4.86345	4.08651
41	37	NRF1	5.01099	4.22888
41	38	NRF1	5.1133	4.32602
41	39	NRF1	5.20735	4.4149
41	40	NRF1	5.2791	4.48148
42	1	b-actin	0.521089	-0.00115583
42	2	b-actin	0.526686	-0.00415831
42	3	b-actin	0.537253	-0.00219078
42	4	b-actin	0.548133	9.00971e-05
42	5	b-actin	0.556993	0.000350255
42	6	b-actin	0.566778	0.00153578
42	7	b-actin	0.577436	0.00359439
42	8	b-actin	0.582431	-9.86391e-06
42	9	b-actin	0.588498	-0.0025426
42	10	b-actin	0.597493	-0.00214762
42	11	b-actin	0.60956	0.00132034
42	12	b-actin	0.623432	0.00659278
42	13	b-actin	0.648053	0.0226144
42	14	b-actin	0.68908	0.0550414
42	15	b-actin	0.764096	0.121458
42	16	b-actin	0.895849	0.244612
42	17	b-actin	1.13348	0.47364
42	18	b-actin	1.52577	0.857331
42	19	b-actin	2.06579	1.38875
42	20	b-actin	2.65966	1.97403
42	21	b-actin	3.17942	2.48518
42	22	b-actin	3.61788	2.91504
42	23	b-actin	4.03856	3.32712
42	24	b-actin	4.35073	3.6307
42	25	b-actin	4.6045	3.87587
42	26	b-actin	4.81814	4.08091
42	27	b-actin	4.99126	4.24543
42	28	b-actin	5.12215	4.36772
42	29	b-actin	5.22891	4.46588
42	30	b-actin	5.33184	4.5602
42	31	b-actin	5.41009	4.62986
42	32	b-actin	5.46608	4.67725
42	33	b-actin	5.52036	4.72293
42	34	b-actin	5.54705	4.74102
42	35	b-actin	5.59271	4.77808
42	36	b-actin	5.62212	4.79889
42	37	b-actin	5.64484	4.81301
42	38	b-actin	5.66461	4.82418
42	39	b-actin	5.68573	4.8367
42	40	b-actin	5.69515	4.83753
43	1	NFkB	0.547726	-0.0145173
43	2	NFkB	0.553248	-0.0146916
43	3	NFkB	0.564851	-0.00878568
43	4	NFkB	0.577326	-0.00200723
43	5	NFkB	0.585055	2.48951e-05
43	6	NFkB	0.591921	0.00119371
43	7	NFkB	0.598413	0.0019885
43	8	NFkB	0.606332	0.00421106
43	9	NFkB	0.612693	0.00487461
43	10	NFkB	0.615801	0.00228535
43	11	NFkB	0.621235	0.0020227
43	12	NFkB	0.626124	0.00121484
43	13	NFkB	0.631536	0.000930253
43	14	NFkB	0.637406	0.0011026
43	15	NFkB	0.64138	-0.000619894
43	16	NFkB	0.644812	-0.00288508
43	17	NFkB	0.649614	-0.0037799
43	18	NFkB	0.65732	-0.00177072
43	19	NFkB	0.671005	0.00621746
43	20	NFkB	0.689952	0.0194677
43	21	NFkB	0.719976	0.0437944
43	22	NFkB	0.772609	0.0907303
43	23	NFkB	0.872321	0.184746
43	24	NFkB	1.05081	0.357536
43	25	NFkB	1.3622	0.663236
43	26	NFkB	1.86932	1.16465
43	27	NFkB	2.56671	1.85635
43	28	NFkB	3.27506	2.559
43	29	NFkB	3.81613	3.09437
43	30	NFkB	4.23598	3.50853
43	31	NFkB	4.56796	3.83481
43	32	NFkB	4.82398	4.08513
43	33	NFkB	5.04516	4.30062
43	34	NFkB	5.18408	4.43384
43	35	NFkB	5.30742	4.55148
43	36	NFkB	5.40269	4.64106
43	37	NFkB	5.47721	4.70988
43	38	NFkB	5.54378	4.77075
43	39	NFkB	5.59622	4.8175
43	40	NFkB	5.6378	4.85338
44	1	GFAP	0.653027	-0.0146909
44	2	GFAP	0.660895	-0.0127639
44	3	GFAP	0.673404	-0.00619493
44	4	GFAP	0.685219	-0.000320213
44	5	GFAP	0.694442	0.00296164
44	6	GFAP	0.698776	0.00135567
44	7	GFAP	0.705339	0.00197809
44	8	GFAP	0.711376	0.00207479
44	9	GFAP	0.716944	0.00170186
44	10	GFAP	0.722593	0.00141024
44	11	GFAP	0.726234	-0.000888809
44	12	GFAP	0.731662	-0.00140204
44	13	GFAP	0.737802	-0.00120235
44	14	GFAP	0.743544	-0.00140057
44	15	GFAP	0.750812	-7.33904e-05
44	16	GFAP	0.76394	0.00711442
44	17	GFAP	0.785743	0.0229768
44	18	GFAP	0.828987	0.0602803
44	19	GFAP	0.905874	0.131227
44	20	GFAP	1.04579	0.265204
44	21	GFAP	1.30187	0.515343
44	22	GFAP	1.72737	0.934901
44	23	GFAP	2.32482	1.52641
44	24	GFAP	2.97159	2.16724
44	25	GFAP	3.52018	2.70989
44	26	GFAP	3.96329	3.14706
44	27	GFAP	4.32895	3.50678
44	28	GFAP	4.61802	3.78991
44	29	GFAP	4.84306	4.00901
44	30	GFAP	5.03341	4.19342
44	31	GFAP	5.17427	4.32833
44	32	GFAP	5.27364	4.42176
44	33	GFAP	5.36736	4.50955
44	34	GFAP	5.43778	4.57402
44	35	GFAP	5.49551	4.62581
44	36	GFAP	5.55107	4.67543
44	37	GFAP	5.59908	4.7175
44	38	GFAP	5.6301	4.74258
44	39	GFAP	5.66005	4.7666
44	40	GFAP	5.68483	4.78543
45	1	CD11b	0.590186	-0.0162834
45	2	CD11b	0.595973	-0.0157055
45	3	CD11b	0.607588	-0.00930079
45	4	CD11b	0.616753	-0.00534482
45	5	CD11b	0.626697	-0.000610892
45	6	CD11b	0.635747	0.00323016
45	7	CD11b	0.640207	0.00248022
45	8	CD11b	0.645387	0.00245025
45	9	CD11b	0.65092	0.00277349
45	10	CD11b	0.658154	0.00479798
45	11	CD11b	0.663431	0.00486611
45	12	CD11b	0.667779	0.00400418
45	13	CD11b	0.671008	0.00202311
45	14	CD11b	0.674495	0.000300721
45	15	CD11b	0.679406	2.05051e-06
45	16	CD11b	0.683061	-0.00155261
45	17	CD11b	0.687228	-0.00259455
45	18	CD11b	0.690971	-0.00406141
45	19	CD11b	0.697992	-0.00225025
45	20	CD11b	0.704239	-0.00121295
45	21	CD11b	0.713507	0.00284536
45	22	CD11b	0.731551	0.0156797
45	23	CD11b	0.761208	0.040127
45	24	CD11b	0.809371	0.0830812
45	25	CD11b	0.89706	0.16556
45	26	CD11b	1.05154	0.314835
45	27	CD11b	1.31694	0.575019
45	28	CD11b	1.72393	0.976798
45	29	CD11b	2.21588	1.46354
45	30	CD11b	2.70324	1.94569
45	31	CD11b	3.14139	2.37863
45	32	CD11b	3.51789	2.74993
45	33	CD11b	3.8294	3.05623
45	34	CD11b	4.06535	3.28696
45	35	CD11b	4.24609	3.46249
45	36	CD11b	4.3883	3.59949
45	37	CD11b	4.52133	3.72732
45	38	CD11b	4.62578	3.82656
45	39	CD11b	4.70089	3.89645
45	40	CD11b	4.76295	3.9533
46	1	IBA1	0.703073	-0.0153659
46	2	IBA1	0.711411	-0.0126637
46	3	IBA1	0.723563	-0.00614694
46	4	IBA1	0.733284	-0.0020613
46	5	IBA1	0.740834	-0.000146693
46	6	IBA1	0.74761	0.000994125
46	7	IBA1	0.755271	0.00301983
46	8	IBA1	0.759777	0.00189007
46	9	IBA1	0.766856	0.00333434
46	10	IBA1	0.773516	0.00435869
46	11	IBA1	0.77832	0.00352713
46	12	IBA1	0.780585	0.000157128
46	13	IBA1	0.78417	-0.00189329
46	14	IBA1	0.789108	-0.00259109
46	15	IBA1	0.794459	-0.00287548
46	16	IBA1	0.801403	-0.00156652
46	17	IBA1	0.811145	0.00253987
46	18	IBA1	0.82663	0.0123902
46	19	IBA1	0.858237	0.0383618
46	20	IBA1	0.912529	0.087018
46	21	IBA1	1.01073	0.179581
46	22	IBA1	1.19869	0.361906
46	23	IBA1	1.53536	0.692939
46	24	IBA1	2.08611	1.23805
46	25	IBA1	2.83542	1.98173
46	26	IBA1	3.55821	2.69889
46	27	IBA1	4.11987	3.25491
46	28	IBA1	4.56646	3.69586
46	29	IBA1	4.93096	4.05473
46	30	IBA1	5.22064	4.33877
46	31	IBA1	5.43792	4.55042
46	32	IBA1	5.59471	4.70158
46	33	IBA1	5.7335	4.83473
46	34	IBA1	5.84588	4.94147
46	35	IBA1	5.93924	5.0292
46	36	IBA1	6.01067	5.095
46	37	IBA1	6.0912	5.16988
46	38	IBA1	6.15052	5.22357
46	39	IBA1	6.18039	5.24781
46	40	IBA1	6.21391	5.2757
47	1	DRP1	0.541116	-0.0117082
47	2	DRP1	0.545371	-0.0134157
47	3	DRP1	0.557327	-0.00742339
47	4	DRP1	0.567467	-0.0032464
47	5	DRP1	0.576459	-0.000217747
47	6	DRP1	0.585771	0.00313199
47	7	DRP1	0.592624	0.00402191
47	8	DRP1	0.596527	0.00196152
47	9	DRP1	0.602786	0.00225783
47	10	DRP1	0.609347	0.00285485
47	11	DRP1	0.616183	0.00372796
47	12	DRP1	0.621061	0.00264293
47	13	DRP1	0.624562	0.000181279
47	14	DRP1	0.628126	-0.00221839
47	15	DRP1	0.632169	-0.00413835
47	16	DRP1	0.639267	-0.00300328
47	17	DRP1	0.6477	-0.000532709
47	18	DRP1	0.659433	0.00523692
47	19	DRP1	0.679462	0.0193023
47	20	DRP1	0.715634	0.0495121
47	21	DRP1	0.783592	0.111506
47	22	DRP1	0.910559	0.232511
47	23	DRP1	1.14885	0.464838
47	24	DRP1	1.56944	0.879461
47	25	DRP1	2.23401	1.53807
47	26	DRP1	3.02942	2.32752
47	27	DRP1	3.67786	2.96999
47	28	DRP1	4.09725	3.38342
47	29	DRP1	4.44068	3.72089
47	30	DRP1	4.76553	4.03977
47	31	DRP1	5.02584	4.29412
47	32	DRP1	5.214	4.47632
47	33	DRP1	5.37514	4.63149
47	34	DRP1	5.5096	4.75999
47	35	DRP1	5.62846	4.87289
47	36	DRP1	5.73518	4.97364
47	37	DRP1	5.82328	5.05579
47	38	DRP1	5.87795	5.10449
47	39	DRP1	5.93637	5.15695
47	40	DRP1	5.99339	5.20801
48	1	MFN1	0.726741	-0.0216668
48	2	MFN1	0.736441	-0.0164289
48	3	MFN1	0.75409	-0.00324088
48	4	MFN1	0.762211	0.000417865
48	5	MFN1	0.76868	0.00242532
48	6	MFN1	0.772697	0.00198082
48	7	MFN1	0.77647	0.00129296
48	8	MFN1	0.781252	0.00161306
48	9	MFN1	0.783712	-0.000388489
48	10	MFN1	0.786476	-0.0020857
48	11	MFN1	0.791654	-0.00136916
48	12	MFN1	0.795974	-0.00151075
48	13	MFN1	0.800776	-0.0011705
48	14	MFN1	0.805194	-0.0012141
48	15	MFN1	0.811021	0.0001513
48	16	MFN1	0.81843	0.00309824
48	17	MFN1	0.827653	0.00786003
48	18	MFN1	0.847705	0.0234506
48	19	MFN1	0.883514	0.0547977
48	20	MFN1	0.947153	0.113976
48	21	MFN1	1.06747	0.229832
48	22	MFN1	1.29152	0.449422
48	23	MFN1	1.68066	0.834096
48	24	MFN1	2.26404	1.41301
48	25	MFN1	2.88561	2.03013
48	26	MFN1	3.38532	2.52537
48	27	MFN1	3.80999	2.94558
48	28	MFN1	4.18876	3.31989
48	29	MFN1	4.51341	3.64008
48	30	MFN1	4.78053	3.90274
48	31	MFN1	4.99259	4.11033
48	32	MFN1	5.1566	4.26988
48	33	MFN1	5.29104	4.39986
48	34	MFN1	5.40616	4.51052
48	35	MFN1	5.51028	4.61018
48	36	MFN1	5.59952	4.69495
48	37	MFN1	5.66924	4.76021
48	38	MFN1	5.73396	4.82047
48	39	MFN1	5.78967	4.87172
48	40	MFN1	5.8363	4.9139
49	1	NRF1	0.613678	-0.0207287
49	2	NRF1	0.620686	-0.0200654
49	3	NRF1	0.6353	-0.0117956
49	4	NRF1	0.646396	-0.00704463
49	5	NRF1	0.656648	-0.00313736
49	6	NRF1	0.665707	-0.000422425
49	7	NRF1	0.674582	0.00210857
49	8	NRF1	0.684813	0.00599516
49	9	NRF1	0.693139	0.00797666
49	10	NRF1	0.698239	0.00673141
49	11	NRF1	0.703057	0.005205
49	12	NRF1	0.709614	0.00541815
49	13	NRF1	0.715722	0.00518093
49	14	NRF1	0.719037	0.00215136
49	15	NRF1	0.721719	-0.00151104
49	16	NRF1	0.72732	-0.00225389
49	17	NRF1	0.733205	-0.00271415
49	18	NRF1	0.739435	-0.00282823
49	19	NRF1	0.746589	-0.00201855
49	20	NRF1	0.751967	-0.00298474
49	21	NRF1	0.75801	-0.00328681
49	22	NRF1	0.766871	-0.000769814
49	23	NRF1	0.780147	0.00616108
49	24	NRF1	0.797428	0.0170973
49	25	NRF1	0.831327	0.0446526
49	26	NRF1	0.891424	0.0984052
49	27	NRF1	0.996765	0.197402
49	28	NRF1	1.18842	0.382707
49	29	NRF1	1.51975	0.707696
49	30	NRF1	2.01051	1.19211
49	31	NRF1	2.57372	1.74898
49	32	NRF1	3.05957	2.22848
49	33	NRF1	3.43797	2.60054
49	34	NRF1	3.735	2.89123
49	35	NRF1	3.97014	3.12002
49	36	NRF1	4.15664	3.30018
49	37	NRF1	4.30588	3.44307
49	38	NRF1	4.42594	3.55679
49	39	NRF1	4.51255	3.63705
49	40	NRF1	4.57226	3.69042
50	1	b-actin	0.54235	-0.00984645
50	2	b-actin	0.548635	-0.0128942
50	3	b-actin	0.566713	-0.00414847
50	4	b-actin	0.580188	-5.31023e-06
50	5	b-actin	0.590919	0.00139258
50	6	b-actin	0.601447	0.00258799
50	7	b-actin	0.610475	0.00228392
50	8	b-actin	0.618331	0.000807734
50	9	b-actin	0.626477	-0.000378956
50	10	b-actin	0.635982	-0.000206599
[truncated: 13,390 more rows]

## Sheet: Results
Barcode
Block Type	384-Well Block
Calibration Background is expired	No
Calibration Background performed on	07-06-2023
Calibration Pure Dye ROX is expired	No
Calibration Pure Dye ROX performed on	07-06-2023
Calibration Pure Dye SYBR is expired	No
Calibration Pure Dye SYBR performed on	07-06-2023
Calibration ROI is expired	No
Calibration ROI performed on	07-06-2023
Calibration Uniformity is expired	No
Calibration Uniformity performed on	07-06-2023
Chemistry	SYBR_GREEN
Comment
Date Created	11-20-2023 14:02:59 PM CST
Date Modified	11-20-2023 15:58:46 PM CST
Experiment File Name	C:\Users\Public\Desktop\experiments\Shen\Students\Xiaobo\2023-11-20 140255 FCR Curcumin Xiaobo Plate1.eds
Experiment Name	2023-11-20 140255 FCR Curcumin Xiaobo Plate1
Experiment Run Start Time	11-20-2023 15:11:49 PM CST
Experiment Run Stop Time	11-20-2023 17:01:18 PM CST
Experiment Type	Comparative Cт (ΔΔCт)
Instrument Name	285880228
Instrument Serial Number	285880228
Instrument Type	QuantStudio 12K Flex
Passive Reference	ROX
Quantification Cycle Method	Ct
Signal Smoothing On	true
Stage/ Cycle where Analysis is performed	Stage 2, Step 2
User Name
Well	Well Position	Omit	Sample Name	Target Name	Task	Reporter	Quencher	RQ	RQ Min	RQ Max	CT	EQ.Ct Mean	EQ.Ct SE	Quantity	Delta Ct Mean	Delta Ct SE	Delta Delta Ct	Automatic Ct Threshold	Ct Threshold	Automatic Baseline	Baseline Start	Tm1	Baseline End	Tm2	Efficiency	Tm3	Comments	Amp Score	Cq Conf	EQ.Ct	F Factor	ΔΔCт - Fsigma	ΔΔCт + Fsigma	Amp Status	MTP	EXPFAIL	HIGHSD
1	A1	FALSE	Sample 1	NRF1	UNKNOWN	SYBR	None	1	0.787928	1.26915	27.9754	28.0029	0.0274372		10.9153	0.0799192	0	TRUE	0.323351	TRUE	3	80.2665	22					1.48492	0.909861	27.9754	4.30265	-0.343864	0.343864	Amp	N	N	N
2	A2	FALSE	Sample 1	b-actin	UNKNOWN	SYBR	None				17.0125	17.0875	0.0750618					TRUE	0.295668	TRUE	3	88.3929	11					1.4695	0.889296	17.0125				Amp	N	N	N
3	A3	FALSE	Sample 1	NFkB	UNKNOWN	SYBR	None	1	0.78407	1.2754	24.8324	24.8005	0.0319147		7.71293	0.0815648	0	TRUE	0.259831	TRUE	3	83.0641	19					1.48425	0.911616	24.8324	4.30265	-0.350945	0.350945	Amp	N	N	N
4	A4	FALSE	Sample 1	GFAP	UNKNOWN	SYBR	None	1	0.794505	1.25865	21.5422	21.5244	0.0177498		4.43689	0.0771319	0	TRUE	0.314913	TRUE	3	83.0641	16					1.48174	0.90611	21.5422	4.30265	-0.331872	0.331872	Amp	N	N	N
5	A5	FALSE	Sample 1	CD11b	UNKNOWN	SYBR	None	1	0.795631	1.25686	26.7156	26.7311	0.0155573		9.64361	0.076657	0	TRUE	0.281323	TRUE	3	82.2648	21					1.44841	0.899457	26.7156	4.30265	-0.329829	0.329829	Amp	N	N	N
6	A6	FALSE	Sample 1	IBA1	UNKNOWN	SYBR	None	1	0.795056	1.25777	23.96	23.9432	0.0167112		6.85571	0.0768995	0	TRUE	0.365912	TRUE	3	81.7319	18					1.50817	0.917011	23.96	4.30265	-0.330872	0.330872	Amp	N	N	N
7	A7	FALSE	Sample 1	DRP1	UNKNOWN	SYBR	None	1	0.7974	1.25408	23.1352	23.1239	0.0113306		6.03635	0.0759122	0	TRUE	0.307805	TRUE	3	76.5363	18					1.51204	0.911433	23.1352	4.30265	-0.326624	0.326624	Amp	N	N	N
8	A8	FALSE	Sample 1	MFN1	UNKNOWN	SYBR	None	1	0.798587	1.25221	21.9178	21.9105	0.00727558		4.82297	0.0754136	0	TRUE	0.234003	TRUE	3	82.2648	17					1.46553	0.909938	21.9178	4.30265	-0.324478	0.324478	Amp	N	N	N
9	A9	FALSE	Sample 9	NRF1	UNKNOWN	SYBR	None	1.55771	0.946095	2.56471	27.2477	27.0949	0.152766		10.2759	0.167192	-0.639427	TRUE	0.323351	TRUE	3	80.533	21					1.52468	0.941153	27.2477	4.30265	-1.3588	0.0799423	Amp	N	N	N
10	A10	FALSE	Sample 9	b-actin	UNKNOWN	SYBR	None				16.887	16.819	0.0679388					TRUE	0.295668	TRUE	3	88.5261	12					1.50528	0.933892	16.887				Amp	N	N	N
11	A11	FALSE	Sample 9	NFkB	UNKNOWN	SYBR	None	1.15462	0.918877	1.45084	24.3599	24.3245	0.035327		7.50552	0.0765746	-0.207417	TRUE	0.259831	TRUE	3	83.3306	19					1.5439	0.947859	24.3599	4.30265	-0.536892	0.122057	Amp	N	N	N
12	A12	FALSE	Sample 9	GFAP	UNKNOWN	SYBR	None	1.5502	1.26163	1.90477	20.6359	20.6235	0.0124197		3.80444	0.0690647	-0.632454	TRUE	0.314913	TRUE	3	83.1973	15					1.52161	0.940434	20.6359	4.30265	-0.929615	-0.335293	Amp	N	N	N
13	A13	FALSE	Sample 9	CD11b	UNKNOWN	SYBR	None	1.11362	0.90936	1.36376	26.3081	26.3074	0.00069809		9.48836	0.0679424	-0.155256	TRUE	0.281323	TRUE	3	82.5312	21	74.2716				1.47439	0.933937	26.3081	4.30265	-0.447589	0.137076	Amp	Y	N	N
14	A14	FALSE	Sample 9	IBA1	UNKNOWN	SYBR	None	1.91387	1.5514	2.36102	22.7567	22.7382	0.018465		5.91922	0.0704034	-0.936491	TRUE	0.365912	TRUE	3	81.8652	17					1.55718	0.951295	22.7567	4.30265	-1.23941	-0.63357	Amp	N	N	N
15	A15	FALSE	Sample 9	DRP1	UNKNOWN	SYBR	None	0.86524	0.701927	1.06655	23.0816	23.0642	0.0174265		6.24517	0.0701382	0.208827	TRUE	0.307805	TRUE	3	76.6696	18					1.54452	0.948958	23.0816	4.30265	-0.0929532	0.510607	Amp	N	N	N
16	A16	FALSE	Sample 9	MFN1	UNKNOWN	SYBR	None	0.894572	0.711069	1.12543	21.7665	21.8027	0.0361919		4.9837	0.0769775	0.16073	TRUE	0.234003	TRUE	3	82.398	17					1.51077	0.947945	21.7665	4.30265	-0.170477	0.491938	Amp	N	N	N
17	A17	FALSE	Sample 17	NRF1	UNKNOWN	SYBR	None	1.39161	0.907686	2.13354	26.8912	26.8162	0.0750046		10.4386	0.143282	-0.476757	TRUE	0.323351	TRUE	3	80.533	21					1.52702	0.943559	26.8912	4.30265	-1.09325	0.139734	Amp	N	N	N
18	A18	FALSE	Sample 17	b-actin	UNKNOWN	SYBR	None				16.4997	16.3776	0.122082					TRUE	0.295668	TRUE	3	88.5261	11					1.49859	0.935052	16.4997				Amp	N	N	N
19	A19	FALSE	Sample 17	NFkB	UNKNOWN	SYBR	None	1.4473	1.00047	2.09369	23.5778	23.5572	0.0205812		7.17957	0.123804	-0.533363	TRUE	0.259831	TRUE	3	83.1973	18					1.53561	0.947629	23.5778	4.30265	-1.06605	-0.000675837	Amp	N	N	N
20	A20	FALSE	Sample 17	GFAP	UNKNOWN	SYBR	None	1.48769	1.0326	2.14334	20.2507	20.2414	0.00928211		3.86382	0.122434	-0.573071	TRUE	0.314913	TRUE	3	83.0641	15					1.52006	0.943064	20.2507	4.30265	-1.09986	-0.0462801	Amp	N	N	N
21	A21	FALSE	Sample 17	CD11b	UNKNOWN	SYBR	None	0.860246	0.233354	3.17124	26.6585	26.2384	0.420077		9.86079	0.437457	0.217178	TRUE	0.281323	TRUE	3	82.2648	20	73.8719				1.46001	0.938518	26.6585	4.30265	-1.66505	2.09941	Amp	Y	N	Y
22	A22	FALSE	Sample 17	IBA1	UNKNOWN	SYBR	None	2.29992	1.5743	3.35999	22.0671	22.0317	0.0353651		5.65412	0.127101	-1.20159	TRUE	0.365912	TRUE	3	81.7319	16					1.55443	0.948357	22.0671	4.30265	-1.74846	-0.654715	Amp	N	N	N
23	A23	FALSE	Sample 17	DRP1	UNKNOWN	SYBR	None	1.03244	0.699627	1.52357	22.3219	22.3679	0.0460472		5.99029	0.130477	-0.0460558	TRUE	0.307805	TRUE	3	76.5363	17					1.57555	0.94923	22.3219	4.30265	-0.607454	0.515342	Amp	N	N	N
24	A24	FALSE	Sample 17	MFN1	UNKNOWN	SYBR	None	1.11051	0.770352	1.60086	21.0609	21.0494	0.0115709		4.67175	0.122629	-0.151218	TRUE	0.234003	TRUE	3	82.2648	16					1.51946	0.943388	21.0609	4.30265	-0.678848	0.376411	Amp	N	N	N
25	B1	FALSE	Sample 1	NRF1	UNKNOWN	SYBR	None	1	0.787928	1.26915	28.0303	28.0029	0.0274372		10.9153	0.0799192	0	TRUE	0.323351	TRUE	3	80.2665	22					1.48475	0.90908	28.0303	4.30265	-0.343864	0.343864	Amp	N	N	N
26	B2	FALSE	Sample 1	b-actin	UNKNOWN	SYBR	None				17.1626	17.0875	0.0750618					TRUE	0.295668	TRUE	3	88.3929	12					1.46747	0.886123	17.1626				Amp	N	N	N
27	B3	FALSE	Sample 1	NFkB	UNKNOWN	SYBR	None	1	0.78407	1.2754	24.7686	24.8005	0.0319147		7.71293	0.0815648	0	TRUE	0.259831	TRUE	3	83.0641	19					1.50229	0.913249	24.7686	4.30265	-0.350945	0.350945	Amp	N	N	N
28	B4	FALSE	Sample 1	GFAP	UNKNOWN	SYBR	None	1	0.794505	1.25865	21.5067	21.5244	0.0177498		4.43689	0.0771319	0	TRUE	0.314913	TRUE	3	83.0641	16					1.48165	0.912012	21.5067	4.30265	-0.331872	0.331872	Amp	N	N	N
29	B5	FALSE	Sample 1	CD11b	UNKNOWN	SYBR	None	1	0.795631	1.25686	26.7467	26.7311	0.0155573		9.64361	0.076657	0	TRUE	0.281323	TRUE	3	82.2648	21					1.45212	0.904543	26.7467	4.30265	-0.329829	0.329829	Amp	N	N	N
30	B6	FALSE	Sample 1	IBA1	UNKNOWN	SYBR	None	1	0.795056	1.25777	23.9265	23.9432	0.0167112		6.85571	0.0768995	0	TRUE	0.365912	TRUE	3	81.7319	18					1.50952	0.916555	23.9265	4.30265	-0.330872	0.330872	Amp	N	N	N
31	B7	FALSE	Sample 1	DRP1	UNKNOWN	SYBR	None	1	0.7974	1.25408	23.1125	23.1239	0.0113306		6.03635	0.0759122	0	TRUE	0.307805	TRUE	3	76.5363	17					1.51426	0.913571	23.1125	4.30265	-0.326624	0.326624	Amp	N	N	N
32	B8	FALSE	Sample 1	MFN1	UNKNOWN	SYBR	None	1	0.798587	1.25221	21.9032	21.9105	0.00727558		4.82297	0.0754136	0	TRUE	0.234003	TRUE	3	82.2648	17					1.46622	0.909566	21.9032	4.30265	-0.324478	0.324478	Amp	N	N	N
33	B9	FALSE	Sample 9	NRF1	UNKNOWN	SYBR	None	1.55771	0.946095	2.56471	26.9422	27.0949	0.152766		10.2759	0.167192	-0.639427	TRUE	0.323351	TRUE	3	80.3997	21					1.46233	0.951833	26.9422	4.30265	-1.3588	0.0799423	Amp	N	N	N
34	B10	FALSE	Sample 9	b-actin	UNKNOWN	SYBR	None				16.7511	16.819	0.0679388					TRUE	0.295668	TRUE	3	88.5261	11					1.50149	0.934335	16.7511				Amp	N	N	N
35	B11	FALSE	Sample 9	NFkB	UNKNOWN	SYBR	None	1.15462	0.918877	1.45084	24.2892	24.3245	0.035327		7.50552	0.0765746	-0.207417	TRUE	0.259831	TRUE	3	83.3306	18					1.54379	0.94922	24.2892	4.30265	-0.536892	0.122057	Amp	N	N	N
36	B12	FALSE	Sample 9	GFAP	UNKNOWN	SYBR	None	1.5502	1.26163	1.90477	20.611	20.6235	0.0124197		3.80444	0.0690647	-0.632454	TRUE	0.314913	TRUE	3	83.1973	15					1.52878	0.946182	20.611	4.30265	-0.929615	-0.335293	Amp	N	N	N
37	B13	FALSE	Sample 9	CD11b	UNKNOWN	SYBR	None	1.11362	0.90936	1.36376	26.3067	26.3074	0.00069809		9.48836	0.0679424	-0.155256	TRUE	0.281323	TRUE	3	82.5312	21	74.1384				1.48033	0.937677	26.3067	4.30265	-0.447589	0.137076	Amp	Y	N	N
38	B14	FALSE	Sample 9	IBA1	UNKNOWN	SYBR	None	1.91387	1.5514	2.36102	22.7198	22.7382	0.018465		5.91922	0.0704034	-0.936491	TRUE	0.365912	TRUE	3	81.8652	17					1.55719	0.952321	22.7198	4.30265	-1.23941	-0.63357	Amp	N	N	N
39	B15	FALSE	Sample 9	DRP1	UNKNOWN	SYBR	None	0.86524	0.701927	1.06655	23.0468	23.0642	0.0174265		6.24517	0.0701382	0.208827	TRUE	0.307805	TRUE	3	76.6696	17					1.55113	0.946639	23.0468	4.30265	-0.0929532	0.510607	Amp	N	N	N
40	B16	FALSE	Sample 9	MFN1	UNKNOWN	SYBR	None	0.894572	0.711069	1.12543	21.8389	21.8027	0.0361919		4.9837	0.0769775	0.16073	TRUE	0.234003	TRUE	3	82.398	16					1.50877	0.935821	21.8389	4.30265	-0.170477	0.491938	Amp	N	N	N
41	B17	FALSE	Sample 17	NRF1	UNKNOWN	SYBR	None	1.39161	0.907686	2.13354	26.7412	26.8162	0.0750046		10.4386	0.143282	-0.476757	TRUE	0.323351	TRUE	3	80.3997	21					1.52981	0.943925	26.7412	4.30265	-1.09325	0.139734	Amp	N	N	N
42	B18	FALSE	Sample 17	b-actin	UNKNOWN	SYBR	None				16.2555	16.3776	0.122082					TRUE	0.295668	TRUE	3	88.5261	11					1.50978	0.931059	16.2555				Amp	N	N	N
43	B19	FALSE	Sample 17	NFkB	UNKNOWN	SYBR	None	1.4473	1.00047	2.09369	23.5366	23.5572	0.0205812		7.17957	0.123804	-0.533363	TRUE	0.259831	TRUE	3	83.1973	18					1.54442	0.945252	23.5366	4.30265	-1.06605	-0.000675837	Amp	N	N	N
44	B20	FALSE	Sample 17	GFAP	UNKNOWN	SYBR	None	1.48769	1.0326	2.14334	20.2322	20.2414	0.00928211		3.86382	0.122434	-0.573071	TRUE	0.314913	TRUE	3	83.0641	15					1.52421	0.93951	20.2322	4.30265	-1.09986	-0.0462801	Amp	N	N	N
45	B21	FALSE	Sample 17	CD11b	UNKNOWN	SYBR	None	0.860246	0.233354	3.17124	25.8183	26.2384	0.420077		9.86079	0.437457	0.217178	TRUE	0.281323	TRUE	3	82.398	20					1.48005	0.938336	25.8183	4.30265	-1.66505	2.09941	Amp	N	N	Y
46	B22	FALSE	Sample 17	IBA1	UNKNOWN	SYBR	None	2.29992	1.5743	3.35999	21.9964	22.0317	0.0353651		5.65412	0.127101	-1.20159	TRUE	0.365912	TRUE	3	81.7319	16					1.55567	0.948765	21.9964	4.30265	-1.74846	-0.654715	Amp	N	N	N
47	B23	FALSE	Sample 17	DRP1	UNKNOWN	SYBR	None	1.03244	0.699627	1.52357	22.414	22.3679	0.0460472		5.99029	0.130477	-0.0460558	TRUE	0.307805	TRUE	3	76.5363	17					1.55086	0.948342	22.414	4.30265	-0.607454	0.515342	Amp	N	N	N
48	B24	FALSE	Sample 17	MFN1	UNKNOWN	SYBR	None	1.11051	0.770352	1.60086	21.0378	21.0494	0.0115709		4.67175	0.122629	-0.151218	TRUE	0.234003	TRUE	3	82.2648	16					1.51361	0.947509	21.0378	4.30265	-0.678848	0.376411	Amp	N	N	N
49	C1	FALSE	Sample 2	NRF1	UNKNOWN	SYBR	None	1.6016	1.14836	2.23374	27.7279	27.8253	0.0973625		10.2358	0.111546	-0.679517	TRUE	0.323351	TRUE	3	80.2665	22					1.49093	0.9209	27.7279	4.30265	-1.15946	-0.199571	Amp	N	N	N
50	C2	FALSE	Sample 2	b-actin	UNKNOWN	SYBR	None				17.6439	17.5895	0.0544348					TRUE	0.295668	TRUE	3	88.3929	12					1.46319	0.900409	17.6439				Amp	N	N	N
51	C3	FALSE	Sample 2	NFkB	UNKNOWN	SYBR	None	1.2862	1.02801	1.60925	24.8875	24.9393	0.0517855		7.34982	0.0751324	-0.363116	TRUE	0.259831	TRUE	3	83.1973	19					1.48756	0.953202	24.8875	4.30265	-0.686385	-0.0398476	Amp	N	N	N
52	C4	FALSE	Sample 2	GFAP	UNKNOWN	SYBR	None	1.75894	1.44267	2.14454	21.1735	21.2117	0.0381317		3.62219	0.0664618	-0.814704	TRUE	0.314913	TRUE	3	83.1973	15					1.48633	0.92626	21.1735	4.30265	-1.10067	-0.528742	Amp	N	N	N
53	C5	FALSE	Sample 2	CD11b	UNKNOWN	SYBR	None	1.12906	0.94601	1.34754	27.0815	27.0579	0.0235538		9.46849	0.0593121	-0.175127	TRUE	0.281323	TRUE	3	82.2648	21	76.2699				1.44384	0.913508	27.0815	4.30265	-0.430326	0.0800724	Amp	Y	N	N
54	C6	FALSE	Sample 2	IBA1	UNKNOWN	SYBR	None	1.48558	1.18155	1.86784	23.9283	23.8741	0.0541439		6.28468	0.076777	-0.57103	TRUE	0.365912	TRUE	3	81.7319	18					1.51647	0.931812	23.9283	4.30265	-0.901374	-0.240685	Amp	N	N	N
55	C7	FALSE	Sample 2	DRP1	UNKNOWN	SYBR	None	1.12655	0.956342	1.32705	23.4466	23.4539	0.00729942		5.86444	0.054922	-0.171909	TRUE	0.307805	TRUE	3	76.5363	18					1.51043	0.922931	23.4466	4.30265	-0.40822	0.0644009	Amp	N	N	N
56	C8	FALSE	Sample 2	MFN1	UNKNOWN	SYBR	None	1.21774	1.00536	1.47497	22.1624	22.1282	0.0341492		4.53877	0.0642597	-0.284201	TRUE	0.234003	TRUE	3	82.398	17					1.46946	0.924245	22.1624	4.30265	-0.560688	-0.00771348	Amp	N	N	N
57	C9	FALSE	Sample 10	NRF1	UNKNOWN	SYBR	None	0.936359	0.869304	1.00859	27.0617	27.0839	0.0222416		11.0102	0.0249152	0.0948658	TRUE	0.323351	TRUE	3	80.3997	21					1.51621	0.933035	27.0617	4.30265	-0.0123358	0.202067	Amp	N	N	N
58	C10	FALSE	Sample 10	b-actin	UNKNOWN	SYBR	None				16.0625	16.0737	0.0112286					TRUE	0.295668	TRUE	3	88.5261	11					1.5041	0.912862	16.0625				Amp	N	N	N
59	C11	FALSE	Sample 10	NFkB	UNKNOWN	SYBR	None	1.46056	1.18756	1.79632	23.1717	23.2401	0.0684662		7.16641	0.0693808	-0.546521	TRUE	0.259831	TRUE	3	83.3306	16					1.53658	0.971391	23.1717	4.30265	-0.845043	-0.248	Amp	N	N	N
60	C12	FALSE	Sample 10	GFAP	UNKNOWN	SYBR	None	1.80314	1.52601	2.13061	19.7149	19.6601	0.0548162		3.58638	0.0559545	-0.850514	TRUE	0.314913	TRUE	3	83.1973	15					1.52464	0.931391	19.7149	4.30265	-1.09127	-0.609762	Amp	N	N	N
61	C13	FALSE	Sample 10	CD11b	UNKNOWN	SYBR	None	0.966294	0.729495	1.27996	25.8604	25.7668	0.0935879		9.69308	0.0942591	0.0494661	TRUE	0.281323	TRUE	3	82.398	20					1.48746	0.934101	25.8604	4.30265	-0.356098	0.45503	Amp	N	N	N
62	C14	FALSE	Sample 10	IBA1	UNKNOWN	SYBR	None	1.29691	1.23866	1.3579	22.5649	22.5544	0.0105524		6.48063	0.0154089	-0.375082	TRUE	0.365912	TRUE	3	81.8652	17					1.55351	0.934853	22.5649	4.30265	-0.441381	-0.308783	Amp	N	N	N
63	C15	FALSE	Sample 10	DRP1	UNKNOWN	SYBR	None	0.734001	0.619176	0.870121	22.6122	22.5562	0.0559263		6.48249	0.0570424	0.446146	TRUE	0.307805	TRUE	3	76.6696	17					1.54926	0.940242	22.6122	4.30265	0.200712	0.69158	Amp	N	N	N
64	C16	FALSE	Sample 10	MFN1	UNKNOWN	SYBR	None	0.880286	0.842612	0.919644	21.0901	21.0807	0.0094347		5.00693	0.0146661	0.183956	TRUE	0.234003	TRUE	3	82.398	16					1.50145	0.933523	21.0901	4.30265	0.120853	0.247059	Amp	N	N	N
65	C17	FALSE	Sample 18	NRF1	UNKNOWN	SYBR	None	1.64759	1.51597	1.79063	26.3809	26.3746	0.00631332		10.195	0.0279154	-0.720355	TRUE	0.323351	TRUE	3	80.533	20					1.52205	0.922349	26.3809	4.30265	-0.840465	-0.600245	Amp	N	N	N
66	C18	FALSE	Sample 18	b-actin	UNKNOWN	SYBR	None				16.2068	16.1796	0.0271921					TRUE	0.295668	TRUE	3	88.5261	11					1.4945	0.919399	16.2068				Amp	N	N	N
67	C19	FALSE	Sample 18	NFkB	UNKNOWN	SYBR	None	1.54856	1.36068	1.76237	23.2954	23.2616	0.0337839		7.08201	0.0433678	-0.630923	TRUE	0.259831	TRUE	3	83.1973	18					1.54203	0.924499	23.2954	4.30265	-0.81752	-0.444327	Amp	N	N	N
68	C20	FALSE	Sample 18	GFAP	UNKNOWN	SYBR	None	1.67634	1.54324	1.82092	19.8767	19.8712	0.00547981		3.69158	0.0277388	-0.745315	TRUE	0.314913	TRUE	3	83.0641	15					1.52203	0.918586	19.8767	4.30265	-0.864665	-0.625964	Amp	N	N	N
69	C21	FALSE	Sample 18	CD11b	UNKNOWN	SYBR	None	1.22004	0.993928	1.4976	25.4732	25.5363	0.0631218		9.35668	0.0687297	-0.286934	TRUE	0.281323	TRUE	3	82.2648	20					1.47169	0.913315	25.4732	4.30265	-0.582654	0.00878611	Amp	N	N	N
70	C22	FALSE	Sample 18	IBA1	UNKNOWN	SYBR	None	3.05734	2.77504	3.36837	21.4408	21.423	0.0177727		5.24343	0.0324851	-1.61228	TRUE	0.365912	TRUE	3	81.7319	16					1.54956	0.927274	21.4408	4.30265	-1.75205	-1.47251	Amp	N	N	N
71	C23	FALSE	Sample 18	DRP1	UNKNOWN	SYBR	None	1.71135	1.49878	1.95406	21.4056	21.4408	0.0351887		5.26121	0.0444708	-0.775131	TRUE	0.307805	TRUE	3	76.5363	16					1.55493	0.924174	21.4056	4.30265	-0.966474	-0.583789	Amp	N	N	N
72	C24	FALSE	Sample 18	MFN1	UNKNOWN	SYBR	None	1.64596	1.47851	1.83238	20.3072	20.2837	0.0235538		4.10404	0.0359749	-0.718933	TRUE	0.234003	TRUE	3	82.2648	15					1.50348	0.926401	20.3072	4.30265	-0.873721	-0.564146	Amp	N	N	N
73	D1	FALSE	Sample 2	NRF1	UNKNOWN	SYBR	None	1.6016	1.14836	2.23374	27.9226	27.8253	0.0973625		10.2358	0.111546	-0.679517	TRUE	0.323351	TRUE	3	80.2665	22					1.49265	0.920322	27.9226	4.30265	-1.15946	-0.199571	Amp	N	N	N
74	D2	FALSE	Sample 2	b-actin	UNKNOWN	SYBR	None				17.535	17.5895	0.0544348					TRUE	0.295668	TRUE	3	88.5261	12					1.4716	0.905304	17.535				Amp	N	N	N
75	D3	FALSE	Sample 2	NFkB	UNKNOWN	SYBR	None	1.2862	1.02801	1.60925	24.9911	24.9393	0.0517855		7.34982	0.0751324	-0.363116	TRUE	0.259831	TRUE	3	83.1973	19					1.46814	0.963742	24.9911	4.30265	-0.686385	-0.0398476	Amp	N	N	N
76	D4	FALSE	Sample 2	GFAP	UNKNOWN	SYBR	None	1.75894	1.44267	2.14454	21.2498	21.2117	0.0381317		3.62219	0.0664618	-0.814704	TRUE	0.314913	TRUE	3	83.0641	16					1.4862	0.920387	21.2498	4.30265	-1.10067	-0.528742	Amp	N	N	N
77	D5	FALSE	Sample 2	CD11b	UNKNOWN	SYBR	None	1.12906	0.94601	1.34754	27.0344	27.0579	0.0235538		9.46849	0.0593121	-0.175127	TRUE	0.281323	TRUE	3	82.2648	21					1.45398	0.915208	27.0344	4.30265	-0.430326	0.0800724	Amp	N	N	N
78	D6	FALSE	Sample 2	IBA1	UNKNOWN	SYBR	None	1.48558	1.18155	1.86784	23.82	23.8741	0.0541439		6.28468	0.076777	-0.57103	TRUE	0.365912	TRUE	3	81.7319	18					1.52219	0.927594	23.82	4.30265	-0.901374	-0.240685	Amp	N	N	N
79	D7	FALSE	Sample 2	DRP1	UNKNOWN	SYBR	None	1.12655	0.956342	1.32705	23.4612	23.4539	0.00729942		5.86444	0.054922	-0.171909	TRUE	0.307805	TRUE	3	76.5363	18					1.51433	0.924796	23.4612	4.30265	-0.40822	0.0644009	Amp	N	N	N
80	D8	FALSE	Sample 2	MFN1	UNKNOWN	SYBR	None	1.21774	1.00536	1.47497	22.0941	22.1282	0.0341492		4.53877	0.0642597	-0.284201	TRUE	0.234003	TRUE	3	82.398	17					1.46939	0.917077	22.0941	4.30265	-0.560688	-0.00771348	Amp	N	N	N
81	D9	FALSE	Sample 10	NRF1	UNKNOWN	SYBR	None	0.936359	0.869304	1.00859	27.1062	27.0839	0.0222416		11.0102	0.0249152	0.0948658	TRUE	0.323351	TRUE	3	80.3997	21					1.51011	0.932921	27.1062	4.30265	-0.0123358	0.202067	Amp	N	N	N
82	D10	FALSE	Sample 10	b-actin	UNKNOWN	SYBR	None				16.085	16.0737	0.0112286					TRUE	0.295668	TRUE	3	88.5261	11					1.50253	0.921557	16.085				Amp	N	N	N
83	D11	FALSE	Sample 10	NFkB	UNKNOWN	SYBR	None	1.46056	1.18756	1.79632	23.3086	23.2401	0.0684662		7.16641	0.0693808	-0.546521	TRUE	0.259831	TRUE	3	83.3306	18					1.54313	0.936144	23.3086	4.30265	-0.845043	-0.248	Amp	N	N	N
84	D12	FALSE	Sample 10	GFAP	UNKNOWN	SYBR	None	1.80314	1.52601	2.13061	19.6053	19.6601	0.0548162		3.58638	0.0559545	-0.850514	TRUE	0.314913	TRUE	3	83.1973	14					1.5014	0.936804	19.6053	4.30265	-1.09127	-0.609762	Amp	N	N	N
85	D13	FALSE	Sample 10	CD11b	UNKNOWN	SYBR	None	0.966294	0.729495	1.27996	25.6732	25.7668	0.0935879		9.69308	0.0942591	0.0494661	TRUE	0.281323	TRUE	3	82.398	20					1.499	0.930753	25.6732	4.30265	-0.356098	0.45503	Amp	N	N	N
86	D14	FALSE	Sample 10	IBA1	UNKNOWN	SYBR	None	1.29691	1.23866	1.3579	22.5438	22.5544	0.0105524		6.48063	0.0154089	-0.375082	TRUE	0.365912	TRUE	3	81.8652	17					1.5541	0.941287	22.5438	4.30265	-0.441381	-0.308783	Amp	N	N	N
87	D15	FALSE	Sample 10	DRP1	UNKNOWN	SYBR	None	0.734001	0.619176	0.870121	22.5003	22.5562	0.0559263		6.48249	0.0570424	0.446146	TRUE	0.307805	TRUE	3	76.6696	17					1.55745	0.939504	22.5003	4.30265	0.200712	0.69158	Amp	N	N	N
88	D16	FALSE	Sample 10	MFN1	UNKNOWN	SYBR	None	0.880286	0.842612	0.919644	21.0712	21.0807	0.0094347		5.00693	0.0146661	0.183956	TRUE	0.234003	TRUE	3	82.398	16					1.50581	0.934931	21.0712	4.30265	0.120853	0.247059	Amp	N	N	N
89	D17	FALSE	Sample 18	NRF1	UNKNOWN	SYBR	None	1.64759	1.51597	1.79063	26.3683	26.3746	0.00631332		10.195	0.0279154	-0.720355	TRUE	0.323351	TRUE	3	80.3997	20					1.51499	0.922554	26.3683	4.30265	-0.840465	-0.600245	Amp	N	N	N
90	D18	FALSE	Sample 18	b-actin	UNKNOWN	SYBR	None				16.1524	16.1796	0.0271921					TRUE	0.295668	TRUE	3	88.5261	11					1.50149	0.909557	16.1524				Amp	N	N	N
91	D19	FALSE	Sample 18	NFkB	UNKNOWN	SYBR	None	1.54856	1.36068	1.76237	23.2278	23.2616	0.0337839		7.08201	0.0433678	-0.630923	TRUE	0.259831	TRUE	3	83.1973	17					1.53922	0.924674	23.2278	4.30265	-0.81752	-0.444327	Amp	N	N	N
92	D20	FALSE	Sample 18	GFAP	UNKNOWN	SYBR	None	1.67634	1.54324	1.82092	19.8657	19.8712	0.00547981		3.69158	0.0277388	-0.745315	TRUE	0.314913	TRUE	3	83.1973	15					1.52436	0.912281	19.8657	4.30265	-0.864665	-0.625964	Amp	N	N	N
93	D21	FALSE	Sample 18	CD11b	UNKNOWN	SYBR	None	1.22004	0.993928	1.4976	25.5994	25.5363	0.0631218		9.35668	0.0687297	-0.286934	TRUE	0.281323	TRUE	3	82.398	20					1.4867	0.918214	25.5994	4.30265	-0.582654	0.00878611	Amp	N	N	N
94	D22	FALSE	Sample 18	IBA1	UNKNOWN	SYBR	None	3.05734	2.77504	3.36837	21.4053	21.423	0.0177727		5.24343	0.0324851	-1.61228	TRUE	0.365912	TRUE	3	81.7319	16					1.55016	0.918597	21.4053	4.30265	-1.75205	-1.47251	Amp	N	N	N
95	D23	FALSE	Sample 18	DRP1	UNKNOWN	SYBR	None	1.71135	1.49878	1.95406	21.476	21.4408	0.0351887		5.26121	0.0444708	-0.775131	TRUE	0.307805	TRUE	3	76.5363	16					1.54939	0.922246	21.476	4.30265	-0.966474	-0.583789	Amp	N	N	N
96	D24	FALSE	Sample 18	MFN1	UNKNOWN	SYBR	None	1.64596	1.47851	1.83238	20.2601	20.2837	0.0235538		4.10404	0.0359749	-0.718933	TRUE	0.234003	TRUE	3	82.2648	15					1.50278	0.93212	20.2601	4.30265	-0.873721	-0.564146	Amp	N	N	N
97	E1	FALSE	Sample 3	NRF1	UNKNOWN	SYBR	None	1.10957	1.10957	1.10957	27.6252	27.6252			10.7653		-0.149999	TRUE	0.323351	TRUE	3	80.2665	22					1.49636	0.95328	27.6252				Amp	N	N	N
98	E2	FALSE	Sample 3	b-actin	UNKNOWN	SYBR	None				16.9264	16.8599	0.0665369					TRUE	0.295668	TRUE	3	88.3929	11					1.45675	0.944534	16.9264				Amp	N	N	N
99	E3	FALSE	Sample 3	NFkB	UNKNOWN	SYBR	None	1.29601	0.991513	1.69401	24.2591	24.1988	0.0603037		7.33886	0.0897981	-0.374074	TRUE	0.259831	TRUE	3	83.0641	19					1.50415	0.963837	24.2591	4.30265	-0.760444	0.0122959	Amp	N	N	N
100	E4	FALSE	Sample 3	GFAP	UNKNOWN	SYBR	None	1.44402	1.18305	1.76256	20.773	20.7667	0.00634098		3.9068	0.0668384	-0.530094	TRUE	0.314913	TRUE	3	83.0641	15					1.49678	0.957135	20.773	4.30265	-0.817676	-0.242512	Amp	N	N	N
101	E5	FALSE	Sample 3	CD11b	UNKNOWN	SYBR	None	0.817753	0.661658	1.01067	26.7689	26.7938	0.0248365		9.93388	0.0710212	0.290263	TRUE	0.281323	TRUE	3	82.2648	20					1.45907	0.951753	26.7689	4.30265	-0.0153164	0.595843	Amp	N	N	N
102	E6	FALSE	Sample 3	IBA1	UNKNOWN	SYBR	None	1.5796	1.29445	1.92756	23.0614	23.056	0.00537395		6.19615	0.0667536	-0.65956	TRUE	0.365912	TRUE	3	81.7319	17					1.52933	0.956056	23.0614	4.30265	-0.946778	-0.372343	Amp	N	N	N
103	E7	FALSE	Sample 3	DRP1	UNKNOWN	SYBR	None	0.69383	0.56539	0.851447	23.4405	23.4236	0.0168619		6.56369	0.0686402	0.527347	TRUE	0.307805	TRUE	3	76.5363	18					1.52587	0.95794	23.4405	4.30265	0.232011	0.822682	Amp	N	N	N
104	E8	FALSE	Sample 3	MFN1	UNKNOWN	SYBR	None	0.805683	0.658989	0.985031	21.9839	21.9946	0.0106907		5.13469	0.0673903	0.311716	TRUE	0.234003	TRUE	3	82.2648	17					1.46659	0.957658	21.9839	4.30265	0.0217591	0.601673	Amp	N	N	N
105	E9	FALSE	Sample 11	NRF1	UNKNOWN	SYBR	None	1.34806	1.12419	1.61652	26.6683	26.7052	0.036952		10.4845	0.0608941	-0.430886	TRUE	0.323351	TRUE	3	80.533	20					1.52335	0.93749	26.6683	4.30265	-0.692893	-0.16888	Amp	N	N	N
106	E10	FALSE	Sample 11	b-actin	UNKNOWN	SYBR	None				16.1724	16.2208	0.0484009					TRUE	0.295668	TRUE	3	88.5261	11					1.50605	0.921862	16.1724				Amp	N	N	N
107	E11	FALSE	Sample 11	NFkB	UNKNOWN	SYBR	None	1.21996	1.04911	1.41863	23.6322	23.6469	0.0147171		7.4261	0.0505889	-0.28683	TRUE	0.259831	TRUE	3	83.3306	18					1.53722	0.9415	23.6322	4.30265	-0.504496	-0.0691634	Amp	N	N	N
108	E12	FALSE	Sample 11	GFAP	UNKNOWN	SYBR	None	1.45076	1.25395	1.67846	20.114	20.1209	0.00685215		3.90009	0.0488835	-0.536807	TRUE	0.314913	TRUE	3	83.1973	15					1.52135	0.932453	20.114	4.30265	-0.747136	-0.326478	Amp	N	N	N
109	E13	FALSE	Sample 11	CD11b	UNKNOWN	SYBR	None	1.02019	0.868943	1.19776	25.812	25.8355	0.0235014		9.61478	0.0538048	-0.0288372	TRUE	0.281323	TRUE	3	82.398	20					1.48876	0.935979	25.812	4.30265	-0.260341	0.202666	Amp	N	N	N
110	E14	FALSE	Sample 11	IBA1	UNKNOWN	SYBR	None	1.83045	1.57197	2.13144	22.1881	22.2043	0.0162163		5.98351	0.0510452	-0.872201	TRUE	0.365912	TRUE	3	81.8652	16					1.5482	0.943404	22.1881	4.30265	-1.09183	-0.652571	Amp	N	N	N
111	E15	FALSE	Sample 11	DRP1	UNKNOWN	SYBR	None	0.892233	0.754207	1.05552	22.4505	22.4216	0.0288582		6.20085	0.056351	0.164508	TRUE	0.307805	TRUE	3	76.6696	17					1.55094	0.943951	22.4505	4.30265	-0.0779511	0.406967	Amp	N	N	N
112	E16	FALSE	Sample 11	MFN1	UNKNOWN	SYBR	None	0.941978	0.806405	1.10034	21.1107	21.13	0.0192938		4.90921	0.0521047	0.086235	TRUE	0.234003	TRUE	3	82.398	16					1.50648	0.939957	21.1107	4.30265	-0.137953	0.310423	Amp	N	N	N
113	E17	FALSE	Sample 19	NRF1	UNKNOWN	SYBR	None	1.50874	1.23072	1.84955	26.8427	26.9102	0.0675564		10.322	0.0682917	-0.593342	TRUE	0.323351	TRUE	3	80.533	20					1.53512	0.945791	26.8427	4.30265	-0.887177	-0.299506	Amp	N	N	N
114	E18	FALSE	Sample 19	b-actin	UNKNOWN	SYBR	None				16.5982	16.5882	0.00999451					TRUE	0.295668	TRUE	3	88.5261	11					1.5187	0.938863	16.5982				Amp	N	N	N
115	E19	FALSE	Sample 19	NFkB	UNKNOWN	SYBR	None	1.30009	1.16312	1.4532	23.8866	23.9225	0.0359678		7.33432	0.0373306	-0.378614	TRUE	0.259831	TRUE	3	83.3306	18					1.55308	0.950883	23.8866	4.30265	-0.539235	-0.217994	Amp	N	N	N
116	E20	FALSE	Sample 19	GFAP	UNKNOWN	SYBR	None	1.31804	1.24207	1.39866	20.6095	20.6267	0.0172157		4.0385	0.0199066	-0.398397	TRUE	0.314913	TRUE	3	83.1973	15					1.53891	0.943255	20.6095	4.30265	-0.484048	-0.312746	Amp	N	N	N
117	E21	FALSE	Sample 19	CD11b	UNKNOWN	SYBR	None	0.866607	0.672691	1.11642	26.5227	26.4384	0.084342		9.85017	0.0849321	0.206551	TRUE	0.281323	TRUE	3	82.398	20					1.50245	0.945553	26.5227	4.30265	-0.158883	0.571984	Amp	N	N	N
118	E22	FALSE	Sample 19	IBA1	UNKNOWN	SYBR	None	2.4467	2.30725	2.59458	22.17	22.1531	0.0169497		5.56487	0.0196769	-1.29084	TRUE	0.365912	TRUE	3	81.8652	16					1.55893	0.943482	22.17	4.30265	-1.3755	-1.20617	Amp	N	N	N
119	E23	FALSE	Sample 19	DRP1	UNKNOWN	SYBR	None	0.773918	0.749399	0.799239	22.9902	22.9943	0.00407887		6.40609	0.0107948	0.369747	TRUE	0.307805	TRUE	3	76.6696	18					1.55423	0.953472	22.9902	4.30265	0.323301	0.416193	Amp	N	N	N
120	E24	FALSE	Sample 19	MFN1	UNKNOWN	SYBR	None	1.00378	0.965099	1.044	21.3972	21.4058	0.00858498		4.81753	0.0131754	-0.0054388	TRUE	0.234003	TRUE	3	82.2648	16					1.52272	0.952121	21.3972	4.30265	-0.0621281	0.0512505	Amp	N	N	N
121	F1	FALSE	Sample 3	NRF1	UNKNOWN	SYBR	None	1.10957	1.10957	1.10957	Undetermined	27.6252			10.7653		-0.149999	TRUE	0.323351	TRUE	3	80.0001	39					0	0	Undetermined				No Amp	N	Y	N
122	F2	FALSE	Sample 3	b-actin	UNKNOWN	SYBR	None				16.7934	16.8599	0.0665369					TRUE	0.295668	TRUE	3	88.3929	11					1.47583	0.944099	16.7934				Amp	N	N	N
123	F3	FALSE	Sample 3	NFkB	UNKNOWN	SYBR	None	1.29601	0.991513	1.69401	24.1385	24.1988	0.0603037		7.33886	0.0897981	-0.374074	TRUE	0.259831	TRUE	3	83.0641	18					1.51285	0.958482	24.1385	4.30265	-0.760444	0.0122959	Amp	N	N	N
124	F4	FALSE	Sample 3	GFAP	UNKNOWN	SYBR	None	1.44402	1.18305	1.76256	20.7604	20.7667	0.00634098		3.9068	0.0668384	-0.530094	TRUE	0.314913	TRUE	3	83.0641	15					1.4945	0.956299	20.7604	4.30265	-0.817676	-0.242512	Amp	N	N	N
125	F5	FALSE	Sample 3	CD11b	UNKNOWN	SYBR	None	0.817753	0.661658	1.01067	26.8186	26.7938	0.0248365		9.93388	0.0710212	0.290263	TRUE	0.281323	TRUE	3	82.2648	21					1.46091	0.947606	26.8186	4.30265	-0.0153164	0.595843	Amp	N	N	N
126	F6	FALSE	Sample 3	IBA1	UNKNOWN	SYBR	None	1.5796	1.29445	1.92756	23.0507	23.056	0.00537395		6.19615	0.0667536	-0.65956	TRUE	0.365912	TRUE	3	81.7319	17					1.52842	0.955816	23.0507	4.30265	-0.946778	-0.372343	Amp	N	N	N
127	F7	FALSE	Sample 3	DRP1	UNKNOWN	SYBR	None	0.69383	0.56539	0.851447	23.4067	23.4236	0.0168619		6.56369	0.0686402	0.527347	TRUE	0.307805	TRUE	3	76.5363	18					1.52304	0.958314	23.4067	4.30265	0.232011	0.822682	Amp	N	N	N
128	F8	FALSE	Sample 3	MFN1	UNKNOWN	SYBR	None	0.805683	0.658989	0.985031	22.0053	21.9946	0.0106907		5.13469	0.0673903	0.311716	TRUE	0.234003	TRUE	3	82.2648	17					1.46169	0.951744	22.0053	4.30265	0.0217591	0.601673	Amp	N	N	N
129	F9	FALSE	Sample 11	NRF1	UNKNOWN	SYBR	None	1.34806	1.12419	1.61652	26.7422	26.7052	0.036952		10.4845	0.0608941	-0.430886	TRUE	0.323351	TRUE	3	80.533	20					1.5275	0.937098	26.7422	4.30265	-0.692893	-0.16888	Amp	N	N	N
130	F10	FALSE	Sample 11	b-actin	UNKNOWN	SYBR	None				16.2692	16.2208	0.0484009					TRUE	0.295668	TRUE	3	88.5261	11					1.50336	0.921903	16.2692				Amp	N	N	N
131	F11	FALSE	Sample 11	NFkB	UNKNOWN	SYBR	None	1.21996	1.04911	1.41863	23.6616	23.6469	0.0147171		7.4261	0.0505889	-0.28683	TRUE	0.259831	TRUE	3	83.3306	18					1.53652	0.93691	23.6616	4.30265	-0.504496	-0.0691634	Amp	N	N	N
132	F12	FALSE	Sample 11	GFAP	UNKNOWN	SYBR	None	1.45076	1.25395	1.67846	20.1277	20.1209	0.00685215		3.90009	0.0488835	-0.536807	TRUE	0.314913	TRUE	3	83.1973	15					1.51441	0.928626	20.1277	4.30265	-0.747136	-0.326478	Amp	N	N	N
133	F13	FALSE	Sample 11	CD11b	UNKNOWN	SYBR	None	1.02019	0.868943	1.19776	25.859	25.8355	0.0235014		9.61478	0.0538048	-0.0288372	TRUE	0.281323	TRUE	3	82.398	20					1.48546	0.934677	25.859	4.30265	-0.260341	0.202666	Amp	N	N	N
134	F14	FALSE	Sample 11	IBA1	UNKNOWN	SYBR	None	1.83045	1.57197	2.13144	22.2205	22.2043	0.0162163		5.98351	0.0510452	-0.872201	TRUE	0.365912	TRUE	3	81.8652	17					1.54715	0.944121	22.2205	4.30265	-1.09183	-0.652571	Amp	N	N	N
135	F15	FALSE	Sample 11	DRP1	UNKNOWN	SYBR	None	0.892233	0.754207	1.05552	22.3928	22.4216	0.0288582		6.20085	0.056351	0.164508	TRUE	0.307805	TRUE	3	76.6696	17					1.55778	0.942198	22.3928	4.30265	-0.0779511	0.406967	Amp	N	N	N
136	F16	FALSE	Sample 11	MFN1	UNKNOWN	SYBR	None	0.941978	0.806405	1.10034	21.1493	21.13	0.0192938		4.90921	0.0521047	0.086235	TRUE	0.234003	TRUE	3	82.398	16					1.51064	0.927621	21.1493	4.30265	-0.137953	0.310423	Amp	N	N	N
137	F17	FALSE	Sample 19	NRF1	UNKNOWN	SYBR	None	1.50874	1.23072	1.84955	26.9778	26.9102	0.0675564		10.322	0.0682917	-0.593342	TRUE	0.323351	TRUE	3	80.533	21					1.52794	0.945169	26.9778	4.30265	-0.887177	-0.299506	Amp	N	N	N
138	F18	FALSE	Sample 19	b-actin	UNKNOWN	SYBR	None				16.5782	16.5882	0.00999451					TRUE	0.295668	TRUE	3	88.5261	11					1.51948	0.937232	16.5782				Amp	N	N	N
139	F19	FALSE	Sample 19	NFkB	UNKNOWN	SYBR	None	1.30009	1.16312	1.4532	23.9585	23.9225	0.0359678		7.33432	0.0373306	-0.378614	TRUE	0.259831	TRUE	3	83.3306	18					1.55231	0.953029	23.9585	4.30265	-0.539235	-0.217994	Amp	N	N	N
140	F20	FALSE	Sample 19	GFAP	UNKNOWN	SYBR	None	1.31804	1.24207	1.39866	20.6439	20.6267	0.0172157		4.0385	0.0199066	-0.398397	TRUE	0.314913	TRUE	3	83.1973	15					1.53761	0.942983	20.6439	4.30265	-0.484048	-0.312746	Amp	N	N	N
141	F21	FALSE	Sample 19	CD11b	UNKNOWN	SYBR	None	0.866607	0.672691	1.11642	26.354	26.4384	0.084342		9.85017	0.0849321	0.206551	TRUE	0.281323	TRUE	3	82.398	21					1.50097	0.946866	26.354	4.30265	-0.158883	0.571984	Amp	N	N	N
142	F22	FALSE	Sample 19	IBA1	UNKNOWN	SYBR	None	2.4467	2.30725	2.59458	22.1361	22.1531	0.0169497		5.56487	0.0196769	-1.29084	TRUE	0.365912	TRUE	3	81.8652	16					1.55575	0.944523	22.1361	4.30265	-1.3755	-1.20617	Amp	N	N	N
143	F23	FALSE	Sample 19	DRP1	UNKNOWN	SYBR	None	0.773918	0.749399	0.799239	22.9984	22.9943	0.00407887		6.40609	0.0107948	0.369747	TRUE	0.307805	TRUE	3	76.6696	17					1.55532	0.954602	22.9984	4.30265	0.323301	0.416193	Amp	N	N	N
144	F24	FALSE	Sample 19	MFN1	UNKNOWN	SYBR	None	1.00378	0.965099	1.044	21.4143	21.4058	0.00858498		4.81753	0.0131754	-0.0054388	TRUE	0.234003	TRUE	3	82.398	16					1.52205	0.944833	21.4143	4.30265	-0.0621281	0.0512505	Amp	N	N	N
145	G1	FALSE	Sample 4	NRF1	UNKNOWN	SYBR	None	3.4824	3.02933	4.00322	27.2305	27.2309	0.000444412		9.11526	0.0467341	-1.80008	TRUE	0.323351	TRUE	3	80.2665	21					1.49755	0.95592	27.2305	4.30265	-2.00116	-1.599	Amp	N	N	N
146	G2	FALSE	Sample 4	b-actin	UNKNOWN	SYBR	None				18.1624	18.1156	0.046732					TRUE	0.295668	TRUE	3	88.3929	13					1.47932	0.945609	18.1624				Amp	N	N	N
147	G3	FALSE	Sample 4	NFkB	UNKNOWN	SYBR	None	1.6723	1.441	1.94072	25.1043	25.0867	0.0175333		6.9711	0.0499128	-0.741831	TRUE	0.259831	TRUE	3	83.1973	19					1.51839	0.960831	25.1043	4.30265	-0.956588	-0.527073	Amp	N	N	N
148	G4	FALSE	Sample 4	GFAP	UNKNOWN	SYBR	None	1.81045	1.5747	2.0815	21.6983	21.6962	0.00208855		3.58055	0.0467786	-0.856348	TRUE	0.314913	TRUE	3	83.0641	16					1.49668	0.959962	21.6983	4.30265	-1.05762	-0.655076	Amp	N	N	N
149	G5	FALSE	Sample 4	CD11b	UNKNOWN	SYBR	None	1.10807	0.748477	1.64044	27.4882	27.6112	0.122972		9.49556	0.131553	-0.148055	TRUE	0.281323	TRUE	3	82.2648	21	76.6696				1.45835	0.952326	27.4882	4.30265	-0.714081	0.41797	Amp	Y	N	N
150	G6	FALSE	Sample 4	IBA1	UNKNOWN	SYBR	None	3.90166	2.86618	5.31122	23.0995	23.0073	0.0922537		4.89162	0.103415	-1.96409	TRUE	0.365912	TRUE	3	81.7319	18					1.51611	0.869037	23.0995	4.30265	-2.40904	-1.51913	Amp	N	N	N
151	G7	FALSE	Sample 4	DRP1	UNKNOWN	SYBR	None	0.944833	0.819734	1.08902	24.243	24.2339	0.00916767		6.11821	0.0476227	0.0818691	TRUE	0.307805	TRUE	3	76.5363	19					1.52778	0.959074	24.243	4.30265	-0.123035	0.286773	Amp	N	N	N
152	G8	FALSE	Sample 4	MFN1	UNKNOWN	SYBR	None	0.933357	0.80798	1.07819	23.0256	23.0381	0.0124731		4.92247	0.0483679	0.0994987	TRUE	0.234003	TRUE	3	82.2648	18					1.48053	0.957583	23.0256	4.30265	-0.108611	0.307609	Amp	N	N	N
153	G9	FALSE	Sample 12	NRF1	UNKNOWN	SYBR	None	1.43378	1.21434	1.69288	27.2152	27.1656	0.0496407		10.3955	0.0556992	-0.519823	TRUE	0.323351	TRUE	3	80.533	21					1.52269	0.943763	27.2152	4.30265	-0.759478	-0.280169	Amp	N	N	N
154	G10	FALSE	Sample 12	b-actin	UNKNOWN	SYBR	None				16.7448	16.7701	0.0252628					TRUE	0.295668	TRUE	3	88.5261	11					1.51061	0.93469	16.7448				Amp	N	N	N
155	G11	FALSE	Sample 12	NFkB	UNKNOWN	SYBR	None	1.14934	1.064	1.24152	24.2878	24.2822	0.00556374		7.51213	0.0258682	-0.200801	TRUE	0.259831	TRUE	3	83.3306	18					1.54746	0.950616	24.2878	4.30265	-0.312103	-0.0894989	Amp	N	N	N
156	G12	FALSE	Sample 12	GFAP	UNKNOWN	SYBR	None	1.2325	1.14299	1.32902	20.9064	20.9054	0.000951767		4.13531	0.0252808	-0.301584	TRUE	0.314913	TRUE	3	83.1973	15					1.53035	0.941736	20.9064	4.30265	-0.410359	-0.19281	Amp	N	N	N
157	G13	FALSE	Sample 12	CD11b	UNKNOWN	SYBR	None	0.826429	0.724571	0.942607	26.7249	26.6887	0.0361519		9.91865	0.0441041	0.275037	TRUE	0.281323	TRUE	3	82.398	21					1.49467	0.940559	26.7249	4.30265	0.0852723	0.464801	Amp	N	N	N
158	G14	FALSE	Sample 12	IBA1	UNKNOWN	SYBR	None	1.93736	1.78778	2.09946	22.6811	22.6717	0.00936508		5.90162	0.0269428	-0.954091	TRUE	0.365912	TRUE	3	81.8652	17					1.55491	0.950333	22.6811	4.30265	-1.07002	-0.838166	Amp	N	N	N
159	G15	FALSE	Sample 12	DRP1	UNKNOWN	SYBR	None	0.827198	0.758063	0.902638	23.0949	23.0801	0.0147715		6.31004	0.0292644	0.273695	TRUE	0.307805	TRUE	3	76.6696	18					1.55463	0.948224	23.0949	4.30265	0.14778	0.39961	Amp	N	N	N
160	G16	FALSE	Sample 12	MFN1	UNKNOWN	SYBR	None	0.942821	0.873915	1.01716	21.6811	21.678	0.00306034		4.90791	0.0254475	0.0849438	TRUE	0.234003	TRUE	3	82.398	17					1.51561	0.946947	21.6811	4.30265	-0.0245481	0.194436	Amp	N	N	N
161	G17	FALSE	Sample 20	NRF1	UNKNOWN	SYBR	None	1.721	1.59173	1.86077	27.1333	27.115	0.0183353		10.1321	0.0261822	-0.783247	TRUE	0.323351	TRUE	3	80.533	21					1.53397	0.950146	27.1333	4.30265	-0.8959	-0.670594	Amp	N	N	N
162	G18	FALSE	Sample 20	b-actin	UNKNOWN	SYBR	None				16.9642	16.9829	0.0186901					TRUE	0.295668	TRUE	3	88.5261	11					1.51088	0.944631	16.9642				Amp	N	N	N
163	G19	FALSE	Sample 20	NFkB	UNKNOWN	SYBR	None	1.36175	1.24955	1.48402	24.2723	24.2503	0.0219536		7.26748	0.0288319	-0.445458	TRUE	0.259831	TRUE	3	83.3306	18					1.54933	0.954366	24.2723	4.30265	-0.569512	-0.321405	Amp	N	N	N
164	G20	FALSE	Sample 20	GFAP	UNKNOWN	SYBR	None	2.16165	2.01574	2.31813	20.3218	20.3076	0.0141354		3.32476	0.0234335	-1.11213	TRUE	0.314913	TRUE	3	83.1973	15					1.53149	0.942272	20.3218	4.30265	-1.21296	-1.01131	Amp	N	N	N
165	G21	FALSE	Sample 20	CD11b	UNKNOWN	SYBR	None	1.03582	0.646908	1.65853	26.7324	26.5757	0.156731		9.59285	0.157841	-0.0507669	TRUE	0.281323	TRUE	3	82.398	21					1.49718	0.950799	26.7324	4.30265	-0.729902	0.628368	Amp	N	N	N
166	G22	FALSE	Sample 20	IBA1	UNKNOWN	SYBR	None	1.95075	1.84323	2.06455	22.878	22.8745	0.00347519		5.89168	0.0190104	-0.96403	TRUE	0.365912	TRUE	3	81.8652	17					1.56324	0.950645	22.878	4.30265	-1.04583	-0.882235	Amp	N	N	N
167	G23	FALSE	Sample 20	DRP1	UNKNOWN	SYBR	None	0.711706	0.666912	0.759508	23.5211	23.5099	0.0112152		6.52699	0.0217968	0.490647	TRUE	0.307805	TRUE	3	76.6696	18					1.55965	0.956557	23.5211	4.30265	0.396863	0.584431	Amp	N	N	N
168	G24	FALSE	Sample 20	MFN1	UNKNOWN	SYBR	None	0.95457	0.889461	1.02445	21.8875	21.8729	0.0145531		4.89005	0.0236878	0.0670767	TRUE	0.234003	TRUE	3	82.398	17					1.51685	0.955139	21.8875	4.30265	-0.0348437	0.168997	Amp	N	N	N
169	H1	FALSE	Sample 4	NRF1	UNKNOWN	SYBR	None	3.4824	3.02933	4.00322	27.2313	27.2309	0.000444412		9.11526	0.0467341	-1.80008	TRUE	0.323351	TRUE	3	80.2665	21					1.49262	0.955519	27.2313	4.30265	-2.00116	-1.599	Amp	N	N	N
170	H2	FALSE	Sample 4	b-actin	UNKNOWN	SYBR	None				18.0689	18.1156	0.046732					TRUE	0.295668	TRUE	3	88.3929	12					1.48031	0.947823	18.0689				Amp	N	N	N
171	H3	FALSE	Sample 4	NFkB	UNKNOWN	SYBR	None	1.6723	1.441	1.94072	25.0692	25.0867	0.0175333		6.9711	0.0499128	-0.741831	TRUE	0.259831	TRUE	3	83.1973	19					1.51688	0.961113	25.0692	4.30265	-0.956588	-0.527073	Amp	N	N	N
172	H4	FALSE	Sample 4	GFAP	UNKNOWN	SYBR	None	1.81045	1.5747	2.0815	21.6941	21.6962	0.00208855		3.58055	0.0467786	-0.856348	TRUE	0.314913	TRUE	3	83.1973	16					1.49794	0.959919	21.6941	4.30265	-1.05762	-0.655076	Amp	N	N	N
173	H5	FALSE	Sample 4	CD11b	UNKNOWN	SYBR	None	1.10807	0.748477	1.64044	27.7342	27.6112	0.122972		9.49556	0.131553	-0.148055	TRUE	0.281323	TRUE	3	82.2648	21					1.46817	0.955654	27.7342	4.30265	-0.714081	0.41797	Amp	N	N	N
174	H6	FALSE	Sample 4	IBA1	UNKNOWN	SYBR	None	3.90166	2.86618	5.31122	22.915	23.0073	0.0922537		4.89162	0.103415	-1.96409	TRUE	0.365912	TRUE	3	81.7319	17					1.53205	0.961143	22.915	4.30265	-2.40904	-1.51913	Amp	N	N	N
175	H7	FALSE	Sample 4	DRP1	UNKNOWN	SYBR	None	0.944833	0.819734	1.08902	24.2247	24.2339	0.00916767		6.11821	0.0476227	0.0818691	TRUE	0.307805	TRUE	3	76.5363	19					1.53929	0.961184	24.2247	4.30265	-0.123035	0.286773	Amp	N	N	N
176	H8	FALSE	Sample 4	MFN1	UNKNOWN	SYBR	None	0.933357	0.80798	1.07819	23.0506	23.0381	0.0124731		4.92247	0.0483679	0.0994987	TRUE	0.234003	TRUE	3	82.2648	18					1.47567	0.948552	23.0506	4.30265	-0.108611	0.307609	Amp	N	N	N
177	H9	FALSE	Sample 12	NRF1	UNKNOWN	SYBR	None	1.43378	1.21434	1.69288	27.116	27.1656	0.0496407		10.3955	0.0556992	-0.519823	TRUE	0.323351	TRUE	3	80.3997	21					1.51697	0.936601	27.116	4.30265	-0.759478	-0.280169	Amp	N	N	N
178	H10	FALSE	Sample 12	b-actin	UNKNOWN	SYBR	None				16.7954	16.7701	0.0252628					TRUE	0.295668	TRUE	3	88.5261	11					1.51007	0.93831	16.7954				Amp	N	N	N
179	H11	FALSE	Sample 12	NFkB	UNKNOWN	SYBR	None	1.14934	1.064	1.24152	24.2767	24.2822	0.00556374		7.51213	0.0258682	-0.200801	TRUE	0.259831	TRUE	3	83.3306	18					1.53827	0.95203	24.2767	4.30265	-0.312103	-0.0894989	Amp	N	N	N
180	H12	FALSE	Sample 12	GFAP	UNKNOWN	SYBR	None	1.2325	1.14299	1.32902	20.9045	20.9054	0.000951767		4.13531	0.0252808	-0.301584	TRUE	0.314913	TRUE	3	83.1973	15					1.53019	0.942556	20.9045	4.30265	-0.410359	-0.19281	Amp	N	N	N
181	H13	FALSE	Sample 12	CD11b	UNKNOWN	SYBR	None	0.826429	0.724571	0.942607	26.6526	26.6887	0.0361519		9.91865	0.0441041	0.275037	TRUE	0.281323	TRUE	3	82.398	21					1.49803	0.944828	26.6526	4.30265	0.0852723	0.464801	Amp	N	N	N
182	H14	FALSE	Sample 12	IBA1	UNKNOWN	SYBR	None	1.93736	1.78778	2.09946	22.6623	22.6717	0.00936508		5.90162	0.0269428	-0.954091	TRUE	0.365912	TRUE	3	81.8652	17					1.55649	0.946325	22.6623	4.30265	-1.07002	-0.838166	Amp	N	N	N
183	H15	FALSE	Sample 12	DRP1	UNKNOWN	SYBR	None	0.827198	0.758063	0.902638	23.0654	23.0801	0.0147715		6.31004	0.0292644	0.273695	TRUE	0.307805	TRUE	3	76.6696	17					1.55184	0.950011	23.0654	4.30265	0.14778	0.39961	Amp	N	N	N
184	H16	FALSE	Sample 12	MFN1	UNKNOWN	SYBR	None	0.942821	0.873915	1.01716	21.6749	21.678	0.00306034		4.90791	0.0254475	0.0849438	TRUE	0.234003	TRUE	3	82.398	16					1.51598	0.946457	21.6749	4.30265	-0.0245481	0.194436	Amp	N	N	N
185	H17	FALSE	Sample 20	NRF1	UNKNOWN	SYBR	None	1.721	1.59173	1.86077	27.0966	27.115	0.0183353		10.1321	0.0261822	-0.783247	TRUE	0.323351	TRUE	3	80.533	21					1.53181	0.949714	27.0966	4.30265	-0.8959	-0.670594	Amp	N	N	N
186	H18	FALSE	Sample 20	b-actin	UNKNOWN	SYBR	None				17.0016	16.9829	0.0186901					TRUE	0.295668	TRUE	3	88.5261	11					1.51131	0.944584	17.0016				Amp	N	N	N
187	H19	FALSE	Sample 20	NFkB	UNKNOWN	SYBR	None	1.36175	1.24955	1.48402	24.2284	24.2503	0.0219536		7.26748	0.0288319	-0.445458	TRUE	0.259831	TRUE	3	83.3306	19					1.55309	0.955834	24.2284	4.30265	-0.569512	-0.321405	Amp	N	N	N
188	H20	FALSE	Sample 20	GFAP	UNKNOWN	SYBR	None	2.16165	2.01574	2.31813	20.2935	20.3076	0.0141354		3.32476	0.0234335	-1.11213	TRUE	0.314913	TRUE	3	83.1973	15					1.53286	0.945727	20.2935	4.30265	-1.21296	-1.01131	Amp	N	N	N
189	H21	FALSE	Sample 20	CD11b	UNKNOWN	SYBR	None	1.03582	0.646908	1.65853	26.419	26.5757	0.156731		9.59285	0.157841	-0.0507669	TRUE	0.281323	TRUE	3	82.5312	21					1.51453	0.952583	26.419	4.30265	-0.729902	0.628368	Amp	N	N	N
190	H22	FALSE	Sample 20	IBA1	UNKNOWN	SYBR	None	1.95075	1.84323	2.06455	22.8711	22.8745	0.00347519		5.89168	0.0190104	-0.96403	TRUE	0.365912	TRUE	3	81.8652	17					1.56418	0.947795	22.8711	4.30265	-1.04583	-0.882235	Amp	N	N	N
191	H23	FALSE	Sample 20	DRP1	UNKNOWN	SYBR	None	0.711706	0.666912	0.759508	23.4986	23.5099	0.0112152		6.52699	0.0217968	0.490647	TRUE	0.307805	TRUE	3	76.6696	18					1.56067	0.957143	23.4986	4.30265	0.396863	0.584431	Amp	N	N	N
192	H24	FALSE	Sample 20	MFN1	UNKNOWN	SYBR	None	0.95457	0.889461	1.02445	21.8584	21.8729	0.0145531		4.89005	0.0236878	0.0670767	TRUE	0.234003	TRUE	3	82.398	16					1.51642	0.951508	21.8584	4.30265	-0.0348437	0.168997	Amp	N	N	N
193	I1	FALSE	Sample 5	NRF1	UNKNOWN	SYBR	None	2.53219	2.14874	2.98407	27.0515	27.0229	0.0285864		9.57495	0.0550579	-1.34039	TRUE	0.323351	TRUE	3	80.3997	20					1.49987	0.951701	27.0515	4.30265	-1.57728	-1.10349	Amp	N	N	N
194	I2	FALSE	Sample 5	b-actin	UNKNOWN	SYBR	None				17.4009	17.448	0.0470552					TRUE	0.295668	TRUE	3	88.3929	12					1.47872	0.942023	17.4009				Amp	N	N	N
195	I3	FALSE	Sample 5	NFkB	UNKNOWN	SYBR	None	1.34887	1.11681	1.62915	24.6868	24.7292	0.0423441		7.28118	0.0633026	-0.431754	TRUE	0.259831	TRUE	3	83.1973	19					1.51437	0.960451	24.6868	4.30265	-0.704123	-0.159385	Amp	N	N	N
196	I4	FALSE	Sample 5	GFAP	UNKNOWN	SYBR	None	1.21497	1.03807	1.422	21.6278	21.604	0.0238628		4.15598	0.0527601	-0.280915	TRUE	0.314913	TRUE	3	83.0641	16					1.49222	0.954904	21.6278	4.30265	-0.507924	-0.0539068	Amp	N	N	N
197	I5	FALSE	Sample 5	CD11b	UNKNOWN	SYBR	None	0.974405	0.833035	1.13977	27.1524	27.129	0.0234156		9.68102	0.0525593	0.037406	TRUE	0.281323	TRUE	3	82.2648	21					1.47526	0.95046	27.1524	4.30265	-0.188739	0.263551	Amp	N	N	N
198	I6	FALSE	Sample 5	IBA1	UNKNOWN	SYBR	None	3.17924	2.71562	3.722	22.6591	22.635	0.0240622		5.18703	0.0528506	-1.66868	TRUE	0.365912	TRUE	3	81.7319	17					1.5273	0.957044	22.6591	4.30265	-1.89608	-1.44128	Amp	N	N	N
199	I7	FALSE	Sample 5	DRP1	UNKNOWN	SYBR	None	0.843213	0.730549	0.973251	23.7204	23.7304	0.00992298		6.28238	0.0480901	0.246032	TRUE	0.307805	TRUE	3	76.5363	18					1.53091	0.954909	23.7204	4.30265	0.0391166	0.452947	Amp	N	N	N
200	I8	FALSE	Sample 5	MFN1	UNKNOWN	SYBR	None	0.855774	0.743517	0.98498	22.4986	22.4956	0.00296879		5.04767	0.0471488	0.224698	TRUE	0.234003	TRUE	3	82.2648	17					1.47939	0.946778	22.4986	4.30265	0.0218332	0.427563	Amp	N	N	N
201	I9	FALSE	Sample 13	NRF1	UNKNOWN	SYBR	None	1.48671	1.30515	1.69353	27.294	27.2716	0.0224075		10.3432	0.0436727	-0.572124	TRUE	0.323351	TRUE	3	80.3997	21					1.51679	0.940759	27.294	4.30265	-0.760032	-0.384215	Amp	N	N	N
202	I10	FALSE	Sample 13	b-actin	UNKNOWN	SYBR	None				16.9658	16.9284	0.0374861					TRUE	0.295668	TRUE	3	88.5261	11					1.50687	0.933902	16.9658				Amp	N	N	N
203	I11	FALSE	Sample 13	NFkB	UNKNOWN	SYBR	None	1.64591	1.42055	1.90702	23.9545	23.9224	0.0321321		6.99405	0.0493729	-0.718886	TRUE	0.259831	TRUE	3	83.3306	18					1.5527	0.942688	23.9545	4.30265	-0.931321	-0.506452	Amp	N	N	N
204	I12	FALSE	Sample 13	GFAP	UNKNOWN	SYBR	None	1.72931	1.54612	1.9342	20.573	20.5751	0.00209141		3.6467	0.0375444	-0.790194	TRUE	0.314913	TRUE	3	83.3306	15					1.53617	0.929276	20.573	4.30265	-0.951734	-0.628653	Amp	N	N	N
205	I13	FALSE	Sample 13	CD11b	UNKNOWN	SYBR	None	0.890329	0.779776	1.01655	26.7157	26.7396	0.0238981		9.8112	0.0444559	0.16759	TRUE	0.281323	TRUE	3	82.5312	21					1.50357	0.939074	26.7157	4.30265	-0.0236881	0.358868	Amp	N	N	N
206	I14	FALSE	Sample 13	IBA1	UNKNOWN	SYBR	None	1.42947	1.27072	1.60805	23.281	23.2686	0.0123596		6.34023	0.0394711	-0.515478	TRUE	0.365912	TRUE	3	81.8652	18					1.56057	0.947383	23.281	4.30265	-0.685308	-0.345648	Amp	N	N	N
207	I15	FALSE	Sample 13	DRP1	UNKNOWN	SYBR	None	0.826368	0.73721	0.926309	23.2476	23.2399	0.00776005		6.31149	0.0382809	0.275144	TRUE	0.307805	TRUE	3	76.6696	16					1.56429	0.944894	23.2476	4.30265	0.110434	0.439853	Amp	N	N	N
208	I16	FALSE	Sample 13	MFN1	UNKNOWN	SYBR	None	0.994947	0.86403	1.1457	21.7298	21.7586	0.0288544		4.83028	0.0473052	0.00730896	TRUE	0.234003	TRUE	3	82.5312	17					1.51746	0.937622	21.7298	4.30265	-0.196229	0.210847	Amp	N	N	N
209	I17	FALSE	Sample 21	NRF1	UNKNOWN	SYBR	None	1.34041	0.950977	1.88933	27.4206	27.37	0.050643		10.4927	0.115091	-0.422677	TRUE	0.323351	TRUE	3	80.6662	21					1.54113	0.923598	27.4206	4.30265	-0.917872	0.0725182	Amp	N	N	N
210	I18	FALSE	Sample 21	b-actin	UNKNOWN	SYBR	None				16.774	16.8773	0.10335					TRUE	0.295668	TRUE	3	88.6594	11					1.50993	0.912264	16.774				Amp	N	N	N
211	I19	FALSE	Sample 21	NFkB	UNKNOWN	SYBR	None	1.5574	1.14429	2.11963	23.9513	23.9511	0.000206947		7.0738	0.10335	-0.639135	TRUE	0.259831	TRUE	3	83.4638	19					1.55585	0.926374	23.9513	4.30265	-1.08381	-0.194457	Amp	N	N	N
212	I20	FALSE	Sample 21	GFAP	UNKNOWN	SYBR	None	1.31214	0.963842	1.7863	20.918	20.9223	0.00425625		4.04497	0.103437	-0.391923	TRUE	0.314913	TRUE	3	83.3306	15					1.53705	0.921274	20.918	4.30265	-0.836978	0.0531317	Amp	N	N	N
213	I21	FALSE	Sample 21	CD11b	UNKNOWN	SYBR	None	1.34718	0.934941	1.94118	26.0253	26.091	0.065731		9.21367	0.122482	-0.429942	TRUE	0.281323	TRUE	3	82.5312	20					1.49643	0.911947	26.0253	4.30265	-0.956938	0.0970533	Amp	N	N	N
214	I22	FALSE	Sample 21	IBA1	UNKNOWN	SYBR	None	1.4324	1.05245	1.94952	23.2142	23.2146	0.000394821		6.33727	0.10335	-0.518435	TRUE	0.365912	TRUE	3	81.9984	17					1.55809	0.92362	23.2142	4.30265	-0.963116	-0.0737545	Amp	N	N	N
215	I23	FALSE	Sample 21	DRP1	UNKNOWN	SYBR	None	1.09418	0.800211	1.49615	22.7658	22.7838	0.0180407		5.90649	0.104912	-0.129854	TRUE	0.307805	TRUE	3	76.8028	17					1.56546	0.931122	22.7658	4.30265	-0.581256	0.321548	Amp	N	N	N
216	I24	FALSE	Sample 21	MFN1	UNKNOWN	SYBR	None	1.0327	0.754573	1.41334	21.6342	21.6539	0.0197029		4.77655	0.105211	-0.0464182	TRUE	0.234003	TRUE	3	82.5312	16					1.51997	0.924266	21.6342	4.30265	-0.499105	0.406268	Amp	N	N	N
217	J1	FALSE	Sample 5	NRF1	UNKNOWN	SYBR	None	2.53219	2.14874	2.98407	26.9943	27.0229	0.0285864		9.57495	0.0550579	-1.34039	TRUE	0.323351	TRUE	3	80.2665	21					1.49318	0.953909	26.9943	4.30265	-1.57728	-1.10349	Amp	N	N	N
218	J2	FALSE	Sample 5	b-actin	UNKNOWN	SYBR	None				17.495	17.448	0.0470552					TRUE	0.295668	TRUE	3	88.3929	12					1.47425	0.941223	17.495				Amp	N	N	N
219	J3	FALSE	Sample 5	NFkB	UNKNOWN	SYBR	None	1.34887	1.11681	1.62915	24.7715	24.7292	0.0423441		7.28118	0.0633026	-0.431754	TRUE	0.259831	TRUE	3	83.1973	19					1.5014	0.970493	24.7715	4.30265	-0.704123	-0.159385	Amp	N	N	N
220	J4	FALSE	Sample 5	GFAP	UNKNOWN	SYBR	None	1.21497	1.03807	1.422	21.5801	21.604	0.0238628		4.15598	0.0527601	-0.280915	TRUE	0.314913	TRUE	3	83.0641	16					1.50101	0.951589	21.5801	4.30265	-0.507924	-0.0539068	Amp	N	N	N
221	J5	FALSE	Sample 5	CD11b	UNKNOWN	SYBR	None	0.974405	0.833035	1.13977	27.1056	27.129	0.0234156		9.68102	0.0525593	0.037406	TRUE	0.281323	TRUE	3	82.2648	21					1.45792	0.947675	27.1056	4.30265	-0.188739	0.263551	Amp	N	N	N
222	J6	FALSE	Sample 5	IBA1	UNKNOWN	SYBR	None	3.17924	2.71562	3.722	22.6109	22.635	0.0240622		5.18703	0.0528506	-1.66868	TRUE	0.365912	TRUE	3	81.7319	17					1.52701	0.956042	22.6109	4.30265	-1.89608	-1.44128	Amp	N	N	N
223	J7	FALSE	Sample 5	DRP1	UNKNOWN	SYBR	None	0.843213	0.730549	0.973251	23.7403	23.7304	0.00992298		6.28238	0.0480901	0.246032	TRUE	0.307805	TRUE	3	76.5363	18					1.52971	0.956196	23.7403	4.30265	0.0391166	0.452947	Amp	N	N	N
224	J8	FALSE	Sample 5	MFN1	UNKNOWN	SYBR	None	0.855774	0.743517	0.98498	22.4927	22.4956	0.00296879		5.04767	0.0471488	0.224698	TRUE	0.234003	TRUE	3	82.2648	17					1.47693	0.952371	22.4927	4.30265	0.0218332	0.427563	Amp	N	N	N
225	J9	FALSE	Sample 13	NRF1	UNKNOWN	SYBR	None	1.48671	1.30515	1.69353	27.2492	27.2716	0.0224075		10.3432	0.0436727	-0.572124	TRUE	0.323351	TRUE	3	80.3997	21					1.53005	0.942235	27.2492	4.30265	-0.760032	-0.384215	Amp	N	N	N
226	J10	FALSE	Sample 13	b-actin	UNKNOWN	SYBR	None				16.8909	16.9284	0.0374861					TRUE	0.295668	TRUE	3	88.5261	11					1.50636	0.934489	16.8909				Amp	N	N	N
227	J11	FALSE	Sample 13	NFkB	UNKNOWN	SYBR	None	1.64591	1.42055	1.90702	23.8903	23.9224	0.0321321		6.99405	0.0493729	-0.718886	TRUE	0.259831	TRUE	3	83.3306	18					1.55534	0.945776	23.8903	4.30265	-0.931321	-0.506452	Amp	N	N	N
228	J12	FALSE	Sample 13	GFAP	UNKNOWN	SYBR	None	1.72931	1.54612	1.9342	20.5772	20.5751	0.00209141		3.6467	0.0375444	-0.790194	TRUE	0.314913	TRUE	3	83.1973	15					1.53384	0.936836	20.5772	4.30265	-0.951734	-0.628653	Amp	N	N	N
229	J13	FALSE	Sample 13	CD11b	UNKNOWN	SYBR	None	0.890329	0.779776	1.01655	26.7635	26.7396	0.0238981		9.8112	0.0444559	0.16759	TRUE	0.281323	TRUE	3	82.5312	21					1.50365	0.939466	26.7635	4.30265	-0.0236881	0.358868	Amp	N	N	N
230	J14	FALSE	Sample 13	IBA1	UNKNOWN	SYBR	None	1.42947	1.27072	1.60805	23.2562	23.2686	0.0123596		6.34023	0.0394711	-0.515478	TRUE	0.365912	TRUE	3	81.8652	18					1.55774	0.942495	23.2562	4.30265	-0.685308	-0.345648	Amp	N	N	N
231	J15	FALSE	Sample 13	DRP1	UNKNOWN	SYBR	None	0.826368	0.73721	0.926309	23.2321	23.2399	0.00776005		6.31149	0.0382809	0.275144	TRUE	0.307805	TRUE	3	76.8028	18					1.5602	0.944468	23.2321	4.30265	0.110434	0.439853	Amp	N	N	N
232	J16	FALSE	Sample 13	MFN1	UNKNOWN	SYBR	None	0.994947	0.86403	1.1457	21.7875	21.7586	0.0288544		4.83028	0.0473052	0.00730896	TRUE	0.234003	TRUE	3	82.398	16					1.51778	0.929247	21.7875	4.30265	-0.196229	0.210847	Amp	N	N	N
233	J17	FALSE	Sample 21	NRF1	UNKNOWN	SYBR	None	1.34041	0.950977	1.88933	27.3193	27.37	0.050643		10.4927	0.115091	-0.422677	TRUE	0.323351	TRUE	3	80.533	21					1.53108	0.923602	27.3193	4.30265	-0.917872	0.0725182	Amp	N	N	N
234	J18	FALSE	Sample 21	b-actin	UNKNOWN	SYBR	None				16.9807	16.8773	0.10335					TRUE	0.295668	TRUE	3	88.6594	12					1.50546	0.913394	16.9807				Amp	N	N	N
235	J19	FALSE	Sample 21	NFkB	UNKNOWN	SYBR	None	1.5574	1.14429	2.11963	23.9509	23.9511	0.000206947		7.0738	0.10335	-0.639135	TRUE	0.259831	TRUE	3	83.4638	18					1.549	0.923298	23.9509	4.30265	-1.08381	-0.194457	Amp	N	N	N
236	J20	FALSE	Sample 21	GFAP	UNKNOWN	SYBR	None	1.31214	0.963842	1.7863	20.9265	20.9223	0.00425625		4.04497	0.103437	-0.391923	TRUE	0.314913	TRUE	3	83.3306	15					1.53491	0.916276	20.9265	4.30265	-0.836978	0.0531317	Amp	N	N	N
237	J21	FALSE	Sample 21	CD11b	UNKNOWN	SYBR	None	1.34718	0.934941	1.94118	26.1567	26.091	0.065731		9.21367	0.122482	-0.429942	TRUE	0.281323	TRUE	3	82.5312	20					1.49792	0.915195	26.1567	4.30265	-0.956938	0.0970533	Amp	N	N	N
238	J22	FALSE	Sample 21	IBA1	UNKNOWN	SYBR	None	1.4324	1.05245	1.94952	23.215	23.2146	0.000394821		6.33727	0.10335	-0.518435	TRUE	0.365912	TRUE	3	81.9984	18					1.55951	0.923698	23.215	4.30265	-0.963116	-0.0737545	Amp	N	N	N
239	J23	FALSE	Sample 21	DRP1	UNKNOWN	SYBR	None	1.09418	0.800211	1.49615	22.8018	22.7838	0.0180407		5.90649	0.104912	-0.129854	TRUE	0.307805	TRUE	3	76.8028	17					1.56627	0.927848	22.8018	4.30265	-0.581256	0.321548	Amp	N	N	N
240	J24	FALSE	Sample 21	MFN1	UNKNOWN	SYBR	None	1.0327	0.754573	1.41334	21.6736	21.6539	0.0197029		4.77655	0.105211	-0.0464182	TRUE	0.234003	TRUE	3	82.5312	16					1.52175	0.919173	21.6736	4.30265	-0.499105	0.406268	Amp	N	N	N
241	K1	FALSE	Sample 6	NRF1	UNKNOWN	SYBR	None	2.26518	1.98352	2.58682	27.3314	27.3692	0.037735		9.73571	0.0445211	-1.17962	TRUE	0.323351	TRUE	3	80.2665	21					1.49538	0.957816	27.3314	4.30265	-1.37118	-0.988064	Amp	N	N	N
242	K2	FALSE	Sample 6	b-actin	UNKNOWN	SYBR	None				17.6098	17.6334	0.0236263					TRUE	0.295668	TRUE	3	88.3929	12					1.48467	0.950401	17.6098				Amp	N	N	N
243	K3	FALSE	Sample 6	NFkB	UNKNOWN	SYBR	None	1.16631	0.944705	1.43989	25.191	25.1244	0.0665894		7.49099	0.0706565	-0.221946	TRUE	0.259831	TRUE	3	83.0641	19					1.52089	0.967802	25.191	4.30265	-0.525956	0.0820647	Amp	N	N	N
244	K4	FALSE	Sample 6	GFAP	UNKNOWN	SYBR	None	0.983181	0.913951	1.05765	22.0884	22.0948	0.00641823		4.46136	0.0244826	0.0244713	TRUE	0.314913	TRUE	3	83.0641	16					1.49853	0.956962	22.0884	4.30265	-0.0808688	0.129811	Amp	N	N	N
245	K5	FALSE	Sample 6	CD11b	UNKNOWN	SYBR	None	0.858115	0.79618	0.924867	27.4893	27.4978	0.00852776		9.86437	0.0251182	0.220757	TRUE	0.281323	TRUE	3	82.2648	21					1.46706	0.955538	27.4893	4.30265	0.112682	0.328833	Amp	N	N	N
246	K6	FALSE	Sample 6	IBA1	UNKNOWN	SYBR	None	3.03889	2.7329	3.37914	22.859	22.8856	0.0266104		5.25216	0.0355853	-1.60355	TRUE	0.365912	TRUE	3	81.7319	17					1.53161	0.963851	22.859	4.30265	-1.75666	-1.45043	Amp	N	N	N
247	K7	FALSE	Sample 6	DRP1	UNKNOWN	SYBR	None	0.760529	0.691954	0.8359	24.0858	24.0647	0.0211115		6.43127	0.0316844	0.394924	TRUE	0.307805	TRUE	3	76.5363	18					1.53407	0.962833	24.0858	4.30265	0.258597	0.531251	Amp	N	N	N
248	K8	FALSE	Sample 6	MFN1	UNKNOWN	SYBR	None	0.775938	0.685245	0.878635	22.8567	22.8224	0.0343332		5.18896	0.041677	0.365986	TRUE	0.234003	TRUE	3	82.2648	17					1.46876	0.960686	22.8567	4.30265	0.186664	0.545308	Amp	N	N	N
249	K9	FALSE	Sample 14	NRF1	UNKNOWN	SYBR	None	1.6338	1.37656	1.93911	26.4685	26.5025	0.0340185		10.2071	0.0574446	-0.708231	TRUE	0.323351	TRUE	3	80.3997	20					1.52267	0.922319	26.4685	4.30265	-0.955395	-0.461067	Amp	N	N	N
250	K10	FALSE	Sample 14	b-actin	UNKNOWN	SYBR	None				16.2491	16.2954	0.0462885					TRUE	0.295668	TRUE	3	88.3929	11					1.49689	0.907181	16.2491				Amp	N	N	N
251	K11	FALSE	Sample 14	NFkB	UNKNOWN	SYBR	None	1.66764	1.42933	1.94569	23.2936	23.2705	0.0230408		6.97512	0.0517059	-0.73781	TRUE	0.259831	TRUE	3	83.1973	18					1.54154	0.926923	23.2936	4.30265	-0.960283	-0.515338	Amp	N	N	N
252	K12	FALSE	Sample 14	GFAP	UNKNOWN	SYBR	None	2.50244	2.16145	2.89722	19.3925	19.409	0.0164289		3.11356	0.0491176	-1.32333	TRUE	0.314913	TRUE	3	83.0641	14					1.52179	0.920403	19.3925	4.30265	-1.53467	-1.112	Amp	N	N	N
253	K13	FALSE	Sample 14	CD11b	UNKNOWN	SYBR	None	1.73948	1.4924	2.02746	25.1626	25.1404	0.0222721		8.84496	0.051368	-0.798655	TRUE	0.281323	TRUE	3	82.398	20					1.49732	0.923211	25.1626	4.30265	-1.01967	-0.577636	Amp	N	N	N
254	K14	FALSE	Sample 14	IBA1	UNKNOWN	SYBR	None	2.28154	1.94181	2.68071	21.989	21.9611	0.0279274		5.6657	0.0540607	-1.19001	TRUE	0.365912	TRUE	3	81.7319	16					1.54998	0.930988	21.989	4.30265	-1.42261	-0.957406	Amp	N	N	N
255	K15	FALSE	Sample 14	DRP1	UNKNOWN	SYBR	None	1.47356	1.28298	1.69246	21.7762	21.7725	0.00374126		5.47704	0.0464394	-0.559308	TRUE	0.307805	TRUE	3	76.6696	16					1.55438	0.927846	21.7762	4.30265	-0.759121	-0.359495	Amp	N	N	N
256	K16	FALSE	Sample 14	MFN1	UNKNOWN	SYBR	None	1.5951	1.38925	1.83146	20.4428	20.4447	0.00197887		4.14932	0.0463308	-0.673648	TRUE	0.234003	TRUE	3	82.398	16					1.50969	0.922639	20.4428	4.30265	-0.872993	-0.474303	Amp	N	N	N
257	K17	FALSE	Sample 22	NRF1	UNKNOWN	SYBR	None	1.12047	1.02587	1.22379	27.6121	27.6266	0.0145369		10.7512	0.0295759	-0.1641	TRUE	0.323351	TRUE	3	80.533	21					1.52607	0.882106	27.6121	4.30265	-0.291355	-0.0368448	Amp	N	N	N
258	K18	FALSE	Sample 22	b-actin	UNKNOWN	SYBR	None				16.8496	16.8754	0.0257568					TRUE	0.295668	TRUE	3	88.5261	11					1.49956	0.875581	16.8496				Amp	N	N	N
259	K19	FALSE	Sample 22	NFkB	UNKNOWN	SYBR	None	1.55639	1.43645	1.68634	23.9578	23.9501	0.00771999		7.07473	0.0268889	-0.638201	TRUE	0.259831	TRUE	3	83.3306	18					1.53183	0.891482	23.9578	4.30265	-0.753894	-0.522507	Amp	N	N	N
260	K20	FALSE	Sample 22	GFAP	UNKNOWN	SYBR	None	1.4011	1.29704	1.51352	20.8282	20.8257	0.00249863		3.95033	0.0258777	-0.486565	TRUE	0.314913	TRUE	3	83.3306	15					1.52021	0.88298	20.8282	4.30265	-0.597908	-0.375222	Amp	N	N	N
261	K21	FALSE	Sample 22	CD11b	UNKNOWN	SYBR	None	0.906526	0.831134	0.988757	26.647	26.6605	0.0135727		9.78519	0.0291141	0.14158	TRUE	0.281323	TRUE	3	82.5312	21					1.49472	0.881962	26.647	4.30265	0.0163117	0.266848	Amp	N	N	N
262	K22	FALSE	Sample 22	IBA1	UNKNOWN	SYBR	None	1.497	1.38459	1.61854	23.1443	23.149	0.00465202		6.27363	0.0261736	-0.582076	TRUE	0.365912	TRUE	3	81.8652	17					1.55846	0.89311	23.1443	4.30265	-0.694692	-0.46946	Amp	N	N	N
263	K23	FALSE	Sample 22	DRP1	UNKNOWN	SYBR	None	0.887897	0.816975	0.964975	23.094	23.0832	0.0107574		6.20788	0.027913	0.171536	TRUE	0.307805	TRUE	3	76.6696	18					1.54457	0.892762	23.094	4.30265	0.0514364	0.291636	Amp	N	N	N
264	K24	FALSE	Sample 22	MFN1	UNKNOWN	SYBR	None	0.967693	0.891744	1.05011	21.7363	21.7457	0.00936413		4.87035	0.0274062	0.0473785	TRUE	0.234003	TRUE	3	82.398	17					1.50713	0.881871	21.7363	4.30265	-0.0705409	0.165298	Amp	N	N	N
265	L1	FALSE	Sample 6	NRF1	UNKNOWN	SYBR	None	2.26518	1.98352	2.58682	27.4069	27.3692	0.037735		9.73571	0.0445211	-1.17962	TRUE	0.323351	TRUE	3	80.1333	21					1.48724	0.955297	27.4069	4.30265	-1.37118	-0.988064	Amp	N	N	N
266	L2	FALSE	Sample 6	b-actin	UNKNOWN	SYBR	None				17.6571	17.6334	0.0236263					TRUE	0.295668	TRUE	3	88.3929	12					1.48281	0.944032	17.6571				Amp	N	N	N
267	L3	FALSE	Sample 6	NFkB	UNKNOWN	SYBR	None	1.16631	0.944705	1.43989	25.0578	25.1244	0.0665894		7.49099	0.0706565	-0.221946	TRUE	0.259831	TRUE	3	83.0641	19					1.52077	0.962945	25.0578	4.30265	-0.525956	0.0820647	Amp	N	N	N
268	L4	FALSE	Sample 6	GFAP	UNKNOWN	SYBR	None	0.983181	0.913951	1.05765	22.1012	22.0948	0.00641823		4.46136	0.0244826	0.0244713	TRUE	0.314913	TRUE	3	83.0641	17					1.49993	0.95779	22.1012	4.30265	-0.0808688	0.129811	Amp	N	N	N
269	L5	FALSE	Sample 6	CD11b	UNKNOWN	SYBR	None	0.858115	0.79618	0.924867	27.5063	27.4978	0.00852776		9.86437	0.0251182	0.220757	TRUE	0.281323	TRUE	3	82.2648	21					1.47479	0.958765	27.5063	4.30265	0.112682	0.328833	Amp	N	N	N
270	L6	FALSE	Sample 6	IBA1	UNKNOWN	SYBR	None	3.03889	2.7329	3.37914	22.9122	22.8856	0.0266104		5.25216	0.0355853	-1.60355	TRUE	0.365912	TRUE	3	81.7319	17					1.52838	0.963406	22.9122	4.30265	-1.75666	-1.45043	Amp	N	N	N
271	L7	FALSE	Sample 6	DRP1	UNKNOWN	SYBR	None	0.760529	0.691954	0.8359	24.0436	24.0647	0.0211115		6.43127	0.0316844	0.394924	TRUE	0.307805	TRUE	3	76.4031	18					1.52919	0.961708	24.0436	4.30265	0.258597	0.531251	Amp	N	N	N
272	L8	FALSE	Sample 6	MFN1	UNKNOWN	SYBR	None	0.775938	0.685245	0.878635	22.7881	22.8224	0.0343332		5.18896	0.041677	0.365986	TRUE	0.234003	TRUE	3	82.2648	17					1.47529	0.959822	22.7881	4.30265	0.186664	0.545308	Amp	N	N	N
273	L9	FALSE	Sample 14	NRF1	UNKNOWN	SYBR	None	1.6338	1.37656	1.93911	26.5365	26.5025	0.0340185		10.2071	0.0574446	-0.708231	TRUE	0.323351	TRUE	3	80.3997	21					1.51583	0.922128	26.5365	4.30265	-0.955395	-0.461067	Amp	N	N	N
274	L10	FALSE	Sample 14	b-actin	UNKNOWN	SYBR	None				16.3417	16.2954	0.0462885					TRUE	0.295668	TRUE	3	88.3929	11					1.49098	0.915377	16.3417				Amp	N	N	N
275	L11	FALSE	Sample 14	NFkB	UNKNOWN	SYBR	None	1.66764	1.42933	1.94569	23.2475	23.2705	0.0230408		6.97512	0.0517059	-0.73781	TRUE	0.259831	TRUE	3	83.1973	18					1.53593	0.925807	23.2475	4.30265	-0.960283	-0.515338	Amp	N	N	N
276	L12	FALSE	Sample 14	GFAP	UNKNOWN	SYBR	None	2.50244	2.16145	2.89722	19.4254	19.409	0.0164289		3.11356	0.0491176	-1.32333	TRUE	0.314913	TRUE	3	83.0641	14					1.51632	0.914658	19.4254	4.30265	-1.53467	-1.112	Amp	N	N	N
277	L13	FALSE	Sample 14	CD11b	UNKNOWN	SYBR	None	1.73948	1.4924	2.02746	25.1181	25.1404	0.0222721		8.84496	0.051368	-0.798655	TRUE	0.281323	TRUE	3	82.2648	20					1.48458	0.918066	25.1181	4.30265	-1.01967	-0.577636	Amp	N	N	N
278	L14	FALSE	Sample 14	IBA1	UNKNOWN	SYBR	None	2.28154	1.94181	2.68071	21.9332	21.9611	0.0279274		5.6657	0.0540607	-1.19001	TRUE	0.365912	TRUE	3	81.8652	16					1.55547	0.923222	21.9332	4.30265	-1.42261	-0.957406	Amp	N	N	N
279	L15	FALSE	Sample 14	DRP1	UNKNOWN	SYBR	None	1.47356	1.28298	1.69246	21.7687	21.7725	0.00374126		5.47704	0.0464394	-0.559308	TRUE	0.307805	TRUE	3	76.6696	16					1.55046	0.926798	21.7687	4.30265	-0.759121	-0.359495	Amp	N	N	N
280	L16	FALSE	Sample 14	MFN1	UNKNOWN	SYBR	None	1.5951	1.38925	1.83146	20.4467	20.4447	0.00197887		4.14932	0.0463308	-0.673648	TRUE	0.234003	TRUE	3	82.398	15					1.50877	0.919758	20.4467	4.30265	-0.872993	-0.474303	Amp	N	N	N
281	L17	FALSE	Sample 22	NRF1	UNKNOWN	SYBR	None	1.12047	1.02587	1.22379	27.6411	27.6266	0.0145369		10.7512	0.0295759	-0.1641	TRUE	0.323351	TRUE	3	80.3997	21					1.5089	0.888647	27.6411	4.30265	-0.291355	-0.0368448	Amp	N	N	N
282	L18	FALSE	Sample 22	b-actin	UNKNOWN	SYBR	None				16.9011	16.8754	0.0257568					TRUE	0.295668	TRUE	3	88.5261	12					1.49996	0.876559	16.9011				Amp	N	N	N
283	L19	FALSE	Sample 22	NFkB	UNKNOWN	SYBR	None	1.55639	1.43645	1.68634	23.9424	23.9501	0.00771999		7.07473	0.0268889	-0.638201	TRUE	0.259831	TRUE	3	83.3306	19					1.53693	0.891849	23.9424	4.30265	-0.753894	-0.522507	Amp	N	N	N
284	L20	FALSE	Sample 22	GFAP	UNKNOWN	SYBR	None	1.4011	1.29704	1.51352	20.8232	20.8257	0.00249863		3.95033	0.0258777	-0.486565	TRUE	0.314913	TRUE	3	83.3306	15					1.51857	0.877199	20.8232	4.30265	-0.597908	-0.375222	Amp	N	N	N
285	L21	FALSE	Sample 22	CD11b	UNKNOWN	SYBR	None	0.906526	0.831134	0.988757	26.6741	26.6605	0.0135727		9.78519	0.0291141	0.14158	TRUE	0.281323	TRUE	3	82.398	21					1.49307	0.883588	26.6741	4.30265	0.0163117	0.266848	Amp	N	N	N
286	L22	FALSE	Sample 22	IBA1	UNKNOWN	SYBR	None	1.497	1.38459	1.61854	23.1536	23.149	0.00465202		6.27363	0.0261736	-0.582076	TRUE	0.365912	TRUE	3	81.8652	17					1.55436	0.886796	23.1536	4.30265	-0.694692	-0.46946	Amp	N	N	N
287	L23	FALSE	Sample 22	DRP1	UNKNOWN	SYBR	None	0.887897	0.816975	0.964975	23.0725	23.0832	0.0107574		6.20788	0.027913	0.171536	TRUE	0.307805	TRUE	3	76.6696	18					1.5507	0.893244	23.0725	4.30265	0.0514364	0.291636	Amp	N	N	N
288	L24	FALSE	Sample 22	MFN1	UNKNOWN	SYBR	None	0.967693	0.891744	1.05011	21.7551	21.7457	0.00936413		4.87035	0.0274062	0.0473785	TRUE	0.234003	TRUE	3	82.398	17					1.5036	0.886688	21.7551	4.30265	-0.0705409	0.165298	Amp	N	N	N
289	M1	FALSE	Sample 7	NRF1	UNKNOWN	SYBR	None	1.63623	1.34038	1.99737	27.0764	27.1053	0.0288639		10.205	0.0668727	-0.710374	TRUE	0.323351	TRUE	3	80.2665	21					1.48722	0.925797	27.0764	4.30265	-0.998104	-0.422644	Amp	N	N	N
290	M2	FALSE	Sample 7	b-actin	UNKNOWN	SYBR	None				16.84	16.9003	0.0603228					TRUE	0.295668	TRUE	3	88.2597	11					1.46705	0.916616	16.84				Amp	N	N	N
291	M3	FALSE	Sample 7	NFkB	UNKNOWN	SYBR	None	1.21269	0.99108	1.48385	24.3044	24.335	0.030654		7.43472	0.0676646	-0.278211	TRUE	0.259831	TRUE	3	83.0641	18					1.49992	0.927752	24.3044	4.30265	-0.569348	0.0129267	Amp	N	N	N
292	M4	FALSE	Sample 7	GFAP	UNKNOWN	SYBR	None	1.31642	1.09967	1.5759	20.9403	20.9406	0.000317574		4.04027	0.0603236	-0.396622	TRUE	0.314913	TRUE	3	83.0641	15					1.47568	0.927195	20.9403	4.30265	-0.656173	-0.13707	Amp	N	N	N
293	M5	FALSE	Sample 7	CD11b	UNKNOWN	SYBR	None	0.806085	0.665764	0.975981	26.8332	26.8549	0.0217619		9.95461	0.0641281	0.310996	TRUE	0.281323	TRUE	3	82.1316	21					1.42288	0.924637	26.8332	4.30265	0.0350751	0.586917	Amp	N	N	N
294	M6	FALSE	Sample 7	IBA1	UNKNOWN	SYBR	None	1.99865	1.6677	2.39528	22.7638	22.757	0.00675392		5.85668	0.0606997	-0.999025	TRUE	0.365912	TRUE	3	81.5987	17					1.51384	0.930913	22.7638	4.30265	-1.26019	-0.737856	Amp	N	N	N
295	M7	FALSE	Sample 7	DRP1	UNKNOWN	SYBR	None	0.962634	0.803984	1.15259	22.9889	22.9916	0.00275993		6.09129	0.0603859	0.0549412	TRUE	0.307805	TRUE	3	76.4031	18					1.51569	0.934429	22.9889	4.30265	-0.204878	0.314761	Amp	N	N	N
296	M8	FALSE	Sample 7	MFN1	UNKNOWN	SYBR	None	0.927494	0.773953	1.1115	21.8253	21.8319	0.00659084		4.93156	0.0606817	0.10859	TRUE	0.234003	TRUE	3	82.1316	17					1.46933	0.926132	21.8253	4.30265	-0.152502	0.369683	Amp	N	N	N
297	M9	FALSE	Sample 15	NRF1	UNKNOWN	SYBR	None	0.999202	0.814392	1.22595	26.6584	26.7037	0.0453138		10.9165	0.0685747	0.00115204	TRUE	0.323351	TRUE	3	80.3997	21					1.52922	0.923286	26.6584	4.30265	-0.293901	0.296205	Amp	N	N	N
298	M10	FALSE	Sample 15	b-actin	UNKNOWN	SYBR	None				15.8387	15.7872	0.0514698					TRUE	0.295668	TRUE	3	88.3929	10					1.50501	0.92433	15.8387				Amp	N	N	N
299	M11	FALSE	Sample 15	NFkB	UNKNOWN	SYBR	None	1.1166	0.95368	1.30736	23.3289	23.341	0.0121469		7.55382	0.0528837	-0.159118	TRUE	0.259831	TRUE	3	83.1973	17					1.54433	0.932792	23.3289	4.30265	-0.386658	0.0684226	Amp	N	N	N
300	M12	FALSE	Sample 15	GFAP	UNKNOWN	SYBR	None	1.30958	1.12269	1.52758	19.8391	19.835	0.00405979		4.04779	0.0516297	-0.389107	TRUE	0.314913	TRUE	3	83.0641	14					1.52344	0.92664	19.8391	4.30265	-0.611251	-0.166962	Amp	N	N	N
301	M13	FALSE	Sample 15	CD11b	UNKNOWN	SYBR	None	0.846278	0.659126	1.08657	25.6055	25.6716	0.0661354		9.88441	0.0838035	0.240797	TRUE	0.281323	TRUE	3	82.2648	20					1.48869	0.920862	25.6055	4.30265	-0.11978	0.601375	Amp	N	N	N
302	M14	FALSE	Sample 15	IBA1	UNKNOWN	SYBR	None	1.37352	1.16275	1.62249	22.1633	22.1851	0.0217009		6.39783	0.0558576	-0.457877	TRUE	0.365912	TRUE	3	81.7319	16					1.54733	0.923691	22.1633	4.30265	-0.698213	-0.217541	Amp	N	N	N
303	M15	FALSE	Sample 15	DRP1	UNKNOWN	SYBR	None	0.683787	0.581151	0.804548	22.3539	22.3719	0.0180168		6.58473	0.0545321	0.548382	TRUE	0.307805	TRUE	3	76.6696	17					1.54968	0.931432	22.3539	4.30265	0.313749	0.783014	Amp	N	N	N
304	M16	FALSE	Sample 15	MFN1	UNKNOWN	SYBR	None	0.861806	0.737675	1.00683	20.8164	20.8248	0.00838757		5.03753	0.0521487	0.214564	TRUE	0.234003	TRUE	3	82.398	16					1.51161	0.924813	20.8164	4.30265	-0.0098136	0.438942	Amp	N	N	N
305	M17	FALSE	Sample 23	NRF1	UNKNOWN	SYBR	None	1.78419	1.62331	1.96102	27.6044	27.6233	0.0189314		10.0801	0.0316852	-0.835273	TRUE	0.323351	TRUE	3	80.533	21					1.53342	0.950388	27.6044	4.30265	-0.971603	-0.698942	Amp	N	N	N
306	M18	FALSE	Sample 23	b-actin	UNKNOWN	SYBR	None				17.5179	17.5433	0.0254078					TRUE	0.295668	TRUE	3	88.5261	12					1.51015	0.947076	17.5179				Amp	N	N	N
307	M19	FALSE	Sample 23	NFkB	UNKNOWN	SYBR	None	1.26194	1.0547	1.50991	24.866	24.9206	0.0545235		7.37729	0.0601528	-0.335649	TRUE	0.259831	TRUE	3	83.1973	19					1.51938	0.957138	24.866	4.30265	-0.594465	-0.0768318	Amp	N	N	N
308	M20	FALSE	Sample 23	GFAP	UNKNOWN	SYBR	None	1.69507	1.56572	1.83512	21.2268	21.2188	0.00793171		3.67555	0.0266171	-0.761348	TRUE	0.314913	TRUE	3	83.1973	16					1.52212	0.950928	21.2268	4.30265	-0.875872	-0.646824	Amp	N	N	N
309	M21	FALSE	Sample 23	CD11b	UNKNOWN	SYBR	None	0.84784	0.358929	2.00272	27.1379	27.425	0.287094		9.88175	0.288216	0.238135	TRUE	0.281323	TRUE	3	82.398	21	77.0692				1.47654	0.945439	27.1379	4.30265	-1.00196	1.47823	Amp	Y	N	N
310	M22	FALSE	Sample 23	IBA1	UNKNOWN	SYBR	None	1.59421	1.41808	1.79221	23.6962	23.7261	0.0299234		6.18287	0.0392552	-0.672842	TRUE	0.365912	TRUE	3	81.7319	18					1.5577	0.958755	23.6962	4.30265	-0.841743	-0.503941	Amp	N	N	N
311	M23	FALSE	Sample 23	DRP1	UNKNOWN	SYBR	None	0.646493	0.546426	0.764885	24.1586	24.2089	0.0503368		6.66564	0.0563858	0.629294	TRUE	0.307805	TRUE	3	76.6696	18					1.54735	0.957038	24.1586	4.30265	0.386686	0.871903	Amp	N	N	N
312	M24	FALSE	Sample 23	MFN1	UNKNOWN	SYBR	None	1.0201	0.943668	1.10272	22.3315	22.3375	0.00603294		4.79426	0.0261142	-0.0287123	TRUE	0.234003	TRUE	3	82.398	17					1.51252	0.952644	22.3315	4.30265	-0.141073	0.0836481	Amp	N	N	N
313	N1	FALSE	Sample 7	NRF1	UNKNOWN	SYBR	None	1.63623	1.34038	1.99737	27.1342	27.1053	0.0288639		10.205	0.0668727	-0.710374	TRUE	0.323351	TRUE	3	80.2665	21					1.48806	0.927078	27.1342	4.30265	-0.998104	-0.422644	Amp	N	N	N
314	N2	FALSE	Sample 7	b-actin	UNKNOWN	SYBR	None				16.9606	16.9003	0.0603228					TRUE	0.295668	TRUE	3	88.2597	12					1.46272	0.912926	16.9606				Amp	N	N	N
315	N3	FALSE	Sample 7	NFkB	UNKNOWN	SYBR	None	1.21269	0.99108	1.48385	24.3657	24.335	0.030654		7.43472	0.0676646	-0.278211	TRUE	0.259831	TRUE	3	83.0641	19					1.49988	0.934106	24.3657	4.30265	-0.569348	0.0129267	Amp	N	N	N
316	N4	FALSE	Sample 7	GFAP	UNKNOWN	SYBR	None	1.31642	1.09967	1.5759	20.9409	20.9406	0.000317574		4.04027	0.0603236	-0.396622	TRUE	0.314913	TRUE	3	82.9309	15					1.48028	0.929626	20.9409	4.30265	-0.656173	-0.13707	Amp	N	N	N
317	N5	FALSE	Sample 7	CD11b	UNKNOWN	SYBR	None	0.806085	0.665764	0.975981	26.8767	26.8549	0.0217619		9.95461	0.0641281	0.310996	TRUE	0.281323	TRUE	3	82.1316	21					1.45495	0.922563	26.8767	4.30265	0.0350751	0.586917	Amp	N	N	N
318	N6	FALSE	Sample 7	IBA1	UNKNOWN	SYBR	None	1.99865	1.6677	2.39528	22.7503	22.757	0.00675392		5.85668	0.0606997	-0.999025	TRUE	0.365912	TRUE	3	81.5987	17					1.51523	0.932075	22.7503	4.30265	-1.26019	-0.737856	Amp	N	N	N
319	N7	FALSE	Sample 7	DRP1	UNKNOWN	SYBR	None	0.962634	0.803984	1.15259	22.9944	22.9916	0.00275993		6.09129	0.0603859	0.0549412	TRUE	0.307805	TRUE	3	76.4031	17					1.51654	0.930833	22.9944	4.30265	-0.204878	0.314761	Amp	N	N	N
320	N8	FALSE	Sample 7	MFN1	UNKNOWN	SYBR	None	0.927494	0.773953	1.1115	21.8385	21.8319	0.00659084		4.93156	0.0606817	0.10859	TRUE	0.234003	TRUE	3	82.1316	17					1.47127	0.927044	21.8385	4.30265	-0.152502	0.369683	Amp	N	N	N
321	N9	FALSE	Sample 15	NRF1	UNKNOWN	SYBR	None	0.999202	0.814392	1.22595	26.749	26.7037	0.0453138		10.9165	0.0685747	0.00115204	TRUE	0.323351	TRUE	3	80.3997	21					1.52331	0.924696	26.749	4.30265	-0.293901	0.296205	Amp	N	N	N
322	N10	FALSE	Sample 15	b-actin	UNKNOWN	SYBR	None				15.7357	15.7872	0.0514698					TRUE	0.295668	TRUE	3	88.3929	10					1.50599	0.910547	15.7357				Amp	N	N	N
323	N11	FALSE	Sample 15	NFkB	UNKNOWN	SYBR	None	1.1166	0.95368	1.30736	23.3532	23.341	0.0121469		7.55382	0.0528837	-0.159118	TRUE	0.259831	TRUE	3	83.1973	18					1.54345	0.929321	23.3532	4.30265	-0.386658	0.0684226	Amp	N	N	N
324	N12	FALSE	Sample 15	GFAP	UNKNOWN	SYBR	None	1.30958	1.12269	1.52758	19.8309	19.835	0.00405979		4.04779	0.0516297	-0.389107	TRUE	0.314913	TRUE	3	83.0641	15					1.52425	0.923565	19.8309	4.30265	-0.611251	-0.166962	Amp	N	N	N
325	N13	FALSE	Sample 15	CD11b	UNKNOWN	SYBR	None	0.846278	0.659126	1.08657	25.7378	25.6716	0.0661354		9.88441	0.0838035	0.240797	TRUE	0.281323	TRUE	3	82.2648	20					1.48648	0.922406	25.7378	4.30265	-0.11978	0.601375	Amp	N	N	N
326	N14	FALSE	Sample 15	IBA1	UNKNOWN	SYBR	None	1.37352	1.16275	1.62249	22.2068	22.1851	0.0217009		6.39783	0.0558576	-0.457877	TRUE	0.365912	TRUE	3	81.7319	17					1.54271	0.929956	22.2068	4.30265	-0.698213	-0.217541	Amp	N	N	N
327	N15	FALSE	Sample 15	DRP1	UNKNOWN	SYBR	None	0.683787	0.581151	0.804548	22.39	22.3719	0.0180168		6.58473	0.0545321	0.548382	TRUE	0.307805	TRUE	3	76.6696	17					1.55137	0.93145	22.39	4.30265	0.313749	0.783014	Amp	N	N	N
328	N16	FALSE	Sample 15	MFN1	UNKNOWN	SYBR	None	0.861806	0.737675	1.00683	20.8331	20.8248	0.00838757		5.03753	0.0521487	0.214564	TRUE	0.234003	TRUE	3	82.2648	16					1.50501	0.925077	20.8331	4.30265	-0.0098136	0.438942	Amp	N	N	N
329	N17	FALSE	Sample 23	NRF1	UNKNOWN	SYBR	None	1.78419	1.62331	1.96102	27.6423	27.6233	0.0189314		10.0801	0.0316852	-0.835273	TRUE	0.323351	TRUE	3	80.3997	21					1.52718	0.951371	27.6423	4.30265	-0.971603	-0.698942	Amp	N	N	N
330	N18	FALSE	Sample 23	b-actin	UNKNOWN	SYBR	None				17.5687	17.5433	0.0254078					TRUE	0.295668	TRUE	3	88.5261	12					1.50814	0.946388	17.5687				Amp	N	N	N
331	N19	FALSE	Sample 23	NFkB	UNKNOWN	SYBR	None	1.26194	1.0547	1.50991	24.9751	24.9206	0.0545235		7.37729	0.0601528	-0.335649	TRUE	0.259831	TRUE	3	83.1973	19					1.54277	0.955935	24.9751	4.30265	-0.594465	-0.0768318	Amp	N	N	N
332	N20	FALSE	Sample 23	GFAP	UNKNOWN	SYBR	None	1.69507	1.56572	1.83512	21.2109	21.2188	0.00793171		3.67555	0.0266171	-0.761348	TRUE	0.314913	TRUE	3	83.1973	15					1.52456	0.944726	21.2109	4.30265	-0.875872	-0.646824	Amp	N	N	N
333	N21	FALSE	Sample 23	CD11b	UNKNOWN	SYBR	None	0.84784	0.358929	2.00272	27.7121	27.425	0.287094		9.88175	0.288216	0.238135	TRUE	0.281323	TRUE	3	82.398	21					1.48777	0.94977	27.7121	4.30265	-1.00196	1.47823	Amp	N	N	N
334	N22	FALSE	Sample 23	IBA1	UNKNOWN	SYBR	None	1.59421	1.41808	1.79221	23.7561	23.7261	0.0299234		6.18287	0.0392552	-0.672842	TRUE	0.365912	TRUE	3	81.8652	18					1.5529	0.953242	23.7561	4.30265	-0.841743	-0.503941	Amp	N	N	N
335	N23	FALSE	Sample 23	DRP1	UNKNOWN	SYBR	None	0.646493	0.546426	0.764885	24.2593	24.2089	0.0503368		6.66564	0.0563858	0.629294	TRUE	0.307805	TRUE	3	76.6696	19					1.5434	0.958302	24.2593	4.30265	0.386686	0.871903	Amp	N	N	N
336	N24	FALSE	Sample 23	MFN1	UNKNOWN	SYBR	None	1.0201	0.943668	1.10272	22.3436	22.3375	0.00603294		4.79426	0.0261142	-0.0287123	TRUE	0.234003	TRUE	3	82.2648	17					1.51121	0.95723	22.3436	4.30265	-0.141073	0.0836481	Amp	N	N	N
337	O1	FALSE	Sample 8	NRF1	UNKNOWN	SYBR	None	1.41239	1.21733	1.6387	27.2907	27.2409	0.0497999		10.4172	0.0498327	-0.498137	TRUE	0.323351	TRUE	3	80.1333	22					1.47628	0.926379	27.2907	4.30265	-0.71255	-0.283725	Amp	N	N	N
338	O2	FALSE	Sample 8	b-actin	UNKNOWN	SYBR	None				16.8255	16.8237	0.00180626					TRUE	0.295668	TRUE	3	88.2597	11					1.45863	0.910745	16.8255				Amp	N	N	N
339	O3	FALSE	Sample 8	NFkB	UNKNOWN	SYBR	None	1.06507	0.994258	1.14093	24.4226	24.4456	0.0229979		7.62199	0.0230687	-0.0909481	TRUE	0.259831	TRUE	3	83.0641	19					1.49508	0.929767	24.4226	4.30265	-0.190205	0.0083084	Amp	N	N	N
340	O4	FALSE	Sample 8	GFAP	UNKNOWN	SYBR	None	1.21127	1.17527	1.24836	20.9741	20.984	0.00995159		4.16038	0.0101142	-0.276515	TRUE	0.314913	TRUE	3	82.9309	15					1.4782	0.930935	20.9741	4.30265	-0.320033	-0.232997	Amp	N	N	N
341	O5	FALSE	Sample 8	CD11b	UNKNOWN	SYBR	None	0.799826	0.533767	1.1985	26.6539	26.7895	0.135596		9.96586	0.135608	0.322243	TRUE	0.281323	TRUE	3	82.1316	21					1.44763	0.92089	26.6539	4.30265	-0.261233	0.905718	Amp	N	N	N
342	O6	FALSE	Sample 8	IBA1	UNKNOWN	SYBR	None	1.69526	1.63106	1.76199	22.9307	22.9179	0.0128183		6.0942	0.012945	-0.761507	TRUE	0.365912	TRUE	3	81.5987	17					1.51116	0.932168	22.9307	4.30265	-0.817205	-0.705809	Amp	N	N	N
343	O7	FALSE	Sample 8	DRP1	UNKNOWN	SYBR	None	0.827243	0.744479	0.919207	23.0983	23.1336	0.0352993		6.30996	0.0353455	0.273618	TRUE	0.307805	TRUE	3	76.4031	17					1.51145	0.926163	23.0983	4.30265	0.121538	0.425697	Amp	N	N	N
344	O8	FALSE	Sample 8	MFN1	UNKNOWN	SYBR	None	0.81046	0.704139	0.932836	21.9027	21.9498	0.0471182		5.12616	0.0471528	0.303186	TRUE	0.234003	TRUE	3	82.1316	16					1.45851	0.919866	21.9027	4.30265	0.100304	0.506068	Amp	N	N	N
345	O9	FALSE	Sample 16	NRF1	UNKNOWN	SYBR	None	0.895286	0.816877	0.981221	27.0465	27.0158	0.0306635		11.0749	0.0307322	0.159579	TRUE	0.323351	TRUE	3	80.1333	21					1.47266	0.93017	27.0465	4.30265	0.0273495	0.291809	Amp	N	N	N
346	O10	FALSE	Sample 16	b-actin	UNKNOWN	SYBR	None				15.943	15.9409	0.00205326					TRUE	0.295668	TRUE	3	88.3929	11					1.49291	0.918603	15.943				Amp	N	N	N
347	O11	FALSE	Sample 16	NFkB	UNKNOWN	SYBR	None	1.1891	1.07303	1.31772	23.4384	23.404	0.0343771		7.46307	0.0344384	-0.249865	TRUE	0.259831	TRUE	3	83.1973	17					1.54064	0.935127	23.4384	4.30265	-0.398041	-0.101688	Amp	N	N	N
348	O12	FALSE	Sample 16	GFAP	UNKNOWN	SYBR	None	1.5014	1.44957	1.55508	19.7799	19.7915	0.0115986		3.85059	0.0117789	-0.586308	TRUE	0.314913	TRUE	3	83.1973	15					1.52494	0.930019	19.7799	4.30265	-0.636988	-0.535627	Amp	N	N	N
349	O13	FALSE	Sample 16	CD11b	UNKNOWN	SYBR	None	0.778551	0.720521	0.841254	25.9198	25.9457	0.0258913		10.0048	0.0259726	0.361137	TRUE	0.281323	TRUE	3	82.398	20					1.48389	0.9296	25.9198	4.30265	0.249386	0.472888	Amp	N	N	N
350	O14	FALSE	Sample 16	IBA1	UNKNOWN	SYBR	None	1.13129	1.07934	1.18575	22.603	22.6187	0.0156298		6.67774	0.0157641	-0.177973	TRUE	0.365912	TRUE	3	81.7319	17					1.54679	0.935417	22.603	4.30265	-0.2458	-0.110146	Amp	N	N	N
351	O15	FALSE	Sample 16	DRP1	UNKNOWN	SYBR	None	0.69028	0.667027	0.714343	22.5233	22.512	0.0113049		6.57109	0.0114898	0.534747	TRUE	0.307805	TRUE	3	76.6696	17					1.54764	0.933953	22.5233	4.30265	0.48531	0.584184	Amp	N	N	N
352	O16	FALSE	Sample 16	MFN1	UNKNOWN	SYBR	None	0.729091	0.711193	0.747439	21.2278	21.2197	0.00807667		5.2788	0.00833357	0.45583	TRUE	0.234003	TRUE	3	82.398	16					1.5045	0.924846	21.2278	4.30265	0.419973	0.491686	Amp	N	N	N
361	P1	FALSE	Sample 8	NRF1	UNKNOWN	SYBR	None	1.41239	1.21733	1.6387	27.1911	27.2409	0.0497999		10.4172	0.0498327	-0.498137	TRUE	0.323351	TRUE	3	80.1333	21					1.48181	0.92426	27.1911	4.30265	-0.71255	-0.283725	Amp	N	N	N
362	P2	FALSE	Sample 8	b-actin	UNKNOWN	SYBR	None				16.8219	16.8237	0.00180626					TRUE	0.295668	TRUE	3	88.2597	11					1.45694	0.9092	16.8219				Amp	N	N	N
363	P3	FALSE	Sample 8	NFkB	UNKNOWN	SYBR	None	1.06507	0.994258	1.14093	24.4686	24.4456	0.0229979		7.62199	0.0230687	-0.0909481	TRUE	0.259831	TRUE	3	82.9309	19					1.49729	0.929266	24.4686	4.30265	-0.190205	0.0083084	Amp	N	N	N
364	P4	FALSE	Sample 8	GFAP	UNKNOWN	SYBR	None	1.21127	1.17527	1.24836	20.994	20.984	0.00995159		4.16038	0.0101142	-0.276515	TRUE	0.314913	TRUE	3	82.9309	15					1.47979	0.926695	20.994	4.30265	-0.320033	-0.232997	Amp	N	N	N
365	P5	FALSE	Sample 8	CD11b	UNKNOWN	SYBR	None	0.799826	0.533767	1.1985	26.9251	26.7895	0.135596		9.96586	0.135608	0.322243	TRUE	0.281323	TRUE	3	82.1316	21					1.44437	0.920609	26.9251	4.30265	-0.261233	0.905718	Amp	N	N	N
366	P6	FALSE	Sample 8	IBA1	UNKNOWN	SYBR	None	1.69526	1.63106	1.76199	22.905	22.9179	0.0128183		6.0942	0.012945	-0.761507	TRUE	0.365912	TRUE	3	81.5987	17					1.51104	0.932	22.905	4.30265	-0.817205	-0.705809	Amp	N	N	N
367	P7	FALSE	Sample 8	DRP1	UNKNOWN	SYBR	None	0.827243	0.744479	0.919207	23.1689	23.1336	0.0352993		6.30996	0.0353455	0.273618	TRUE	0.307805	TRUE	3	76.4031	18					1.49379	0.919646	23.1689	4.30265	0.121538	0.425697	Amp	N	N	N
368	P8	FALSE	Sample 8	MFN1	UNKNOWN	SYBR	None	0.81046	0.704139	0.932836	21.9969	21.9498	0.0471182		5.12616	0.0471528	0.303186	TRUE	0.234003	TRUE	3	82.1316	16					1.46303	0.92699	21.9969	4.30265	0.100304	0.506068	Amp	N	N	N
369	P9	FALSE	Sample 16	NRF1	UNKNOWN	SYBR	None	0.895286	0.816877	0.981221	26.9852	27.0158	0.0306635		11.0749	0.0307322	0.159579	TRUE	0.323351	TRUE	3	80.2665	21					1.50387	0.932965	26.9852	4.30265	0.0273495	0.291809	Amp	N	N	N
370	P10	FALSE	Sample 16	b-actin	UNKNOWN	SYBR	None				15.9389	15.9409	0.00205326					TRUE	0.295668	TRUE	3	88.3929	11					1.50585	0.916842	15.9389				Amp	N	N	N
371	P11	FALSE	Sample 16	NFkB	UNKNOWN	SYBR	None	1.1891	1.07303	1.31772	23.3696	23.404	0.0343771		7.46307	0.0344384	-0.249865	TRUE	0.259831	TRUE	3	83.1973	18					1.54193	0.933156	23.3696	4.30265	-0.398041	-0.101688	Amp	N	N	N
372	P12	FALSE	Sample 16	GFAP	UNKNOWN	SYBR	None	1.5014	1.44957	1.55508	19.8031	19.7915	0.0115986		3.85059	0.0117789	-0.586308	TRUE	0.314913	TRUE	3	83.1973	14					1.52129	0.930788	19.8031	4.30265	-0.636988	-0.535627	Amp	N	N	N
373	P13	FALSE	Sample 16	CD11b	UNKNOWN	SYBR	None	0.778551	0.720521	0.841254	25.9716	25.9457	0.0258913		10.0048	0.0259726	0.361137	TRUE	0.281323	TRUE	3	82.2648	21					1.47168	0.926236	25.9716	4.30265	0.249386	0.472888	Amp	N	N	N
374	P14	FALSE	Sample 16	IBA1	UNKNOWN	SYBR	None	1.13129	1.07934	1.18575	22.6343	22.6187	0.0156298		6.67774	0.0157641	-0.177973	TRUE	0.365912	TRUE	3	81.8652	17					1.54923	0.935619	22.6343	4.30265	-0.2458	-0.110146	Amp	N	N	N
375	P15	FALSE	Sample 16	DRP1	UNKNOWN	SYBR	None	0.69028	0.667027	0.714343	22.5007	22.512	0.0113049		6.57109	0.0114898	0.534747	TRUE	0.307805	TRUE	3	76.6696	17					1.54772	0.93305	22.5007	4.30265	0.48531	0.584184	Amp	N	N	N
376	P16	FALSE	Sample 16	MFN1	UNKNOWN	SYBR	None	0.729091	0.711193	0.747439	21.2117	21.2197	0.00807667		5.2788	0.00833357	0.45583	TRUE	0.234003	TRUE	3	82.398	16					1.50365	0.929633	21.2117	4.30265	0.419973	0.491686	Amp	N	N	N
Analysis Type	Singleplex
Endogenous Control	b-actin
RQ Min/Max Confidence Level	95.0
Reference Sample	Sample 1

## Sheet: Melt Curve Raw Data
Barcode
Block Type	384-Well Block
Calibration Background is expired	No
Calibration Background performed on	07-06-2023
Calibration Pure Dye ROX is expired	No
Calibration Pure Dye ROX performed on	07-06-2023
Calibration Pure Dye SYBR is expired	No
Calibration Pure Dye SYBR performed on	07-06-2023
Calibration ROI is expired	No
Calibration ROI performed on	07-06-2023
Calibration Uniformity is expired	No
Calibration Uniformity performed on	07-06-2023
Chemistry	SYBR_GREEN
Comment
Date Created	11-20-2023 14:02:59 PM CST
Date Modified	11-20-2023 15:58:46 PM CST
Experiment File Name	C:\Users\Public\Desktop\experiments\Shen\Students\Xiaobo\2023-11-20 140255 FCR Curcumin Xiaobo Plate1.eds
Experiment Name	2023-11-20 140255 FCR Curcumin Xiaobo Plate1
Experiment Run Start Time	11-20-2023 15:11:49 PM CST
Experiment Run Stop Time	11-20-2023 17:01:18 PM CST
Experiment Type	Comparative Cт (ΔΔCт)
Instrument Name	285880228
Instrument Serial Number	285880228
Instrument Type	QuantStudio 12K Flex
Passive Reference	ROX
Quantification Cycle Method	Ct
Signal Smoothing On	true
Stage/ Cycle where Analysis is performed	Stage 2, Step 2
User Name
Well	Well Position	Reading	Temperature	Fluorescence	Derivative
1	A1	1	60.1503	4.67863	0.086722
1	A1	2	60.4167	4.66342	0.0891076
1	A1	3	60.6832	4.6473	0.0915994
1	A1	4	60.9496	4.62468	0.0936292
1	A1	5	61.2161	4.58145	0.0947699
1	A1	6	61.4825	4.51745	0.0949617
1	A1	7	61.7489	4.55347	0.0945187
1	A1	8	62.0154	4.47909	0.0939281
1	A1	9	62.2818	4.48295	0.0936005
1	A1	10	62.5483	4.45685	0.0937577
1	A1	11	62.8147	4.40893	0.0944804
1	A1	12	63.0811	4.37833	0.0958022
1	A1	13	63.3476	4.37666	0.0977238
1	A1	14	63.614	4.34452	0.100149
1	A1	15	63.8805	4.30758	0.102874
1	A1	16	64.1469	4.28488	0.105683
1	A1	17	64.4133	4.22782	0.108483
1	A1	18	64.6798	4.22449	0.111616
1	A1	19	64.9462	4.16776	0.115103
1	A1	20	65.2127	4.17075	0.11863
1	A1	21	65.4791	4.11915	0.12173
1	A1	22	65.7455	4.06486	0.123722
1	A1	23	66.012	4.04694	0.12403
1	A1	24	66.2784	3.99995	0.122512
1	A1	25	66.5449	3.9589	0.119623
1	A1	26	66.8113	3.91985	0.116312
1	A1	27	67.0777	3.89555	0.113688
1	A1	28	67.3442	3.88432	0.112583
1	A1	29	67.6106	3.83813	0.113233
1	A1	30	67.8771	3.8144	0.115197
1	A1	31	68.1435	3.77606	0.11756
1	A1	32	68.4099	3.73769	0.119306
1	A1	33	68.6764	3.70688	0.119695
1	A1	34	68.9428	3.64806	0.118515
1	A1	35	69.2093	3.63179	0.116127
1	A1	36	69.4757	3.59502	0.113319
1	A1	37	69.7421	3.56018	0.11102
1	A1	38	70.0086	3.53956	0.10997
1	A1	39	70.275	3.50562	0.110464
1	A1	40	70.5415	3.48503	0.112264
1	A1	41	70.8079	3.45355	0.114714
1	A1	42	71.0743	3.40349	0.117033
1	A1	43	71.3408	3.36655	0.118622
1	A1	44	71.6072	3.34043	0.119252
1	A1	45	71.8737	3.30478	0.119066
1	A1	46	72.1401	3.25995	0.118446
1	A1	47	72.4065	3.24597	0.117861
1	A1	48	72.673	3.19435	0.11778
1	A1	49	72.9394	3.1691	0.118613
1	A1	50	73.2059	3.13596	0.120664
1	A1	51	73.4723	3.10599	0.124051
1	A1	52	73.7387	3.0721	0.128613
1	A1	53	74.0052	3.02923	0.133869
1	A1	54	74.2716	2.99799	0.139054
1	A1	55	74.5381	2.9474	0.143229
1	A1	56	74.8045	2.9124	0.145477
1	A1	57	75.0709	2.8636	0.145134
1	A1	58	75.3374	2.80683	0.142034
1	A1	59	75.6038	2.77942	0.136645
1	A1	60	75.8703	2.72137	0.130037
1	A1	61	76.1367	2.71081	0.123646
1	A1	62	76.4031	2.67117	0.118956
1	A1	63	76.6696	2.65233	0.117241
1	A1	64	76.936	2.60742	0.119523
1	A1	65	77.2025	2.5931	0.126757
1	A1	66	77.4689	2.54705	0.140166
1	A1	67	77.7353	2.52202	0.161573
1	A1	68	78.0018	2.47437	0.193545
1	A1	69	78.2682	2.42924	0.239122
1	A1	70	78.5347	2.38547	0.300969
1	A1	71	78.8011	2.31239	0.379957
1	A1	72	79.0675	2.23452	0.473512
1	A1	73	79.334	2.11378	0.574434
1	A1	74	79.6004	1.92938	0.670998
1	A1	75	79.8669	1.68291	0.748796
1	A1	76	80.1333	1.37175	0.794052
1	A1	77	80.3997	1.08233	0.797365
1	A1	78	80.6662	0.819297	0.756469
1	A1	79	80.9326	0.598262	0.676956
1	A1	80	81.1991	0.443827	0.570718
1	A1	81	81.4655	0.358636	0.452762
1	A1	82	81.7319	0.31528	0.337568
1	A1	83	81.9984	0.290715	0.236183
1	A1	84	82.2648	0.283045	0.154768
1	A1	85	82.5312	0.27733	0.0968201
1	A1	86	82.7977	0.27597	0.0617074
1	A1	87	83.0641	0.271305	0.0395311
1	A1	88	83.3306	0.265032	0.0264336
1	A1	89	83.597	0.26086	0.0190705
1	A1	90	83.8634	0.258745	0.0149895
1	A1	91	84.1299	0.254886	0.0126369
1	A1	92	84.3963	0.251352	0.0111587
1	A1	93	84.6628	0.250388	0.0101442
1	A1	94	84.9292	0.24766	0.00941052
1	A1	95	85.1956	0.246146	0.00886409
1	A1	96	85.4621	0.242849	0.0084392
1	A1	97	85.7285	0.24085	0.00808638
1	A1	98	85.995	0.237117	0.0077785
1	A1	99	86.2614	0.238201	0.00751182
1	A1	100	86.5278	0.234697	0.00729482
1	A1	101	86.7943	0.232028	0.0071325
1	A1	102	87.0607	0.23054	0.0070181
1	A1	103	87.3272	0.226927	0.00693481
1	A1	104	87.5936	0.227746	0.00686213
1	A1	105	87.86	0.224739	0.0067802
1	A1	106	88.1265	0.221974	0.00667071
1	A1	107	88.3929	0.221696	0.00651889
1	A1	108	88.6594	0.219301	0.00631825
1	A1	109	88.9258	0.216762	0.00607486
1	A1	110	89.1922	0.216088	0.00580575
1	A1	111	89.4587	0.216219	0.00553045
1	A1	112	89.7251	0.213689	0.00526255
1	A1	113	89.9916	0.211079	0.00500964
1	A1	114	90.258	0.21194	0.00478166
1	A1	115	90.5244	0.208336	0.00459597
1	A1	116	90.7909	0.211331	0.00447
1	A1	117	91.0573	0.207999	0.00440347
1	A1	118	91.3238	0.207944	0.00436773
1	A1	119	91.5902	0.203678	0.00431355
1	A1	120	91.8566	0.205214	0.00419598
1	A1	121	92.1231	0.203503	0.00399782
1	A1	122	92.3895	0.202453	0.00373681
1	A1	123	92.656	0.200601	0.00345409
1	A1	124	92.9224	0.202618	0.00319249
1	A1	125	93.1888	0.200899	0.00297777
1	A1	126	93.4553	0.19942	0.00281037
1	A1	127	93.7217	0.19982	0.00267085
1	A1	128	93.9882	0.198495	0.00253338
1	A1	129	94.2546	0.198451	0.00238005
1	A1	130	94.521	0.196837	0.00220717
1	A1	131	94.7875	0.198344	0.00202281
2	A2	1	60.1503	4.97956	0.109473
2	A2	2	60.4167	4.96526	0.110953
2	A2	3	60.6832	4.90139	0.111792
2	A2	4	60.9496	4.88882	0.111877
2	A2	5	61.2161	4.85207	0.111466
2	A2	6	61.4825	4.82952	0.111073
2	A2	7	61.7489	4.79978	0.111222
2	A2	8	62.0154	4.77264	0.112232
2	A2	9	62.2818	4.73305	0.114096
2	A2	10	62.5483	4.71627	0.116485
2	A2	11	62.8147	4.68681	0.118448
2	A2	12	63.0811	4.63631	0.119443
2	A2	13	63.3476	4.6166	0.119792
2	A2	14	63.614	4.56728	0.11946
2	A2	15	63.8805	4.54115	0.118686
2	A2	16	64.1469	4.49074	0.117899
2	A2	17	64.4133	4.48977	0.117278
2	A2	18	64.6798	4.45901	0.1178
2	A2	19	64.9462	4.4206	0.118791
2	A2	20	65.2127	4.38311	0.120148
2	A2	21	65.4791	4.36396	0.121616
2	A2	22	65.7455	4.31185	0.123
2	A2	23	66.012	4.28421	0.124251
2	A2	24	66.2784	4.23364	0.125386
2	A2	25	66.5449	4.22536	0.126347
2	A2	26	66.8113	4.19274	0.126943
2	A2	27	67.0777	4.131	0.126924
2	A2	28	67.3442	4.09345	0.126172
2	A2	29	67.6106	4.04645	0.124839
2	A2	30	67.8771	4.02709	0.123312
2	A2	31	68.1435	4.00385	0.122034
2	A2	32	68.4099	3.96889	0.121289
2	A2	33	68.6764	3.92522	0.121104
2	A2	34	68.9428	3.89444	0.121293
2	A2	35	69.2093	3.87191	0.121596
2	A2	36	69.4757	3.83093	0.121813
2	A2	37	69.7421	3.78352	0.121899
2	A2	38	70.0086	3.75771	0.121961
2	A2	39	70.275	3.73017	0.122175
2	A2	40	70.5415	3.693	0.122664
2	A2	41	70.8079	3.6778	0.123393
2	A2	42	71.0743	3.61625	0.124175
2	A2	43	71.3408	3.59623	0.12475
2	A2	44	71.6072	3.55124	0.124932
2	A2	45	71.8737	3.51312	0.124705
2	A2	46	72.1401	3.48598	0.124256
2	A2	47	72.4065	3.43818	0.123913
2	A2	48	72.673	3.41547	0.124022
2	A2	49	72.9394	3.38691	0.124792
2	A2	50	73.2059	3.34833	0.126183
2	A2	51	73.4723	3.31689	0.127869
2	A2	52	73.7387	3.27657	0.129327
2	A2	53	74.0052	3.23082	0.13003
2	A2	54	74.2716	3.1966	0.129654
2	A2	55	74.5381	3.13353	0.128219
2	A2	56	74.8045	3.11511	0.126067
2	A2	57	75.0709	3.07923	0.123699
2	A2	58	75.3374	3.06442	0.121561
2	A2	59	75.6038	3.01355	0.119898
2	A2	60	75.8703	2.98386	0.118739
2	A2	61	76.1367	2.96022	0.117979
2	A2	62	76.4031	2.91869	0.117202
2	A2	63	76.6696	2.89281	0.116652
2	A2	64	76.936	2.86218	0.116277
2	A2	65	77.2025	2.82514	0.115991
2	A2	66	77.4689	2.80297	0.115724
2	A2	67	77.7353	2.76294	0.115448
2	A2	68	78.0018	2.73487	0.1152
2	A2	69	78.2682	2.69905	0.115078
2	A2	70	78.5347	2.67886	0.115171
2	A2	71	78.8011	2.64579	0.115496
2	A2	72	79.0675	2.61303	0.115952
2	A2	73	79.334	2.57814	0.116353
2	A2	74	79.6004	2.54302	0.116511
2	A2	75	79.8669	2.52268	0.116301
2	A2	76	80.1333	2.48202	0.115714
2	A2	77	80.3997	2.44237	0.114855
2	A2	78	80.6662	2.4231	0.113907
2	A2	79	80.9326	2.39617	0.113081
2	A2	80	81.1991	2.35692	0.112555
2	A2	81	81.4655	2.33127	0.112435
2	A2	82	81.7319	2.2954	0.112729
2	A2	83	81.9984	2.27525	0.113331
2	A2	84	82.2648	2.24383	0.114026
2	A2	85	82.5312	2.20168	0.114545
2	A2	86	82.7977	2.17042	0.114661
2	A2	87	83.0641	2.14565	0.114285
2	A2	88	83.3306	2.10981	0.113508
2	A2	89	83.597	2.07685	0.112572
2	A2	90	83.8634	2.05976	0.111784
2	A2	91	84.1299	2.01622	0.111422
2	A2	92	84.3963	1.99504	0.111661
2	A2	93	84.6628	1.96556	0.112534
2	A2	94	84.9292	1.94039	0.113974
2	A2	95	85.1956	1.89727	0.115952
2	A2	96	85.4621	1.87125	0.118405
2	A2	97	85.7285	1.83648	0.121135
2	A2	98	85.995	1.80696	0.126203
2	A2	99	86.2614	1.77139	0.135673
2	A2	100	86.5278	1.73561	0.152297
2	A2	101	86.7943	1.69877	0.178922
2	A2	102	87.0607	1.6433	0.217333
2	A2	103	87.3272	1.56541	0.266692
2	A2	104	87.5936	1.45492	0.322171
2	A2	105	87.86	1.2702	0.374743
2	A2	106	88.1265	0.963626	0.412904
2	A2	107	88.3929	0.549666	0.426283
2	A2	108	88.6594	0.284417	0.409723
2	A2	109	88.9258	0.22698	0.36571
2	A2	110	89.1922	0.221439	0.303641
2	A2	111	89.4587	0.21914	0.236199
2	A2	112	89.7251	0.215694	0.174808
2	A2	113	89.9916	0.214487	0.126437
2	A2	114	90.258	0.214272	0.0752862
2	A2	115	90.5244	0.211607	0.0400976
2	A2	116	90.7909	0.211229	0.0207374
2	A2	117	91.0573	0.208631	0.0111519
2	A2	118	91.3238	0.2078	0.00684261
2	A2	119	91.5902	0.20849	0.00506232
2	A2	120	91.8566	0.205864	0.00437905
2	A2	121	92.1231	0.204819	0.00412858
2	A2	122	92.3895	0.206324	0.00401087
2	A2	123	92.656	0.201858	0.00387944
2	A2	124	92.9224	0.200302	0.00367054
2	A2	125	93.1888	0.199886	0.00339272
2	A2	126	93.4553	0.200291	0.00311297
2	A2	127	93.7217	0.20087	0.00291409
2	A2	128	93.9882	0.199782	0.00284057
2	A2	129	94.2546	0.198729	0.00286873
2	A2	130	94.521	0.196717	0.00292296
2	A2	131	94.7875	0.194987	0.00292382
3	A3	1	60.1503	4.75107	0.0881043
3	A3	2	60.4167	4.74719	0.0901975
3	A3	3	60.6832	4.73363	0.0923706
3	A3	4	60.9496	4.66799	0.0944429
3	A3	5	61.2161	4.67474	0.0963542
3	A3	6	61.4825	4.63203	0.0981495
3	A3	7	61.7489	4.61646	0.0998806
3	A3	8	62.0154	4.59462	0.101514
3	A3	9	62.2818	4.53931	0.102922
3	A3	10	62.5483	4.52604	0.103953
3	A3	11	62.8147	4.51804	0.104539
3	A3	12	63.0811	4.44491	0.104757
3	A3	13	63.3476	4.44685	0.104842
3	A3	14	63.614	4.4112	0.105101
3	A3	15	63.8805	4.37599	0.105767
3	A3	16	64.1469	4.35863	0.106861
3	A3	17	64.4133	4.33709	0.108149
3	A3	18	64.6798	4.29911	0.109283
3	A3	19	64.9462	4.25243	0.109843
3	A3	20	65.2127	4.2329	0.110186
3	A3	21	65.4791	4.19928	0.110591
3	A3	22	65.7455	4.17632	0.111372
3	A3	23	66.012	4.14814	0.11267
3	A3	24	66.2784	4.12318	0.114341
3	A3	25	66.5449	4.08143	0.116001
3	A3	26	66.8113	4.04463	0.117209
3	A3	27	67.0777	4.00744	0.117652
3	A3	28	67.3442	3.9817	0.117272
3	A3	29	67.6106	3.94262	0.116281
3	A3	30	67.8771	3.89987	0.115074
3	A3	31	68.1435	3.88182	0.114078
3	A3	32	68.4099	3.85374	0.113587
3	A3	33	68.6764	3.8216	0.113649
3	A3	34	68.9428	3.79624	0.114066
3	A3	35	69.2093	3.74414	0.114518
3	A3	36	69.4757	3.73296	0.114737
3	A3	37	69.7421	3.6798	0.114644
3	A3	38	70.0086	3.65509	0.114365
3	A3	39	70.275	3.62835	0.114147
3	A3	40	70.5415	3.59395	0.114204
3	A3	41	70.8079	3.57844	0.114619
3	A3	42	71.0743	3.52716	0.115321
3	A3	43	71.3408	3.4986	0.116147
3	A3	44	71.6072	3.47327	0.116955
3	A3	45	71.8737	3.43535	0.11771
3	A3	46	72.1401	3.39819	0.11853
3	A3	47	72.4065	3.36479	0.119633
3	A3	48	72.673	3.32835	0.1212
3	A3	49	72.9394	3.31345	0.123203
3	A3	50	73.2059	3.27258	0.125294
3	A3	51	73.4723	3.23459	0.126881
3	A3	52	73.7387	3.17462	0.127365
3	A3	53	74.0052	3.15503	0.126445
3	A3	54	74.2716	3.08981	0.12427
3	A3	55	74.5381	3.07336	0.121374
3	A3	56	74.8045	3.05324	0.11841
3	A3	57	75.0709	3.01353	0.115884
3	A3	58	75.3374	2.98165	0.114008
3	A3	59	75.6038	2.95285	0.112726
3	A3	60	75.8703	2.92125	0.111851
3	A3	61	76.1367	2.88574	0.111191
3	A3	62	76.4031	2.86322	0.110608
3	A3	63	76.6696	2.8318	0.110033
3	A3	64	76.936	2.78861	0.109448
3	A3	65	77.2025	2.77735	0.108705
3	A3	66	77.4689	2.74003	0.107974
3	A3	67	77.7353	2.69968	0.107368
3	A3	68	78.0018	2.69078	0.106926
3	A3	69	78.2682	2.65568	0.106638
3	A3	70	78.5347	2.62137	0.106467
3	A3	71	78.8011	2.59454	0.106411
3	A3	72	79.0675	2.56376	0.106568
3	A3	73	79.334	2.53832	0.107191
3	A3	74	79.6004	2.5104	0.108724
3	A3	75	79.8669	2.47864	0.111185
3	A3	76	80.1333	2.4484	0.115507
3	A3	77	80.3997	2.4233	0.123172
3	A3	78	80.6662	2.38693	0.136196
3	A3	79	80.9326	2.36006	0.157379
3	A3	80	81.1991	2.31605	0.19007
3	A3	81	81.4655	2.27366	0.237381
3	A3	82	81.7319	2.22738	0.300732
3	A3	83	81.9984	2.13727	0.377996
3	A3	84	82.2648	2.03049	0.462014
3	A3	85	82.5312	1.82033	0.540563
3	A3	86	82.7977	1.51149	0.598591
3	A3	87	83.0641	1.1093	0.622486
3	A3	88	83.3306	0.697443	0.604868
3	A3	89	83.597	0.419132	0.547639
3	A3	90	83.8634	0.305819	0.461647
3	A3	91	84.1299	0.276844	0.362967
3	A3	92	84.3963	0.264721	0.267621
3	A3	93	84.6628	0.259161	0.187162
3	A3	94	84.9292	0.256154	0.126783
3	A3	95	85.1956	0.254405	0.0774686
3	A3	96	85.4621	0.249488	0.0433758
3	A3	97	85.7285	0.248308	0.024335
3	A3	98	85.995	0.247624	0.0145143
3	A3	99	86.2614	0.244872	0.00975554
3	A3	100	86.5278	0.241951	0.00753407
3	A3	101	86.7943	0.241152	0.00651509
3	A3	102	87.0607	0.238373	0.00607148
3	A3	103	87.3272	0.238877	0.00592336
3	A3	104	87.5936	0.237376	0.00592399
3	A3	105	87.86	0.232636	0.00596442
3	A3	106	88.1265	0.232942	0.00595567
3	A3	107	88.3929	0.229745	0.00584471
3	A3	108	88.6594	0.227883	0.00562679
3	A3	109	88.9258	0.22876	0.00533499
3	A3	110	89.1922	0.227155	0.00501309
3	A3	111	89.4587	0.223657	0.00469263
3	A3	112	89.7251	0.223995	0.00438911
3	A3	113	89.9916	0.222457	0.00411349
3	A3	114	90.258	0.221714	0.00388262
3	A3	115	90.5244	0.220843	0.00371671
3	A3	116	90.7909	0.221057	0.00362726
3	A3	117	91.0573	0.218119	0.00360796
3	A3	118	91.3238	0.217987	0.00363723
3	A3	119	91.5902	0.216298	0.00368808
3	A3	120	91.8566	0.216811	0.00373751
3	A3	121	92.1231	0.213479	0.00376895
3	A3	122	92.3895	0.21462	0.00377063
3	A3	123	92.656	0.210808	0.00373326
3	A3	124	92.9224	0.211938	0.00364995
3	A3	125	93.1888	0.210744	0.00351673
3	A3	126	93.4553	0.208434	0.00333486
3	A3	127	93.7217	0.208717	0.00311483
3	A3	128	93.9882	0.206707	0.0028796
3	A3	129	94.2546	0.207431	0.00266188
3	A3	130	94.521	0.205874	0.00249282
3	A3	131	94.7875	0.207361	0.00238766
4	A4	1	60.1503	5.05684	0.107356
4	A4	2	60.4167	5.03686	0.109526
4	A4	3	60.6832	4.99831	0.111179
4	A4	4	60.9496	4.9606	0.112027
4	A4	5	61.2161	4.94179	0.112167
4	A4	6	61.4825	4.8904	0.112047
4	A4	7	61.7489	4.87119	0.112218
4	A4	8	62.0154	4.8656	0.113041
4	A4	9	62.2818	4.8168	0.11454
4	A4	10	62.5483	4.78545	0.116462
4	A4	11	62.8147	4.73991	0.118443
4	A4	12	63.0811	4.72476	0.120149
4	A4	13	63.3476	4.69822	0.121197
4	A4	14	63.614	4.65271	0.121604
4	A4	15	63.8805	4.60572	0.121511
4	A4	16	64.1469	4.58371	0.121098
4	A4	17	64.4133	4.55426	0.120661
4	A4	18	64.6798	4.52099	0.120513
4	A4	19	64.9462	4.49049	0.120966
4	A4	20	65.2127	4.4525	0.121943
4	A4	21	65.4791	4.42648	0.123334
4	A4	22	65.7455	4.40243	0.124877
4	A4	23	66.012	4.34382	0.126314
4	A4	24	66.2784	4.31993	0.1275
4	A4	25	66.5449	4.28115	0.128442
4	A4	26	66.8113	4.24356	0.129247
4	A4	27	67.0777	4.20956	0.129992
4	A4	28	67.3442	4.18233	0.130628
4	A4	29	67.6106	4.13994	0.130977
4	A4	30	67.8771	4.09676	0.130845
4	A4	31	68.1435	4.05797	0.13018
4	A4	32	68.4099	4.02364	0.129137
4	A4	33	68.6764	3.97742	0.128028
4	A4	34	68.9428	3.96957	0.127137
4	A4	35	69.2093	3.91885	0.12658
4	A4	36	69.4757	3.88375	0.126257
4	A4	37	69.7421	3.86112	0.125953
4	A4	38	70.0086	3.80692	0.12549
4	A4	39	70.275	3.77437	0.124837
4	A4	40	70.5415	3.75235	0.124109
4	A4	41	70.8079	3.71792	0.123492
4	A4	42	71.0743	3.68301	0.123163
4	A4	43	71.3408	3.63716	0.123251
4	A4	44	71.6072	3.62482	0.123841
4	A4	45	71.8737	3.57686	0.124984
4	A4	46	72.1401	3.55301	0.126705
4	A4	47	72.4065	3.5157	0.128973
4	A4	48	72.673	3.46069	0.13166
4	A4	49	72.9394	3.45474	0.134483
4	A4	50	73.2059	3.407	0.136996
4	A4	51	73.4723	3.35711	0.138681
4	A4	52	73.7387	3.31437	0.139142
4	A4	53	74.0052	3.266	0.138292
4	A4	54	74.2716	3.23261	0.136408
4	A4	55	74.5381	3.19779	0.134004
4	A4	56	74.8045	3.16429	0.131579
4	A4	57	75.0709	3.13215	0.129405
4	A4	58	75.3374	3.09652	0.127468
4	A4	59	75.6038	3.0544	0.125575
4	A4	60	75.8703	3.02168	0.123559
4	A4	61	76.1367	2.99169	0.121434
4	A4	62	76.4031	2.94028	0.119086
4	A4	63	76.6696	2.93391	0.117104
4	A4	64	76.936	2.9006	0.115984
4	A4	65	77.2025	2.86543	0.115742
4	A4	66	77.4689	2.83727	0.116088
4	A4	67	77.7353	2.80246	0.116578
4	A4	68	78.0018	2.76899	0.116846
4	A4	69	78.2682	2.73527	0.116785
4	A4	70	78.5347	2.70304	0.116607
4	A4	71	78.8011	2.67349	0.116736
4	A4	72	79.0675	2.64346	0.117605
4	A4	73	79.334	2.61686	0.1195
4	A4	74	79.6004	2.59482	0.122196
4	A4	75	79.8669	2.54357	0.125861
4	A4	76	80.1333	2.50271	0.131546
4	A4	77	80.3997	2.47001	0.14092
4	A4	78	80.6662	2.44518	0.156666
4	A4	79	80.9326	2.41584	0.1823
4	A4	80	81.1991	2.36562	0.221569
4	A4	81	81.4655	2.31922	0.27736
4	A4	82	81.7319	2.25311	0.350123
4	A4	83	81.9984	2.15317	0.436118
4	A4	84	82.2648	2.01641	0.526285
4	A4	85	82.5312	1.80616	0.606778
4	A4	86	82.7977	1.43714	0.661812
4	A4	87	83.0641	1.02894	0.678308
4	A4	88	83.3306	0.670027	0.650531
4	A4	89	83.597	0.423095	0.582501
4	A4	90	83.8634	0.306582	0.48684
4	A4	91	84.1299	0.266224	0.38054
4	A4	92	84.3963	0.251542	0.279672
4	A4	93	84.6628	0.244322	0.195332
4	A4	94	84.9292	0.240228	0.132167
4	A4	95	85.1956	0.236003	0.0809936
4	A4	96	85.4621	0.232984	0.0474014
4	A4	97	85.7285	0.228221	0.028153
4	A4	98	85.995	0.225976	0.0177393
4	A4	99	86.2614	0.223309	0.0122281
4	A4	100	86.5278	0.221257	0.00923418
4	A4	101	86.7943	0.218938	0.00750918
4	A4	102	87.0607	0.218593	0.00647988
4	A4	103	87.3272	0.217428	0.00589419
4	A4	104	87.5936	0.216118	0.00561094
4	A4	105	87.86	0.214717	0.00551062
4	A4	106	88.1265	0.210455	0.00548264
4	A4	107	88.3929	0.211679	0.00544401
4	A4	108	88.6594	0.209596	0.00535427
4	A4	109	88.9258	0.207151	0.00521163
4	A4	110	89.1922	0.207035	0.00503427
4	A4	111	89.4587	0.205693	0.00484116
4	A4	112	89.7251	0.204276	0.00464474
4	A4	113	89.9916	0.202217	0.00445519
4	A4	114	90.258	0.201787	0.00428735
4	A4	115	90.5244	0.200937	0.00416001
4	A4	116	90.7909	0.200437	0.00408478
4	A4	117	91.0573	0.200146	0.00405442
4	A4	118	91.3238	0.196248	0.00404281
4	A4	119	91.5902	0.196268	0.00401838
4	A4	120	91.8566	0.19531	0.00395957
4	A4	121	92.1231	0.195551	0.00386104
4	A4	122	92.3895	0.192826	0.00372818
4	A4	123	92.656	0.191965	0.00356962
4	A4	124	92.9224	0.19149	0.00339483
4	A4	125	93.1888	0.190832	0.0032156
4	A4	126	93.4553	0.19029	0.0030456
4	A4	127	93.7217	0.189104	0.00289645
4	A4	128	93.9882	0.188099	0.0027734
4	A4	129	94.2546	0.188239	0.00267377
4	A4	130	94.521	0.187556	0.00258858
4	A4	131	94.7875	0.18626	0.00250595
5	A5	1	60.1503	4.6845	0.0982897
5	A5	2	60.4167	4.65064	0.0990402
5	A5	3	60.6832	4.60727	0.0993543
5	A5	4	60.9496	4.58845	0.0993787
5	A5	5	61.2161	4.57672	0.0994786
5	A5	6	61.4825	4.5421	0.0999762
5	A5	7	61.7489	4.52083	0.100904
5	A5	8	62.0154	4.49402	0.101946
5	A5	9	62.2818	4.47142	0.102633
5	A5	10	62.5483	4.42474	0.102651
5	A5	11	62.8147	4.3974	0.102059
5	A5	12	63.0811	4.37657	0.101282
5	A5	13	63.3476	4.35622	0.10089
5	A5	14	63.614	4.32938	0.101303
5	A5	15	63.8805	4.30284	0.102597
5	A5	16	64.1469	4.27617	0.104496
5	A5	17	64.4133	4.25137	0.10652
5	A5	18	64.6798	4.21635	0.108206
5	A5	19	64.9462	4.18094	0.109281
5	A5	20	65.2127	4.1617	0.109754
5	A5	21	65.4791	4.11546	0.109878
5	A5	22	65.7455	4.11181	0.11005
5	A5	23	66.012	4.06122	0.110672
5	A5	24	66.2784	4.0376	0.11203
5	A5	25	66.5449	4.0216	0.114191
5	A5	26	66.8113	3.9797	0.116468
5	A5	27	67.0777	3.95496	0.118628
5	A5	28	67.3442	3.91489	0.120612
5	A5	29	67.6106	3.88421	0.122106
5	A5	30	67.8771	3.84483	0.122922
5	A5	31	68.1435	3.81334	0.123045
5	A5	32	68.4099	3.76947	0.122627
5	A5	33	68.6764	3.74888	0.121932
5	A5	34	68.9428	3.70666	0.121252
5	A5	35	69.2093	3.67548	0.120815
5	A5	36	69.4757	3.65395	0.120719
5	A5	37	69.7421	3.61049	0.120911
5	A5	38	70.0086	3.58573	0.121237
5	A5	39	70.275	3.55144	0.121532
5	A5	40	70.5415	3.51005	0.121734
5	A5	41	70.8079	3.47587	0.121921
5	A5	42	71.0743	3.45173	0.12226
5	A5	43	71.3408	3.41597	0.122899
5	A5	44	71.6072	3.39269	0.123862
5	A5	45	71.8737	3.34847	0.125041
5	A5	46	72.1401	3.30942	0.12627
5	A5	47	72.4065	3.27944	0.127422
5	A5	48	72.673	3.24103	0.128461
5	A5	49	72.9394	3.20657	0.129431
5	A5	50	73.2059	3.17408	0.130427
5	A5	51	73.4723	3.13025	0.131587
5	A5	52	73.7387	3.09618	0.133093
5	A5	53	74.0052	3.055	0.135148
5	A5	54	74.2716	3.0227	0.137887
5	A5	55	74.5381	2.99367	0.141247
5	A5	56	74.8045	2.9476	0.1449
5	A5	57	75.0709	2.90202	0.148297
5	A5	58	75.3374	2.85322	0.150852
5	A5	59	75.6038	2.80118	0.152134
5	A5	60	75.8703	2.75014	0.151993
5	A5	61	76.1367	2.71326	0.150539
5	A5	62	76.4031	2.66862	0.148034
5	A5	63	76.6696	2.62441	0.144782
5	A5	64	76.936	2.57954	0.141088
5	A5	65	77.2025	2.54155	0.137264
5	A5	66	77.4689	2.50416	0.13364
5	A5	67	77.7353	2.47114	0.130523
5	A5	68	78.0018	2.44503	0.128135
5	A5	69	78.2682	2.40731	0.126591
5	A5	70	78.5347	2.37129	0.12596
5	A5	71	78.8011	2.33579	0.126398
5	A5	72	79.0675	2.30512	0.128287
5	A5	73	79.334	2.26941	0.132339
5	A5	74	79.6004	2.24006	0.139673
5	A5	75	79.8669	2.21015	0.1519
5	A5	76	80.1333	2.15638	0.17117
5	A5	77	80.3997	2.11712	0.200018
5	A5	78	80.6662	2.07189	0.240749
5	A5	79	80.9326	2.00413	0.294226
5	A5	80	81.1991	1.93355	0.358289
5	A5	81	81.4655	1.82611	0.426533
5	A5	82	81.7319	1.65386	0.488442
5	A5	83	81.9984	1.35335	0.531525
5	A5	84	82.2648	0.998314	0.545097
5	A5	85	82.5312	0.665232	0.52421
5	A5	86	82.7977	0.457926	0.471787
5	A5	87	83.0641	0.369535	0.39778
5	A5	88	83.3306	0.340706	0.315676
5	A5	89	83.597	0.326971	0.238114
5	A5	90	83.8634	0.313702	0.173584
5	A5	91	84.1299	0.299565	0.125358
5	A5	92	84.3963	0.290811	0.0833034
5	A5	93	84.6628	0.283528	0.0539962
5	A5	94	84.9292	0.27763	0.0362203
5	A5	95	85.1956	0.272923	0.0255716
5	A5	96	85.4621	0.271608	0.0190355
5	A5	97	85.7285	0.266921	0.014821
5	A5	98	85.995	0.264032	0.0119653
5	A5	99	86.2614	0.262024	0.00997523
5	A5	100	86.5278	0.261586	0.00858727
5	A5	101	86.7943	0.258722	0.00763334
5	A5	102	87.0607	0.255557	0.00698136
5	A5	103	87.3272	0.254427	0.00651976
5	A5	104	87.5936	0.253569	0.0061635
5	A5	105	87.86	0.25123	0.00586157
5	A5	106	88.1265	0.250204	0.00559545
5	A5	107	88.3929	0.248289	0.00536942
5	A5	108	88.6594	0.247566	0.00519747
5	A5	109	88.9258	0.247037	0.00509081
5	A5	110	89.1922	0.243274	0.00504868
5	A5	111	89.4587	0.244694	0.00505243
5	A5	112	89.7251	0.242397	0.00506609
5	A5	113	89.9916	0.239635	0.00504503
5	A5	114	90.258	0.238655	0.00495213
5	A5	115	90.5244	0.238338	0.00477431
5	A5	116	90.7909	0.23528	0.00453082
5	A5	117	91.0573	0.235477	0.00426629
5	A5	118	91.3238	0.234593	0.00403028
5	A5	119	91.5902	0.234367	0.0038543
5	A5	120	91.8566	0.232779	0.00373915
5	A5	121	92.1231	0.230533	0.00366002
5	A5	122	92.3895	0.230569	0.00358406
5	A5	123	92.656	0.229025	0.00348687
5	A5	124	92.9224	0.230031	0.00335842
5	A5	125	93.1888	0.226253	0.00319964
5	A5	126	93.4553	0.226697	0.00301613
5	A5	127	93.7217	0.226732	0.00281535
5	A5	128	93.9882	0.225094	0.00260613
5	A5	129	94.2546	0.224572	0.00239839
5	A5	130	94.521	0.223765	0.00220118
5	A5	131	94.7875	0.224426	0.00202069
6	A6	1	60.1503	5.27328	0.102711
6	A6	2	60.4167	5.24711	0.104091
6	A6	3	60.6832	5.24161	0.105785
6	A6	4	60.9496	5.20531	0.10761
6	A6	5	61.2161	5.15778	0.109379
6	A6	6	61.4825	5.14271	0.110964
6	A6	7	61.7489	5.11184	0.112316
6	A6	8	62.0154	5.07422	0.113438
6	A6	9	62.2818	5.04606	0.114348
6	A6	10	62.5483	5.01464	0.115056
6	A6	11	62.8147	4.97726	0.11556
6	A6	12	63.0811	4.95318	0.115847
6	A6	13	63.3476	4.91842	0.115918
6	A6	14	63.614	4.88976	0.115812
6	A6	15	63.8805	4.84268	0.115642
6	A6	16	64.1469	4.82609	0.115581
6	A6	17	64.4133	4.79152	0.115787
6	A6	18	64.6798	4.76089	0.116315
6	A6	19	64.9462	4.72741	0.117053
6	A6	20	65.2127	4.70181	0.117774
6	A6	21	65.4791	4.6616	0.118244
6	A6	22	65.7455	4.6293	0.118455
6	A6	23	66.012	4.59035	0.118667
6	A6	24	66.2784	4.56125	0.119212
6	A6	25	66.5449	4.5319	0.120363
6	A6	26	66.8113	4.51275	0.122132
6	A6	27	67.0777	4.46994	0.124206
6	A6	28	67.3442	4.43525	0.126065
6	A6	29	67.6106	4.38229	0.127222
6	A6	30	67.8771	4.35871	0.127433
6	A6	31	68.1435	4.31629	0.126769
6	A6	32	68.4099	4.27852	0.125548
6	A6	33	68.6764	4.25044	0.124184
6	A6	34	68.9428	4.21328	0.123047
6	A6	35	69.2093	4.17709	0.122358
6	A6	36	69.4757	4.15527	0.122155
6	A6	37	69.7421	4.11374	0.122312
6	A6	38	70.0086	4.08591	0.122628
6	A6	39	70.275	4.04125	0.122941
6	A6	40	70.5415	4.01315	0.12323
6	A6	41	70.8079	3.97717	0.123655
6	A6	42	71.0743	3.94257	0.124492
6	A6	43	71.3408	3.91413	0.125999
6	A6	44	71.6072	3.87853	0.128251
6	A6	45	71.8737	3.84108	0.13103
6	A6	46	72.1401	3.81616	0.133822
6	A6	47	72.4065	3.76483	0.135952
6	A6	48	72.673	3.71307	0.136809
6	A6	49	72.9394	3.68242	0.136067
6	A6	50	73.2059	3.6327	0.133813
6	A6	51	73.4723	3.5947	0.130498
6	A6	52	73.7387	3.56742	0.126775
6	A6	53	74.0052	3.53191	0.12328
6	A6	54	74.2716	3.49956	0.120462
6	A6	55	74.5381	3.47939	0.118548
6	A6	56	74.8045	3.44074	0.117483
6	A6	57	75.0709	3.39773	0.117476
6	A6	58	75.3374	3.37733	0.118453
6	A6	59	75.6038	3.35116	0.11998
6	A6	60	75.8703	3.32041	0.12178
6	A6	61	76.1367	3.28052	0.123327
6	A6	62	76.4031	3.23546	0.124174
6	A6	63	76.6696	3.18901	0.124175
6	A6	64	76.936	3.1637	0.123572
6	A6	65	77.2025	3.13856	0.122864
6	A6	66	77.4689	3.10972	0.122546
6	A6	67	77.7353	3.06478	0.12293
6	A6	68	78.0018	3.04151	0.124155
6	A6	69	78.2682	2.99626	0.126396
6	A6	70	78.5347	2.97277	0.130187
6	A6	71	78.8011	2.93014	0.136774
6	A6	72	79.0675	2.89008	0.148414
6	A6	73	79.334	2.85843	0.168558
6	A6	74	79.6004	2.83175	0.201758
6	A6	75	79.8669	2.77916	0.253045
6	A6	76	80.1333	2.72526	0.326486
6	A6	77	80.3997	2.6497	0.422871
6	A6	78	80.6662	2.56631	0.537072
6	A6	79	80.9326	2.38586	0.656356
6	A6	80	81.1991	2.12489	0.761281
6	A6	81	81.4655	1.69585	0.830022
6	A6	82	81.7319	1.11395	0.845216
6	A6	83	81.9984	0.657602	0.800495
6	A6	84	82.2648	0.373727	0.703419
6	A6	85	82.5312	0.284076	0.573074
6	A6	86	82.7977	0.265495	0.43342
6	A6	87	83.0641	0.260176	0.305667
6	A6	88	83.3306	0.257121	0.203054
6	A6	89	83.597	0.252179	0.129643
6	A6	90	83.8634	0.249103	0.0747007
6	A6	91	84.1299	0.247773	0.0413253
6	A6	92	84.3963	0.243766	0.0236781
6	A6	93	84.6628	0.241597	0.0150793
6	A6	94	84.9292	0.238566	0.0111045
6	A6	95	85.1956	0.235327	0.00924376
6	A6	96	85.4621	0.233637	0.00825908
6	A6	97	85.7285	0.233978	0.00761396
6	A6	98	85.995	0.229946	0.00709952
6	A6	99	86.2614	0.227568	0.00663974
6	A6	100	86.5278	0.225408	0.00621072
6	A6	101	86.7943	0.225243	0.00581104
6	A6	102	87.0607	0.222296	0.00544832
6	A6	103	87.3272	0.220641	0.0051308
6	A6	104	87.5936	0.220935	0.00486459
6	A6	105	87.86	0.217893	0.0046563
6	A6	106	88.1265	0.218214	0.00451477
6	A6	107	88.3929	0.216856	0.00444806
6	A6	108	88.6594	0.214188	0.00445461
6	A6	109	88.9258	0.215153	0.00451349
6	A6	110	89.1922	0.212965	0.00458051
6	A6	111	89.4587	0.211086	0.00459787
6	A6	112	89.7251	0.209009	0.00451793
6	A6	113	89.9916	0.207792	0.00433104
6	A6	114	90.258	0.206022	0.00407805
6	A6	115	90.5244	0.207674	0.00383344
6	A6	116	90.7909	0.206213	0.00366545
6	A6	117	91.0573	0.204964	0.00359835
6	A6	118	91.3238	0.204018	0.00360287
6	A6	119	91.5902	0.201387	0.0036199
6	A6	120	91.8566	0.201054	0.00359841
6	A6	121	92.1231	0.200464	0.00352001
6	A6	122	92.3895	0.198897	0.00339701
6	A6	123	92.656	0.199737	0.00325322
6	A6	124	92.9224	0.196642	0.00310629
6	A6	125	93.1888	0.196957	0.00296416
6	A6	126	93.4553	0.194758	0.00283194
6	A6	127	93.7217	0.196383	0.0027167
6	A6	128	93.9882	0.194753	0.00262505
6	A6	129	94.2546	0.193277	0.00255734
6	A6	130	94.521	0.19263	0.00250614
6	A6	131	94.7875	0.193109	0.00246064
7	A7	1	60.1503	5.38101	0.101428
7	A7	2	60.4167	5.33601	0.1018
7	A7	3	60.6832	5.3283	0.102124
7	A7	4	60.9496	5.28655	0.102232
7	A7	5	61.2161	5.26767	0.102044
7	A7	6	61.4825	5.23167	0.101566
7	A7	7	61.7489	5.19898	0.100854
7	A7	8	62.0154	5.18387	0.0999717
7	A7	9	62.2818	5.14818	0.0989883
7	A7	10	62.5483	5.11847	0.0980073
7	A7	11	62.8147	5.09104	0.0971786
7	A7	12	63.0811	5.06438	0.0966624
7	A7	13	63.3476	5.04439	0.0965664
7	A7	14	63.614	5.02262	0.0968992
7	A7	15	63.8805	4.98144	0.0976005
7	A7	16	64.1469	4.96218	0.09861
7	A7	17	64.4133	4.92648	0.0999096
7	A7	18	64.6798	4.90717	0.101501
7	A7	19	64.9462	4.87965	0.10334
7	A7	20	65.2127	4.85469	0.105314
7	A7	21	65.4791	4.81315	0.107277
7	A7	22	65.7455	4.77614	0.109095
7	A7	23	66.012	4.76342	0.110662
7	A7	24	66.2784	4.72116	0.111866
7	A7	25	66.5449	4.69893	0.112602
7	A7	26	66.8113	4.6565	0.112851
7	A7	27	67.0777	4.61083	0.112765
7	A7	28	67.3442	4.59137	0.112651
7	A7	29	67.6106	4.56532	0.112804
7	A7	30	67.8771	4.54252	0.113342
7	A7	31	68.1435	4.50258	0.114151
7	A7	32	68.4099	4.45517	0.115008
7	A7	33	68.6764	4.43026	0.115757
7	A7	34	68.9428	4.40612	0.11639
7	A7	35	69.2093	4.35924	0.116984
7	A7	36	69.4757	4.33581	0.117568
7	A7	37	69.7421	4.31059	0.118066
7	A7	38	70.0086	4.25934	0.118352
7	A7	39	70.275	4.23116	0.118389
7	A7	40	70.5415	4.19558	0.118328
7	A7	41	70.8079	4.16742	0.118488
7	A7	42	71.0743	4.1332	0.119219
7	A7	43	71.3408	4.10235	0.120737
7	A7	44	71.6072	4.07569	0.12303
7	A7	45	71.8737	4.03095	0.125887
7	A7	46	72.1401	4.00006	0.129047
7	A7	47	72.4065	3.95195	0.132374
7	A7	48	72.673	3.92423	0.136013
7	A7	49	72.9394	3.88023	0.140508
7	A7	50	73.2059	3.83731	0.146957
7	A7	51	73.4723	3.81208	0.157246
7	A7	52	73.7387	3.75492	0.174354
7	A7	53	74.0052	3.71128	0.202574
7	A7	54	74.2716	3.67408	0.247363
7	A7	55	74.5381	3.63604	0.31452
7	A7	56	74.8045	3.56867	0.408501
7	A7	57	75.0709	3.47355	0.530015
7	A7	58	75.3374	3.36104	0.673571
7	A7	59	75.6038	3.18436	0.826106
7	A7	60	75.8703	2.88284	0.967885
7	A7	61	76.1367	2.42644	1.07618
7	A7	62	76.4031	1.91136	1.1309
7	A7	63	76.6696	1.46776	1.12023
7	A7	64	76.936	1.04503	1.04421
7	A7	65	77.2025	0.713699	0.914712
7	A7	66	77.4689	0.48234	0.7522
7	A7	67	77.7353	0.389385	0.580261
7	A7	68	78.0018	0.363732	0.419984
7	A7	69	78.2682	0.355178	0.285853
7	A7	70	78.5347	0.349654	0.184186
7	A7	71	78.8011	0.342335	0.114094
7	A7	72	79.0675	0.337977	0.0695644
7	A7	73	79.334	0.334	0.0438558
7	A7	74	79.6004	0.326042	0.0304015
7	A7	75	79.8669	0.322043	0.0239528
7	A7	76	80.1333	0.315737	0.0210947
7	A7	77	80.3997	0.310127	0.0198888
7	A7	78	80.6662	0.306514	0.0193614
7	A7	79	80.9326	0.300811	0.0190708
7	A7	80	81.1991	0.294929	0.0188285
7	A7	81	81.4655	0.288276	0.0185522
7	A7	82	81.7319	0.285123	0.0182007
7	A7	83	81.9984	0.281408	0.0177467
7	A7	84	82.2648	0.273182	0.0171688
7	A7	85	82.5312	0.269701	0.0164547
7	A7	86	82.7977	0.265672	0.0156102
7	A7	87	83.0641	0.260559	0.0146634
7	A7	88	83.3306	0.258176	0.0136623
7	A7	89	83.597	0.254704	0.0126659
7	A7	90	83.8634	0.251268	0.0117361
7	A7	91	84.1299	0.24757	0.0109285
7	A7	92	84.3963	0.246929	0.0102816
7	A7	93	84.6628	0.24539	0.00980291
7	A7	94	84.9292	0.240933	0.00946172
7	A7	95	85.1956	0.240018	0.00919409
7	A7	96	85.4621	0.236272	0.0089241
7	A7	97	85.7285	0.234384	0.00859081
7	A7	98	85.995	0.231743	0.00816906
7	A7	99	86.2614	0.229375	0.00767521
7	A7	100	86.5278	0.227598	0.00715577
7	A7	101	86.7943	0.226206	0.00666557
7	A7	102	87.0607	0.224288	0.00624587
7	A7	103	87.3272	0.22245	0.00591186
7	A7	104	87.5936	0.222074	0.0056542
7	A7	105	87.86	0.220597	0.00545189
7	A7	106	88.1265	0.218407	0.00528894
7	A7	107	88.3929	0.216513	0.00516439
7	A7	108	88.6594	0.217539	0.00508921
7	A7	109	88.9258	0.216143	0.00507054
7	A7	110	89.1922	0.213857	0.00509544
7	A7	111	89.4587	0.212491	0.00512638
7	A7	112	89.7251	0.211196	0.00511464
7	A7	113	89.9916	0.209283	0.00502187
7	A7	114	90.258	0.209407	0.0048383
7	A7	115	90.5244	0.206249	0.00458698
7	A7	116	90.7909	0.206602	0.00431351
7	A7	117	91.0573	0.206187	0.00406686
7	A7	118	91.3238	0.205491	0.00388038
7	A7	119	91.5902	0.20422	0.00376191
7	A7	120	91.8566	0.20296	0.00369811
7	A7	121	92.1231	0.201752	0.00366778
7	A7	122	92.3895	0.202009	0.00365455
7	A7	123	92.656	0.201274	0.00365098
7	A7	124	92.9224	0.199349	0.00365479
7	A7	125	93.1888	0.197979	0.00366345
7	A7	126	93.4553	0.199051	0.00367055
7	A7	127	93.7217	0.197679	0.00366641
7	A7	128	93.9882	0.195209	0.00364132
7	A7	129	94.2546	0.195094	0.00359133
7	A7	130	94.521	0.194688	0.00352181
7	A7	131	94.7875	0.194169	0.00344632
8	A8	1	60.1503	4.98432	0.103169
8	A8	2	60.4167	4.9346	0.103585
8	A8	3	60.6832	4.92849	0.104408
8	A8	4	60.9496	4.90842	0.105607
8	A8	5	61.2161	4.87493	0.106963
8	A8	6	61.4825	4.84529	0.108148
8	A8	7	61.7489	4.80405	0.108921
8	A8	8	62.0154	4.76599	0.109278
8	A8	9	62.2818	4.74538	0.109447
8	A8	10	62.5483	4.72594	0.109691
8	A8	11	62.8147	4.68279	0.110091
8	A8	12	63.0811	4.67078	0.110465
8	A8	13	63.3476	4.61416	0.110482
8	A8	14	63.614	4.59352	0.109877
8	A8	15	63.8805	4.56161	0.108641
8	A8	16	64.1469	4.53066	0.107071
8	A8	17	64.4133	4.50083	0.105687
8	A8	18	64.6798	4.4615	0.105027
8	A8	19	64.9462	4.45815	0.105419
8	A8	20	65.2127	4.42308	0.106849
8	A8	21	65.4791	4.399	0.109003
8	A8	22	65.7455	4.35899	0.111481
8	A8	23	66.012	4.31456	0.114009
8	A8	24	66.2784	4.28483	0.116506
8	A8	25	66.5449	4.28247	0.118382
8	A8	26	66.8113	4.23196	0.119979
8	A8	27	67.0777	4.18121	0.121245
8	A8	28	67.3442	4.16217	0.121957
8	A8	29	67.6106	4.12457	0.122025
8	A8	30	67.8771	4.07894	0.121574
8	A8	31	68.1435	4.03882	0.120911
8	A8	32	68.4099	4.02022	0.120368
8	A8	33	68.6764	3.99499	0.120149
8	A8	34	68.9428	3.95751	0.120247
8	A8	35	69.2093	3.90139	0.120512
8	A8	36	69.4757	3.88761	0.120772
8	A8	37	69.7421	3.84894	0.120949
8	A8	38	70.0086	3.80834	0.121061
8	A8	39	70.275	3.78186	0.12116
8	A8	40	70.5415	3.74505	0.121246
8	A8	41	70.8079	3.72025	0.121235
8	A8	42	71.0743	3.67351	0.121004
8	A8	43	71.3408	3.63898	0.12049
8	A8	44	71.6072	3.60546	0.119786
8	A8	45	71.8737	3.57594	0.119194
8	A8	46	72.1401	3.53762	0.119181
8	A8	47	72.4065	3.50652	0.120256
8	A8	48	72.673	3.48161	0.122798
8	A8	49	72.9394	3.45535	0.126906
8	A8	50	73.2059	3.42012	0.132326
8	A8	51	73.4723	3.36336	0.138498
8	A8	52	73.7387	3.33155	0.144687
8	A8	53	74.0052	3.27806	0.15013
8	A8	54	74.2716	3.23509	0.154156
8	A8	55	74.5381	3.17339	0.156288
8	A8	56	74.8045	3.11831	0.156304
8	A8	57	75.0709	3.07428	0.154263
8	A8	58	75.3374	3.01602	0.150491
8	A8	59	75.6038	2.9776	0.145502
8	A8	60	75.8703	2.93871	0.1399
8	A8	61	76.1367	2.88945	0.134286
8	A8	62	76.4031	2.86025	0.129178
8	A8	63	76.6696	2.82621	0.124951
8	A8	64	76.936	2.79971	0.121776
8	A8	65	77.2025	2.76034	0.119621
8	A8	66	77.4689	2.73779	0.118293
8	A8	67	77.7353	2.70053	0.117538
8	A8	68	78.0018	2.6498	0.117151
8	A8	69	78.2682	2.64598	0.117041
8	A8	70	78.5347	2.60234	0.117248
8	A8	71	78.8011	2.56905	0.117969
8	A8	72	79.0675	2.53979	0.119629
8	A8	73	79.334	2.4952	0.123017
8	A8	74	79.6004	2.47836	0.129461
8	A8	75	79.8669	2.44032	0.141001
8	A8	76	80.1333	2.40897	0.160458
8	A8	77	80.3997	2.36007	0.191226
8	A8	78	80.6662	2.32497	0.23652
8	A8	79	80.9326	2.26069	0.297926
8	A8	80	81.1991	2.20474	0.373477
8	A8	81	81.4655	2.07208	0.456044
8	A8	82	81.7319	1.88612	0.533251
8	A8	83	81.9984	1.55663	0.589774
8	A8	84	82.2648	1.11428	0.611831
8	A8	85	82.5312	0.678965	0.592179
8	A8	86	82.7977	0.391379	0.533225
8	A8	87	83.0641	0.301485	0.446481
8	A8	88	83.3306	0.285463	0.348526
8	A8	89	83.597	0.280107	0.255443
8	A8	90	83.8634	0.27597	0.178378
8	A8	91	84.1299	0.272812	0.121838
8	A8	92	84.3963	0.270097	0.0711611
8	A8	93	84.6628	0.265236	0.0399788
8	A8	94	84.9292	0.264637	0.0232218
8	A8	95	85.1956	0.260938	0.0149328
8	A8	96	85.4621	0.258726	0.0110432
8	A8	97	85.7285	0.254931	0.00919339
8	A8	98	85.995	0.254367	0.00820202
8	A8	99	86.2614	0.252611	0.00755765
8	A8	100	86.5278	0.250343	0.00707224
8	A8	101	86.7943	0.24629	0.00669159
8	A8	102	87.0607	0.246409	0.00640639
8	A8	103	87.3272	0.245208	0.0062134
8	A8	104	87.5936	0.241569	0.00609812
8	A8	105	87.86	0.241379	0.00603122
8	A8	106	88.1265	0.240327	0.00597575
8	A8	107	88.3929	0.235543	0.00589984
8	A8	108	88.6594	0.236414	0.00578608
8	A8	109	88.9258	0.235113	0.00563147
8	A8	110	89.1922	0.232488	0.00544225
8	A8	111	89.4587	0.231953	0.00523086
8	A8	112	89.7251	0.228747	0.00501975
8	A8	113	89.9916	0.228874	0.00484364
8	A8	114	90.258	0.228277	0.00473895
8	A8	115	90.5244	0.227678	0.00472068
8	A8	116	90.7909	0.225157	0.00476266
8	A8	117	91.0573	0.224902	0.00480146
8	A8	118	91.3238	0.220799	0.00476803
8	A8	119	91.5902	0.21934	0.00462652
8	A8	120	91.8566	0.220704	0.00439256
8	A8	121	92.1231	0.219361	0.00411823
8	A8	122	92.3895	0.218105	0.00385961
8	A8	123	92.656	0.216212	0.00365131
8	A8	124	92.9224	0.215359	0.00350276
8	A8	125	93.1888	0.2163	0.00340778
8	A8	126	93.4553	0.214013	0.0033537
8	A8	127	93.7217	0.213457	0.0033232
8	A8	128	93.9882	0.212398	0.00329475
8	A8	129	94.2546	0.210959	0.00324669
8	A8	130	94.521	0.21125	0.0031646
8	A8	131	94.7875	0.209195	0.00304662
9	A9	1	60.1503	5.5317	0.123044
9	A9	2	60.4167	5.53151	0.124197
9	A9	3	60.6832	5.45372	0.124628
9	A9	4	60.9496	5.41734	0.124471
9	A9	5	61.2161	5.3983	0.124307
9	A9	6	61.4825	5.36927	0.124799
9	A9	7	61.7489	5.35758	0.12623
9	A9	8	62.0154	5.30661	0.128293
9	A9	9	62.2818	5.26374	0.130295
9	A9	10	62.5483	5.22396	0.131591
9	A9	11	62.8147	5.19675	0.131942
9	A9	12	63.0811	5.14177	0.131578
9	A9	13	63.3476	5.12535	0.130972
9	A9	14	63.614	5.08227	0.130535
9	A9	15	63.8805	5.06232	0.130421
9	A9	16	64.1469	5.01447	0.130561
9	A9	17	64.4133	4.97435	0.130833
9	A9	18	64.6798	4.94057	0.131239
9	A9	19	64.9462	4.90742	0.131911
9	A9	20	65.2127	4.87696	0.133015
9	A9	21	65.4791	4.83367	0.134543
9	A9	22	65.7455	4.81365	0.13632
9	A9	23	66.012	4.76346	0.138127
9	A9	24	66.2784	4.71565	0.139907
9	A9	25	66.5449	4.6803	0.141871
9	A9	26	66.8113	4.64732	0.144362
9	A9	27	67.0777	4.61091	0.147562
9	A9	28	67.3442	4.58474	0.151243
9	A9	29	67.6106	4.52001	0.154745
9	A9	30	67.8771	4.49483	0.157247
9	A9	31	68.1435	4.42725	0.158146
9	A9	32	68.4099	4.37083	0.15731
9	A9	33	68.6764	4.35438	0.155078
9	A9	34	68.9428	4.30577	0.152041
9	A9	35	69.2093	4.25432	0.148786
9	A9	36	69.4757	4.22924	0.145765
9	A9	37	69.7421	4.18497	0.143292
9	A9	38	70.0086	4.13509	0.141588
9	A9	39	70.275	4.11924	0.14077
9	A9	40	70.5415	4.07369	0.140789
9	A9	41	70.8079	4.04019	0.141395
9	A9	42	71.0743	4.00507	0.142216
9	A9	43	71.3408	3.94547	0.142918
9	A9	44	71.6072	3.91832	0.143357
9	A9	45	71.8737	3.87924	0.1436
9	A9	46	72.1401	3.8386	0.143804
9	A9	47	72.4065	3.79737	0.144045
9	A9	48	72.673	3.77004	0.144228
9	A9	49	72.9394	3.72434	0.144161
9	A9	50	73.2059	3.66949	0.143749
9	A9	51	73.4723	3.64219	0.143183
9	A9	52	73.7387	3.594	0.142951
9	A9	53	74.0052	3.56671	0.143626
9	A9	54	74.2716	3.53361	0.145493
9	A9	55	74.5381	3.49013	0.148257
9	A9	56	74.8045	3.46784	0.151027
9	A9	57	75.0709	3.40881	0.152686
9	A9	58	75.3374	3.34082	0.152454
9	A9	59	75.6038	3.30678	0.15036
9	A9	60	75.8703	3.26319	0.147322
9	A9	61	76.1367	3.23957	0.144773
9	A9	62	76.4031	3.20674	0.144093
9	A9	63	76.6696	3.15945	0.146178
9	A9	64	76.936	3.15382	0.151396
9	A9	65	77.2025	3.07	0.159956
9	A9	66	77.4689	3.04103	0.172471
9	A9	67	77.7353	3.0002	0.190455
9	A9	68	78.0018	2.95818	0.216559
9	A9	69	78.2682	2.89219	0.254388
9	A9	70	78.5347	2.83859	0.307816
9	A9	71	78.8011	2.78302	0.379712
9	A9	72	79.0675	2.69182	0.470228
9	A9	73	79.334	2.58357	0.575112
9	A9	74	79.6004	2.41435	0.684851
9	A9	75	79.8669	2.17494	0.785418
9	A9	76	80.1333	1.86185	0.860886
9	A9	77	80.3997	1.48168	0.897311
9	A9	78	80.6662	1.15337	0.886577
9	A9	79	80.9326	0.859725	0.828756
9	A9	80	81.1991	0.619429	0.732094
9	A9	81	81.4655	0.454053	0.610718
9	A9	82	81.7319	0.367456	0.480981
9	A9	83	81.9984	0.320243	0.357715
9	A9	84	82.2648	0.302497	0.25153
9	A9	85	82.5312	0.293575	0.167715
9	A9	86	82.7977	0.286724	0.107114
9	A9	87	83.0641	0.283531	0.0666339
9	A9	88	83.3306	0.28097	0.0412253
9	A9	89	83.597	0.278142	0.0262972
9	A9	90	83.8634	0.274612	0.0180096
9	A9	91	84.1299	0.271404	0.0135856
9	A9	92	84.3963	0.270575	0.0112412
9	A9	93	84.6628	0.268248	0.00994059
9	A9	94	84.9292	0.264597	0.00913373
9	A9	95	85.1956	0.263609	0.00855001
9	A9	96	85.4621	0.261858	0.00806812
9	A9	97	85.7285	0.259692	0.00764319
9	A9	98	85.995	0.257138	0.00726866
9	A9	99	86.2614	0.256744	0.00695397
9	A9	100	86.5278	0.255942	0.0067101
9	A9	101	86.7943	0.25234	0.00654225
9	A9	102	87.0607	0.250338	0.00644852
9	A9	103	87.3272	0.250759	0.00642085
9	A9	104	87.5936	0.249145	0.00644419
9	A9	105	87.86	0.245325	0.00649306
9	A9	106	88.1265	0.246784	0.00653093
9	A9	107	88.3929	0.24282	0.0065162
9	A9	108	88.6594	0.241939	0.00641516
9	A9	109	88.9258	0.240091	0.00621569
9	A9	110	89.1922	0.238475	0.00593461
9	A9	111	89.4587	0.238291	0.00561336
9	A9	112	89.7251	0.23687	0.00530407
9	A9	113	89.9916	0.235904	0.00505161
9	A9	114	90.258	0.234837	0.00488016
9	A9	115	90.5244	0.234009	0.00478688
9	A9	116	90.7909	0.234007	0.00474483
9	A9	117	91.0573	0.230853	0.00471352
9	A9	118	91.3238	0.230747	0.00465392
9	A9	119	91.5902	0.229917	0.00454372
9	A9	120	91.8566	0.227999	0.00438514
9	A9	121	92.1231	0.227785	0.00420202
9	A9	122	92.3895	0.228219	0.00402787
9	A9	123	92.656	0.225859	0.00389202
9	A9	124	92.9224	0.225285	0.00380975
9	A9	125	93.1888	0.225314	0.00377831
9	A9	126	93.4553	0.225367	0.00377852
9	A9	127	93.7217	0.222723	0.00378151
9	A9	128	93.9882	0.221852	0.0037597
9	A9	129	94.2546	0.221824	0.00369771
9	A9	130	94.521	0.221565	0.00359723
9	A9	131	94.7875	0.220021	0.00347281
10	A10	1	60.1503	5.77414	0.132971
10	A10	2	60.4167	5.72335	0.134207
10	A10	3	60.6832	5.69584	0.135188
10	A10	4	60.9496	5.66169	0.135899
10	A10	5	61.2161	5.61999	0.136512
10	A10	6	61.4825	5.5897	0.137267
10	A10	7	61.7489	5.55332	0.138304
10	A10	8	62.0154	5.51617	0.13959
10	A10	9	62.2818	5.47413	0.140947
10	A10	10	62.5483	5.44364	0.141849
10	A10	11	62.8147	5.39266	0.142394
10	A10	12	63.0811	5.35201	0.142745
10	A10	13	63.3476	5.33352	0.142892
10	A10	14	63.614	5.27854	0.142826
10	A10	15	63.8805	5.24593	0.142548
10	A10	16	64.1469	5.1946	0.142101
10	A10	17	64.4133	5.16068	0.141581
10	A10	18	64.6798	5.13765	0.140895
10	A10	19	64.9462	5.08446	0.14037
10	A10	20	65.2127	5.06019	0.140259
10	A10	21	65.4791	5.00837	0.140623
10	A10	22	65.7455	4.97485	0.141443
10	A10	23	66.012	4.9537	0.142186
10	A10	24	66.2784	4.89734	0.143135
10	A10	25	66.5449	4.86244	0.14423
10	A10	26	66.8113	4.82446	0.145411
10	A10	27	67.0777	4.77344	0.146627
10	A10	28	67.3442	4.75378	0.147829
10	A10	29	67.6106	4.70163	0.148962
10	A10	30	67.8771	4.64841	0.149968
10	A10	31	68.1435	4.61359	0.150778
10	A10	32	68.4099	4.56788	0.151285
10	A10	33	68.6764	4.53647	0.151345
10	A10	34	68.9428	4.49018	0.150828
10	A10	35	69.2093	4.41813	0.149722
10	A10	36	69.4757	4.38728	0.14821
10	A10	37	69.7421	4.35306	0.146626
10	A10	38	70.0086	4.32725	0.145307
10	A10	39	70.275	4.27658	0.144425
10	A10	40	70.5415	4.243	0.143928
10	A10	41	70.8079	4.20224	0.143625
10	A10	42	71.0743	4.16132	0.143349
10	A10	43	71.3408	4.12022	0.143083
10	A10	44	71.6072	4.07121	0.142965
10	A10	45	71.8737	4.04981	0.143171
10	A10	46	72.1401	4.01714	0.143756
10	A10	47	72.4065	3.97181	0.144583
10	A10	48	72.673	3.93334	0.145404
10	A10	49	72.9394	3.88421	0.146043
10	A10	50	73.2059	3.8202	0.146541
10	A10	51	73.4723	3.81322	0.147131
10	A10	52	73.7387	3.76859	0.148052
10	A10	53	74.0052	3.73866	0.149333
10	A10	54	74.2716	3.67423	0.1507
10	A10	55	74.5381	3.64946	0.151688
10	A10	56	74.8045	3.58831	0.151874
10	A10	57	75.0709	3.54147	0.151091
10	A10	58	75.3374	3.49387	0.149504
10	A10	59	75.6038	3.45999	0.147512
10	A10	60	75.8703	3.42791	0.145555
10	A10	61	76.1367	3.39283	0.143938
10	A10	62	76.4031	3.33898	0.14275
10	A10	63	76.6696	3.30929	0.14191
10	A10	64	76.936	3.27292	0.141156
10	A10	65	77.2025	3.23146	0.140148
10	A10	66	77.4689	3.19814	0.139187
10	A10	67	77.7353	3.14866	0.138379
10	A10	68	78.0018	3.11996	0.137918
10	A10	69	78.2682	3.08539	0.13792
10	A10	70	78.5347	3.06476	0.13828
10	A10	71	78.8011	3.00688	0.138643
10	A10	72	79.0675	2.97628	0.138573
10	A10	73	79.334	2.92393	0.137799
10	A10	74	79.6004	2.89372	0.136409
10	A10	75	79.8669	2.86608	0.134847
10	A10	76	80.1333	2.81495	0.133712
10	A10	77	80.3997	2.79111	0.133452
10	A10	78	80.6662	2.76307	0.134123
10	A10	79	80.9326	2.73444	0.135336
10	A10	80	81.1991	2.67303	0.136444
10	A10	81	81.4655	2.6394	0.136883
10	A10	82	81.7319	2.59882	0.136452
10	A10	83	81.9984	2.56273	0.135394
10	A10	84	82.2648	2.53571	0.134229
10	A10	85	82.5312	2.49614	0.133472
10	A10	86	82.7977	2.46296	0.133414
10	A10	87	83.0641	2.42632	0.134042
10	A10	88	83.3306	2.38674	0.135091
10	A10	89	83.597	2.36032	0.136155
10	A10	90	83.8634	2.31627	0.136824
10	A10	91	84.1299	2.27282	0.136823
10	A10	92	84.3963	2.23629	0.136128
10	A10	93	84.6628	2.20129	0.135006
10	A10	94	84.9292	2.16738	0.133967
10	A10	95	85.1956	2.12925	0.133634
10	A10	96	85.4621	2.10423	0.134685
10	A10	97	85.7285	2.07094	0.137992
10	A10	98	85.995	2.02875	0.143487
10	A10	99	86.2614	1.98349	0.151141
10	A10	100	86.5278	1.94622	0.164647
10	A10	101	86.7943	1.90029	0.186805
10	A10	102	87.0607	1.85257	0.220168
10	A10	103	87.3272	1.77437	0.265662
10	A10	104	87.5936	1.68194	0.320978
10	A10	105	87.86	1.52944	0.379473
10	A10	106	88.1265	1.29292	0.430569
10	A10	107	88.3929	0.907924	0.462239
10	A10	108	88.6594	0.497926	0.465082
10	A10	109	88.9258	0.277784	0.436236
10	A10	110	89.1922	0.248595	0.380954
10	A10	111	89.4587	0.24235	0.310776
10	A10	112	89.7251	0.242103	0.239186
10	A10	113	89.9916	0.241041	0.177065
10	A10	114	90.258	0.240681	0.121783
10	A10	115	90.5244	0.236076	0.0674449
10	A10	116	90.7909	0.237481	0.0352294
10	A10	117	91.0573	0.236506	0.0181912
10	A10	118	91.3238	0.232951	0.0101261
10	A10	119	91.5902	0.234624	0.00668235
10	A10	120	91.8566	0.230547	0.00530851
10	A10	121	92.1231	0.230818	0.00472
10	A10	122	92.3895	0.229931	0.0043557
10	A10	123	92.656	0.228432	0.00400898
10	A10	124	92.9224	0.226474	0.0036318
10	A10	125	93.1888	0.226169	0.00324485
10	A10	126	93.4553	0.227822	0.00289296
10	A10	127	93.7217	0.226125	0.00261375
10	A10	128	93.9882	0.224575	0.00241636
10	A10	129	94.2546	0.225876	0.00227579
10	A10	130	94.521	0.224761	0.00214644
10	A10	131	94.7875	0.222517	0.00198516
11	A11	1	60.1503	5.78391	0.115655
11	A11	2	60.4167	5.76771	0.116759
11	A11	3	60.6832	5.72116	0.118277
11	A11	4	60.9496	5.70555	0.120116
11	A11	5	61.2161	5.68732	0.12209
11	A11	6	61.4825	5.61911	0.12393
11	A11	7	61.7489	5.60113	0.125345
11	A11	8	62.0154	5.56437	0.12609
11	A11	9	62.2818	5.53738	0.126052
11	A11	10	62.5483	5.48498	0.125326
11	A11	11	62.8147	5.45717	0.124255
11	A11	12	63.0811	5.41711	0.123359
11	A11	13	63.3476	5.39546	0.123158
11	A11	14	63.614	5.36488	0.123975
11	A11	15	63.8805	5.33951	0.125796
11	A11	16	64.1469	5.2884	0.128321
11	A11	17	64.4133	5.25863	0.131095
11	A11	18	64.6798	5.22124	0.133647
11	A11	19	64.9462	5.18439	0.135332
11	A11	20	65.2127	5.16056	0.13625
11	A11	21	65.4791	5.09759	0.136567
11	A11	22	65.7455	5.05241	0.136502
11	A11	23	66.012	5.03644	0.136392
11	A11	24	66.2784	5.01063	0.136563
11	A11	25	66.5449	4.94706	0.137217
11	A11	26	66.8113	4.92918	0.138387
11	A11	27	67.0777	4.87627	0.139964
11	A11	28	67.3442	4.83838	0.141709
11	A11	29	67.6106	4.81931	0.143284
11	A11	30	67.8771	4.76778	0.144315
11	A11	31	68.1435	4.716	0.144543
11	A11	32	68.4099	4.65664	0.143965
11	A11	33	68.6764	4.64722	0.142857
11	A11	34	68.9428	4.5905	0.141627
11	A11	35	69.2093	4.56285	0.140581
11	A11	36	69.4757	4.52882	0.139785
11	A11	37	69.7421	4.48279	0.139096
11	A11	38	70.0086	4.44076	0.138358
11	A11	39	70.275	4.39685	0.137569
11	A11	40	70.5415	4.36873	0.136924
11	A11	41	70.8079	4.33736	0.136683
11	A11	42	71.0743	4.29171	0.136983
11	A11	43	71.3408	4.26945	0.137736
11	A11	44	71.6072	4.22623	0.138679
11	A11	45	71.8737	4.17224	0.139542
11	A11	46	72.1401	4.1358	0.140216
11	A11	47	72.4065	4.10558	0.140807
11	A11	48	72.673	4.06416	0.141561
11	A11	49	72.9394	4.02796	0.142706
11	A11	50	73.2059	3.98183	0.144318
11	A11	51	73.4723	3.94521	0.146243
11	A11	52	73.7387	3.91173	0.14812
11	A11	53	74.0052	3.87094	0.149475
11	A11	54	74.2716	3.79562	0.149877
11	A11	55	74.5381	3.77701	0.149089
11	A11	56	74.8045	3.73064	0.147157
11	A11	57	75.0709	3.68375	0.144406
11	A11	58	75.3374	3.64239	0.141343
11	A11	59	75.6038	3.60828	0.138511
11	A11	60	75.8703	3.57927	0.136325
11	A11	61	76.1367	3.54032	0.134952
11	A11	62	76.4031	3.50783	0.134296
11	A11	63	76.6696	3.47149	0.134052
11	A11	64	76.936	3.41734	0.134061
11	A11	65	77.2025	3.39584	0.134139
11	A11	66	77.4689	3.354	0.134268
11	A11	67	77.7353	3.32101	0.134438
11	A11	68	78.0018	3.28736	0.134608
11	A11	69	78.2682	3.24854	0.134641
11	A11	70	78.5347	3.20874	0.134383
11	A11	71	78.8011	3.16814	0.133671
11	A11	72	79.0675	3.12594	0.132769
11	A11	73	79.334	3.10107	0.132165
11	A11	74	79.6004	3.07054	0.13246
11	A11	75	79.8669	3.03435	0.134353
11	A11	76	80.1333	2.98919	0.13786
11	A11	77	80.3997	2.95211	0.144575
11	A11	78	80.6662	2.92225	0.156414
11	A11	79	80.9326	2.89263	0.176199
11	A11	80	81.1991	2.83512	0.207612
11	A11	81	81.4655	2.79679	0.25472
11	A11	82	81.7319	2.73811	0.320859
11	A11	83	81.9984	2.65385	0.406808
11	A11	84	82.2648	2.54496	0.508621
11	A11	85	82.5312	2.37782	0.616087
11	A11	86	82.7977	2.13807	0.71313
11	A11	87	83.0641	1.70575	0.780962
11	A11	88	83.3306	1.23448	0.803525
11	A11	89	83.597	0.781398	0.773166
11	A11	90	83.8634	0.463231	0.693856
11	A11	91	84.1299	0.323635	0.580198
11	A11	92	84.3963	0.281407	0.452554
11	A11	93	84.6628	0.266593	0.330615
11	A11	94	84.9292	0.260675	0.228271
11	A11	95	85.1956	0.258304	0.151569
11	A11	96	85.4621	0.256591	0.0903011
11	A11	97	85.7285	0.253722	0.049824
11	A11	98	85.995	0.250447	0.0271417
11	A11	99	86.2614	0.249419	0.0154615
11	A11	100	86.5278	0.247709	0.00990812
11	A11	101	86.7943	0.246761	0.00747868
11	A11	102	87.0607	0.244195	0.00653236
11	A11	103	87.3272	0.242835	0.00624394
11	A11	104	87.5936	0.240296	0.00621307
11	A11	105	87.86	0.238011	0.0062454
11	A11	106	88.1265	0.238767	0.00624824
11	A11	107	88.3929	0.234773	0.00618376
11	A11	108	88.6594	0.23241	0.0060461
11	A11	109	88.9258	0.231548	0.00584754
11	A11	110	89.1922	0.231705	0.00560756
11	A11	111	89.4587	0.229914	0.00534472
11	A11	112	89.7251	0.224877	0.00507393
11	A11	113	89.9916	0.226706	0.00480799
11	A11	114	90.258	0.226199	0.00455905
11	A11	115	90.5244	0.224444	0.00433448
11	A11	116	90.7909	0.221669	0.00413199
11	A11	117	91.0573	0.222234	0.00394061
11	A11	118	91.3238	0.220419	0.00374901
11	A11	119	91.5902	0.219927	0.00355408
11	A11	120	91.8566	0.218919	0.00336365
11	A11	121	92.1231	0.218108	0.00319335
11	A11	122	92.3895	0.216714	0.00306068
11	A11	123	92.656	0.216256	0.00297743
11	A11	124	92.9224	0.216722	0.00294174
11	A11	125	93.1888	0.215675	0.00293446
11	A11	126	93.4553	0.212486	0.00292549
11	A11	127	93.7217	0.213149	0.00288902
11	A11	128	93.9882	0.211991	0.00281797
11	A11	129	94.2546	0.211877	0.00272532
11	A11	130	94.521	0.210939	0.00263269
11	A11	131	94.7875	0.21034	0.00255542
12	A12	1	60.1503	5.86306	0.119558
12	A12	2	60.4167	5.81837	0.122483
12	A12	3	60.6832	5.78615	0.124994
12	A12	4	60.9496	5.74494	0.126893
12	A12	5	61.2161	5.71538	0.128217
12	A12	6	61.4825	5.69095	0.129172
12	A12	7	61.7489	5.64111	0.130014
12	A12	8	62.0154	5.61086	0.130985
12	A12	9	62.2818	5.56314	0.132291
12	A12	10	62.5483	5.55479	0.134073
12	A12	11	62.8147	5.48522	0.136336
12	A12	12	63.0811	5.47795	0.138875
12	A12	13	63.3476	5.43153	0.140971
12	A12	14	63.614	5.38641	0.142717
12	A12	15	63.8805	5.3342	0.143939
12	A12	16	64.1469	5.30839	0.144673
12	A12	17	64.4133	5.25987	0.145087
12	A12	18	64.6798	5.22285	0.145347
12	A12	19	64.9462	5.19988	0.145488
12	A12	20	65.2127	5.13218	0.145416
12	A12	21	65.4791	5.1092	0.145022
12	A12	22	65.7455	5.055	0.144315
12	A12	23	66.012	5.02346	0.143477
12	A12	24	66.2784	4.975	0.142814
12	A12	25	66.5449	4.9525	0.142629
12	A12	26	66.8113	4.90713	0.143118
12	A12	27	67.0777	4.86606	0.144305
12	A12	28	67.3442	4.82719	0.14605
12	A12	29	67.6106	4.78797	0.148063
12	A12	30	67.8771	4.74642	0.149957
12	A12	31	68.1435	4.71404	0.151349
12	A12	32	68.4099	4.64894	0.15198
12	A12	33	68.6764	4.5964	0.15181
12	A12	34	68.9428	4.57656	0.150991
12	A12	35	69.2093	4.52602	0.149736
12	A12	36	69.4757	4.49483	0.14819
12	A12	37	69.7421	4.44158	0.146395
12	A12	38	70.0086	4.39061	0.144381
12	A12	39	70.275	4.37526	0.142265
12	A12	40	70.5415	4.32466	0.140287
12	A12	41	70.8079	4.2758	0.138702
12	A12	42	71.0743	4.26397	0.137526
12	A12	43	71.3408	4.22708	0.137075
12	A12	44	71.6072	4.17127	0.137228
12	A12	45	71.8737	4.13672	0.13787
12	A12	46	72.1401	4.10635	0.13897
12	A12	47	72.4065	4.06669	0.140438
12	A12	48	72.673	4.02222	0.142528
12	A12	49	72.9394	3.99519	0.145216
12	A12	50	73.2059	3.95784	0.148286
12	A12	51	73.4723	3.8952	0.151348
12	A12	52	73.7387	3.85923	0.153931
12	A12	53	74.0052	3.82879	0.155582
12	A12	54	74.2716	3.75926	0.155951
12	A12	55	74.5381	3.72463	0.154872
12	A12	56	74.8045	3.68413	0.152422
12	A12	57	75.0709	3.62717	0.148935
12	A12	58	75.3374	3.58456	0.144943
12	A12	59	75.6038	3.56986	0.141014
12	A12	60	75.8703	3.52049	0.13733
12	A12	61	76.1367	3.4821	0.133952
12	A12	62	76.4031	3.45432	0.131155
12	A12	63	76.6696	3.41689	0.128641
12	A12	64	76.936	3.37746	0.126258
12	A12	65	77.2025	3.33665	0.124225
12	A12	66	77.4689	3.3044	0.123135
12	A12	67	77.7353	3.28001	0.123662
12	A12	68	78.0018	3.24756	0.126109
12	A12	69	78.2682	3.26236	0.130084
12	A12	70	78.5347	3.17046	0.134568
12	A12	71	78.8011	3.1265	0.138378
12	A12	72	79.0675	3.09133	0.14044
12	A12	73	79.334	3.06019	0.141292
12	A12	74	79.6004	3.01683	0.141745
12	A12	75	79.8669	2.97203	0.143076
12	A12	76	80.1333	2.94415	0.146918
12	A12	77	80.3997	2.90865	0.155229
12	A12	78	80.6662	2.87584	0.170399
12	A12	79	80.9326	2.82788	0.195394
12	A12	80	81.1991	2.77816	0.233734
12	A12	81	81.4655	2.73066	0.288981
12	A12	82	81.7319	2.66276	0.363499
12	A12	83	81.9984	2.55321	0.456495
12	A12	84	82.2648	2.43403	0.561924
12	A12	85	82.5312	2.25966	0.667456
12	A12	86	82.7977	1.97078	0.755754
12	A12	87	83.0641	1.5035	0.808538
12	A12	88	83.3306	1.05386	0.812337
12	A12	89	83.597	0.681816	0.763497
12	A12	90	83.8634	0.436005	0.669931
12	A12	91	84.1299	0.325913	0.548614
12	A12	92	84.3963	0.286224	0.419995
12	A12	93	84.6628	0.272187	0.301948
12	A12	94	84.9292	0.266446	0.205757
12	A12	95	85.1956	0.262175	0.134502
12	A12	96	85.4621	0.258511	0.0783567
12	A12	97	85.7285	0.257202	0.0441358
12	A12	98	85.995	0.254186	0.0249085
12	A12	99	86.2614	0.253166	0.0148419
12	A12	100	86.5278	0.250326	0.00983749
12	A12	101	86.7943	0.248179	0.00739229
12	A12	102	87.0607	0.247159	0.00614884
12	A12	103	87.3272	0.245219	0.00544624
12	A12	104	87.5936	0.244016	0.00499588
12	A12	105	87.86	0.243027	0.00468768
12	A12	106	88.1265	0.24174	0.00448556
12	A12	107	88.3929	0.241346	0.00437269
12	A12	108	88.6594	0.240244	0.00432554
12	A12	109	88.9258	0.237467	0.00431001
12	A12	110	89.1922	0.237063	0.00429359
12	A12	111	89.4587	0.235692	0.00426202
12	A12	112	89.7251	0.234151	0.00422397
12	A12	113	89.9916	0.233361	0.00419793
12	A12	114	90.258	0.233595	0.00418831
12	A12	115	90.5244	0.232516	0.00417188
12	A12	116	90.7909	0.227756	0.00410798
12	A12	117	91.0573	0.227584	0.00396685
12	A12	118	91.3238	0.227397	0.00375213
12	A12	119	91.5902	0.228568	0.0034989
12	A12	120	91.8566	0.225437	0.00325105
12	A12	121	92.1231	0.224284	0.00303923
12	A12	122	92.3895	0.224183	0.00287552
12	A12	123	92.656	0.224004	0.00276136
12	A12	124	92.9224	0.223032	0.00269453
12	A12	125	93.1888	0.222268	0.00266775
12	A12	126	93.4553	0.220697	0.00266317
12	A12	127	93.7217	0.221008	0.00265141
12	A12	128	93.9882	0.220805	0.00259957
12	A12	129	94.2546	0.217171	0.00248528
12	A12	130	94.521	0.217469	0.00230871
12	A12	131	94.7875	0.218723	0.00209361
13	A13	1	60.1503	4.77704	0.109417
13	A13	2	60.4167	4.72504	0.109343
13	A13	3	60.6832	4.71022	0.1091
13	A13	4	60.9496	4.674	0.108815
13	A13	5	61.2161	4.65463	0.108731
13	A13	6	61.4825	4.6142	0.109054
13	A13	7	61.7489	4.5994	0.109832
13	A13	8	62.0154	4.55735	0.1109
13	A13	9	62.2818	4.5211	0.111925
13	A13	10	62.5483	4.50498	0.112504
13	A13	11	62.8147	4.45673	0.112297
13	A13	12	63.0811	4.44127	0.111144
13	A13	13	63.3476	4.38231	0.10915
13	A13	14	63.614	4.36915	0.106648
13	A13	15	63.8805	4.32163	0.104057
13	A13	16	64.1469	4.33442	0.101713
13	A13	17	64.4133	4.28861	0.0998135
13	A13	18	64.6798	4.23427	0.0985157
13	A13	19	64.9462	4.23693	0.0980624
13	A13	20	65.2127	4.19204	0.0987668
13	A13	21	65.4791	4.18134	0.100827
13	A13	22	65.7455	4.16902	0.104122
13	A13	23	66.012	4.11822	0.108192
13	A13	24	66.2784	4.09089	0.11245
13	A13	25	66.5449	4.05278	0.116475
13	A13	26	66.8113	4.01868	0.120087
13	A13	27	67.0777	3.98018	0.12335
13	A13	28	67.3442	3.95756	0.126279
13	A13	29	67.6106	3.93545	0.128558
13	A13	30	67.8771	3.87572	0.129688
13	A13	31	68.1435	3.82384	0.129316
13	A13	32	68.4099	3.79811	0.127527
13	A13	33	68.6764	3.74842	0.1249
13	A13	34	68.9428	3.73267	0.122282
13	A13	35	69.2093	3.71159	0.120446
13	A13	36	69.4757	3.655	0.119857
13	A13	37	69.7421	3.63369	0.120636
13	A13	38	70.0086	3.59876	0.122664
13	A13	39	70.275	3.57714	0.125719
13	A13	40	70.5415	3.53168	0.129602
13	A13	41	70.8079	3.4956	0.134244
13	A13	42	71.0743	3.44386	0.139772
13	A13	43	71.3408	3.43203	0.146494
13	A13	44	71.6072	3.36856	0.154792
13	A13	45	71.8737	3.3437	0.164979
13	A13	46	72.1401	3.28275	0.177177
13	A13	47	72.4065	3.24869	0.191272
13	A13	48	72.673	3.17523	0.2069
13	A13	49	72.9394	3.12069	0.223439
13	A13	50	73.2059	3.05652	0.23997
13	A13	51	73.4723	2.97612	0.255257
13	A13	52	73.7387	2.91097	0.26784
13	A13	53	74.0052	2.79953	0.276245
13	A13	54	74.2716	2.71887	0.279293
13	A13	55	74.5381	2.63228	0.276386
13	A13	56	74.8045	2.54597	0.267687
13	A13	57	75.0709	2.46753	0.254142
13	A13	58	75.3374	2.38501	0.237345
13	A13	59	75.6038	2.33082	0.219275
13	A13	60	75.8703	2.28499	0.201921
13	A13	61	76.1367	2.23275	0.186923
13	A13	62	76.4031	2.19373	0.175306
13	A13	63	76.6696	2.15088	0.167378
13	A13	64	76.936	2.10178	0.162784
13	A13	65	77.2025	2.0684	0.160647
13	A13	66	77.4689	2.02404	0.159755
13	A13	67	77.7353	1.97547	0.158809
13	A13	68	78.0018	1.91919	0.15671
13	A13	69	78.2682	1.87228	0.152834
13	A13	70	78.5347	1.82872	0.147187
13	A13	71	78.8011	1.79296	0.140403
13	A13	72	79.0675	1.74969	0.133581
13	A13	73	79.334	1.72228	0.128088
13	A13	74	79.6004	1.6952	0.125404
13	A13	75	79.8669	1.66314	0.127085
13	A13	76	80.1333	1.63036	0.134784
13	A13	77	80.3997	1.60346	0.150255
13	A13	78	80.6662	1.57355	0.175201
13	A13	79	80.9326	1.52998	0.210836
13	A13	80	81.1991	1.47181	0.257098
13	A13	81	81.4655	1.406	0.311634
13	A13	82	81.7319	1.31795	0.368944
13	A13	83	81.9984	1.19899	0.420391
13	A13	84	82.2648	1.01774	0.455656
13	A13	85	82.5312	0.778265	0.465626
13	A13	86	82.7977	0.531735	0.445721
13	A13	87	83.0641	0.371207	0.398038
13	A13	88	83.3306	0.32017	0.331008
13	A13	89	83.597	0.304881	0.256574
13	A13	90	83.8634	0.298696	0.186237
13	A13	91	84.1299	0.289282	0.127874
13	A13	92	84.3963	0.280005	0.0833969
13	A13	93	84.6628	0.273115	0.0531574
13	A13	94	84.9292	0.269239	0.0342301
13	A13	95	85.1956	0.263262	0.0229272
13	A13	96	85.4621	0.262145	0.0162311
13	A13	97	85.7285	0.258155	0.01213
13	A13	98	85.995	0.257634	0.00947326
13	A13	99	86.2614	0.255441	0.00767184
13	A13	100	86.5278	0.25237	0.00643908
13	A13	101	86.7943	0.252132	0.00562485
13	A13	102	87.0607	0.250728	0.00512791
13	A13	103	87.3272	0.249028	0.00485583
13	A13	104	87.5936	0.247379	0.00471451
13	A13	105	87.86	0.245423	0.00461563
13	A13	106	88.1265	0.244838	0.00449172
13	A13	107	88.3929	0.241834	0.00430632
13	A13	108	88.6594	0.242268	0.00405409
13	A13	109	88.9258	0.241489	0.00375283
13	A13	110	89.1922	0.237248	0.00343294
13	A13	111	89.4587	0.239571	0.00312775
13	A13	112	89.7251	0.238357	0.00286459
13	A13	113	89.9916	0.237139	0.00265908
13	A13	114	90.258	0.236036	0.00251519
13	A13	115	90.5244	0.234701	0.00243182
13	A13	116	90.7909	0.235393	0.00240927
13	A13	117	91.0573	0.233543	0.0024474
13	A13	118	91.3238	0.234558	0.00253629
13	A13	119	91.5902	0.231908	0.00264974
13	A13	120	91.8566	0.230687	0.0027509
13	A13	121	92.1231	0.229931	0.00280813
13	A13	122	92.3895	0.229356	0.00280862
13	A13	123	92.656	0.227279	0.00275989
13	A13	124	92.9224	0.22966	0.00268081
13	A13	125	93.1888	0.224467	0.00259198
13	A13	126	93.4553	0.22633	0.00251278
13	A13	127	93.7217	0.224059	0.00246083
13	A13	128	93.9882	0.225422	0.00244794
13	A13	129	94.2546	0.223857	0.00247257
13	A13	130	94.521	0.221771	0.00251747
13	A13	131	94.7875	0.221591	0.00255757
14	A14	1	60.1503	6.28533	0.129693
14	A14	2	60.4167	6.26136	0.130856
14	A14	3	60.6832	6.2265	0.131733
14	A14	4	60.9496	6.18283	0.132059
14	A14	5	61.2161	6.14617	0.131895
14	A14	6	61.4825	6.09733	0.131605
14	A14	7	61.7489	6.08875	0.131613
14	A14	8	62.0154	6.04372	0.132115
14	A14	9	62.2818	6.01643	0.132943
14	A14	10	62.5483	5.96723	0.133674
14	A14	11	62.8147	5.93184	0.133918
14	A14	12	63.0811	5.89305	0.133573
14	A14	13	63.3476	5.84983	0.132888
14	A14	14	63.614	5.82265	0.132316
14	A14	15	63.8805	5.79208	0.132266
14	A14	16	64.1469	5.75524	0.132921
14	A14	17	64.4133	5.72696	0.134205
14	A14	18	64.6798	5.66275	0.135858
14	A14	19	64.9462	5.64754	0.137499
14	A14	20	65.2127	5.61668	0.13866
14	A14	21	65.4791	5.56496	0.139245
14	A14	22	65.7455	5.51888	0.13913
14	A14	23	66.012	5.48755	0.138446
14	A14	24	66.2784	5.44892	0.137588
14	A14	25	66.5449	5.39367	0.137067
14	A14	26	66.8113	5.39066	0.137415
14	A14	27	67.0777	5.35681	0.138772
14	A14	28	67.3442	5.28826	0.14109
14	A14	29	67.6106	5.26264	0.144092
14	A14	30	67.8771	5.23208	0.14739
14	A14	31	68.1435	5.18478	0.150552
14	A14	32	68.4099	5.13531	0.153122
14	A14	33	68.6764	5.09332	0.154694
14	A14	34	68.9428	5.05357	0.15503
14	A14	35	69.2093	4.98908	0.154169
14	A14	36	69.4757	4.95585	0.152448
14	A14	37	69.7421	4.91393	0.150354
14	A14	38	70.0086	4.86992	0.148288
14	A14	39	70.275	4.8563	0.146386
14	A14	40	70.5415	4.79997	0.144563
14	A14	41	70.8079	4.75519	0.142755
14	A14	42	71.0743	4.69917	0.1412
14	A14	43	71.3408	4.67599	0.140469
14	A14	44	71.6072	4.65447	0.141195
14	A14	45	71.8737	4.61262	0.143635
14	A14	46	72.1401	4.58732	0.147387
14	A14	47	72.4065	4.53527	0.151487
14	A14	48	72.673	4.4823	0.154799
14	A14	49	72.9394	4.41608	0.156481
14	A14	50	73.2059	4.38719	0.156232
14	A14	51	73.4723	4.35439	0.154265
14	A14	52	73.7387	4.29937	0.151129
14	A14	53	74.0052	4.24838	0.147518
14	A14	54	74.2716	4.20504	0.144127
14	A14	55	74.5381	4.20177	0.141525
14	A14	56	74.8045	4.1529	0.140027
14	A14	57	75.0709	4.10442	0.139649
14	A14	58	75.3374	4.08037	0.140135
14	A14	59	75.6038	4.02597	0.141085
14	A14	60	75.8703	4.00544	0.142075
14	A14	61	76.1367	3.95192	0.142755
14	A14	62	76.4031	3.91896	0.142933
14	A14	63	76.6696	3.86231	0.142626
14	A14	64	76.936	3.83367	0.142055
14	A14	65	77.2025	3.79121	0.141542
14	A14	66	77.4689	3.77175	0.141368
14	A14	67	77.7353	3.71903	0.141687
14	A14	68	78.0018	3.67996	0.142593
14	A14	69	78.2682	3.64097	0.14432
14	A14	70	78.5347	3.60577	0.147508
14	A14	71	78.8011	3.55748	0.153443
14	A14	72	79.0675	3.53646	0.164275
14	A14	73	79.334	3.47741	0.183214
14	A14	74	79.6004	3.4499	0.214646
14	A14	75	79.8669	3.39342	0.263941
14	A14	76	80.1333	3.34457	0.336571
14	A14	77	80.3997	3.26059	0.436223
14	A14	78	80.6662	3.16746	0.562003
14	A14	79	80.9326	3.03062	0.705582
14	A14	80	81.1991	2.79489	0.849932
14	A14	81	81.4655	2.44853	0.971255
14	A14	82	81.7319	1.8555	1.04464
14	A14	83	81.9984	1.27947	1.05183
14	A14	84	82.2648	0.787859	0.987929
14	A14	85	82.5312	0.460755	0.86371
14	A14	86	82.7977	0.321201	0.702199
14	A14	87	83.0641	0.290658	0.531155
14	A14	88	83.3306	0.284446	0.374834
14	A14	89	83.597	0.279942	0.248454
14	A14	90	83.8634	0.276651	0.156901
14	A14	91	84.1299	0.272776	0.0911885
14	A14	92	84.3963	0.2695	0.0504407
14	A14	93	84.6628	0.267335	0.0282831
14	A14	94	84.9292	0.265897	0.0171399
14	A14	95	85.1956	0.262998	0.01185
14	A14	96	85.4621	0.262148	0.00939193
14	A14	97	85.7285	0.258455	0.00821558
14	A14	98	85.995	0.259119	0.00760868
14	A14	99	86.2614	0.257631	0.00726105
14	A14	100	86.5278	0.256189	0.00702758
14	A14	101	86.7943	0.251568	0.00682925
14	A14	102	87.0607	0.250552	0.00662491
14	A14	103	87.3272	0.250832	0.00640188
14	A14	104	87.5936	0.249005	0.00616078
14	A14	105	87.86	0.247262	0.00589821
14	A14	106	88.1265	0.246676	0.00560305
14	A14	107	88.3929	0.244147	0.00527188
14	A14	108	88.6594	0.242827	0.0049307
14	A14	109	88.9258	0.244341	0.00463897
14	A14	110	89.1922	0.243104	0.00446628
14	A14	111	89.4587	0.243703	0.00445463
14	A14	112	89.7251	0.240524	0.0045929
14	A14	113	89.9916	0.240932	0.00482115
14	A14	114	90.258	0.238249	0.00506043
14	A14	115	90.5244	0.238446	0.00524695
14	A14	116	90.7909	0.23487	0.00534919
14	A14	117	91.0573	0.237348	0.00536379
14	A14	118	91.3238	0.23312	0.00529948
14	A14	119	91.5902	0.23422	0.005165
14	A14	120	91.8566	0.230563	0.00496936
14	A14	121	92.1231	0.231594	0.00473006
14	A14	122	92.3895	0.22999	0.00447813
14	A14	123	92.656	0.230291	0.0042517
14	A14	124	92.9224	0.228598	0.00408
14	A14	125	93.1888	0.22824	0.00396685
14	A14	126	93.4553	0.229354	0.00388642
14	A14	127	93.7217	0.226211	0.00379525
14	A14	128	93.9882	0.224574	0.00365615
14	A14	129	94.2546	0.225631	0.0034588
14	A14	130	94.521	0.225385	0.00322333
14	A14	131	94.7875	0.225089	0.00298448
15	A15	1	60.1503	6.19147	0.10363
15	A15	2	60.4167	6.1474	0.105741
15	A15	3	60.6832	6.09791	0.107062
15	A15	4	60.9496	6.0924	0.107479
15	A15	5	61.2161	6.06286	0.107255
15	A15	6	61.4825	6.0306	0.106951
15	A15	7	61.7489	5.97909	0.107251
15	A15	8	62.0154	5.9701	0.108681
15	A15	9	62.2818	5.95069	0.111386
15	A15	10	62.5483	5.93895	0.11503
15	A15	11	62.8147	5.85318	0.118909
15	A15	12	63.0811	5.85221	0.122248
15	A15	13	63.3476	5.81856	0.124492
15	A15	14	63.614	5.7578	0.125465
15	A15	15	63.8805	5.74357	0.125368
15	A15	16	64.1469	5.70693	0.124658
15	A15	17	64.4133	5.66062	0.12388
15	A15	18	64.6798	5.63093	0.123498
15	A15	19	64.9462	5.61279	0.123771
15	A15	20	65.2127	5.58244	0.124752
15	A15	21	65.4791	5.53874	0.126389
15	A15	22	65.7455	5.47745	0.128636
15	A15	23	66.012	5.47172	0.13145
15	A15	24	66.2784	5.45914	0.134703
15	A15	25	66.5449	5.38347	0.138097
15	A15	26	66.8113	5.36099	0.141212
15	A15	27	67.0777	5.29793	0.143647
15	A15	28	67.3442	5.29162	0.14513
15	A15	29	67.6106	5.23469	0.145536
15	A15	30	67.8771	5.18419	0.144848
15	A15	31	68.1435	5.15551	0.143143
15	A15	32	68.4099	5.11908	0.140651
15	A15	33	68.6764	5.06927	0.137787
15	A15	34	68.9428	5.02563	0.135116
15	A15	35	69.2093	5.00574	0.133185
15	A15	36	69.4757	4.98633	0.132313
15	A15	37	69.7421	4.92003	0.132443
15	A15	38	70.0086	4.90659	0.133212
15	A15	39	70.275	4.874	0.134193
15	A15	40	70.5415	4.80836	0.135173
15	A15	41	70.8079	4.78481	0.136302
15	A15	42	71.0743	4.75054	0.137968
15	A15	43	71.3408	4.71592	0.1405
15	A15	44	71.6072	4.69453	0.143911
15	A15	45	71.8737	4.64156	0.147865
15	A15	46	72.1401	4.5802	0.151884
15	A15	47	72.4065	4.56279	0.155657
15	A15	48	72.673	4.4975	0.159258
15	A15	49	72.9394	4.48214	0.163303
15	A15	50	73.2059	4.42486	0.169108
15	A15	51	73.4723	4.35504	0.178968
15	A15	52	73.7387	4.33987	0.196443
15	A15	53	74.0052	4.29813	0.226508
15	A15	54	74.2716	4.24298	0.275321
15	A15	55	74.5381	4.19294	0.34944
15	A15	56	74.8045	4.14041	0.454345
15	A15	57	75.0709	4.04325	0.592265
15	A15	58	75.3374	3.92326	0.759715
15	A15	59	75.6038	3.72699	0.9456
15	A15	60	75.8703	3.4619	1.13098
15	A15	61	76.1367	3.05211	1.29141
15	A15	62	76.4031	2.54398	1.40165
15	A15	63	76.6696	2.02034	1.44175
15	A15	64	76.936	1.50655	1.40231
15	A15	65	77.2025	1.07891	1.28726
15	A15	66	77.4689	0.730185	1.11313
15	A15	67	77.7353	0.489093	0.904972
15	A15	68	78.0018	0.389302	0.690388
15	A15	69	78.2682	0.363391	0.493394
15	A15	70	78.5347	0.354969	0.330034
15	A15	71	78.8011	0.34916	0.206817
15	A15	72	79.0675	0.340683	0.121981
15	A15	73	79.334	0.336549	0.0726724
15	A15	74	79.6004	0.332036	0.0454746
15	A15	75	79.8669	0.327478	0.0310302
15	A15	76	80.1333	0.325116	0.0239261
15	A15	77	80.3997	0.317986	0.0206366
15	A15	78	80.6662	0.313148	0.0191492
15	A15	79	80.9326	0.30981	0.0184523
15	A15	80	81.1991	0.307107	0.0180965
15	A15	81	81.4655	0.302675	0.0178967
15	A15	82	81.7319	0.296597	0.0177633
15	A15	83	81.9984	0.294075	0.0176263
15	A15	84	82.2648	0.290334	0.0174164
15	A15	85	82.5312	0.285138	0.0170738
15	A15	86	82.7977	0.279227	0.0165626
15	A15	87	83.0641	0.27748	0.0158801
15	A15	88	83.3306	0.273899	0.0150539
15	A15	89	83.597	0.271248	0.0141328
15	A15	90	83.8634	0.267375	0.0131788
15	A15	91	84.1299	0.264563	0.0122614
15	A15	92	84.3963	0.263407	0.0114497
15	A15	93	84.6628	0.261787	0.0107975
15	A15	94	84.9292	0.261451	0.0103255
15	A15	95	85.1956	0.257857	0.0100108
15	A15	96	85.4621	0.256209	0.00979257
15	A15	97	85.7285	0.254923	0.00959314
15	A15	98	85.995	0.253147	0.00934407
15	A15	99	86.2614	0.250788	0.00900824
15	A15	100	86.5278	0.247859	0.0085906
15	A15	101	86.7943	0.247495	0.00813556
15	A15	102	87.0607	0.247425	0.00771014
15	A15	103	87.3272	0.243843	0.00738052
15	A15	104	87.5936	0.245699	0.00718906
15	A15	105	87.86	0.244195	0.00714085
15	A15	106	88.1265	0.243713	0.0072035
15	A15	107	88.3929	0.239289	0.00731944
15	A15	108	88.6594	0.240947	0.00742457
15	A15	109	88.9258	0.239479	0.0074662
15	A15	110	89.1922	0.237513	0.00741614
15	A15	111	89.4587	0.234594	0.00727823
15	A15	112	89.7251	0.235697	0.00708818
15	A15	113	89.9916	0.234602	0.00690264
15	A15	114	90.258	0.235131	0.00677754
15	A15	115	90.5244	0.231256	0.00674331
15	A15	116	90.7909	0.233617	0.00679082
15	A15	117	91.0573	0.230866	0.00687596
15	A15	118	91.3238	0.229845	0.00694052
15	A15	119	91.5902	0.227069	0.00693818
15	A15	120	91.8566	0.228578	0.00685242
15	A15	121	92.1231	0.225943	0.00669863
15	A15	122	92.3895	0.226279	0.00651197
15	A15	123	92.656	0.224492	0.00632975
15	A15	124	92.9224	0.225096	0.00617725
15	A15	125	93.1888	0.222813	0.0060621
15	A15	126	93.4553	0.224028	0.00597591
15	A15	127	93.7217	0.221701	0.00590106
15	A15	128	93.9882	0.221187	0.00581917
15	A15	129	94.2546	0.220998	0.00571856
15	A15	130	94.521	0.219944	0.00559768
15	A15	131	94.7875	0.219894	0.00546306
16	A16	1	60.1503	5.77006	0.133145
16	A16	2	60.4167	5.70855	0.134591
16	A16	3	60.6832	5.67025	0.134908
16	A16	4	60.9496	5.62675	0.133999
16	A16	5	61.2161	5.58776	0.132355
[truncated: 46,238 more rows]
