# Supplementary material for: Differential Effects of Turmeric Bioactive Compounds on Neuroinflammation and Mitochondrial Homeostasis in Brain Regions in a Rodent Model of Neuropathic Pain
Source: Metabolites. 2026 Jun 25;16(7):442. doi: 10.3390/metabo16070442 (PMC13414451; doi:10.3390/metabo16070442)
Supplement: Supplementary file 1 [file metabolites-16-00442-s001.zip › File S6. 21 November 2023 140139 FC PGC1a, OPA1, TFAM, PINK1, ComplexI, NRF2_QuantStudio 12K Flex_export.xls]

## Sheet: Sample Setup
Barcode
Block Type	384-Well Block
Calibration Background is expired	No
Calibration Background performed on	07-06-2023
Calibration Pure Dye ROX is expired	No
Calibration Pure Dye ROX performed on	07-06-2023
Calibration Pure Dye SYBR is expired	No
Calibration Pure Dye SYBR performed on	07-06-2023
Calibration ROI is expired	No
Calibration ROI performed on	07-06-2023
Calibration Uniformity is expired	No
Calibration Uniformity performed on	07-06-2023
Chemistry	SYBR_GREEN
Comment
Date Created	11-21-2023 14:02:03 PM CST
Date Modified	11-21-2023 15:56:26 PM CST
Experiment File Name	C:\Users\Public\Desktop\experiments\Shen\Students\Xiaobo\2023-11-21 140139 FCR Curcumin Xiaobo Plate 2.eds
Experiment Name	2023-11-21 140139 FCR Curcumin Xiaobo Plate 2
Experiment Run Start Time	11-21-2023 15:09:27 PM CST
Experiment Run Stop Time	11-21-2023 16:59:02 PM CST
Experiment Type	Comparative Cт (ΔΔCт)
Instrument Name	285880228
Instrument Serial Number	285880228
Instrument Type	QuantStudio 12K Flex
Passive Reference	ROX
Quantification Cycle Method	Ct
Signal Smoothing On	true
Stage/ Cycle where Analysis is performed	Stage 2, Step 2
User Name
Well	Well Position	Sample Name	Sample Color	Biogroup Name	Biogroup Color	Target Name	Target Color	Task	Reporter	Quencher	Quantity	Comments
1	A1	Sample 1	RGB(176,23,31)			PGC1a	RGB(176,23,31)	UNKNOWN	SYBR	None
2	A2	Sample 1	RGB(176,23,31)			b-actin	RGB(0,0,255)	UNKNOWN	SYBR	None
3	A3	Sample 1	RGB(176,23,31)			OPA1	RGB(0,139,69)	UNKNOWN	SYBR	None
4	A4	Sample 1	RGB(176,23,31)			TFAM	RGB(238,238,0)	UNKNOWN	SYBR	None
5	A5	Sample 1	RGB(176,23,31)			PINK1	RGB(139,137,112)	UNKNOWN	SYBR	None
6	A6	Sample 1	RGB(176,23,31)			Complex I	RGB(238,121,66)	UNKNOWN	SYBR	None
7	A7	Sample 1	RGB(176,23,31)			NRF2	RGB(142,56,142)	UNKNOWN	SYBR	None
8	A8	Sample 1	RGB(176,23,31)			SOD1	RGB(198,113,113)	UNKNOWN	SYBR	None
9	A9	Sample 9	RGB(0,245,255)			PGC1a	RGB(176,23,31)	UNKNOWN	SYBR	None
10	A10	Sample 9	RGB(0,245,255)			b-actin	RGB(0,0,255)	UNKNOWN	SYBR	None
11	A11	Sample 9	RGB(0,245,255)			OPA1	RGB(0,139,69)	UNKNOWN	SYBR	None
12	A12	Sample 9	RGB(0,245,255)			TFAM	RGB(238,238,0)	UNKNOWN	SYBR	None
13	A13	Sample 9	RGB(0,245,255)			PINK1	RGB(139,137,112)	UNKNOWN	SYBR	None
14	A14	Sample 9	RGB(0,245,255)			Complex I	RGB(238,121,66)	UNKNOWN	SYBR	None
15	A15	Sample 9	RGB(0,245,255)			NRF2	RGB(142,56,142)	UNKNOWN	SYBR	None
16	A16	Sample 9	RGB(0,245,255)			SOD1	RGB(198,113,113)	UNKNOWN	SYBR	None
17	A17	Sample 17	RGB(0,0,255)			PGC1a	RGB(176,23,31)	UNKNOWN	SYBR	None
18	A18	Sample 17	RGB(0,0,255)			b-actin	RGB(0,0,255)	UNKNOWN	SYBR	None
19	A19	Sample 17	RGB(0,0,255)			OPA1	RGB(0,139,69)	UNKNOWN	SYBR	None
20	A20	Sample 17	RGB(0,0,255)			TFAM	RGB(238,238,0)	UNKNOWN	SYBR	None
21	A21	Sample 17	RGB(0,0,255)			PINK1	RGB(139,137,112)	UNKNOWN	SYBR	None
22	A22	Sample 17	RGB(0,0,255)			Complex I	RGB(238,121,66)	UNKNOWN	SYBR	None
23	A23	Sample 17	RGB(0,0,255)			NRF2	RGB(142,56,142)	UNKNOWN	SYBR	None
24	A24	Sample 17	RGB(0,0,255)			SOD1	RGB(198,113,113)	UNKNOWN	SYBR	None
25	B1	Sample 1	RGB(176,23,31)			PGC1a	RGB(176,23,31)	UNKNOWN	SYBR	None
26	B2	Sample 1	RGB(176,23,31)			b-actin	RGB(0,0,255)	UNKNOWN	SYBR	None
27	B3	Sample 1	RGB(176,23,31)			OPA1	RGB(0,139,69)	UNKNOWN	SYBR	None
28	B4	Sample 1	RGB(176,23,31)			TFAM	RGB(238,238,0)	UNKNOWN	SYBR	None
29	B5	Sample 1	RGB(176,23,31)			PINK1	RGB(139,137,112)	UNKNOWN	SYBR	None
30	B6	Sample 1	RGB(176,23,31)			Complex I	RGB(238,121,66)	UNKNOWN	SYBR	None
31	B7	Sample 1	RGB(176,23,31)			NRF2	RGB(142,56,142)	UNKNOWN	SYBR	None
32	B8	Sample 1	RGB(176,23,31)			SOD1	RGB(198,113,113)	UNKNOWN	SYBR	None
33	B9	Sample 9	RGB(0,245,255)			PGC1a	RGB(176,23,31)	UNKNOWN	SYBR	None
34	B10	Sample 9	RGB(0,245,255)			b-actin	RGB(0,0,255)	UNKNOWN	SYBR	None
35	B11	Sample 9	RGB(0,245,255)			OPA1	RGB(0,139,69)	UNKNOWN	SYBR	None
36	B12	Sample 9	RGB(0,245,255)			TFAM	RGB(238,238,0)	UNKNOWN	SYBR	None
37	B13	Sample 9	RGB(0,245,255)			PINK1	RGB(139,137,112)	UNKNOWN	SYBR	None
38	B14	Sample 9	RGB(0,245,255)			Complex I	RGB(238,121,66)	UNKNOWN	SYBR	None
39	B15	Sample 9	RGB(0,245,255)			NRF2	RGB(142,56,142)	UNKNOWN	SYBR	None
40	B16	Sample 9	RGB(0,245,255)			SOD1	RGB(198,113,113)	UNKNOWN	SYBR	None
41	B17	Sample 17	RGB(0,0,255)			PGC1a	RGB(176,23,31)	UNKNOWN	SYBR	None
42	B18	Sample 17	RGB(0,0,255)			b-actin	RGB(0,0,255)	UNKNOWN	SYBR	None
43	B19	Sample 17	RGB(0,0,255)			OPA1	RGB(0,139,69)	UNKNOWN	SYBR	None
44	B20	Sample 17	RGB(0,0,255)			TFAM	RGB(238,238,0)	UNKNOWN	SYBR	None
45	B21	Sample 17	RGB(0,0,255)			PINK1	RGB(139,137,112)	UNKNOWN	SYBR	None
46	B22	Sample 17	RGB(0,0,255)			Complex I	RGB(238,121,66)	UNKNOWN	SYBR	None
47	B23	Sample 17	RGB(0,0,255)			NRF2	RGB(142,56,142)	UNKNOWN	SYBR	None
48	B24	Sample 17	RGB(0,0,255)			SOD1	RGB(198,113,113)	UNKNOWN	SYBR	None
49	C1	Sample 2	RGB(0,0,255)			PGC1a	RGB(176,23,31)	UNKNOWN	SYBR	None
50	C2	Sample 2	RGB(0,0,255)			b-actin	RGB(0,0,255)	UNKNOWN	SYBR	None
51	C3	Sample 2	RGB(0,0,255)			OPA1	RGB(0,139,69)	UNKNOWN	SYBR	None
52	C4	Sample 2	RGB(0,0,255)			TFAM	RGB(238,238,0)	UNKNOWN	SYBR	None
53	C5	Sample 2	RGB(0,0,255)			PINK1	RGB(139,137,112)	UNKNOWN	SYBR	None
54	C6	Sample 2	RGB(0,0,255)			Complex I	RGB(238,121,66)	UNKNOWN	SYBR	None
55	C7	Sample 2	RGB(0,0,255)			NRF2	RGB(142,56,142)	UNKNOWN	SYBR	None
56	C8	Sample 2	RGB(0,0,255)			SOD1	RGB(198,113,113)	UNKNOWN	SYBR	None
57	C9	Sample 10	RGB(238,220,130)			PGC1a	RGB(176,23,31)	UNKNOWN	SYBR	None
58	C10	Sample 10	RGB(238,220,130)			b-actin	RGB(0,0,255)	UNKNOWN	SYBR	None
59	C11	Sample 10	RGB(238,220,130)			OPA1	RGB(0,139,69)	UNKNOWN	SYBR	None
60	C12	Sample 10	RGB(238,220,130)			TFAM	RGB(238,238,0)	UNKNOWN	SYBR	None
61	C13	Sample 10	RGB(238,220,130)			PINK1	RGB(139,137,112)	UNKNOWN	SYBR	None
62	C14	Sample 10	RGB(238,220,130)			Complex I	RGB(238,121,66)	UNKNOWN	SYBR	None
63	C15	Sample 10	RGB(238,220,130)			NRF2	RGB(142,56,142)	UNKNOWN	SYBR	None
64	C16	Sample 10	RGB(238,220,130)			SOD1	RGB(198,113,113)	UNKNOWN	SYBR	None
65	C17	Sample 18	RGB(0,139,69)			PGC1a	RGB(176,23,31)	UNKNOWN	SYBR	None
66	C18	Sample 18	RGB(0,139,69)			b-actin	RGB(0,0,255)	UNKNOWN	SYBR	None
67	C19	Sample 18	RGB(0,139,69)			OPA1	RGB(0,139,69)	UNKNOWN	SYBR	None
68	C20	Sample 18	RGB(0,139,69)			TFAM	RGB(238,238,0)	UNKNOWN	SYBR	None
69	C21	Sample 18	RGB(0,139,69)			PINK1	RGB(139,137,112)	UNKNOWN	SYBR	None
70	C22	Sample 18	RGB(0,139,69)			Complex I	RGB(238,121,66)	UNKNOWN	SYBR	None
71	C23	Sample 18	RGB(0,139,69)			NRF2	RGB(142,56,142)	UNKNOWN	SYBR	None
72	C24	Sample 18	RGB(0,139,69)			SOD1	RGB(198,113,113)	UNKNOWN	SYBR	None
73	D1	Sample 2	RGB(0,0,255)			PGC1a	RGB(176,23,31)	UNKNOWN	SYBR	None
74	D2	Sample 2	RGB(0,0,255)			b-actin	RGB(0,0,255)	UNKNOWN	SYBR	None
75	D3	Sample 2	RGB(0,0,255)			OPA1	RGB(0,139,69)	UNKNOWN	SYBR	None
76	D4	Sample 2	RGB(0,0,255)			TFAM	RGB(238,238,0)	UNKNOWN	SYBR	None
77	D5	Sample 2	RGB(0,0,255)			PINK1	RGB(139,137,112)	UNKNOWN	SYBR	None
78	D6	Sample 2	RGB(0,0,255)			Complex I	RGB(238,121,66)	UNKNOWN	SYBR	None
79	D7	Sample 2	RGB(0,0,255)			NRF2	RGB(142,56,142)	UNKNOWN	SYBR	None
80	D8	Sample 2	RGB(0,0,255)			SOD1	RGB(198,113,113)	UNKNOWN	SYBR	None
81	D9	Sample 10	RGB(238,220,130)			PGC1a	RGB(176,23,31)	UNKNOWN	SYBR	None
82	D10	Sample 10	RGB(238,220,130)			b-actin	RGB(0,0,255)	UNKNOWN	SYBR	None
83	D11	Sample 10	RGB(238,220,130)			OPA1	RGB(0,139,69)	UNKNOWN	SYBR	None
84	D12	Sample 10	RGB(238,220,130)			TFAM	RGB(238,238,0)	UNKNOWN	SYBR	None
85	D13	Sample 10	RGB(238,220,130)			PINK1	RGB(139,137,112)	UNKNOWN	SYBR	None
86	D14	Sample 10	RGB(238,220,130)			Complex I	RGB(238,121,66)	UNKNOWN	SYBR	None
87	D15	Sample 10	RGB(238,220,130)			NRF2	RGB(142,56,142)	UNKNOWN	SYBR	None
88	D16	Sample 10	RGB(238,220,130)			SOD1	RGB(198,113,113)	UNKNOWN	SYBR	None
89	D17	Sample 18	RGB(0,139,69)			PGC1a	RGB(176,23,31)	UNKNOWN	SYBR	None
90	D18	Sample 18	RGB(0,139,69)			b-actin	RGB(0,0,255)	UNKNOWN	SYBR	None
91	D19	Sample 18	RGB(0,139,69)			OPA1	RGB(0,139,69)	UNKNOWN	SYBR	None
92	D20	Sample 18	RGB(0,139,69)			TFAM	RGB(238,238,0)	UNKNOWN	SYBR	None
93	D21	Sample 18	RGB(0,139,69)			PINK1	RGB(139,137,112)	UNKNOWN	SYBR	None
94	D22	Sample 18	RGB(0,139,69)			Complex I	RGB(238,121,66)	UNKNOWN	SYBR	None
95	D23	Sample 18	RGB(0,139,69)			NRF2	RGB(142,56,142)	UNKNOWN	SYBR	None
96	D24	Sample 18	RGB(0,139,69)			SOD1	RGB(198,113,113)	UNKNOWN	SYBR	None
97	E1	Sample 3	RGB(0,139,69)			PGC1a	RGB(176,23,31)	UNKNOWN	SYBR	None
98	E2	Sample 3	RGB(0,139,69)			b-actin	RGB(0,0,255)	UNKNOWN	SYBR	None
99	E3	Sample 3	RGB(0,139,69)			OPA1	RGB(0,139,69)	UNKNOWN	SYBR	None
100	E4	Sample 3	RGB(0,139,69)			TFAM	RGB(238,238,0)	UNKNOWN	SYBR	None
101	E5	Sample 3	RGB(0,139,69)			PINK1	RGB(139,137,112)	UNKNOWN	SYBR	None
102	E6	Sample 3	RGB(0,139,69)			Complex I	RGB(238,121,66)	UNKNOWN	SYBR	None
103	E7	Sample 3	RGB(0,139,69)			NRF2	RGB(142,56,142)	UNKNOWN	SYBR	None
104	E8	Sample 3	RGB(0,139,69)			SOD1	RGB(198,113,113)	UNKNOWN	SYBR	None
105	E9	Sample 11	RGB(238,238,0)			PGC1a	RGB(176,23,31)	UNKNOWN	SYBR	None
106	E10	Sample 11	RGB(238,238,0)			b-actin	RGB(0,0,255)	UNKNOWN	SYBR	None
107	E11	Sample 11	RGB(238,238,0)			OPA1	RGB(0,139,69)	UNKNOWN	SYBR	None
108	E12	Sample 11	RGB(238,238,0)			TFAM	RGB(238,238,0)	UNKNOWN	SYBR	None
109	E13	Sample 11	RGB(238,238,0)			PINK1	RGB(139,137,112)	UNKNOWN	SYBR	None
110	E14	Sample 11	RGB(238,238,0)			Complex I	RGB(238,121,66)	UNKNOWN	SYBR	None
111	E15	Sample 11	RGB(238,238,0)			NRF2	RGB(142,56,142)	UNKNOWN	SYBR	None
112	E16	Sample 11	RGB(238,238,0)			SOD1	RGB(198,113,113)	UNKNOWN	SYBR	None
113	E17	Sample 19	RGB(255,127,0)			PGC1a	RGB(176,23,31)	UNKNOWN	SYBR	None
114	E18	Sample 19	RGB(255,127,0)			b-actin	RGB(0,0,255)	UNKNOWN	SYBR	None
115	E19	Sample 19	RGB(255,127,0)			OPA1	RGB(0,139,69)	UNKNOWN	SYBR	None
116	E20	Sample 19	RGB(255,127,0)			TFAM	RGB(238,238,0)	UNKNOWN	SYBR	None
117	E21	Sample 19	RGB(255,127,0)			PINK1	RGB(139,137,112)	UNKNOWN	SYBR	None
118	E22	Sample 19	RGB(255,127,0)			Complex I	RGB(238,121,66)	UNKNOWN	SYBR	None
119	E23	Sample 19	RGB(255,127,0)			NRF2	RGB(142,56,142)	UNKNOWN	SYBR	None
120	E24	Sample 19	RGB(255,127,0)			SOD1	RGB(198,113,113)	UNKNOWN	SYBR	None
121	F1	Sample 3	RGB(0,139,69)			PGC1a	RGB(176,23,31)	UNKNOWN	SYBR	None
122	F2	Sample 3	RGB(0,139,69)			b-actin	RGB(0,0,255)	UNKNOWN	SYBR	None
123	F3	Sample 3	RGB(0,139,69)			OPA1	RGB(0,139,69)	UNKNOWN	SYBR	None
124	F4	Sample 3	RGB(0,139,69)			TFAM	RGB(238,238,0)	UNKNOWN	SYBR	None
125	F5	Sample 3	RGB(0,139,69)			PINK1	RGB(139,137,112)	UNKNOWN	SYBR	None
126	F6	Sample 3	RGB(0,139,69)			Complex I	RGB(238,121,66)	UNKNOWN	SYBR	None
127	F7	Sample 3	RGB(0,139,69)			NRF2	RGB(142,56,142)	UNKNOWN	SYBR	None
128	F8	Sample 3	RGB(0,139,69)			SOD1	RGB(198,113,113)	UNKNOWN	SYBR	None
129	F9	Sample 11	RGB(238,238,0)			PGC1a	RGB(176,23,31)	UNKNOWN	SYBR	None
130	F10	Sample 11	RGB(238,238,0)			b-actin	RGB(0,0,255)	UNKNOWN	SYBR	None
131	F11	Sample 11	RGB(238,238,0)			OPA1	RGB(0,139,69)	UNKNOWN	SYBR	None
132	F12	Sample 11	RGB(238,238,0)			TFAM	RGB(238,238,0)	UNKNOWN	SYBR	None
133	F13	Sample 11	RGB(238,238,0)			PINK1	RGB(139,137,112)	UNKNOWN	SYBR	None
134	F14	Sample 11	RGB(238,238,0)			Complex I	RGB(238,121,66)	UNKNOWN	SYBR	None
135	F15	Sample 11	RGB(238,238,0)			NRF2	RGB(142,56,142)	UNKNOWN	SYBR	None
136	F16	Sample 11	RGB(238,238,0)			SOD1	RGB(198,113,113)	UNKNOWN	SYBR	None
137	F17	Sample 19	RGB(255,127,0)			PGC1a	RGB(176,23,31)	UNKNOWN	SYBR	None
138	F18	Sample 19	RGB(255,127,0)			b-actin	RGB(0,0,255)	UNKNOWN	SYBR	None
139	F19	Sample 19	RGB(255,127,0)			OPA1	RGB(0,139,69)	UNKNOWN	SYBR	None
140	F20	Sample 19	RGB(255,127,0)			TFAM	RGB(238,238,0)	UNKNOWN	SYBR	None
141	F21	Sample 19	RGB(255,127,0)			PINK1	RGB(139,137,112)	UNKNOWN	SYBR	None
142	F22	Sample 19	RGB(255,127,0)			Complex I	RGB(238,121,66)	UNKNOWN	SYBR	None
143	F23	Sample 19	RGB(255,127,0)			NRF2	RGB(142,56,142)	UNKNOWN	SYBR	None
144	F24	Sample 19	RGB(255,127,0)			SOD1	RGB(198,113,113)	UNKNOWN	SYBR	None
145	G1	Sample 4	RGB(255,127,0)			PGC1a	RGB(176,23,31)	UNKNOWN	SYBR	None
146	G2	Sample 4	RGB(255,127,0)			b-actin	RGB(0,0,255)	UNKNOWN	SYBR	None
147	G3	Sample 4	RGB(255,127,0)			OPA1	RGB(0,139,69)	UNKNOWN	SYBR	None
148	G4	Sample 4	RGB(255,127,0)			TFAM	RGB(238,238,0)	UNKNOWN	SYBR	None
149	G5	Sample 4	RGB(255,127,0)			PINK1	RGB(139,137,112)	UNKNOWN	SYBR	None
150	G6	Sample 4	RGB(255,127,0)			Complex I	RGB(238,121,66)	UNKNOWN	SYBR	None
151	G7	Sample 4	RGB(255,127,0)			NRF2	RGB(142,56,142)	UNKNOWN	SYBR	None
152	G8	Sample 4	RGB(255,127,0)			SOD1	RGB(198,113,113)	UNKNOWN	SYBR	None
153	G9	Sample 12	RGB(142,142,56)			PGC1a	RGB(176,23,31)	UNKNOWN	SYBR	None
154	G10	Sample 12	RGB(142,142,56)			b-actin	RGB(0,0,255)	UNKNOWN	SYBR	None
155	G11	Sample 12	RGB(142,142,56)			OPA1	RGB(0,139,69)	UNKNOWN	SYBR	None
156	G12	Sample 12	RGB(142,142,56)			TFAM	RGB(238,238,0)	UNKNOWN	SYBR	None
157	G13	Sample 12	RGB(142,142,56)			PINK1	RGB(139,137,112)	UNKNOWN	SYBR	None
158	G14	Sample 12	RGB(142,142,56)			Complex I	RGB(238,121,66)	UNKNOWN	SYBR	None
159	G15	Sample 12	RGB(142,142,56)			NRF2	RGB(142,56,142)	UNKNOWN	SYBR	None
160	G16	Sample 12	RGB(142,142,56)			SOD1	RGB(198,113,113)	UNKNOWN	SYBR	None
161	G17	Sample 20	RGB(139,137,112)			PGC1a	RGB(176,23,31)	UNKNOWN	SYBR	None
162	G18	Sample 20	RGB(139,137,112)			b-actin	RGB(0,0,255)	UNKNOWN	SYBR	None
163	G19	Sample 20	RGB(139,137,112)			OPA1	RGB(0,139,69)	UNKNOWN	SYBR	None
164	G20	Sample 20	RGB(139,137,112)			TFAM	RGB(238,238,0)	UNKNOWN	SYBR	None
165	G21	Sample 20	RGB(139,137,112)			PINK1	RGB(139,137,112)	UNKNOWN	SYBR	None
166	G22	Sample 20	RGB(139,137,112)			Complex I	RGB(238,121,66)	UNKNOWN	SYBR	None
167	G23	Sample 20	RGB(139,137,112)			NRF2	RGB(142,56,142)	UNKNOWN	SYBR	None
168	G24	Sample 20	RGB(139,137,112)			SOD1	RGB(198,113,113)	UNKNOWN	SYBR	None
169	H1	Sample 4	RGB(255,127,0)			PGC1a	RGB(176,23,31)	UNKNOWN	SYBR	None
170	H2	Sample 4	RGB(255,127,0)			b-actin	RGB(0,0,255)	UNKNOWN	SYBR	None
171	H3	Sample 4	RGB(255,127,0)			OPA1	RGB(0,139,69)	UNKNOWN	SYBR	None
172	H4	Sample 4	RGB(255,127,0)			TFAM	RGB(238,238,0)	UNKNOWN	SYBR	None
173	H5	Sample 4	RGB(255,127,0)			PINK1	RGB(139,137,112)	UNKNOWN	SYBR	None
174	H6	Sample 4	RGB(255,127,0)			Complex I	RGB(238,121,66)	UNKNOWN	SYBR	None
175	H7	Sample 4	RGB(255,127,0)			NRF2	RGB(142,56,142)	UNKNOWN	SYBR	None
176	H8	Sample 4	RGB(255,127,0)			SOD1	RGB(198,113,113)	UNKNOWN	SYBR	None
177	H9	Sample 12	RGB(142,142,56)			PGC1a	RGB(176,23,31)	UNKNOWN	SYBR	None
178	H10	Sample 12	RGB(142,142,56)			b-actin	RGB(0,0,255)	UNKNOWN	SYBR	None
179	H11	Sample 12	RGB(142,142,56)			OPA1	RGB(0,139,69)	UNKNOWN	SYBR	None
180	H12	Sample 12	RGB(142,142,56)			TFAM	RGB(238,238,0)	UNKNOWN	SYBR	None
181	H13	Sample 12	RGB(142,142,56)			PINK1	RGB(139,137,112)	UNKNOWN	SYBR	None
182	H14	Sample 12	RGB(142,142,56)			Complex I	RGB(238,121,66)	UNKNOWN	SYBR	None
183	H15	Sample 12	RGB(142,142,56)			NRF2	RGB(142,56,142)	UNKNOWN	SYBR	None
184	H16	Sample 12	RGB(142,142,56)			SOD1	RGB(198,113,113)	UNKNOWN	SYBR	None
185	H17	Sample 20	RGB(139,137,112)			PGC1a	RGB(176,23,31)	UNKNOWN	SYBR	None
186	H18	Sample 20	RGB(139,137,112)			b-actin	RGB(0,0,255)	UNKNOWN	SYBR	None
187	H19	Sample 20	RGB(139,137,112)			OPA1	RGB(0,139,69)	UNKNOWN	SYBR	None
188	H20	Sample 20	RGB(139,137,112)			TFAM	RGB(238,238,0)	UNKNOWN	SYBR	None
189	H21	Sample 20	RGB(139,137,112)			PINK1	RGB(139,137,112)	UNKNOWN	SYBR	None
190	H22	Sample 20	RGB(139,137,112)			Complex I	RGB(238,121,66)	UNKNOWN	SYBR	None
191	H23	Sample 20	RGB(139,137,112)			NRF2	RGB(142,56,142)	UNKNOWN	SYBR	None
192	H24	Sample 20	RGB(139,137,112)			SOD1	RGB(198,113,113)	UNKNOWN	SYBR	None
193	I1	Sample 5	RGB(139,137,112)			PGC1a	RGB(176,23,31)	UNKNOWN	SYBR	None
194	I2	Sample 5	RGB(139,137,112)			b-actin	RGB(0,0,255)	UNKNOWN	SYBR	None
195	I3	Sample 5	RGB(139,137,112)			OPA1	RGB(0,139,69)	UNKNOWN	SYBR	None
196	I4	Sample 5	RGB(139,137,112)			TFAM	RGB(238,238,0)	UNKNOWN	SYBR	None
197	I5	Sample 5	RGB(139,137,112)			PINK1	RGB(139,137,112)	UNKNOWN	SYBR	None
198	I6	Sample 5	RGB(139,137,112)			Complex I	RGB(238,121,66)	UNKNOWN	SYBR	None
199	I7	Sample 5	RGB(139,137,112)			NRF2	RGB(142,56,142)	UNKNOWN	SYBR	None
200	I8	Sample 5	RGB(139,137,112)			SOD1	RGB(198,113,113)	UNKNOWN	SYBR	None
201	I9	Sample 13	RGB(238,44,44)			PGC1a	RGB(176,23,31)	UNKNOWN	SYBR	None
202	I10	Sample 13	RGB(238,44,44)			b-actin	RGB(0,0,255)	UNKNOWN	SYBR	None
203	I11	Sample 13	RGB(238,44,44)			OPA1	RGB(0,139,69)	UNKNOWN	SYBR	None
204	I12	Sample 13	RGB(238,44,44)			TFAM	RGB(238,238,0)	UNKNOWN	SYBR	None
205	I13	Sample 13	RGB(238,44,44)			PINK1	RGB(139,137,112)	UNKNOWN	SYBR	None
206	I14	Sample 13	RGB(238,44,44)			Complex I	RGB(238,121,66)	UNKNOWN	SYBR	None
207	I15	Sample 13	RGB(238,44,44)			NRF2	RGB(142,56,142)	UNKNOWN	SYBR	None
208	I16	Sample 13	RGB(238,44,44)			SOD1	RGB(198,113,113)	UNKNOWN	SYBR	None
209	I17	Sample 21	RGB(238,121,66)			PGC1a	RGB(176,23,31)	UNKNOWN	SYBR	None
210	I18	Sample 21	RGB(238,121,66)			b-actin	RGB(0,0,255)	UNKNOWN	SYBR	None
211	I19	Sample 21	RGB(238,121,66)			OPA1	RGB(0,139,69)	UNKNOWN	SYBR	None
212	I20	Sample 21	RGB(238,121,66)			TFAM	RGB(238,238,0)	UNKNOWN	SYBR	None
213	I21	Sample 21	RGB(238,121,66)			PINK1	RGB(139,137,112)	UNKNOWN	SYBR	None
214	I22	Sample 21	RGB(238,121,66)			Complex I	RGB(238,121,66)	UNKNOWN	SYBR	None
215	I23	Sample 21	RGB(238,121,66)			NRF2	RGB(142,56,142)	UNKNOWN	SYBR	None
216	I24	Sample 21	RGB(238,121,66)			SOD1	RGB(198,113,113)	UNKNOWN	SYBR	None
217	J1	Sample 5	RGB(139,137,112)			PGC1a	RGB(176,23,31)	UNKNOWN	SYBR	None
218	J2	Sample 5	RGB(139,137,112)			b-actin	RGB(0,0,255)	UNKNOWN	SYBR	None
219	J3	Sample 5	RGB(139,137,112)			OPA1	RGB(0,139,69)	UNKNOWN	SYBR	None
220	J4	Sample 5	RGB(139,137,112)			TFAM	RGB(238,238,0)	UNKNOWN	SYBR	None
221	J5	Sample 5	RGB(139,137,112)			PINK1	RGB(139,137,112)	UNKNOWN	SYBR	None
222	J6	Sample 5	RGB(139,137,112)			Complex I	RGB(238,121,66)	UNKNOWN	SYBR	None
223	J7	Sample 5	RGB(139,137,112)			NRF2	RGB(142,56,142)	UNKNOWN	SYBR	None
224	J8	Sample 5	RGB(139,137,112)			SOD1	RGB(198,113,113)	UNKNOWN	SYBR	None
225	J9	Sample 13	RGB(238,44,44)			PGC1a	RGB(176,23,31)	UNKNOWN	SYBR	None
226	J10	Sample 13	RGB(238,44,44)			b-actin	RGB(0,0,255)	UNKNOWN	SYBR	None
227	J11	Sample 13	RGB(238,44,44)			OPA1	RGB(0,139,69)	UNKNOWN	SYBR	None
228	J12	Sample 13	RGB(238,44,44)			TFAM	RGB(238,238,0)	UNKNOWN	SYBR	None
229	J13	Sample 13	RGB(238,44,44)			PINK1	RGB(139,137,112)	UNKNOWN	SYBR	None
230	J14	Sample 13	RGB(238,44,44)			Complex I	RGB(238,121,66)	UNKNOWN	SYBR	None
231	J15	Sample 13	RGB(238,44,44)			NRF2	RGB(142,56,142)	UNKNOWN	SYBR	None
232	J16	Sample 13	RGB(238,44,44)			SOD1	RGB(198,113,113)	UNKNOWN	SYBR	None
233	J17	Sample 21	RGB(238,121,66)			PGC1a	RGB(176,23,31)	UNKNOWN	SYBR	None
234	J18	Sample 21	RGB(238,121,66)			b-actin	RGB(0,0,255)	UNKNOWN	SYBR	None
235	J19	Sample 21	RGB(238,121,66)			OPA1	RGB(0,139,69)	UNKNOWN	SYBR	None
236	J20	Sample 21	RGB(238,121,66)			TFAM	RGB(238,238,0)	UNKNOWN	SYBR	None
237	J21	Sample 21	RGB(238,121,66)			PINK1	RGB(139,137,112)	UNKNOWN	SYBR	None
238	J22	Sample 21	RGB(238,121,66)			Complex I	RGB(238,121,66)	UNKNOWN	SYBR	None
239	J23	Sample 21	RGB(238,121,66)			NRF2	RGB(142,56,142)	UNKNOWN	SYBR	None
240	J24	Sample 21	RGB(238,121,66)			SOD1	RGB(198,113,113)	UNKNOWN	SYBR	None
241	K1	Sample 6	RGB(238,121,66)			PGC1a	RGB(176,23,31)	UNKNOWN	SYBR	None
242	K2	Sample 6	RGB(238,121,66)			b-actin	RGB(0,0,255)	UNKNOWN	SYBR	None
243	K3	Sample 6	RGB(238,121,66)			OPA1	RGB(0,139,69)	UNKNOWN	SYBR	None
244	K4	Sample 6	RGB(238,121,66)			TFAM	RGB(238,238,0)	UNKNOWN	SYBR	None
245	K5	Sample 6	RGB(238,121,66)			PINK1	RGB(139,137,112)	UNKNOWN	SYBR	None
246	K6	Sample 6	RGB(238,121,66)			Complex I	RGB(238,121,66)	UNKNOWN	SYBR	None
247	K7	Sample 6	RGB(238,121,66)			NRF2	RGB(142,56,142)	UNKNOWN	SYBR	None
248	K8	Sample 6	RGB(238,121,66)			SOD1	RGB(198,113,113)	UNKNOWN	SYBR	None
249	K9	Sample 14	RGB(51,161,201)			PGC1a	RGB(176,23,31)	UNKNOWN	SYBR	None
250	K10	Sample 14	RGB(51,161,201)			b-actin	RGB(0,0,255)	UNKNOWN	SYBR	None
251	K11	Sample 14	RGB(51,161,201)			OPA1	RGB(0,139,69)	UNKNOWN	SYBR	None
252	K12	Sample 14	RGB(51,161,201)			TFAM	RGB(238,238,0)	UNKNOWN	SYBR	None
253	K13	Sample 14	RGB(51,161,201)			PINK1	RGB(139,137,112)	UNKNOWN	SYBR	None
254	K14	Sample 14	RGB(51,161,201)			Complex I	RGB(238,121,66)	UNKNOWN	SYBR	None
255	K15	Sample 14	RGB(51,161,201)			NRF2	RGB(142,56,142)	UNKNOWN	SYBR	None
256	K16	Sample 14	RGB(51,161,201)			SOD1	RGB(198,113,113)	UNKNOWN	SYBR	None
257	K17	Sample 22	RGB(142,56,142)			PGC1a	RGB(176,23,31)	UNKNOWN	SYBR	None
258	K18	Sample 22	RGB(142,56,142)			b-actin	RGB(0,0,255)	UNKNOWN	SYBR	None
259	K19	Sample 22	RGB(142,56,142)			OPA1	RGB(0,139,69)	UNKNOWN	SYBR	None
260	K20	Sample 22	RGB(142,56,142)			TFAM	RGB(238,238,0)	UNKNOWN	SYBR	None
261	K21	Sample 22	RGB(142,56,142)			PINK1	RGB(139,137,112)	UNKNOWN	SYBR	None
262	K22	Sample 22	RGB(142,56,142)			Complex I	RGB(238,121,66)	UNKNOWN	SYBR	None
263	K23	Sample 22	RGB(142,56,142)			NRF2	RGB(142,56,142)	UNKNOWN	SYBR	None
264	K24	Sample 22	RGB(142,56,142)			SOD1	RGB(198,113,113)	UNKNOWN	SYBR	None
265	L1	Sample 6	RGB(238,121,66)			PGC1a	RGB(176,23,31)	UNKNOWN	SYBR	None
266	L2	Sample 6	RGB(238,121,66)			b-actin	RGB(0,0,255)	UNKNOWN	SYBR	None
267	L3	Sample 6	RGB(238,121,66)			OPA1	RGB(0,139,69)	UNKNOWN	SYBR	None
268	L4	Sample 6	RGB(238,121,66)			TFAM	RGB(238,238,0)	UNKNOWN	SYBR	None
269	L5	Sample 6	RGB(238,121,66)			PINK1	RGB(139,137,112)	UNKNOWN	SYBR	None
270	L6	Sample 6	RGB(238,121,66)			Complex I	RGB(238,121,66)	UNKNOWN	SYBR	None
271	L7	Sample 6	RGB(238,121,66)			NRF2	RGB(142,56,142)	UNKNOWN	SYBR	None
272	L8	Sample 6	RGB(238,121,66)			SOD1	RGB(198,113,113)	UNKNOWN	SYBR	None
273	L9	Sample 14	RGB(51,161,201)			PGC1a	RGB(176,23,31)	UNKNOWN	SYBR	None
274	L10	Sample 14	RGB(51,161,201)			b-actin	RGB(0,0,255)	UNKNOWN	SYBR	None
275	L11	Sample 14	RGB(51,161,201)			OPA1	RGB(0,139,69)	UNKNOWN	SYBR	None
276	L12	Sample 14	RGB(51,161,201)			TFAM	RGB(238,238,0)	UNKNOWN	SYBR	None
277	L13	Sample 14	RGB(51,161,201)			PINK1	RGB(139,137,112)	UNKNOWN	SYBR	None
278	L14	Sample 14	RGB(51,161,201)			Complex I	RGB(238,121,66)	UNKNOWN	SYBR	None
279	L15	Sample 14	RGB(51,161,201)			NRF2	RGB(142,56,142)	UNKNOWN	SYBR	None
280	L16	Sample 14	RGB(51,161,201)			SOD1	RGB(198,113,113)	UNKNOWN	SYBR	None
281	L17	Sample 22	RGB(142,56,142)			PGC1a	RGB(176,23,31)	UNKNOWN	SYBR	None
282	L18	Sample 22	RGB(142,56,142)			b-actin	RGB(0,0,255)	UNKNOWN	SYBR	None
283	L19	Sample 22	RGB(142,56,142)			OPA1	RGB(0,139,69)	UNKNOWN	SYBR	None
284	L20	Sample 22	RGB(142,56,142)			TFAM	RGB(238,238,0)	UNKNOWN	SYBR	None
285	L21	Sample 22	RGB(142,56,142)			PINK1	RGB(139,137,112)	UNKNOWN	SYBR	None
286	L22	Sample 22	RGB(142,56,142)			Complex I	RGB(238,121,66)	UNKNOWN	SYBR	None
287	L23	Sample 22	RGB(142,56,142)			NRF2	RGB(142,56,142)	UNKNOWN	SYBR	None
288	L24	Sample 22	RGB(142,56,142)			SOD1	RGB(198,113,113)	UNKNOWN	SYBR	None
289	M1	Sample 7	RGB(142,56,142)			PGC1a	RGB(176,23,31)	UNKNOWN	SYBR	None
290	M2	Sample 7	RGB(142,56,142)			b-actin	RGB(0,0,255)	UNKNOWN	SYBR	None
291	M3	Sample 7	RGB(142,56,142)			OPA1	RGB(0,139,69)	UNKNOWN	SYBR	None
292	M4	Sample 7	RGB(142,56,142)			TFAM	RGB(238,238,0)	UNKNOWN	SYBR	None
293	M5	Sample 7	RGB(142,56,142)			PINK1	RGB(139,137,112)	UNKNOWN	SYBR	None
294	M6	Sample 7	RGB(142,56,142)			Complex I	RGB(238,121,66)	UNKNOWN	SYBR	None
295	M7	Sample 7	RGB(142,56,142)			NRF2	RGB(142,56,142)	UNKNOWN	SYBR	None
296	M8	Sample 7	RGB(142,56,142)			SOD1	RGB(198,113,113)	UNKNOWN	SYBR	None
297	M9	Sample 15	RGB(238,18,137)			PGC1a	RGB(176,23,31)	UNKNOWN	SYBR	None
298	M10	Sample 15	RGB(238,18,137)			b-actin	RGB(0,0,255)	UNKNOWN	SYBR	None
299	M11	Sample 15	RGB(238,18,137)			OPA1	RGB(0,139,69)	UNKNOWN	SYBR	None
300	M12	Sample 15	RGB(238,18,137)			TFAM	RGB(238,238,0)	UNKNOWN	SYBR	None
301	M13	Sample 15	RGB(238,18,137)			PINK1	RGB(139,137,112)	UNKNOWN	SYBR	None
302	M14	Sample 15	RGB(238,18,137)			Complex I	RGB(238,121,66)	UNKNOWN	SYBR	None
303	M15	Sample 15	RGB(238,18,137)			NRF2	RGB(142,56,142)	UNKNOWN	SYBR	None
304	M16	Sample 15	RGB(238,18,137)			SOD1	RGB(198,113,113)	UNKNOWN	SYBR	None
305	M17	Sample 23	RGB(198,113,113)			PGC1a	RGB(176,23,31)	UNKNOWN	SYBR	None
306	M18	Sample 23	RGB(198,113,113)			b-actin	RGB(0,0,255)	UNKNOWN	SYBR	None
307	M19	Sample 23	RGB(198,113,113)			OPA1	RGB(0,139,69)	UNKNOWN	SYBR	None
308	M20	Sample 23	RGB(198,113,113)			TFAM	RGB(238,238,0)	UNKNOWN	SYBR	None
309	M21	Sample 23	RGB(198,113,113)			PINK1	RGB(139,137,112)	UNKNOWN	SYBR	None
310	M22	Sample 23	RGB(198,113,113)			Complex I	RGB(238,121,66)	UNKNOWN	SYBR	None
311	M23	Sample 23	RGB(198,113,113)			NRF2	RGB(142,56,142)	UNKNOWN	SYBR	None
312	M24	Sample 23	RGB(198,113,113)			SOD1	RGB(198,113,113)	UNKNOWN	SYBR	None
313	N1	Sample 7	RGB(142,56,142)			PGC1a	RGB(176,23,31)	UNKNOWN	SYBR	None
314	N2	Sample 7	RGB(142,56,142)			b-actin	RGB(0,0,255)	UNKNOWN	SYBR	None
315	N3	Sample 7	RGB(142,56,142)			OPA1	RGB(0,139,69)	UNKNOWN	SYBR	None
316	N4	Sample 7	RGB(142,56,142)			TFAM	RGB(238,238,0)	UNKNOWN	SYBR	None
317	N5	Sample 7	RGB(142,56,142)			PINK1	RGB(139,137,112)	UNKNOWN	SYBR	None
318	N6	Sample 7	RGB(142,56,142)			Complex I	RGB(238,121,66)	UNKNOWN	SYBR	None
319	N7	Sample 7	RGB(142,56,142)			NRF2	RGB(142,56,142)	UNKNOWN	SYBR	None
320	N8	Sample 7	RGB(142,56,142)			SOD1	RGB(198,113,113)	UNKNOWN	SYBR	None
321	N9	Sample 15	RGB(238,18,137)			PGC1a	RGB(176,23,31)	UNKNOWN	SYBR	None
322	N10	Sample 15	RGB(238,18,137)			b-actin	RGB(0,0,255)	UNKNOWN	SYBR	None
323	N11	Sample 15	RGB(238,18,137)			OPA1	RGB(0,139,69)	UNKNOWN	SYBR	None
324	N12	Sample 15	RGB(238,18,137)			TFAM	RGB(238,238,0)	UNKNOWN	SYBR	None
325	N13	Sample 15	RGB(238,18,137)			PINK1	RGB(139,137,112)	UNKNOWN	SYBR	None
326	N14	Sample 15	RGB(238,18,137)			Complex I	RGB(238,121,66)	UNKNOWN	SYBR	None
327	N15	Sample 15	RGB(238,18,137)			NRF2	RGB(142,56,142)	UNKNOWN	SYBR	None
328	N16	Sample 15	RGB(238,18,137)			SOD1	RGB(198,113,113)	UNKNOWN	SYBR	None
329	N17	Sample 23	RGB(198,113,113)			PGC1a	RGB(176,23,31)	UNKNOWN	SYBR	None
330	N18	Sample 23	RGB(198,113,113)			b-actin	RGB(0,0,255)	UNKNOWN	SYBR	None
331	N19	Sample 23	RGB(198,113,113)			OPA1	RGB(0,139,69)	UNKNOWN	SYBR	None
332	N20	Sample 23	RGB(198,113,113)			TFAM	RGB(238,238,0)	UNKNOWN	SYBR	None
333	N21	Sample 23	RGB(198,113,113)			PINK1	RGB(139,137,112)	UNKNOWN	SYBR	None
334	N22	Sample 23	RGB(198,113,113)			Complex I	RGB(238,121,66)	UNKNOWN	SYBR	None
335	N23	Sample 23	RGB(198,113,113)			NRF2	RGB(142,56,142)	UNKNOWN	SYBR	None
336	N24	Sample 23	RGB(198,113,113)			SOD1	RGB(198,113,113)	UNKNOWN	SYBR	None
337	O1	Sample 8	RGB(198,113,113)			PGC1a	RGB(176,23,31)	UNKNOWN	SYBR	None
338	O2	Sample 8	RGB(198,113,113)			b-actin	RGB(0,0,255)	UNKNOWN	SYBR	None
339	O3	Sample 8	RGB(198,113,113)			OPA1	RGB(0,139,69)	UNKNOWN	SYBR	None
340	O4	Sample 8	RGB(198,113,113)			TFAM	RGB(238,238,0)	UNKNOWN	SYBR	None
341	O5	Sample 8	RGB(198,113,113)			PINK1	RGB(139,137,112)	UNKNOWN	SYBR	None
342	O6	Sample 8	RGB(198,113,113)			Complex I	RGB(238,121,66)	UNKNOWN	SYBR	None
343	O7	Sample 8	RGB(198,113,113)			NRF2	RGB(142,56,142)	UNKNOWN	SYBR	None
344	O8	Sample 8	RGB(198,113,113)			SOD1	RGB(198,113,113)	UNKNOWN	SYBR	None
345	O9	Sample 16	RGB(176,23,31)			PGC1a	RGB(176,23,31)	UNKNOWN	SYBR	None
346	O10	Sample 16	RGB(176,23,31)			b-actin	RGB(0,0,255)	UNKNOWN	SYBR	None
347	O11	Sample 16	RGB(176,23,31)			OPA1	RGB(0,139,69)	UNKNOWN	SYBR	None
348	O12	Sample 16	RGB(176,23,31)			TFAM	RGB(238,238,0)	UNKNOWN	SYBR	None
349	O13	Sample 16	RGB(176,23,31)			PINK1	RGB(139,137,112)	UNKNOWN	SYBR	None
350	O14	Sample 16	RGB(176,23,31)			Complex I	RGB(238,121,66)	UNKNOWN	SYBR	None
351	O15	Sample 16	RGB(176,23,31)			NRF2	RGB(142,56,142)	UNKNOWN	SYBR	None
352	O16	Sample 16	RGB(176,23,31)			SOD1	RGB(198,113,113)	UNKNOWN	SYBR	None
353	O17
354	O18
355	O19
356	O20
357	O21
358	O22
359	O23
360	O24
361	P1	Sample 8	RGB(198,113,113)			PGC1a	RGB(176,23,31)	UNKNOWN	SYBR	None
362	P2	Sample 8	RGB(198,113,113)			b-actin	RGB(0,0,255)	UNKNOWN	SYBR	None
363	P3	Sample 8	RGB(198,113,113)			OPA1	RGB(0,139,69)	UNKNOWN	SYBR	None
364	P4	Sample 8	RGB(198,113,113)			TFAM	RGB(238,238,0)	UNKNOWN	SYBR	None
365	P5	Sample 8	RGB(198,113,113)			PINK1	RGB(139,137,112)	UNKNOWN	SYBR	None
366	P6	Sample 8	RGB(198,113,113)			Complex I	RGB(238,121,66)	UNKNOWN	SYBR	None
367	P7	Sample 8	RGB(198,113,113)			NRF2	RGB(142,56,142)	UNKNOWN	SYBR	None
368	P8	Sample 8	RGB(198,113,113)			SOD1	RGB(198,113,113)	UNKNOWN	SYBR	None
369	P9	Sample 16	RGB(176,23,31)			PGC1a	RGB(176,23,31)	UNKNOWN	SYBR	None
370	P10	Sample 16	RGB(176,23,31)			b-actin	RGB(0,0,255)	UNKNOWN	SYBR	None
371	P11	Sample 16	RGB(176,23,31)			OPA1	RGB(0,139,69)	UNKNOWN	SYBR	None
372	P12	Sample 16	RGB(176,23,31)			TFAM	RGB(238,238,0)	UNKNOWN	SYBR	None
373	P13	Sample 16	RGB(176,23,31)			PINK1	RGB(139,137,112)	UNKNOWN	SYBR	None
374	P14	Sample 16	RGB(176,23,31)			Complex I	RGB(238,121,66)	UNKNOWN	SYBR	None
375	P15	Sample 16	RGB(176,23,31)			NRF2	RGB(142,56,142)	UNKNOWN	SYBR	None
376	P16	Sample 16	RGB(176,23,31)			SOD1	RGB(198,113,113)	UNKNOWN	SYBR	None
377	P17
378	P18
379	P19
380	P20
381	P21
382	P22
383	P23
384	P24

## Sheet: Amplification Data
Barcode
Block Type	384-Well Block
Calibration Background is expired	No
Calibration Background performed on	07-06-2023
Calibration Pure Dye ROX is expired	No
Calibration Pure Dye ROX performed on	07-06-2023
Calibration Pure Dye SYBR is expired	No
Calibration Pure Dye SYBR performed on	07-06-2023
Calibration ROI is expired	No
Calibration ROI performed on	07-06-2023
Calibration Uniformity is expired	No
Calibration Uniformity performed on	07-06-2023
Chemistry	SYBR_GREEN
Comment
Date Created	11-21-2023 14:02:03 PM CST
Date Modified	11-21-2023 15:56:26 PM CST
Experiment File Name	C:\Users\Public\Desktop\experiments\Shen\Students\Xiaobo\2023-11-21 140139 FCR Curcumin Xiaobo Plate 2.eds
Experiment Name	2023-11-21 140139 FCR Curcumin Xiaobo Plate 2
Experiment Run Start Time	11-21-2023 15:09:27 PM CST
Experiment Run Stop Time	11-21-2023 16:59:02 PM CST
Experiment Type	Comparative Cт (ΔΔCт)
Instrument Name	285880228
Instrument Serial Number	285880228
Instrument Type	QuantStudio 12K Flex
Passive Reference	ROX
Quantification Cycle Method	Ct
Signal Smoothing On	true
Stage/ Cycle where Analysis is performed	Stage 2, Step 2
User Name
Well	Cycle	Target Name	Rn	Delta Rn
1	1	PGC1a	0.701517	-0.025901
1	2	PGC1a	0.712292	-0.0238668
1	3	PGC1a	0.729929	-0.014971
1	4	PGC1a	0.746929	-0.00671166
1	5	PGC1a	0.760522	-0.00185976
1	6	PGC1a	0.773909	0.00278592
1	7	PGC1a	0.784687	0.00482287
1	8	PGC1a	0.795255	0.00664972
1	9	PGC1a	0.80369	0.00634385
1	10	PGC1a	0.813809	0.00772205
1	11	PGC1a	0.821977	0.00714922
1	12	PGC1a	0.828769	0.00520053
1	13	PGC1a	0.834656	0.00234591
1	14	PGC1a	0.839377	-0.0016741
1	15	PGC1a	0.847205	-0.00258734
1	16	PGC1a	0.855535	-0.00299799
1	17	PGC1a	0.863265	-0.0040085
1	18	PGC1a	0.870146	-0.00586927
1	19	PGC1a	0.882415	-0.00234042
1	20	PGC1a	0.898738	0.00524072
1	21	PGC1a	0.916662	0.0144245
1	22	PGC1a	0.949112	0.0381332
1	23	PGC1a	1.00964	0.0899183
1	24	PGC1a	1.11326	0.1848
1	25	PGC1a	1.30735	0.370144
1	26	PGC1a	1.65554	0.709601
1	27	PGC1a	2.19759	1.24291
1	28	PGC1a	2.88227	1.91885
1	29	PGC1a	3.49428	2.52211
1	30	PGC1a	3.93625	2.95535
1	31	PGC1a	4.28436	3.29472
1	32	PGC1a	4.56183	3.56344
1	33	PGC1a	4.76297	3.75584
1	34	PGC1a	4.9203	3.90443
1	35	PGC1a	5.04973	4.02512
1	36	PGC1a	5.15786	4.1245
1	37	PGC1a	5.25555	4.21346
1	38	PGC1a	5.32927	4.27843
1	39	PGC1a	5.37788	4.3183
1	40	PGC1a	5.40197	4.33365
2	1	b-actin	0.606221	-0.0134981
2	2	b-actin	0.616368	-0.0155618
2	3	b-actin	0.637999	-0.00614158
2	4	b-actin	0.656296	-5.5148e-05
2	5	b-actin	0.671769	0.00320715
2	6	b-actin	0.684485	0.00371131
2	7	b-actin	0.694878	0.00189381
2	8	b-actin	0.706381	0.00118573
2	9	b-actin	0.717929	0.00052336
2	10	b-actin	0.727945	-0.00167222
2	11	b-actin	0.740387	-0.00144015
2	12	b-actin	0.752826	-0.00121226
2	13	b-actin	0.772279	0.00602966
2	14	b-actin	0.805215	0.0267543
2	15	b-actin	0.86218	0.0715093
2	16	b-actin	0.955374	0.152492
2	17	b-actin	1.11755	0.302461
2	18	b-actin	1.40562	0.578315
2	19	b-actin	1.86426	1.02474
2	20	b-actin	2.45126	1.59953
2	21	b-actin	3.0016	2.13767
2	22	b-actin	3.45049	2.57435
2	23	b-actin	3.85038	2.96203
2	24	b-actin	4.20205	3.30148
2	25	b-actin	4.48997	3.57719
2	26	b-actin	4.70884	3.78385
2	27	b-actin	4.8577	3.9205
2	28	b-actin	4.99241	4.043
2	29	b-actin	5.10701	4.14539
2	30	b-actin	5.21024	4.23641
2	31	b-actin	5.28335	4.2973
2	32	b-actin	5.34266	4.3444
2	33	b-actin	5.3903	4.37983
2	34	b-actin	5.42993	4.40725
2	35	b-actin	5.46836	4.43347
2	36	b-actin	5.50775	4.46066
2	37	b-actin	5.53992	4.48061
2	38	b-actin	5.57592	4.5044
2	39	b-actin	5.59998	4.51625
2	40	b-actin	5.603	4.50705
3	1	OPA1	0.618575	-0.0245144
3	2	OPA1	0.627455	-0.0248692
3	3	OPA1	0.650068	-0.0114907
3	4	OPA1	0.664521	-0.00627249
3	5	OPA1	0.679246	-0.000782316
3	6	OPA1	0.695506	0.00624399
3	7	OPA1	0.703396	0.00489948
3	8	OPA1	0.715725	0.00799344
3	9	OPA1	0.722291	0.00532511
3	10	OPA1	0.729996	0.00379541
3	11	OPA1	0.738594	0.00315835
3	12	OPA1	0.744395	-0.000274411
3	13	OPA1	0.753632	-0.000271854
3	14	OPA1	0.760215	-0.00292337
3	15	OPA1	0.767065	-0.00530834
3	16	OPA1	0.777516	-0.00409229
3	17	OPA1	0.795781	0.00493846
3	18	OPA1	0.815075	0.0149976
3	19	OPA1	0.846552	0.0372406
3	20	OPA1	0.911046	0.0924997
3	21	OPA1	1.02769	0.199912
3	22	OPA1	1.23695	0.399933
3	23	OPA1	1.61248	0.766232
3	24	OPA1	2.22037	1.36488
3	25	OPA1	3.01667	2.15195
3	26	OPA1	3.7656	2.89165
3	27	OPA1	4.29059	3.4074
3	28	OPA1	4.67203	3.77961
3	29	OPA1	4.95444	4.05278
3	30	OPA1	5.18227	4.27138
3	31	OPA1	5.36515	4.44503
3	32	OPA1	5.53035	4.60099
3	33	OPA1	5.62319	4.68459
3	34	OPA1	5.70088	4.75305
3	35	OPA1	5.77024	4.81317
3	36	OPA1	5.82227	4.85597
3	37	OPA1	5.8715	4.89596
3	38	OPA1	5.92438	4.93961
3	39	OPA1	5.95234	4.95833
3	40	OPA1	5.97915	4.97592
4	1	TFAM	0.681173	-0.0225643
4	2	TFAM	0.689753	-0.0225589
4	3	TFAM	0.708969	-0.0119186
4	4	TFAM	0.725988	-0.00347393
4	5	TFAM	0.738862	0.000824788
4	6	TFAM	0.747585	0.000972046
4	7	TFAM	0.756543	0.00135582
4	8	TFAM	0.766873	0.00311091
4	9	TFAM	0.77798	0.00564229
4	10	TFAM	0.78719	0.00627759
4	11	TFAM	0.794074	0.00458652
4	12	TFAM	0.801477	0.00341426
4	13	TFAM	0.808629	0.00199111
4	14	TFAM	0.816224	0.00101071
4	15	TFAM	0.824135	0.000346925
4	16	TFAM	0.828855	-0.00350761
4	17	TFAM	0.836131	-0.00480654
4	18	TFAM	0.845881	-0.00363242
4	19	TFAM	0.855894	-0.00219388
4	20	TFAM	0.870433	0.0037696
4	21	TFAM	0.895054	0.0198153
4	22	TFAM	0.939586	0.0557726
4	23	TFAM	1.01878	0.126397
4	24	TFAM	1.16443	0.263464
4	25	TFAM	1.42706	0.517519
4	26	TFAM	1.86562	0.947511
4	27	TFAM	2.47173	1.54504
4	28	TFAM	3.07181	2.13654
4	29	TFAM	3.52842	2.58458
4	30	TFAM	3.88267	2.93026
4	31	TFAM	4.20347	3.24248
4	32	TFAM	4.47378	3.50421
4	33	TFAM	4.6975	3.71936
4	34	TFAM	4.87854	3.89182
4	35	TFAM	5.01772	4.02243
4	36	TFAM	5.13721	4.13334
4	37	TFAM	5.24641	4.23397
4	38	TFAM	5.33124	4.31023
4	39	TFAM	5.38929	4.3597
4	40	TFAM	5.44265	4.40449
5	1	PINK1	0.692403	-0.0190422
5	2	PINK1	0.704787	-0.0155957
5	3	PINK1	0.717835	-0.0114841
5	4	PINK1	0.735552	-0.00270401
5	5	PINK1	0.753397	0.00620377
5	6	PINK1	0.758487	0.0023571
5	7	PINK1	0.768952	0.00388493
5	8	PINK1	0.777913	0.00390839
5	9	PINK1	0.785785	0.00284377
5	10	PINK1	0.794036	0.00215835
5	11	PINK1	0.801509	0.000694261
5	12	PINK1	0.809331	-0.000421262
5	13	PINK1	0.816612	-0.00207698
5	14	PINK1	0.828792	0.0011665
5	15	PINK1	0.831838	-0.00472532
5	16	PINK1	0.841373	-0.00412733
5	17	PINK1	0.856759	0.00232193
5	18	PINK1	0.867503	0.00412871
5	19	PINK1	0.89609	0.0237796
5	20	PINK1	0.952159	0.0709109
5	21	PINK1	1.0421	0.151913
5	22	PINK1	1.21558	0.316463
5	23	PINK1	1.51739	0.609335
5	24	PINK1	1.99004	1.07305
5	25	PINK1	2.55587	1.62994
5	26	PINK1	3.05033	2.11546
5	27	PINK1	3.44955	2.50574
5	28	PINK1	3.8027	2.84996
5	29	PINK1	4.10004	3.13836
5	30	PINK1	4.34057	3.36995
5	31	PINK1	4.57459	3.59503
5	32	PINK1	4.7142	3.72571
5	33	PINK1	4.81901	3.82158
5	34	PINK1	4.92274	3.91637
5	35	PINK1	5.00964	3.99434
5	36	PINK1	5.07813	4.05389
5	37	PINK1	5.13515	4.10197
5	38	PINK1	5.19696	4.15485
5	39	PINK1	5.23911	4.18806
5	40	PINK1	5.26894	4.20895
6	1	Complex I	0.631638	-0.0174226
6	2	Complex I	0.642621	-0.0168039
6	3	Complex I	0.6615	-0.00828857
6	4	Complex I	0.680046	-0.000106149
6	5	Complex I	0.697012	0.00649597
6	6	Complex I	0.704075	0.00319592
6	7	Complex I	0.713998	0.00275492
6	8	Complex I	0.724782	0.00317479
6	9	Complex I	0.729908	-0.00206295
6	10	Complex I	0.740444	-0.00189068
6	11	Complex I	0.749776	-0.00292177
6	12	Complex I	0.76153	-0.00153171
6	13	Complex I	0.775471	0.00204524
6	14	Complex I	0.780584	-0.00320538
6	15	Complex I	0.796366	0.00221323
6	16	Complex I	0.804644	0.000127145
6	17	Complex I	0.822567	0.00768586
6	18	Complex I	0.859304	0.0340599
6	19	Complex I	0.927249	0.0916411
6	20	Complex I	1.05175	0.205778
6	21	Complex I	1.27912	0.422784
6	22	Complex I	1.67327	0.80657
6	23	Complex I	2.24964	1.37258
6	24	Complex I	2.89818	2.01075
6	25	Complex I	3.44064	2.54285
6	26	Complex I	3.87551	2.96736
6	27	Complex I	4.2161	3.29758
6	28	Complex I	4.49137	3.56249
6	29	Complex I	4.70931	3.77006
6	30	Complex I	4.8703	3.92069
6	31	Complex I	4.99949	4.03951
6	32	Complex I	5.09914	4.12881
6	33	Complex I	5.18467	4.20397
6	34	Complex I	5.26324	4.27218
6	35	Complex I	5.32177	4.32034
6	36	Complex I	5.37001	4.35822
6	37	Complex I	5.41599	4.39383
6	38	Complex I	5.46618	4.43366
6	39	Complex I	5.50648	4.46359
6	40	Complex I	5.53384	4.48059
7	1	NRF2	0.722401	-0.0261752
7	2	NRF2	0.732231	-0.0243536
7	3	NRF2	0.751276	-0.0133165
7	4	NRF2	0.766377	-0.00622295
7	5	NRF2	0.779833	-0.000774672
7	6	NRF2	0.791743	0.00312699
7	7	NRF2	0.802462	0.00583805
7	8	NRF2	0.810343	0.00571144
7	9	NRF2	0.817569	0.00492931
7	10	NRF2	0.825565	0.00491709
7	11	NRF2	0.832114	0.00345791
7	12	NRF2	0.838686	0.00202251
7	13	NRF2	0.846748	0.00207616
7	14	NRF2	0.855158	0.00247843
7	15	NRF2	0.861344	0.000656014
7	16	NRF2	0.867392	-0.00130313
7	17	NRF2	0.871941	-0.00476235
7	18	NRF2	0.879025	-0.0056864
7	19	NRF2	0.889571	-0.0031479
7	20	NRF2	0.904324	0.00359637
7	21	NRF2	0.926858	0.0181231
7	22	NRF2	0.964257	0.047514
7	23	NRF2	1.03005	0.105298
7	24	NRF2	1.15098	0.218218
7	25	NRF2	1.36607	0.425299
7	26	NRF2	1.72862	0.779842
7	27	NRF2	2.29878	1.342
7	28	NRF2	3.01856	2.05377
7	29	NRF2	3.6418	2.669
7	30	NRF2	4.0839	3.10309
7	31	NRF2	4.42526	3.43645
7	32	NRF2	4.68846	3.69163
7	33	NRF2	4.87982	3.87499
7	34	NRF2	5.04031	4.02747
7	35	NRF2	5.14886	4.12801
7	36	NRF2	5.24153	4.21267
7	37	NRF2	5.31683	4.27997
7	38	NRF2	5.36142	4.31655
7	39	NRF2	5.40931	4.35643
7	40	NRF2	5.44614	4.38525
8	1	SOD1	0.628187	-0.0173538
8	2	SOD1	0.638664	-0.0177559
8	3	SOD1	0.659941	-0.00735827
8	4	SOD1	0.676679	-0.00149922
8	5	SOD1	0.690568	0.00151013
8	6	SOD1	0.702202	0.00226589
8	7	SOD1	0.714319	0.00350332
8	8	SOD1	0.726255	0.00456021
8	9	SOD1	0.736612	0.00403876
8	10	SOD1	0.74412	0.000667613
8	11	SOD1	0.753154	-0.00117837
8	12	SOD1	0.762936	-0.00227464
8	13	SOD1	0.773641	-0.00244949
8	14	SOD1	0.785183	-0.00178593
8	15	SOD1	0.803795	0.00594673
8	16	SOD1	0.829104	0.0203769
8	17	SOD1	0.874937	0.0553312
8	18	SOD1	0.957402	0.126917
8	19	SOD1	1.10881	0.267444
8	20	SOD1	1.37858	0.526337
8	21	SOD1	1.83618	0.973056
8	22	SOD1	2.52628	1.65228
8	23	SOD1	3.31843	2.43355
8	24	SOD1	3.93862	3.04286
8	25	SOD1	4.37774	3.4711
8	26	SOD1	4.72433	3.80681
8	27	SOD1	5.01605	4.08766
8	28	SOD1	5.25127	4.312
8	29	SOD1	5.41716	4.46701
8	30	SOD1	5.54331	4.58228
8	31	SOD1	5.64992	4.678
8	32	SOD1	5.73875	4.75596
8	33	SOD1	5.80707	4.8134
8	34	SOD1	5.85706	4.85251
8	35	SOD1	5.90752	4.89209
8	36	SOD1	5.95631	4.93
8	37	SOD1	5.98287	4.94568
8	38	SOD1	6.01192	4.96386
8	39	SOD1	6.04141	4.98247
8	40	SOD1	6.06127	4.99144
9	1	PGC1a	0.614126	-0.0129679
9	2	PGC1a	0.620189	-0.0131284
9	3	PGC1a	0.631991	-0.00754884
9	4	PGC1a	0.641548	-0.00421555
9	5	PGC1a	0.651388	-0.00059802
9	6	PGC1a	0.6598	0.0015902
9	7	PGC1a	0.666853	0.00241996
9	8	PGC1a	0.675637	0.00498077
9	9	PGC1a	0.68215	0.0052704
9	10	PGC1a	0.686723	0.00362055
9	11	PGC1a	0.691688	0.00236195
9	12	PGC1a	0.696507	0.000957675
9	13	PGC1a	0.701769	-3.49944e-06
9	14	PGC1a	0.708005	9.44515e-06
9	15	PGC1a	0.714032	-0.000186763
9	16	PGC1a	0.71633	-0.00411112
9	17	PGC1a	0.722672	-0.0039928
9	18	PGC1a	0.730926	-0.00196206
9	19	PGC1a	0.740519	0.0014077
9	20	PGC1a	0.755387	0.010053
9	21	PGC1a	0.781606	0.0300489
9	22	PGC1a	0.826576	0.0687957
9	23	PGC1a	0.907036	0.143032
9	24	PGC1a	1.05116	0.280935
9	25	PGC1a	1.31586	0.539407
9	26	PGC1a	1.77195	0.989277
9	27	PGC1a	2.43768	1.64879
9	28	PGC1a	3.17011	2.37499
9	29	PGC1a	3.73733	2.93599
9	30	PGC1a	4.14764	3.34007
9	31	PGC1a	4.46305	3.64926
9	32	PGC1a	4.71518	3.89516
9	33	PGC1a	4.90896	4.08273
9	34	PGC1a	5.04741	4.21496
9	35	PGC1a	5.18411	4.34543
9	36	PGC1a	5.28095	4.43605
9	37	PGC1a	5.35073	4.4996
9	38	PGC1a	5.4108	4.55345
9	39	PGC1a	5.44856	4.58499
9	40	PGC1a	5.47957	4.60977
10	1	b-actin	0.537387	-0.00355463
10	2	b-actin	0.542533	-0.00697316
10	3	b-actin	0.555259	-0.00281116
10	4	b-actin	0.567546	0.00091143
10	5	b-actin	0.578062	0.00286299
10	6	b-actin	0.584986	0.00122265
10	7	b-actin	0.592318	-9.69461e-06
10	8	b-actin	0.601045	0.000152352
10	9	b-actin	0.606666	-0.00279106
10	10	b-actin	0.616	-0.00202152
10	11	b-actin	0.629074	0.00248749
10	12	b-actin	0.635147	-3.46682e-06
10	13	b-actin	0.652159	0.00844422
10	14	b-actin	0.681247	0.0289671
10	15	b-actin	0.73255	0.0717059
10	16	b-actin	0.823307	0.153899
10	17	b-actin	0.988078	0.310105
10	18	b-actin	1.26661	0.580069
10	19	b-actin	1.70422	1.00912
10	20	b-actin	2.27574	1.57208
10	21	b-actin	2.84187	2.12964
10	22	b-actin	3.30986	2.58906
10	23	b-actin	3.71956	2.9902
10	24	b-actin	4.09253	3.35461
10	25	b-actin	4.33097	3.58448
10	26	b-actin	4.57556	3.8205
10	27	b-actin	4.80084	4.03722
10	28	b-actin	4.88129	4.10911
10	29	b-actin	4.97027	4.18953
10	30	b-actin	5.0739	4.28459
10	31	b-actin	5.16462	4.36674
10	32	b-actin	5.24752	4.44107
10	33	b-actin	5.26297	4.44797
10	34	b-actin	5.29558	4.47201
10	35	b-actin	5.32342	4.49129
10	36	b-actin	5.3577	4.517
10	37	b-actin	5.38682	4.53756
10	38	b-actin	5.38632	4.52849
10	39	b-actin	5.40467	4.53827
10	40	b-actin	5.40046	4.5255
11	1	OPA1	0.527785	-0.0117999
11	2	OPA1	0.532043	-0.0138264
11	3	OPA1	0.543737	-0.00841729
11	4	OPA1	0.55422	-0.00421877
11	5	OPA1	0.566744	0.00202049
11	6	OPA1	0.573304	0.00229631
11	7	OPA1	0.580189	0.00289662
11	8	OPA1	0.585363	0.00178567
11	9	OPA1	0.593987	0.00412524
11	10	OPA1	0.604174	0.00802705
11	11	OPA1	0.60625	0.00381821
11	12	OPA1	0.608658	-5.84446e-05
11	13	OPA1	0.613005	-0.00199593
11	14	OPA1	0.616163	-0.00512276
11	15	OPA1	0.622414	-0.00515641
11	16	OPA1	0.632947	-0.000907939
11	17	OPA1	0.649965	0.00982587
11	18	OPA1	0.664859	0.0184351
11	19	OPA1	0.698598	0.0458894
11	20	OPA1	0.763133	0.10414
11	21	OPA1	0.870826	0.205548
11	22	OPA1	1.07934	0.407781
11	23	OPA1	1.44737	0.76952
11	24	OPA1	2.04809	1.36396
11	25	OPA1	2.87331	2.18289
11	26	OPA1	3.69709	3.00039
11	27	OPA1	4.23933	3.53635
11	28	OPA1	4.64584	3.93657
11	29	OPA1	4.96603	4.25047
11	30	OPA1	5.21933	4.49749
11	31	OPA1	5.43125	4.70312
11	32	OPA1	5.53114	4.79673
11	33	OPA1	5.61478	4.87408
11	34	OPA1	5.70166	4.95468
11	35	OPA1	5.78686	5.0336
11	36	OPA1	5.84636	5.08681
11	37	OPA1	5.89452	5.12868
11	38	OPA1	5.9348	5.16269
11	39	OPA1	5.97184	5.19344
11	40	OPA1	5.99685	5.21216
12	1	TFAM	0.578976	-0.014498
12	2	TFAM	0.587014	-0.0117031
12	3	TFAM	0.595787	-0.00817257
12	4	TFAM	0.610781	0.00157892
12	5	TFAM	0.614632	0.000187314
12	6	TFAM	0.61929	-0.000397243
12	7	TFAM	0.625144	0.000215061
12	8	TFAM	0.631132	0.000960165
12	9	TFAM	0.637688	0.00227342
12	10	TFAM	0.64395	0.00329312
12	11	TFAM	0.652608	0.00670917
12	12	TFAM	0.653924	0.00278192
12	13	TFAM	0.655779	-0.000604767
12	14	TFAM	0.659505	-0.00212202
12	15	TFAM	0.664071	-0.00279842
12	16	TFAM	0.672246	0.000134765
12	17	TFAM	0.676321	-0.00103338
12	18	TFAM	0.680649	-0.00194773
12	19	TFAM	0.686781	-0.00105773
12	20	TFAM	0.700748	0.00766617
12	21	TFAM	0.72152	0.023196
12	22	TFAM	0.760985	0.0574185
12	23	TFAM	0.830784	0.121975
12	24	TFAM	0.960795	0.246743
12	25	TFAM	1.20017	0.480876
12	26	TFAM	1.60664	0.882105
12	27	TFAM	2.20061	1.47083
12	28	TFAM	2.85901	2.12399
12	29	TFAM	3.39522	2.65495
12	30	TFAM	3.83031	3.08481
12	31	TFAM	4.1514	3.40065
12	32	TFAM	4.42801	3.67202
12	33	TFAM	4.67119	3.90995
12	34	TFAM	4.8774	4.11092
12	35	TFAM	4.99695	4.22523
12	36	TFAM	5.1124	4.33544
12	37	TFAM	5.21191	4.4297
12	38	TFAM	5.2988	4.51135
12	39	TFAM	5.40462	4.61193
12	40	TFAM	5.43304	4.63511
13	1	PINK1	0.628441	-0.00933898
13	2	PINK1	0.635422	-0.00861622
13	3	PINK1	0.645311	-0.00498534
13	4	PINK1	0.651129	-0.00542487
13	5	PINK1	0.662783	-2.89821e-05
13	6	PINK1	0.67061	0.00153921
13	7	PINK1	0.677949	0.00262026
13	8	PINK1	0.687488	0.00590078
13	9	PINK1	0.689908	0.00206307
13	10	PINK1	0.696164	0.00206057
13	11	PINK1	0.703475	0.00311354
13	12	PINK1	0.709903	0.00328317
13	13	PINK1	0.71277	-0.000107616
13	14	PINK1	0.715625	-0.00351057
13	15	PINK1	0.720975	-0.00441859
13	16	PINK1	0.72985	-0.00180147
13	17	PINK1	0.737607	-0.000303186
13	18	PINK1	0.752559	0.00839051
13	19	PINK1	0.778952	0.0285261
13	20	PINK1	0.821379	0.0646947
13	21	PINK1	0.901031	0.138089
13	22	PINK1	1.0562	0.286999
13	23	PINK1	1.31751	0.542053
13	24	PINK1	1.74939	0.967672
13	25	PINK1	2.32822	1.54024
13	26	PINK1	2.89792	2.10368
13	27	PINK1	3.35402	2.55353
13	28	PINK1	3.74626	2.93951
13	29	PINK1	4.08242	3.26941
13	30	PINK1	4.3529	3.53363
13	31	PINK1	4.57625	3.75073
13	32	PINK1	4.76987	3.93809
13	33	PINK1	4.91544	4.0774
13	34	PINK1	5.01844	4.17414
13	35	PINK1	5.13655	4.286
13	36	PINK1	5.19983	4.34301
13	37	PINK1	5.26185	4.39878
13	38	PINK1	5.32683	4.4575
13	39	PINK1	5.37332	4.49773
13	40	PINK1	5.4101	4.52826
14	1	Complex I	0.547921	-0.00940456
14	2	Complex I	0.553957	-0.010326
14	3	Complex I	0.565913	-0.00532742
14	4	Complex I	0.577119	-0.00107916
14	5	Complex I	0.585643	0.000487781
14	6	Complex I	0.595031	0.00291792
14	7	Complex I	0.602712	0.00364176
14	8	Complex I	0.609307	0.00327853
14	9	Complex I	0.614393	0.00140736
14	10	Complex I	0.620588	0.000644477
14	11	Complex I	0.625518	-0.00138232
14	12	Complex I	0.631711	-0.00214741
14	13	Complex I	0.637824	-0.00299147
14	14	Complex I	0.646638	-0.00113502
14	15	Complex I	0.656415	0.00168499
14	16	Complex I	0.671813	0.0101252
14	17	Complex I	0.699864	0.0312183
14	18	Complex I	0.748368	0.0727653
14	19	Complex I	0.839852	0.157292
14	20	Complex I	1.0128	0.323278
14	21	Complex I	1.32312	0.626649
14	22	Complex I	1.82889	1.12546
14	23	Complex I	2.50066	1.79027
14	24	Complex I	3.15843	2.44108
14	25	Complex I	3.69082	2.96651
14	26	Complex I	4.10642	3.37516
14	27	Complex I	4.43335	3.69513
14	28	Complex I	4.69228	3.9471
14	29	Complex I	4.88523	4.13309
14	30	Complex I	5.04573	4.28664
14	31	Complex I	5.17657	4.41052
14	32	Complex I	5.27431	4.5013
14	33	Complex I	5.35912	4.57915
14	34	Complex I	5.4367	4.64978
14	35	Complex I	5.49092	4.69704
14	36	Complex I	5.54591	4.74507
14	37	Complex I	5.58817	4.78037
14	38	Complex I	5.62965	4.8149
14	39	Complex I	5.66172	4.84001
14	40	Complex I	5.67973	4.85106
15	1	NRF2	0.625144	-0.0120945
15	2	NRF2	0.630143	-0.012692
15	3	NRF2	0.641757	-0.00667517
15	4	NRF2	0.650847	-0.00318142
15	5	NRF2	0.659801	0.00017702
15	6	NRF2	0.667422	0.00220139
15	7	NRF2	0.673699	0.0028815
15	8	NRF2	0.679069	0.00265502
15	9	NRF2	0.685805	0.00379486
15	10	NRF2	0.690176	0.00256917
15	11	NRF2	0.694684	0.00148165
15	12	NRF2	0.699593	0.000794128
15	13	NRF2	0.704288	-0.000107611
15	14	NRF2	0.709665	-0.000326638
15	15	NRF2	0.714161	-0.00142746
15	16	NRF2	0.719119	-0.00206592
15	17	NRF2	0.724899	-0.0018819
15	18	NRF2	0.731489	-0.00088863
15	19	NRF2	0.741871	0.00389735
15	20	NRF2	0.758116	0.0145454
15	21	NRF2	0.783826	0.0346593
15	22	NRF2	0.831253	0.0764904
15	23	NRF2	0.91685	0.156491
15	24	NRF2	1.06926	0.303306
15	25	NRF2	1.34096	0.569406
15	26	NRF2	1.79906	1.02191
15	27	NRF2	2.47785	1.6951
15	28	NRF2	3.26859	2.48025
15	29	NRF2	3.91835	3.12441
15	30	NRF2	4.38752	3.58799
15	31	NRF2	4.74545	3.94032
15	32	NRF2	5.01091	4.20018
15	33	NRF2	5.20702	4.39069
15	34	NRF2	5.35475	4.53283
15	35	NRF2	5.47058	4.64307
15	36	NRF2	5.5678	4.73469
15	37	NRF2	5.63858	4.79987
15	38	NRF2	5.68194	4.83763
15	39	NRF2	5.71224	4.86234
15	40	NRF2	5.73558	4.88008
16	1	SOD1	0.54202	-0.00795393
16	2	SOD1	0.548725	-0.00851318
16	3	SOD1	0.560135	-0.00436766
16	4	SOD1	0.570973	-0.000794338
16	5	SOD1	0.579894	0.000861262
16	6	SOD1	0.587322	0.0010246
16	7	SOD1	0.595503	0.00194188
16	8	SOD1	0.604005	0.00317887
16	9	SOD1	0.612093	0.00400251
16	10	SOD1	0.61553	0.000175079
16	11	SOD1	0.620753	-0.00186737
16	12	SOD1	0.626302	-0.00358283
16	13	SOD1	0.636577	-0.000572001
16	14	SOD1	0.650608	0.00619428
16	15	SOD1	0.672592	0.0209134
16	16	SOD1	0.70907	0.0501271
16	17	SOD1	0.775729	0.109522
16	18	SOD1	0.901406	0.227934
16	19	SOD1	1.12857	0.447834
16	20	SOD1	1.52795	0.839945
16	21	SOD1	2.1564	1.46113
16	22	SOD1	2.96045	2.25792
16	23	SOD1	3.67743	2.96764
16	24	SOD1	4.20236	3.4853
16	25	SOD1	4.60278	3.87845
16	26	SOD1	4.92692	4.19533
16	27	SOD1	5.17499	4.43613
16	28	SOD1	5.37792	4.6318
16	29	SOD1	5.52876	4.77538
16	30	SOD1	5.65341	4.89276
16	31	SOD1	5.73803	4.97012
16	32	SOD1	5.80107	5.02589
16	33	SOD1	5.85423	5.07179
16	34	SOD1	5.90545	5.11575
16	35	SOD1	5.95604	5.15907
16	36	SOD1	5.99059	5.18635
16	37	SOD1	6.01818	5.20668
16	38	SOD1	6.06501	5.24625
16	39	SOD1	6.08455	5.25852
16	40	SOD1	6.11073	5.27744
17	1	PGC1a	0.591762	-0.0138418
17	2	PGC1a	0.597207	-0.0138327
17	3	PGC1a	0.609332	-0.00714304
17	4	PGC1a	0.618945	-0.00296554
17	5	PGC1a	0.627968	0.000622221
17	6	PGC1a	0.634255	0.00147324
17	7	PGC1a	0.640301	0.00208423
17	8	PGC1a	0.647716	0.00406386
17	9	PGC1a	0.653608	0.00451999
17	10	PGC1a	0.658206	0.00368205
17	11	PGC1a	0.662926	0.00296672
17	12	PGC1a	0.665349	-4.51817e-05
17	13	PGC1a	0.668677	-0.00215258
17	14	PGC1a	0.674125	-0.00214062
17	15	PGC1a	0.678817	-0.00288444
17	16	PGC1a	0.685939	-0.00119783
17	17	PGC1a	0.691644	-0.000927541
17	18	PGC1a	0.698052	4.4473e-05
17	19	PGC1a	0.709983	0.00654047
17	20	PGC1a	0.730298	0.02142
17	21	PGC1a	0.763583	0.0492694
17	22	PGC1a	0.821512	0.101763
17	23	PGC1a	0.928448	0.203263
17	24	PGC1a	1.12804	0.397418
17	25	PGC1a	1.47902	0.742968
17	26	PGC1a	2.04333	1.30184
17	27	PGC1a	2.77825	2.03133
17	28	PGC1a	3.44621	2.69385
17	29	PGC1a	3.93222	3.17442
17	30	PGC1a	4.29959	3.53635
17	31	PGC1a	4.59376	3.82509
17	32	PGC1a	4.81439	4.04029
17	33	PGC1a	4.99301	4.21347
17	34	PGC1a	5.14768	4.3627
17	35	PGC1a	5.26381	4.4734
17	36	PGC1a	5.35739	4.56154
17	37	PGC1a	5.41667	4.61539
17	38	PGC1a	5.47739	4.67068
17	39	PGC1a	5.5265	4.71435
17	40	PGC1a	5.56243	4.74484
18	1	b-actin	0.487981	-0.00821642
18	2	b-actin	0.492512	-0.0104013
18	3	b-actin	0.506915	-0.00271389
18	4	b-actin	0.517232	0.000887361
18	5	b-actin	0.523434	0.000373869
18	6	b-actin	0.531924	0.00214788
18	7	b-actin	0.539294	0.00280217
18	8	b-actin	0.541748	-0.0014598
18	9	b-actin	0.548549	-0.0013751
18	10	b-actin	0.555078	-0.00156208
18	11	b-actin	0.564255	0.000899594
18	12	b-actin	0.580541	0.0104695
18	13	b-actin	0.599807	0.0230203
18	14	b-actin	0.640887	0.0573836
18	15	b-actin	0.700275	0.110056
18	16	b-actin	0.817389	0.220454
18	17	b-actin	1.02538	0.42173
18	18	b-actin	1.36635	0.755982
18	19	b-actin	1.86609	1.24901
18	20	b-actin	2.42327	1.79947
18	21	b-actin	2.91519	2.28467
18	22	b-actin	3.34224	2.70501
18	23	b-actin	3.73465	3.0907
18	24	b-actin	4.04856	3.3979
18	25	b-actin	4.31088	3.6535
18	26	b-actin	4.51805	3.85396
18	27	b-actin	4.72293	4.05212
18	28	b-actin	4.82777	4.15024
18	29	b-actin	4.9386	4.25436
18	30	b-actin	5.02056	4.32961
18	31	b-actin	5.07261	4.37494
18	32	b-actin	5.13998	4.43559
18	33	b-actin	5.17085	4.45974
18	34	b-actin	5.23212	4.5143
18	35	b-actin	5.25362	4.52908
18	36	b-actin	5.27028	4.53903
18	37	b-actin	5.30134	4.56337
18	38	b-actin	5.32983	4.58515
18	39	b-actin	5.33367	4.58227
18	40	b-actin	5.36075	4.60263
19	1	OPA1	0.491164	-0.0100762
19	2	OPA1	0.49551	-0.0111858
19	3	OPA1	0.506569	-0.00558239
19	4	OPA1	0.516928	-0.000678443
19	5	OPA1	0.524401	0.00133879
19	6	OPA1	0.529692	0.00117419
19	7	OPA1	0.535795	0.00182195
19	8	OPA1	0.541359	0.00193082
19	9	OPA1	0.547089	0.00220521
19	10	OPA1	0.553386	0.00304668
19	11	OPA1	0.557714	0.00191917
19	12	OPA1	0.560164	-0.00108648
19	13	OPA1	0.5637	-0.00300578
19	14	OPA1	0.569414	-0.00274682
19	15	OPA1	0.575561	-0.00205591
19	16	OPA1	0.584791	0.001719
19	17	OPA1	0.596609	0.00808129
19	18	OPA1	0.615118	0.0211353
19	19	OPA1	0.652233	0.0527947
19	20	OPA1	0.721248	0.116354
19	21	OPA1	0.848636	0.238286
19	22	OPA1	1.08211	0.466309
19	23	OPA1	1.4935	0.872245
19	24	OPA1	2.14033	1.51362
19	25	OPA1	2.97366	2.34149
19	26	OPA1	3.72254	3.08491
19	27	OPA1	4.24018	3.5971
19	28	OPA1	4.61255	3.96401
19	29	OPA1	4.91321	4.25922
19	30	OPA1	5.14218	4.48273
19	31	OPA1	5.30981	4.64491
19	32	OPA1	5.4469	4.77654
19	33	OPA1	5.55485	4.87904
19	34	OPA1	5.64473	4.96346
19	35	OPA1	5.70489	5.01816
19	36	OPA1	5.76932	5.07714
19	37	OPA1	5.83074	5.1331
19	38	OPA1	5.87021	5.16712
19	39	OPA1	5.90459	5.19604
19	40	OPA1	5.9345	5.22049
20	1	TFAM	0.539396	-0.0122997
20	2	TFAM	0.544181	-0.0123984
20	3	TFAM	0.555087	-0.00637651
20	4	TFAM	0.564192	-0.00215471
20	5	TFAM	0.569949	-0.00128113
20	6	TFAM	0.575867	-0.000246985
20	7	TFAM	0.582817	0.00181916
20	8	TFAM	0.591165	0.00528345
20	9	TFAM	0.594064	0.00329916
20	10	TFAM	0.599381	0.00373243
20	11	TFAM	0.60331	0.00277698
20	12	TFAM	0.606092	0.0006761
20	13	TFAM	0.61039	8.97769e-05
20	14	TFAM	0.616332	0.00114795
20	15	TFAM	0.61764	-0.00242731
20	16	TFAM	0.622144	-0.00280693
20	17	TFAM	0.62723	-0.00260528
20	18	TFAM	0.633792	-0.000926145
20	19	TFAM	0.643932	0.00432962
20	20	TFAM	0.664312	0.0198257
20	21	TFAM	0.69923	0.04986
20	22	TFAM	0.756257	0.102003
20	23	TFAM	0.871367	0.21223
20	24	TFAM	1.0732	0.409178
20	25	TFAM	1.42815	0.759244
20	26	TFAM	1.97398	1.30019
20	27	TFAM	2.62085	1.94218
20	28	TFAM	3.19022	2.50666
20	29	TFAM	3.58245	2.89401
20	30	TFAM	3.93791	3.24458
20	31	TFAM	4.23746	3.53925
20	32	TFAM	4.51304	3.80995
20	33	TFAM	4.71208	4.00411
20	34	TFAM	4.89972	4.18686
20	35	TFAM	4.99818	4.28044
20	36	TFAM	5.08716	4.36453
20	37	TFAM	5.18096	4.45345
20	38	TFAM	5.26431	4.53192
20	39	TFAM	5.32189	4.58462
20	40	TFAM	5.35056	4.6084
21	1	PINK1	0.509498	-0.0118955
21	2	PINK1	0.514004	-0.0123471
21	3	PINK1	0.524006	-0.00730205
21	4	PINK1	0.534276	-0.00198933
21	5	PINK1	0.542432	0.00120891
21	6	PINK1	0.547729	0.00154864
21	7	PINK1	0.554187	0.00304923
21	8	PINK1	0.559954	0.00385929
21	9	PINK1	0.564549	0.00349711
21	10	PINK1	0.568258	0.00224814
21	11	PINK1	0.571229	0.000262148
21	12	PINK1	0.575889	-3.49421e-05
21	13	PINK1	0.58095	6.81531e-05
21	14	PINK1	0.583938	-0.00190126
21	15	PINK1	0.586951	-0.00384469
21	16	PINK1	0.595084	-0.000669338
21	17	PINK1	0.606382	0.00567156
21	18	PINK1	0.620951	0.0152831
21	19	PINK1	0.647651	0.0370251
21	20	PINK1	0.699308	0.0837249
21	21	PINK1	0.797177	0.176637
21	22	PINK1	0.97567	0.350172
21	23	PINK1	1.28262	0.652163
21	24	PINK1	1.74547	1.11006
21	25	PINK1	2.27905	1.63868
21	26	PINK1	2.74284	2.09751
21	27	PINK1	3.12603	2.47575
21	28	PINK1	3.46677	2.81153
21	29	PINK1	3.75885	3.09865
21	30	PINK1	3.99553	3.33037
21	31	PINK1	4.177	3.50689
21	32	PINK1	4.33418	3.65911
21	33	PINK1	4.46585	3.78582
21	34	PINK1	4.56151	3.87653
21	35	PINK1	4.64126	3.95131
21	36	PINK1	4.72276	4.02786
21	37	PINK1	4.78404	4.08419
21	38	PINK1	4.83473	4.12991
21	39	PINK1	4.88166	4.17189
21	40	PINK1	4.91649	4.20176
22	1	Complex I	0.514048	-0.00735039
22	2	Complex I	0.51938	-0.00819823
22	3	Complex I	0.529028	-0.00473016
22	4	Complex I	0.539181	-0.000757353
22	5	Complex I	0.547627	0.00150963
22	6	Complex I	0.553294	0.000996409
22	7	Complex I	0.561159	0.00268141
22	8	Complex I	0.567794	0.00313712
22	9	Complex I	0.571374	0.000537503
22	10	Complex I	0.577846	0.000829722
22	11	Complex I	0.582227	-0.000969229
22	12	Complex I	0.588771	-0.000605127
22	13	Complex I	0.594122	-0.00143371
22	14	Complex I	0.60054	-0.00119621
22	15	Complex I	0.610796	0.00288084
22	16	Complex I	0.630644	0.0165489
22	17	Complex I	0.665091	0.0448158
22	18	Complex I	0.72719	0.100736
22	19	Complex I	0.84775	0.215115
22	20	Complex I	1.07417	0.435355
22	21	Complex I	1.45985	0.814852
22	22	Complex I	2.03917	1.388
22	23	Complex I	2.70087	2.04351
22	24	Complex I	3.27331	2.60978
22	25	Complex I	3.73254	3.06282
22	26	Complex I	4.10958	3.43368
22	27	Complex I	4.41841	3.73634
22	28	Complex I	4.65168	3.96343
22	29	Complex I	4.81404	4.1196
22	30	Complex I	4.9459	4.24529
22	31	Complex I	5.06572	4.35893
22	32	Complex I	5.17643	4.46346
22	33	Complex I	5.25209	4.53294
22	34	Complex I	5.30807	4.58274
22	35	Complex I	5.36777	4.63626
22	36	Complex I	5.42214	4.68445
22	37	Complex I	5.4609	4.71703
22	38	Complex I	5.48182	4.73177
22	39	Complex I	5.52492	4.76869
22	40	Complex I	5.55607	4.79366
23	1	NRF2	0.676823	-0.0159728
23	2	NRF2	0.684188	-0.013948
23	3	NRF2	0.696266	-0.0072097
23	4	NRF2	0.706394	-0.00242123
23	5	NRF2	0.714337	0.0001822
23	6	NRF2	0.719674	0.000179652
23	7	NRF2	0.726867	0.00203373
23	8	NRF2	0.734714	0.00454101
23	9	NRF2	0.738908	0.00339519
23	10	NRF2	0.743485	0.00263262
23	11	NRF2	0.748923	0.0027317
23	12	NRF2	0.752714	0.00118265
23	13	NRF2	0.757041	0.00017028
23	14	NRF2	0.761326	-0.000884827
23	15	NRF2	0.767499	-5.10622e-05
23	16	NRF2	0.771762	-0.00112727
23	17	NRF2	0.775226	-0.00300271
23	18	NRF2	0.781216	-0.00235223
23	19	NRF2	0.789968	0.00106009
23	20	NRF2	0.806914	0.0126665
23	21	NRF2	0.836578	0.0369912
23	22	NRF2	0.888014	0.0830877
23	23	NRF2	0.979035	0.168769
23	24	NRF2	1.14271	0.327105
23	25	NRF2	1.43917	0.618228
23	26	NRF2	1.94047	1.11418
23	27	NRF2	2.69018	1.85856
23	28	NRF2	3.56989	2.73293
23	29	NRF2	4.28681	3.44451
23	30	NRF2	4.80574	3.95809
23	31	NRF2	5.2097	4.35672
23	32	NRF2	5.51675	4.65843
23	33	NRF2	5.75265	4.88899
23	34	NRF2	5.93555	5.06654
23	35	NRF2	6.07791	5.20357
23	36	NRF2	6.18568	5.306
23	37	NRF2	6.26879	5.38377
23	38	NRF2	6.33813	5.44777
23	39	NRF2	6.37975	5.48405
23	40	NRF2	6.41355	5.51251
24	1	SOD1	0.557102	-0.00572108
24	2	SOD1	0.564007	-0.00602815
24	3	SOD1	0.575113	-0.00213429
24	4	SOD1	0.583964	-0.000496037
24	5	SOD1	0.59211	0.00043816
24	6	SOD1	0.600538	0.00165429
24	7	SOD1	0.607561	0.00146559
24	8	SOD1	0.612994	-0.000314425
24	9	SOD1	0.62216	0.0016402
24	10	SOD1	0.627844	0.000111955
24	11	SOD1	0.633913	-0.00103077
24	12	SOD1	0.640822	-0.00133468
24	13	SOD1	0.649594	0.000225484
24	14	SOD1	0.667237	0.010657
24	15	SOD1	0.697452	0.033659
24	16	SOD1	0.749964	0.0789592
24	17	SOD1	0.847144	0.168927
24	18	SOD1	1.02933	0.343897
24	19	SOD1	1.35649	0.663852
24	20	SOD1	1.90742	1.20757
24	21	SOD1	2.69171	1.98465
24	22	SOD1	3.50666	2.79239
24	23	SOD1	4.12181	3.40032
24	24	SOD1	4.57332	3.84462
24	25	SOD1	4.95862	4.22271
24	26	SOD1	5.26605	4.52292
24	27	SOD1	5.50051	4.75017
24	28	SOD1	5.68069	4.92314
24	29	SOD1	5.81266	5.0479
24	30	SOD1	5.92909	5.15712
24	31	SOD1	6.02617	5.24698
24	32	SOD1	6.09905	5.31265
24	33	SOD1	6.14386	5.35025
24	34	SOD1	6.19622	5.3954
24	35	SOD1	6.2555	5.44747
24	36	SOD1	6.31395	5.4987
24	37	SOD1	6.34347	5.52101
24	38	SOD1	6.368	5.53833
24	39	SOD1	6.38422	5.54734
24	40	SOD1	6.40547	5.56138
25	1	PGC1a	0.665143	-0.02654
25	2	PGC1a	0.674537	-0.0256055
25	3	PGC1a	0.695454	-0.0131486
25	4	PGC1a	0.71235	-0.00471202
25	5	PGC1a	0.725165	-0.000357411
25	6	PGC1a	0.736144	0.00216168
25	7	PGC1a	0.745848	0.00340624
25	8	PGC1a	0.757674	0.00677243
25	9	PGC1a	0.766429	0.00706755
25	10	PGC1a	0.772365	0.00454408
25	11	PGC1a	0.780129	0.00384804
25	12	PGC1a	0.787029	0.0022876
25	13	PGC1a	0.795763	0.00256186
25	14	PGC1a	0.801924	0.000263048
25	15	PGC1a	0.807236	-0.0028843
25	16	PGC1a	0.815302	-0.00327815
25	17	PGC1a	0.823488	-0.00355267
25	18	PGC1a	0.831509	-0.00399081
25	19	PGC1a	0.842971	-0.000988564
25	20	PGC1a	0.857693	0.0052737
25	21	PGC1a	0.877048	0.0161685
25	22	PGC1a	0.907643	0.0383039
25	23	PGC1a	0.961061	0.083262
25	24	PGC1a	1.05578	0.169516
25	25	PGC1a	1.23803	0.343313
25	26	PGC1a	1.55987	0.656693
25	27	PGC1a	2.07074	1.1591
25	28	PGC1a	2.74193	1.82183
25	29	PGC1a	3.38831	2.45975
25	30	PGC1a	3.86411	2.92709
25	31	PGC1a	4.21598	3.2705
25	32	PGC1a	4.50276	3.54882
25	33	PGC1a	4.7164	3.754
25	34	PGC1a	4.87554	3.90468
25	35	PGC1a	4.99808	4.01876
25	36	PGC1a	5.10287	4.11509
25	37	PGC1a	5.18718	4.19094
25	38	PGC1a	5.24081	4.23611
25	39	PGC1a	5.29192	4.27877
25	40	PGC1a	5.33517	4.31355
26	1	b-actin	0.623552	-0.0119193
26	2	b-actin	0.633445	-0.0141319
26	3	b-actin	0.652264	-0.00741781
26	4	b-actin	0.67127	-0.000517984
26	5	b-actin	0.688023	0.00412926
26	6	b-actin	0.700843	0.00484385
26	7	b-actin	0.711611	0.00350626
26	8	b-actin	0.720696	0.000485127
26	9	b-actin	0.73206	-0.000256364
26	10	b-actin	0.743428	-0.000994159
26	11	b-actin	0.752749	-0.00377818
26	12	b-actin	0.767646	-0.000986727
26	13	b-actin	0.791315	0.0105765
26	14	b-actin	0.825429	0.0325846
26	15	b-actin	0.878294	0.0733441
26	16	b-actin	0.980332	0.163276
26	17	b-actin	1.16144	0.332275
26	18	b-actin	1.47143	0.630161
26	19	b-actin	1.95372	1.10035
26	20	b-actin	2.56153	1.69605
26	21	b-actin	3.13065	2.25307
26	22	b-actin	3.57446	2.68477
26	23	b-actin	3.95639	3.0546
26	24	b-actin	4.2994	3.3855
26	25	b-actin	4.58685	3.66084
26	26	b-actin	4.81424	3.87613
26	27	b-actin	4.98884	4.03862
26	28	b-actin	5.13078	4.16846
26	29	b-actin	5.23789	4.26346
26	30	b-actin	5.32396	4.33743
26	31	b-actin	5.39263	4.39399
26	32	b-actin	5.44908	4.43833
26	33	b-actin	5.51828	4.49543
26	34	b-actin	5.55929	4.52433
26	35	b-actin	5.59434	4.54728
26	36	b-actin	5.62632	4.56715
26	37	b-actin	5.65494	4.58366
26	38	b-actin	5.67683	4.59345
26	39	b-actin	5.70327	4.60779
26	40	b-actin	5.72204	4.61445
27	1	OPA1	0.616675	-0.0216003
27	2	OPA1	0.626416	-0.0213231
27	3	OPA1	0.647279	-0.00992374
27	4	OPA1	0.663386	-0.00327998
27	5	OPA1	0.676596	0.000466272
27	6	OPA1	0.689137	0.00354436
27	7	OPA1	0.699251	0.00419457
27	8	OPA1	0.709337	0.00481683
27	9	OPA1	0.718343	0.00435953
27	10	OPA1	0.727082	0.00363508
27	11	OPA1	0.734708	0.00179769
27	12	OPA1	0.743767	0.00139374
27	13	OPA1	0.750311	-0.00152613
27	14	OPA1	0.757705	-0.0035949
27	15	OPA1	0.767151	-0.00361232
27	16	OPA1	0.777956	-0.00227099
27	17	OPA1	0.792014	0.0023238
27	18	OPA1	0.812568	0.0134138
27	19	OPA1	0.849373	0.0407558
27	20	OPA1	0.915458	0.0973773
27	21	OPA1	1.03355	0.206002
27	22	OPA1	1.24747	0.410458
27	23	OPA1	1.62211	0.775634
27	24	OPA1	2.2306	1.37467
27	25	OPA1	3.04659	2.18119
27	26	OPA1	3.80364	2.92878
27	27	OPA1	4.33317	3.44885
27	28	OPA1	4.72341	3.82962
27	29	OPA1	5.02048	4.11723
27	30	OPA1	5.24815	4.33543
27	31	OPA1	5.42442	4.50224
27	32	OPA1	5.56015	4.62851
27	33	OPA1	5.66152	4.72042
27	34	OPA1	5.73808	4.78751
27	35	OPA1	5.81555	4.85552
27	36	OPA1	5.87267	4.90318
27	37	OPA1	5.92148	4.94253
27	38	OPA1	5.95834	4.96992
27	39	OPA1	5.99304	4.99515
27	40	OPA1	6.02093	5.01358
28	1	TFAM	0.651988	-0.0269149
28	2	TFAM	0.660442	-0.0268965
28	3	TFAM	0.680489	-0.0152848
28	4	TFAM	0.696988	-0.00722061
28	5	TFAM	0.712323	-0.000321056
28	6	TFAM	0.724756	0.00367641
28	7	TFAM	0.734061	0.00454666
28	8	TFAM	0.74441	0.00645981
28	9	TFAM	0.75299	0.00660497
28	10	TFAM	0.761127	0.00630685
28	11	TFAM	0.768278	0.00502246
28	12	TFAM	0.775497	0.00380583
28	13	TFAM	0.782513	0.00238666
28	14	TFAM	0.789997	0.00143557
28	15	TFAM	0.796216	-0.00078098
28	16	TFAM	0.802442	-0.00298973
28	17	TFAM	0.80929	-0.00457739
28	18	TFAM	0.81637	-0.00593248
28	19	TFAM	0.8276	-0.0031382
28	20	TFAM	0.842505	0.00333179
28	21	TFAM	0.868585	0.0209765
28	22	TFAM	0.912401	0.0563577
28	23	TFAM	0.992996	0.128517
28	24	TFAM	1.13685	0.26394
28	25	TFAM	1.40108	0.519728
28	26	TFAM	1.83978	0.949992
28	27	TFAM	2.45669	1.55847
28	28	TFAM	3.06739	2.16074
28	29	TFAM	3.53466	2.61957
28	30	TFAM	3.91961	2.99608
28	31	TFAM	4.23807	3.30611
28	32	TFAM	4.50106	3.56066
28	33	TFAM	4.72237	3.77354
28	34	TFAM	4.90279	3.94552
28	35	TFAM	5.02718	4.06148
28	36	TFAM	5.14952	4.17538
28	37	TFAM	5.25989	4.27732
28	38	TFAM	5.3416	4.35059
28	39	TFAM	5.40829	4.40885
28	40	TFAM	5.44801	4.44013
29	1	PINK1	0.688566	-0.0221132
29	2	PINK1	0.69776	-0.0218124
29	3	PINK1	0.716928	-0.0115382
29	4	PINK1	0.732844	-0.00451532
29	5	PINK1	0.746445	0.000192414
29	6	PINK1	0.758346	0.00320034
29	7	PINK1	0.769102	0.00506285
29	8	PINK1	0.77857	0.00563813
29	9	PINK1	0.787592	0.00576668
29	10	PINK1	0.795698	0.00497952
29	11	PINK1	0.803037	0.00342543
29	12	PINK1	0.810306	0.00180088
29	13	PINK1	0.816279	-0.00111983
29	14	PINK1	0.822535	-0.00375693
29	15	PINK1	0.830873	-0.00431199
29	16	PINK1	0.839254	-0.00482402
29	17	PINK1	0.851748	-0.00122392
29	18	PINK1	0.868879	0.00701444
29	19	PINK1	0.898009	0.0272507
29	20	PINK1	0.94874	0.0690892
29	21	PINK1	1.04255	0.154003
29	22	PINK1	1.21331	0.31587
29	23	PINK1	1.51305	0.606719
29	24	PINK1	1.98197	1.06675
29	25	PINK1	2.5576	1.63348
29	26	PINK1	3.06357	2.13056
29	27	PINK1	3.47191	2.53001
29	28	PINK1	3.81545	2.86465
29	29	PINK1	4.1263	3.16661
29	30	PINK1	4.38312	3.41453
29	31	PINK1	4.57949	3.60202
29	32	PINK1	4.72957	3.7432
29	33	PINK1	4.85566	3.8604
29	34	PINK1	4.96014	3.95598
29	35	PINK1	5.06379	4.05074
29	36	PINK1	5.14669	4.12475
29	37	PINK1	5.20668	4.17584
29	38	PINK1	5.24429	4.20456
29	39	PINK1	5.29184	4.24322
29	40	PINK1	5.33414	4.27663
30	1	Complex I	0.605569	-0.0198783
30	2	Complex I	0.615146	-0.0201711
30	3	Complex I	0.633836	-0.0113509
30	4	Complex I	0.652272	-0.00278459
30	5	Complex I	0.667897	0.00297078
30	6	Complex I	0.679991	0.00519463
30	7	Complex I	0.688522	0.00385634
30	8	Complex I	0.698533	0.00399808
30	9	Complex I	0.708506	0.00410043
30	10	Complex I	0.717292	0.00301718
30	11	Complex I	0.724704	0.000559275
30	12	Complex I	0.733172	-0.000842023
30	13	Complex I	0.74149	-0.00239364
30	14	Complex I	0.750686	-0.00306747
30	15	Complex I	0.760365	-0.00325808
30	16	Complex I	0.773603	0.000110069
30	17	Complex I	0.795821	0.0124584
30	18	Complex I	0.832398	0.0391661
30	19	Complex I	0.900412	0.0973099
30	20	Complex I	1.02664	0.213673
30	21	Complex I	1.2568	0.433959
30	22	Complex I	1.65292	0.820211
30	23	Complex I	2.24406	1.40148
30	24	Complex I	2.89632	2.04387
30	25	Complex I	3.43595	2.57363
30	26	Complex I	3.86562	2.99343
30	27	Complex I	4.20864	3.32658
30	28	Complex I	4.47569	3.58376
30	29	Complex I	4.67882	3.77703
30	30	Complex I	4.84575	3.93408
30	31	Complex I	4.9718	4.05026
30	32	Complex I	5.07144	4.14003
30	33	Complex I	5.15232	4.21104
30	34	Complex I	5.22775	4.2766
30	35	Complex I	5.29704	4.33602
30	36	Complex I	5.35452	4.38363
30	37	Complex I	5.4006	4.41984
30	38	Complex I	5.42918	4.43855
30	39	Complex I	5.45158	4.45109
30	40	Complex I	5.48298	4.47261
31	1	NRF2	0.721366	-0.0234221
31	2	NRF2	0.728028	-0.0239005
31	3	NRF2	0.745011	-0.014059
31	4	NRF2	0.759995	-0.00621658
31	5	NRF2	0.774112	0.000759511
31	6	NRF2	0.783792	0.00329756
31	7	NRF2	0.794747	0.00711121
31	8	NRF2	0.797985	0.0032088
31	9	NRF2	0.806558	0.00464065
31	10	NRF2	0.813979	0.00491987
31	11	NRF2	0.822712	0.00651187
31	12	NRF2	0.825103	0.00176087
31	13	NRF2	0.833203	0.00272012
31	14	NRF2	0.837528	-9.65337e-05
31	15	NRF2	0.841777	-0.00298817
31	16	NRF2	0.850073	-0.00183402
31	17	NRF2	0.856794	-0.00225379
31	18	NRF2	0.861267	-0.00492184
31	19	NRF2	0.87077	-0.00256052
31	20	NRF2	0.884967	0.00449497
31	21	NRF2	0.907679	0.0200661
31	22	NRF2	0.947822	0.0530674
31	23	NRF2	1.02056	0.118662
31	24	NRF2	1.14741	0.238378
31	25	NRF2	1.37654	0.460362
31	26	NRF2	1.75355	0.830234
31	27	NRF2	2.31968	1.38922
31	28	NRF2	2.98166	2.04406
31	29	NRF2	3.51992	2.57517
31	30	NRF2	3.92786	2.97598
31	31	NRF2	4.23049	3.27146
31	32	NRF2	4.46488	3.49871
31	33	NRF2	4.63736	3.66405
31	34	NRF2	4.77223	3.79178
31	35	NRF2	4.87496	3.88737
31	36	NRF2	4.9591	3.96437
31	37	NRF2	5.01708	4.01521
31	38	NRF2	5.06219	4.05317
31	39	NRF2	5.09465	4.0785
31	40	NRF2	5.11996	4.09666
32	1	SOD1	0.615822	-0.0168845
32	2	SOD1	0.626022	-0.0173211
32	3	SOD1	0.646942	-0.0070377
32	4	SOD1	0.66102	-0.00359652
32	5	SOD1	0.676345	0.00109176
32	6	SOD1	0.689277	0.00338698
32	7	SOD1	0.700962	0.00443479
32	8	SOD1	0.713263	0.00609963
32	9	SOD1	0.721084	0.00328411
32	10	SOD1	0.72875	0.000313076
32	11	SOD1	0.738384	-0.000690048
32	12	SOD1	0.747631	-0.00207947
32	13	SOD1	0.75772	-0.00262686
32	14	SOD1	0.768404	-0.00257975
32	15	SOD1	0.78747	0.00584897
32	16	SOD1	0.812052	0.0197944
32	17	SOD1	0.857023	0.0541291
32	18	SOD1	0.939965	0.126434
32	19	SOD1	1.08751	0.263343
32	20	SOD1	1.35715	0.522345
32	21	SOD1	1.80843	0.962989
32	22	SOD1	2.47769	1.62161
32	23	SOD1	3.2389	2.37219
32	24	SOD1	3.85015	2.97279
32	25	SOD1	4.27678	3.38879
32	26	SOD1	4.60933	3.7107
32	27	SOD1	4.86965	3.96038
32	28	SOD1	5.08518	4.16528
32	29	SOD1	5.25076	4.32022
32	30	SOD1	5.37196	4.43079
32	31	SOD1	5.47698	4.52518
32	32	SOD1	5.574	4.61156
32	33	SOD1	5.65514	4.68206
32	34	SOD1	5.70889	4.72517
32	35	SOD1	5.74207	4.74772
32	36	SOD1	5.79426	4.78926
32	37	SOD1	5.82316	4.80753
32	38	SOD1	5.83761	4.81135
32	39	SOD1	5.87026	4.83336
32	40	SOD1	5.88008	4.83254
33	1	PGC1a	0.593761	-0.0142051
33	2	PGC1a	0.60001	-0.0140432
33	3	PGC1a	0.612963	-0.00717754
33	4	PGC1a	0.624123	-0.00210507
33	5	PGC1a	0.633014	0.000698678
33	6	PGC1a	0.639361	0.000958436
33	7	PGC1a	0.645713	0.0012235
33	8	PGC1a	0.652997	0.00242024
33	9	PGC1a	0.660337	0.00367361
33	10	PGC1a	0.666834	0.00408327
33	11	PGC1a	0.672087	0.00324869
33	12	PGC1a	0.675737	0.000811519
33	13	PGC1a	0.679489	-0.00152355
33	14	PGC1a	0.685365	-0.00173461
33	15	PGC1a	0.693933	0.000745362
33	16	PGC1a	0.700062	0.000787624
33	17	PGC1a	0.701657	-0.00370472
33	18	PGC1a	0.709044	-0.00240545
33	19	PGC1a	0.719602	0.00206531
33	20	PGC1a	0.736487	0.0128637
33	21	PGC1a	0.762746	0.0330349
33	22	PGC1a	0.807975	0.0721766
33	23	PGC1a	0.887739	0.145853
33	24	PGC1a	1.03397	0.286001
33	25	PGC1a	1.30202	0.547962
33	26	PGC1a	1.75489	0.994739
33	27	PGC1a	2.40456	1.63832
33	28	PGC1a	3.13938	2.36705
33	29	PGC1a	3.67622	2.89781
33	30	PGC1a	4.06227	3.27778
33	31	PGC1a	4.37263	3.58205
33	32	PGC1a	4.5978	3.80113
33	33	PGC1a	4.76686	3.9641
33	34	PGC1a	4.92657	4.11772
33	35	PGC1a	5.03318	4.21825
33	36	PGC1a	5.13359	4.31257
33	37	PGC1a	5.19499	4.36789
33	38	PGC1a	5.23483	4.40164
33	39	PGC1a	5.27112	4.43184
33	40	PGC1a	5.29697	4.4516
34	1	b-actin	0.521144	-1.92523e-05
34	2	b-actin	0.526694	-0.00325662
34	3	b-actin	0.537668	-0.00106978
34	4	b-actin	0.547952	0.00042659
34	5	b-actin	0.55763	0.0013175
34	6	b-actin	0.566007	0.000906885
34	7	b-actin	0.574378	0.000490844
34	8	b-actin	0.582562	-0.000112593
34	9	b-actin	0.589599	-0.00186294
34	10	b-actin	0.598118	-0.00213182
34	11	b-actin	0.608437	-0.000599861
34	12	b-actin	0.620459	0.00263518
34	13	b-actin	0.636877	0.0102657
34	14	b-actin	0.666317	0.0309179
34	15	b-actin	0.7202	0.0760131
34	16	b-actin	0.817318	0.164344
34	17	b-actin	0.988806	0.327044
34	18	b-actin	1.2807	0.610146
34	19	b-actin	1.73751	1.05817
34	20	b-actin	2.33761	1.64949
34	21	b-actin	2.9325	2.23558
34	22	b-actin	3.41749	2.7118
34	23	b-actin	3.83654	3.12205
34	24	b-actin	4.20971	3.48643
34	25	b-actin	4.50691	3.77485
34	26	b-actin	4.73934	3.99849
34	27	b-actin	4.92726	4.17763
34	28	b-actin	5.07519	4.31677
34	29	b-actin	5.19215	4.42494
34	30	b-actin	5.29064	4.51464
34	31	b-actin	5.36037	4.57559
34	32	b-actin	5.41689	4.62332
34	33	b-actin	5.48005	4.67769
34	34	b-actin	5.53148	4.72033
34	35	b-actin	5.56811	4.74817
34	36	b-actin	5.59329	4.76457
34	37	b-actin	5.60853	4.77102
34	38	b-actin	5.62606	4.77977
34	39	b-actin	5.64015	4.78507
34	40	b-actin	5.65419	4.79032
35	1	OPA1	0.522175	-0.010538
35	2	OPA1	0.527855	-0.0109207
35	3	OPA1	0.539103	-0.00573507
35	4	OPA1	0.547838	-0.00306201
35	5	OPA1	0.555105	-0.00185691
35	6	OPA1	0.563864	0.000838913
35	7	OPA1	0.572407	0.00332016
35	8	OPA1	0.580316	0.00516643
35	9	OPA1	0.58537	0.00415866
35	10	OPA1	0.591886	0.00461239
35	11	OPA1	0.596392	0.00305536
35	12	OPA1	0.599976	0.000577374
35	13	OPA1	0.601425	-0.00403541
35	14	OPA1	0.608085	-0.00343845
35	15	OPA1	0.614321	-0.00326408
35	16	OPA1	0.62331	-0.000337354
35	17	OPA1	0.634504	0.00479367
35	18	OPA1	0.653872	0.0181
35	19	OPA1	0.687589	0.0457538
35	20	OPA1	0.750129	0.102232
35	21	OPA1	0.865134	0.211175
35	22	OPA1	1.07247	0.412452
35	23	OPA1	1.44346	0.777376
35	24	OPA1	2.04733	1.37519
35	25	OPA1	2.87854	2.20033
35	26	OPA1	3.69977	3.0155
35	27	OPA1	4.28408	3.59374
35	28	OPA1	4.69839	4.00199
35	29	OPA1	4.99963	4.29717
35	30	OPA1	5.23644	4.52792
35	31	OPA1	5.41201	4.69743
35	32	OPA1	5.5537	4.83305
35	33	OPA1	5.66986	4.94316
35	34	OPA1	5.74783	5.01506
35	35	OPA1	5.79832	5.05948
35	36	OPA1	5.87567	5.13077
35	37	OPA1	5.9236	5.17264
35	38	OPA1	5.9648	5.20778
35	39	OPA1	5.99803	5.23495
35	40	OPA1	6.01559	5.24645
36	1	TFAM	0.570705	-0.0140719
36	2	TFAM	0.576358	-0.0138816
36	3	TFAM	0.587762	-0.00794039
36	4	TFAM	0.598566	-0.00259932
36	5	TFAM	0.60572	-0.000907544
36	6	TFAM	0.613684	0.00159348
36	7	TFAM	0.620846	0.00329307
36	8	TFAM	0.626487	0.00347142
36	9	TFAM	0.632943	0.00446469
36	10	TFAM	0.636923	0.00298151
36	11	TFAM	0.640382	0.000978627
36	12	TFAM	0.647289	0.00242203
36	13	TFAM	0.651642	0.00131251
36	14	TFAM	0.655865	7.30454e-05
36	15	TFAM	0.659154	-0.00210012
36	16	TFAM	0.664349	-0.00236797
36	17	TFAM	0.668179	-0.00400058
36	18	TFAM	0.676968	-0.000674448
36	19	TFAM	0.685169	0.00206357
36	20	TFAM	0.6996	0.0110317
36	21	TFAM	0.721574	0.0275435
36	22	TFAM	0.755761	0.0562674
36	23	TFAM	0.826772	0.121816
36	24	TFAM	0.955875	0.245457
36	25	TFAM	1.19029	0.474412
36	26	TFAM	1.58895	0.867603
36	27	TFAM	2.18706	1.46026
36	28	TFAM	2.86764	2.13537
36	29	TFAM	3.41174	2.67401
36	30	TFAM	3.84148	3.09828
36	31	TFAM	4.19022	3.44157
36	32	TFAM	4.49199	3.73787
36	33	TFAM	4.72384	3.96426
36	34	TFAM	4.9104	4.14535
36	35	TFAM	5.06243	4.29192
36	36	TFAM	5.20359	4.42762
36	37	TFAM	5.30221	4.52078
36	38	TFAM	5.3692	4.58231
36	39	TFAM	5.43838	4.64602
36	40	TFAM	5.48561	4.68779
37	1	PINK1	0.595155	-0.0124467
37	2	PINK1	0.602469	-0.0110867
37	3	PINK1	0.613806	-0.0057035
37	4	PINK1	0.624735	-0.000728478
37	5	PINK1	0.630992	-0.000424317
37	6	PINK1	0.639467	0.00209612
37	7	PINK1	0.64549	0.00216586
37	8	PINK1	0.652184	0.00290585
37	9	PINK1	0.657009	0.00177664
37	10	PINK1	0.662125	0.000938891
37	11	PINK1	0.669357	0.00221711
37	12	PINK1	0.673813	0.0007199
37	13	PINK1	0.678428	-0.000619179
37	14	PINK1	0.68276	-0.00224108
37	15	PINK1	0.689113	-0.00184132
37	16	PINK1	0.695646	-0.0012625
37	17	PINK1	0.708113	0.00525062
37	18	PINK1	0.721007	0.0121907
37	19	PINK1	0.743899	0.0291291
37	20	PINK1	0.788824	0.0681008
37	21	PINK1	0.86859	0.141912
37	22	PINK1	1.01828	0.285651
37	23	PINK1	1.29044	0.551851
37	24	PINK1	1.72945	0.984913
37	25	PINK1	2.33563	1.58514
37	26	PINK1	2.9067	2.15025
37	27	PINK1	3.36609	2.60368
37	28	PINK1	3.74554	2.97719
37	29	PINK1	4.07467	3.30036
37	30	PINK1	4.3577	3.57743
37	31	PINK1	4.59184	3.80562
37	32	PINK1	4.74771	3.95554
37	33	PINK1	4.8825	4.08438
37	34	PINK1	4.99687	4.1928
37	35	PINK1	5.09256	4.28253
37	36	PINK1	5.1683	4.35232
37	37	PINK1	5.22994	4.408
37	38	PINK1	5.29407	4.46618
37	39	PINK1	5.34038	4.50654
37	40	PINK1	5.36788	4.52808
38	1	Complex I	0.565094	-0.00909102
38	2	Complex I	0.570259	-0.0107928
38	3	Complex I	0.58207	-0.00584854
38	4	Complex I	0.593249	-0.00153588
38	5	Complex I	0.602607	0.000955142
38	6	Complex I	0.611569	0.00304997
38	7	Complex I	0.620098	0.00471302
38	8	Complex I	0.626883	0.00463049
38	9	Complex I	0.630306	0.00118704
38	10	Complex I	0.63364	-0.00234517
38	11	Complex I	0.640649	-0.00220275
38	12	Complex I	0.648106	-0.00161264
38	13	Complex I	0.655787	-0.000798478
38	14	Complex I	0.66326	-0.000192216
38	15	Complex I	0.674617	0.004298
38	16	Complex I	0.691189	0.0140038
38	17	Complex I	0.717217	0.0331649
38	18	Complex I	0.76873	0.0778112
38	19	Complex I	0.863208	0.165423
38	20	Complex I	1.03703	0.332374
38	21	Complex I	1.35274	0.641219
38	22	Complex I	1.87108	1.1527
38	23	Complex I	2.55924	1.83399
38	24	Complex I	3.22237	2.49025
38	25	Complex I	3.75087	3.01188
38	26	Complex I	4.17359	3.42774
38	27	Complex I	4.50931	3.75659
38	28	Complex I	4.77131	4.01172
38	29	Complex I	4.97443	4.20797
38	30	Complex I	5.15073	4.37741
38	31	Complex I	5.2725	4.49231
38	32	Complex I	5.36182	4.57476
38	33	Complex I	5.43802	4.6441
38	34	Complex I	5.4986	4.69781
38	35	Complex I	5.55994	4.75229
38	36	Complex I	5.61418	4.79966
38	37	Complex I	5.66411	4.84273
38	38	Complex I	5.71667	4.88842
38	39	Complex I	5.74905	4.91393
38	40	Complex I	5.77911	4.93713
39	1	NRF2	0.625384	-0.0129473
39	2	NRF2	0.630765	-0.0130538
39	3	NRF2	0.641944	-0.0073631
39	4	NRF2	0.65289	-0.00190438
39	5	NRF2	0.661565	0.00128286
39	6	NRF2	0.666219	0.000449406
39	7	NRF2	0.67262	0.00136285
39	8	NRF2	0.678811	0.00206565
39	9	NRF2	0.685479	0.00324582
39	10	NRF2	0.691	0.00327896
39	11	NRF2	0.695556	0.0023471
39	12	NRF2	0.7002	0.00150328
39	13	NRF2	0.704978	0.000793626
39	14	NRF2	0.710247	0.000574937
39	15	NRF2	0.714791	-0.000368306
39	16	NRF2	0.719271	-0.0013767
39	17	NRF2	0.722222	-0.00391299
39	18	NRF2	0.729644	-0.001979
39	19	NRF2	0.741076	0.00396507
39	20	NRF2	0.756967	0.0143683
39	21	NRF2	0.784671	0.0365854
39	22	NRF2	0.835136	0.0815619
39	23	NRF2	0.919654	0.160593
39	24	NRF2	1.07291	0.308357
39	25	NRF2	1.35002	0.579986
39	26	NRF2	1.81608	1.04056
39	27	NRF2	2.50361	1.7226
39	28	NRF2	3.31484	2.52834
39	29	NRF2	3.9729	3.18092
39	30	NRF2	4.43531	3.63783
39	31	NRF2	4.78898	3.98602
39	32	NRF2	5.0593	4.25084
39	33	NRF2	5.26367	4.44973
39	34	NRF2	5.41068	4.59125
39	35	NRF2	5.52975	4.70484
39	36	NRF2	5.63419	4.80379
39	37	NRF2	5.69766	4.86177
39	38	NRF2	5.7537	4.91232
39	39	NRF2	5.7841	4.93723
39	40	NRF2	5.78948	4.93713
40	1	SOD1	0.538958	-0.00608658
40	2	SOD1	0.544424	-0.00764913
40	3	SOD1	0.55591	-0.00319155
40	4	SOD1	0.565434	-0.000696874
40	5	SOD1	0.574746	0.00158651
40	6	SOD1	0.582183	0.00199508
40	7	SOD1	0.589588	0.00237129
40	8	SOD1	0.595064	0.000818458
40	9	SOD1	0.601105	-0.000169205
40	10	SOD1	0.607696	-0.000606359
40	11	SOD1	0.614081	-0.00125022
40	12	SOD1	0.620566	-0.00179395
40	13	SOD1	0.630325	0.000936822
40	14	SOD1	0.644598	0.00818068
40	15	SOD1	0.666127	0.022681
40	16	SOD1	0.703331	0.0528561
40	17	SOD1	0.771765	0.114262
40	18	SOD1	0.897213	0.232682
40	19	SOD1	1.12812	0.45656
40	20	SOD1	1.53354	0.85495
40	21	SOD1	2.17323	1.48761
40	22	SOD1	2.97859	2.28594
40	23	SOD1	3.69072	2.99105
40	24	SOD1	4.21226	3.50556
40	25	SOD1	4.60919	3.89545
40	26	SOD1	4.92322	4.20246
40	27	SOD1	5.17749	4.4497
40	28	SOD1	5.38103	4.64621
40	29	SOD1	5.53075	4.7889
40	30	SOD1	5.63074	4.88186
40	31	SOD1	5.72684	4.97094
40	32	SOD1	5.80578	5.04285
40	33	SOD1	5.87651	5.10655
40	34	SOD1	5.92891	5.15192
40	35	SOD1	5.97178	5.18776
40	36	SOD1	6.02095	5.2299
40	37	SOD1	6.05186	5.25378
40	38	SOD1	6.06727	5.26217
40	39	SOD1	6.08798	5.27585
40	40	SOD1	6.09531	5.27615
41	1	PGC1a	0.564696	-0.0131373
41	2	PGC1a	0.571093	-0.0118697
41	3	PGC1a	0.581735	-0.00635694
41	4	PGC1a	0.590065	-0.00315663
41	5	PGC1a	0.597952	-0.000399358
41	6	PGC1a	0.606003	0.0025223
41	7	PGC1a	0.611611	0.00300089
41	8	PGC1a	0.617467	0.00372778
41	9	PGC1a	0.621815	0.00294597
41	10	PGC1a	0.62656	0.00256201
41	11	PGC1a	0.631676	0.00254796
41	12	PGC1a	0.635342	0.0010851
41	13	PGC1a	0.639185	-0.000201742
41	14	PGC1a	0.642473	-0.00204333
41	15	PGC1a	0.646354	-0.00329179
41	16	PGC1a	0.651599	-0.0031762
41	17	PGC1a	0.658141	-0.00176301
41	18	PGC1a	0.667031	0.00199698
41	19	PGC1a	0.678004	0.00784064
41	20	PGC1a	0.696869	0.0215766
41	21	PGC1a	0.728093	0.0476706
41	22	PGC1a	0.784699	0.0991478
41	23	PGC1a	0.889767	0.199087
41	24	PGC1a	1.07945	0.383637
41	25	PGC1a	1.41247	0.711531
41	26	PGC1a	1.96103	1.25496
41	27	PGC1a	2.67577	1.96457
41	28	PGC1a	3.34204	2.62571
41	29	PGC1a	3.82755	3.10609
41	30	PGC1a	4.18956	3.46297
41	31	PGC1a	4.47542	3.74371
41	32	PGC1a	4.69148	3.95464
41	33	PGC1a	4.8578	4.11582
41	34	PGC1a	5.00214	4.25504
41	35	PGC1a	5.11478	4.36254
41	36	PGC1a	5.20448	4.44712
41	37	PGC1a	5.27358	4.51109
41	38	PGC1a	5.31773	4.55011
41	39	PGC1a	5.34582	4.57307
41	40	PGC1a	5.37253	4.59465
42	1	b-actin	0.492161	-0.00426595
42	2	b-actin	0.497186	-0.00702251
42	3	b-actin	0.510706	-0.00128374
42	4	b-actin	0.520972	0.00120086
42	5	b-actin	0.527384	-0.000168168
42	6	b-actin	0.535566	0.000232291
42	7	b-actin	0.544677	0.00156139
42	8	b-actin	0.550539	-0.000358024
42	9	b-actin	0.557562	-0.00111658
42	10	b-actin	0.565233	-0.00122687
42	11	b-actin	0.5754	0.00115884
42	12	b-actin	0.588594	0.00657157
42	13	b-actin	0.612765	0.0229612
42	14	b-actin	0.651451	0.0538655
42	15	b-actin	0.718813	0.113446
42	16	b-actin	0.841622	0.228474
42	17	b-actin	1.06371	0.442783
42	18	b-actin	1.43229	0.803581
42	19	b-actin	1.96386	1.32737
42	20	b-actin	2.57365	1.92938
42	21	b-actin	3.1199	2.46784
42	22	b-actin	3.5796	2.91977
42	23	b-actin	3.98993	3.32231
42	24	b-actin	4.34433	3.66893
42	25	b-actin	4.63179	3.9486
42	26	b-actin	4.85029	4.15933
42	27	b-actin	5.01066	4.31192
42	28	b-actin	5.14332	4.4368
42	29	b-actin	5.25293	4.53862
42	30	b-actin	5.35277	4.63068
42	31	b-actin	5.42326	4.6934
42	32	b-actin	5.49236	4.75471
42	33	b-actin	5.55052	4.80509
42	34	b-actin	5.59274	4.83953
42	35	b-actin	5.62976	4.86876
42	36	b-actin	5.67172	4.90294
42	37	b-actin	5.67861	4.90206
42	38	b-actin	5.69609	4.91175
42	39	b-actin	5.72317	4.93105
42	40	b-actin	5.73415	4.93424
43	1	OPA1	0.498535	-0.00868967
43	2	OPA1	0.504521	-0.00827564
43	3	OPA1	0.512079	-0.00629027
43	4	OPA1	0.523914	-2.81344e-05
43	5	OPA1	0.530235	0.000720746
43	6	OPA1	0.537846	0.00275971
43	7	OPA1	0.542186	0.00152739
43	8	OPA1	0.547734	0.00150266
43	9	OPA1	0.55505	0.00324652
43	10	OPA1	0.558158	0.000782176
43	11	OPA1	0.563458	0.000510268
43	12	OPA1	0.568727	0.000206947
43	13	OPA1	0.571936	-0.00215619
43	14	OPA1	0.578935	-0.000729487
43	15	OPA1	0.583185	-0.00205234
43	16	OPA1	0.593643	0.00283387
43	17	OPA1	0.608558	0.0121764
43	18	OPA1	0.62916	0.0272059
43	19	OPA1	0.665676	0.0581496
43	20	OPA1	0.735227	0.122128
43	21	OPA1	0.867541	0.24887
43	22	OPA1	1.11132	0.487072
43	23	OPA1	1.53707	0.907257
43	24	OPA1	2.22153	1.58615
43	25	OPA1	3.06837	2.42741
43	26	OPA1	3.8124	3.16586
43	27	OPA1	4.3513	3.69919
43	28	OPA1	4.77114	4.11346
43	29	OPA1	5.04762	4.38437
43	30	OPA1	5.2761	4.60728
43	31	OPA1	5.47094	4.79655
43	32	OPA1	5.60861	4.92864
43	33	OPA1	5.70477	5.01923
43	34	OPA1	5.80139	5.11027
43	35	OPA1	5.91015	5.21346
43	36	OPA1	5.9539	5.25165
43	37	OPA1	5.98515	5.27732
43	38	OPA1	6.03885	5.32545
43	39	OPA1	6.04894	5.32997
43	40	OPA1	6.07811	5.35356
44	1	TFAM	0.554397	-0.0110022
44	2	TFAM	0.558387	-0.0121169
44	3	TFAM	0.567559	-0.00804918
44	4	TFAM	0.576723	-0.00399002
44	5	TFAM	0.585834	1.6157e-05
44	6	TFAM	0.592336	0.00141403
44	7	TFAM	0.599198	0.00317115
44	8	TFAM	0.608026	0.00689444
44	9	TFAM	0.610237	0.00400132
44	10	TFAM	0.615243	0.00390258
44	11	TFAM	0.617814	0.00136923
44	12	TFAM	0.622338	0.000788469
44	13	TFAM	0.625682	-0.000972164
44	14	TFAM	0.629582	-0.00217681
44	15	TFAM	0.633875	-0.00298794
44	16	TFAM	0.641274	-0.00069343
44	17	TFAM	0.645036	-0.00203659
44	18	TFAM	0.651526	-0.000651234
44	19	TFAM	0.662026	0.00474474
44	20	TFAM	0.682504	0.0201182
44	21	TFAM	0.720605	0.0531147
44	22	TFAM	0.786029	0.113433
44	23	TFAM	0.908697	0.230997
44	24	TFAM	1.13433	0.451524
44	25	TFAM	1.52517	0.837265
44	26	TFAM	2.11699	1.42397
44	27	TFAM	2.77892	2.0808
44	28	TFAM	3.30715	2.60393
44	29	TFAM	3.73391	3.02558
44	30	TFAM	4.09975	3.38632
44	31	TFAM	4.40535	3.68681
44	32	TFAM	4.64614	3.9225
44	33	TFAM	4.85793	4.12918
44	34	TFAM	5.02164	4.28779
44	35	TFAM	5.1625	4.42355
44	36	TFAM	5.27045	4.52639
44	37	TFAM	5.36431	4.61514
44	38	TFAM	5.44412	4.68985
44	39	TFAM	5.50695	4.74758
44	40	TFAM	5.55614	4.79166
45	1	PINK1	0.593401	-0.00938454
45	2	PINK1	0.599719	-0.00875049
45	3	PINK1	0.60891	-0.00524475
45	4	PINK1	0.61612	-0.00371949
45	5	PINK1	0.624871	-0.00065327
45	6	PINK1	0.632979	0.00177059
45	7	PINK1	0.639125	0.00223191
45	8	PINK1	0.64621	0.00363224
45	9	PINK1	0.654643	0.00638046
45	10	PINK1	0.656771	0.00282365
45	11	PINK1	0.659651	1.88135e-05
45	12	PINK1	0.665846	0.000529543
45	13	PINK1	0.669993	-0.00100834
45	14	PINK1	0.674043	-0.00264314
45	15	PINK1	0.680015	-0.00235545
45	16	PINK1	0.686293	-0.00176276
45	17	PINK1	0.697005	0.00326451
45	18	PINK1	0.715372	0.0159466
45	19	PINK1	0.750607	0.0454969
45	20	PINK1	0.808654	0.0978596
45	21	PINK1	0.918675	0.202196
45	22	PINK1	1.12592	0.403757
45	23	PINK1	1.48614	0.758288
45	24	PINK1	2.01825	1.28472
45	25	PINK1	2.61748	1.87826
45	26	PINK1	3.13502	2.39011
45	27	PINK1	3.56868	2.8181
45	28	PINK1	3.93812	3.18184
45	29	PINK1	4.24683	3.48488
45	30	PINK1	4.50272	3.73508
45	31	PINK1	4.70563	3.93231
45	32	PINK1	4.88307	4.10406
45	33	PINK1	5.03565	4.25095
45	34	PINK1	5.17601	4.38563
45	35	PINK1	5.23314	4.43708
45	36	PINK1	5.31242	4.51067
45	37	PINK1	5.37881	4.57138
45	38	PINK1	5.44458	4.63146
45	39	PINK1	5.49613	4.67732
45	40	PINK1	5.52551	4.70103
46	1	Complex I	0.532256	-0.00759386
46	2	Complex I	0.538216	-0.00810103
46	3	Complex I	0.549235	-0.00354902
46	4	Complex I	0.559254	1.93694e-06
46	5	Complex I	0.566787	0.00106726
46	6	Complex I	0.574237	0.00205008
46	7	Complex I	0.580602	0.00194763
46	8	Complex I	0.585136	1.4421e-05
46	9	Complex I	0.591721	0.000131849
46	10	Complex I	0.599098	0.0010413
46	11	Complex I	0.604193	-0.000331624
46	12	Complex I	0.609412	-0.00157998
46	13	Complex I	0.616084	-0.00137576
46	14	Complex I	0.624509	0.000581897
46	15	Complex I	0.636037	0.0056424
46	16	Complex I	0.654818	0.0179561
46	17	Complex I	0.690687	0.0473574
46	18	Complex I	0.758299	0.108502
46	19	Complex I	0.883946	0.227681
46	20	Complex I	1.11491	0.452177
46	21	Complex I	1.52	0.850801
46	22	Complex I	2.12982	1.45415
46	23	Complex I	2.82018	2.13805
46	24	Complex I	3.41542	2.72682
46	25	Complex I	3.90016	3.20509
46	26	Complex I	4.28558	3.58404
46	27	Complex I	4.59766	3.88965
46	28	Complex I	4.8378	4.12332
46	29	Complex I	5.01426	4.29332
46	30	Complex I	5.16348	4.43607
46	31	Complex I	5.29883	4.56496
46	32	Complex I	5.40742	4.66708
46	33	Complex I	5.48526	4.73845
46	34	Complex I	5.56335	4.81008
46	35	Complex I	5.62133	4.86158
46	36	Complex I	5.66495	4.89874
46	37	Complex I	5.71039	4.93771
46	38	Complex I	5.74428	4.96513
46	39	Complex I	5.77152	4.98591
46	40	Complex I	5.80853	5.01645
47	1	NRF2	0.607527	-0.0126471
47	2	NRF2	0.613611	-0.0114584
47	3	NRF2	0.62394	-0.00602575
47	4	NRF2	0.632511	-0.0023503
47	5	NRF2	0.640423	0.000665807
47	6	NRF2	0.646112	0.00145878
47	7	NRF2	0.651764	0.00221444
47	8	NRF2	0.658419	0.00397432
47	9	NRF2	0.662078	0.00273704
47	10	NRF2	0.666592	0.00235532
47	11	NRF2	0.671771	0.00263855
47	12	NRF2	0.675148	0.00111964
47	13	NRF2	0.678787	-0.000137548
47	14	NRF2	0.681803	-0.00201778
47	15	NRF2	0.683955	-0.00476163
47	16	NRF2	0.68972	-0.00389237
47	17	NRF2	0.696531	-0.0019771
47	18	NRF2	0.704572	0.00116823
47	19	NRF2	0.71113	0.00283036
47	20	NRF2	0.725917	0.0127213
47	21	NRF2	0.752465	0.0343734
47	22	NRF2	0.798857	0.0758699
47	23	NRF2	0.881394	0.153511
47	24	NRF2	1.03222	0.299441
47	25	NRF2	1.30252	0.564842
47	26	NRF2	1.76246	1.01989
47	27	NRF2	2.44196	1.6945
47	28	NRF2	3.23855	2.48619
47	29	NRF2	3.89593	3.13867
47	30	NRF2	4.36146	3.5993
47	31	NRF2	4.72978	3.96273
47	32	NRF2	5.00719	4.23524
47	33	NRF2	5.21465	4.43781
47	34	NRF2	5.37057	4.58883
47	35	NRF2	5.49121	4.70457
47	36	NRF2	5.5964	4.80487
47	37	NRF2	5.6762	4.87977
47	38	NRF2	5.74776	4.94644
47	39	NRF2	5.80879	5.00257
47	40	NRF2	5.81425	5.00314
48	1	SOD1	0.597925	-0.00814625
48	2	SOD1	0.604202	-0.00891898
48	3	SOD1	0.616109	-0.00406228
48	4	SOD1	0.625997	-0.00122333
48	5	SOD1	0.635915	0.00164436
48	6	SOD1	0.644371	0.00305084
48	7	SOD1	0.651179	0.00280895
48	8	SOD1	0.65698	0.0015601
48	9	SOD1	0.662164	-0.00030572
48	10	SOD1	0.669202	-0.000316819
48	11	SOD1	0.674366	-0.00220266
48	12	SOD1	0.682665	-0.000953423
48	13	SOD1	0.695845	0.00517684
48	14	SOD1	0.713501	0.0157834
48	15	SOD1	0.739981	0.0352137
48	16	SOD1	0.792518	0.0807013
48	17	SOD1	0.89284	0.173973
48	18	SOD1	1.07426	0.348344
48	19	SOD1	1.39927	0.666307
48	20	SOD1	1.94063	1.20062
48	21	SOD1	2.71546	1.96839
48	22	SOD1	3.52481	2.77069
48	23	SOD1	4.15384	3.39267
48	24	SOD1	4.61914	3.85093
48	25	SOD1	4.99931	4.22405
48	26	SOD1	5.29438	4.51207
48	27	SOD1	5.51812	4.72876
48	28	SOD1	5.69585	4.89943
48	29	SOD1	5.83072	5.02725
48	30	SOD1	5.95016	5.13965
48	31	SOD1	6.04055	5.22299
48	32	SOD1	6.11653	5.29192
48	33	SOD1	6.18131	5.34965
48	34	SOD1	6.24515	5.40644
48	35	SOD1	6.28568	5.43992
48	36	SOD1	6.3284	5.47559
48	37	SOD1	6.3624	5.50253
48	38	SOD1	6.3906	5.52369
48	39	SOD1	6.42002	5.54606
48	40	SOD1	6.46469	5.58368
49	1	PGC1a	0.656982	-0.0250402
49	2	PGC1a	0.66626	-0.0231713
49	3	PGC1a	0.682369	-0.0144718
49	4	PGC1a	0.698077	-0.00617266
49	5	PGC1a	0.711705	4.6439e-05
49	6	PGC1a	0.72288	0.00381185
49	7	PGC1a	0.730359	0.00388142
49	8	PGC1a	0.739852	0.00596509
49	9	PGC1a	0.745975	0.00467931
49	10	PGC1a	0.753758	0.0050531
49	11	PGC1a	0.761155	0.00504036
49	12	PGC1a	0.766759	0.00323512
49	13	PGC1a	0.774022	0.00308934
49	14	PGC1a	0.77952	0.00117801
49	15	PGC1a	0.785627	-0.0001247
49	16	PGC1a	0.792222	-0.000939127
49	17	PGC1a	0.796186	-0.00438438
49	18	PGC1a	0.80214	-0.0058398
49	19	PGC1a	0.811341	-0.0040476
49	20	PGC1a	0.826352	0.00355451
49	21	PGC1a	0.847144	0.0169374
49	22	PGC1a	0.878976	0.0413594
49	23	PGC1a	0.931192	0.086166
49	24	PGC1a	1.03219	0.179751
49	25	PGC1a	1.21881	0.35897
49	26	PGC1a	1.54533	0.678073
49	27	PGC1a	2.06101	1.18635
49	28	PGC1a	2.71811	1.83604
49	29	PGC1a	3.31256	2.42308
49	30	PGC1a	3.76906	2.87217
49	31	PGC1a	4.10061	3.19631
49	32	PGC1a	4.35582	3.44411
49	33	PGC1a	4.55616	3.63704
49	34	PGC1a	4.71262	3.78609
49	35	PGC1a	4.83031	3.89637
49	36	PGC1a	4.94028	3.99893
49	37	PGC1a	5.01922	4.07047
49	38	PGC1a	5.06511	4.10895
49	39	PGC1a	5.10456	4.14099
49	40	PGC1a	5.11434	4.14336
50	1	b-actin	0.554851	-0.00973165
50	2	b-actin	0.563644	-0.0103465
50	3	b-actin	0.580282	-0.00311619
50	4	b-actin	0.593236	0.000430226
50	5	b-actin	0.603916	0.00170243
50	6	b-actin	0.612207	0.000585258
50	7	b-actin	0.622176	0.0011465
50	8	b-actin	0.632455	0.0020178
50	9	b-actin	0.63929	-0.0005548
50	10	b-actin	0.648147	-0.00110573
[truncated: 13,390 more rows]

## Sheet: Results
Barcode
Block Type	384-Well Block
Calibration Background is expired	No
Calibration Background performed on	07-06-2023
Calibration Pure Dye ROX is expired	No
Calibration Pure Dye ROX performed on	07-06-2023
Calibration Pure Dye SYBR is expired	No
Calibration Pure Dye SYBR performed on	07-06-2023
Calibration ROI is expired	No
Calibration ROI performed on	07-06-2023
Calibration Uniformity is expired	No
Calibration Uniformity performed on	07-06-2023
Chemistry	SYBR_GREEN
Comment
Date Created	11-21-2023 14:02:03 PM CST
Date Modified	11-21-2023 15:56:26 PM CST
Experiment File Name	C:\Users\Public\Desktop\experiments\Shen\Students\Xiaobo\2023-11-21 140139 FCR Curcumin Xiaobo Plate 2.eds
Experiment Name	2023-11-21 140139 FCR Curcumin Xiaobo Plate 2
Experiment Run Start Time	11-21-2023 15:09:27 PM CST
Experiment Run Stop Time	11-21-2023 16:59:02 PM CST
Experiment Type	Comparative Cт (ΔΔCт)
Instrument Name	285880228
Instrument Serial Number	285880228
Instrument Type	QuantStudio 12K Flex
Passive Reference	ROX
Quantification Cycle Method	Ct
Signal Smoothing On	true
Stage/ Cycle where Analysis is performed	Stage 2, Step 2
User Name
Well	Well Position	Omit	Sample Name	Target Name	Task	Reporter	Quencher	RQ	RQ Min	RQ Max	CT	EQ.Ct Mean	EQ.Ct SE	Quantity	Delta Ct Mean	Delta Ct SE	Delta Delta Ct	Automatic Ct Threshold	Ct Threshold	Automatic Baseline	Baseline Start	Tm1	Baseline End	Tm2	Efficiency	Tm3	Comments	Amp Score	Cq Conf	EQ.Ct	F Factor	ΔΔCт - Fsigma	ΔΔCт + Fsigma	Amp Status
1	A1	FALSE	Sample 1	PGC1a	UNKNOWN	SYBR	None	1	0.772559	1.2944	24.8743	24.9323	0.0579681		8.06716	0.086524	0	TRUE	0.341894	TRUE	3	82.1618	19					1.52852	0.907644	24.8743	4.30265	-0.372283	0.372283	Amp
2	A2	FALSE	Sample 1	b-actin	UNKNOWN	SYBR	None				16.9294	16.8651	0.0642347					TRUE	0.289438	TRUE	3	88.4309	12					1.50482	0.89135	16.9294				Amp
3	A3	FALSE	Sample 1	OPA1	UNKNOWN	SYBR	None	1	0.823029	1.21502	22.0708	22.059	0.0117741		5.19388	0.0653049	0	TRUE	0.42955	TRUE	3	76.9597	16					1.5634	0.913158	22.0708	4.30265	-0.280984	0.280984	Amp
4	A4	FALSE	Sample 1	TFAM	UNKNOWN	SYBR	None	1	0.825291	1.21169	23.9875	23.9919	0.00439167		7.12679	0.0643847	0	TRUE	0.26368	TRUE	3	78.8271	19					1.51074	0.914336	23.9875	4.30265	-0.277025	0.277025	Amp
5	A5	FALSE	Sample 1	PINK1	UNKNOWN	SYBR	None	1	0.82566	1.21115	21.6695	21.6696	9.82285e-05		4.80445	0.0642348	0	TRUE	0.25004	TRUE	3	82.2951	17					1.49251	0.907072	21.6695	4.30265	-0.27638	0.27638	Amp
6	A6	FALSE	Sample 1	Complex I	UNKNOWN	SYBR	None	1	0.820042	1.21945	20.628	20.6107	0.0173016		3.74553	0.066524	0	TRUE	0.329307	TRUE	3	81.6282	16					1.52092	0.901935	20.628	4.30265	-0.28623	0.28623	Amp
7	A7	FALSE	Sample 1	NRF2	UNKNOWN	SYBR	None	1	0.761041	1.31399	24.9729	24.9076	0.0652475		8.04247	0.0915606	0	TRUE	0.417429	TRUE	3	80.8279	19					1.53551	0.914036	24.9729	4.30265	-0.393953	0.393953	Amp
8	A8	FALSE	Sample 1	SOD1	UNKNOWN	SYBR	None	1	0.82541	1.21152	19.4187	19.4223	0.00361443		2.55713	0.0643363	0	TRUE	0.356168	TRUE	3	81.6282	14					1.55204	0.906809	19.4187	4.30265	-0.276817	0.276817	Amp
9	A9	FALSE	Sample 9	PGC1a	UNKNOWN	SYBR	None	1.57218	1.38092	1.78993	24.2905	24.274	0.0165148		7.4144	0.0434929	-0.652767	TRUE	0.341894	TRUE	3	82.1618	19					1.53738	0.938812	24.2905	4.30265	-0.839902	-0.465632	Amp
10	A10	FALSE	Sample 9	b-actin	UNKNOWN	SYBR	None				16.8999	16.8596	0.0402355					TRUE	0.289438	TRUE	3	88.5643	12					1.50465	0.928021	16.8999				Amp
11	A11	FALSE	Sample 9	OPA1	UNKNOWN	SYBR	None	1.00036	0.884568	1.1313	22.0621	22.053	0.00907612		5.19337	0.0412465	-0.000514984	TRUE	0.42955	TRUE	3	77.093	15					1.57244	0.942761	22.0621	4.30265	-0.177984	0.176954	Amp
12	A12	FALSE	Sample 9	TFAM	UNKNOWN	SYBR	None	0.919701	0.811636	1.04215	24.0954	24.1072	0.011735		7.24755	0.0419119	0.120763	TRUE	0.26368	TRUE	3	78.9605	19					1.52302	0.946003	24.0954	4.30265	-0.0595695	0.301095	Amp
13	A13	FALSE	Sample 9	PINK1	UNKNOWN	SYBR	None	0.9011	0.798033	1.01748	21.8206	21.8143	0.00631618		4.95469	0.0407283	0.150241	TRUE	0.25004	TRUE	3	82.4285	17					1.50393	0.940415	21.8206	4.30265	-0.0249986	0.32548	Amp
14	A14	FALSE	Sample 9	Complex I	UNKNOWN	SYBR	None	1.52969	1.35391	1.72829	19.9994	19.9919	0.00750732		3.1323	0.0409299	-0.613236	TRUE	0.329307	TRUE	3	81.6282	15					1.53665	0.938651	19.9994	4.30265	-0.789344	-0.437129	Amp
15	A15	FALSE	Sample 9	NRF2	UNKNOWN	SYBR	None	1.33751	1.17672	1.52027	24.4975	24.4825	0.0150127		7.62292	0.0429451	-0.41955	TRUE	0.417429	TRUE	3	80.9613	18					1.55601	0.94632	24.4975	4.30265	-0.604328	-0.234772	Amp
16	A16	FALSE	Sample 9	SOD1	UNKNOWN	SYBR	None	1.70436	1.50077	1.93556	18.6617	18.6475	0.0141563		1.7879	0.0426532	-0.769229	TRUE	0.356168	TRUE	3	81.6282	13					1.5631	0.940305	18.6617	4.30265	-0.952751	-0.585707	Amp
17	A17	FALSE	Sample 17	PGC1a	UNKNOWN	SYBR	None	1.55093	1.36277	1.76507	23.7783	23.8058	0.027523		7.43403	0.0433671	-0.633134	TRUE	0.341894	TRUE	3	82.0284	18					1.54435	0.946378	23.7783	4.30265	-0.819728	-0.44654	Amp
18	A18	FALSE	Sample 17	b-actin	UNKNOWN	SYBR	None				16.4053	16.3718	0.033514					TRUE	0.289438	TRUE	3	88.4309	11					1.49737	0.93451	16.4053				Amp
19	A19	FALSE	Sample 17	OPA1	UNKNOWN	SYBR	None	0.824634	0.723222	0.940266	21.8723	21.8438	0.0285091		5.47206	0.0439996	0.278174	TRUE	0.42955	TRUE	3	76.9597	16					1.56889	0.952269	21.8723	4.30265	0.0888596	0.467489	Amp
20	A20	FALSE	Sample 17	TFAM	UNKNOWN	SYBR	None	1.16869	0.926048	1.47492	23.3441	23.2737	0.070467		6.90189	0.0780307	-0.224897	TRUE	0.26368	TRUE	3	78.8271	18					1.51614	0.950558	23.3441	4.30265	-0.560636	0.110841	Amp
21	A21	FALSE	Sample 17	PINK1	UNKNOWN	SYBR	None	0.858476	0.622878	1.18319	21.4986	21.3964	0.102214		5.0246	0.107568	0.220151	TRUE	0.25004	TRUE	3	82.2951	16					1.4823	0.944107	21.4986	4.30265	-0.242677	0.682978	Amp
22	A22	FALSE	Sample 17	Complex I	UNKNOWN	SYBR	None	1.47438	1.28864	1.68689	19.5875	19.5572	0.0302515		3.18542	0.045148	-0.56011	TRUE	0.329307	TRUE	3	81.4948	14					1.52776	0.944187	19.5875	4.30265	-0.754366	-0.365854	Amp
23	A23	FALSE	Sample 17	NRF2	UNKNOWN	SYBR	None	0.978802	0.782641	1.22413	24.3781	24.4452	0.0670872		8.07338	0.0749925	0.0309105	TRUE	0.417429	TRUE	3	80.6945	18					1.57807	0.951075	24.3781	4.30265	-0.291756	0.353577	Amp
24	A24	FALSE	Sample 17	SOD1	UNKNOWN	SYBR	None	1.85157	1.67018	2.05267	18.0486	18.0402	0.00848484		1.66838	0.0345714	-0.888752	TRUE	0.356168	TRUE	3	81.4948	12					1.56241	0.943325	18.0486	4.30265	-1.0375	-0.740003	Amp
25	B1	FALSE	Sample 1	PGC1a	UNKNOWN	SYBR	None	1	0.772559	1.2944	24.9903	24.9323	0.0579681		8.06716	0.086524	0	TRUE	0.341894	TRUE	3	82.1618	19					1.53075	0.910353	24.9903	4.30265	-0.372283	0.372283	Amp
26	B2	FALSE	Sample 1	b-actin	UNKNOWN	SYBR	None				16.8009	16.8651	0.0642347					TRUE	0.289438	TRUE	3	88.4309	11					1.51091	0.893435	16.8009				Amp
27	B3	FALSE	Sample 1	OPA1	UNKNOWN	SYBR	None	1	0.823029	1.21502	22.0472	22.059	0.0117741		5.19388	0.0653049	0	TRUE	0.42955	TRUE	3	76.9597	16					1.56606	0.914633	22.0472	4.30265	-0.280984	0.280984	Amp
28	B4	FALSE	Sample 1	TFAM	UNKNOWN	SYBR	None	1	0.825291	1.21169	23.9963	23.9919	0.00439167		7.12679	0.0643847	0	TRUE	0.26368	TRUE	3	78.8271	19					1.51404	0.912406	23.9963	4.30265	-0.277025	0.277025	Amp
29	B5	FALSE	Sample 1	PINK1	UNKNOWN	SYBR	None	1	0.82566	1.21115	21.6697	21.6696	9.82285e-05		4.80445	0.0642348	0	TRUE	0.25004	TRUE	3	82.2951	16					1.49549	0.908006	21.6697	4.30265	-0.27638	0.27638	Amp
30	B6	FALSE	Sample 1	Complex I	UNKNOWN	SYBR	None	1	0.820042	1.21945	20.5934	20.6107	0.0173016		3.74553	0.066524	0	TRUE	0.329307	TRUE	3	81.6282	15					1.52195	0.904704	20.5934	4.30265	-0.28623	0.28623	Amp
31	B7	FALSE	Sample 1	NRF2	UNKNOWN	SYBR	None	1	0.761041	1.31399	24.8424	24.9076	0.0652475		8.04247	0.0915606	0	TRUE	0.417429	TRUE	3	80.8279	19					1.51815	0.917481	24.8424	4.30265	-0.393953	0.393953	Amp
32	B8	FALSE	Sample 1	SOD1	UNKNOWN	SYBR	None	1	0.82541	1.21152	19.4259	19.4223	0.00361443		2.55713	0.0643363	0	TRUE	0.356168	TRUE	3	81.6282	14					1.54569	0.907278	19.4259	4.30265	-0.276817	0.276817	Amp
33	B9	FALSE	Sample 9	PGC1a	UNKNOWN	SYBR	None	1.57218	1.38092	1.78993	24.2575	24.274	0.0165148		7.4144	0.0434929	-0.652767	TRUE	0.341894	TRUE	3	82.0284	18					1.53105	0.93589	24.2575	4.30265	-0.839902	-0.465632	Amp
34	B10	FALSE	Sample 9	b-actin	UNKNOWN	SYBR	None				16.8194	16.8596	0.0402355					TRUE	0.289438	TRUE	3	88.5643	12					1.51437	0.932241	16.8194				Amp
35	B11	FALSE	Sample 9	OPA1	UNKNOWN	SYBR	None	1.00036	0.884568	1.1313	22.0439	22.053	0.00907612		5.19337	0.0412465	-0.000514984	TRUE	0.42955	TRUE	3	77.093	16					1.57619	0.945883	22.0439	4.30265	-0.177984	0.176954	Amp
36	B12	FALSE	Sample 9	TFAM	UNKNOWN	SYBR	None	0.919701	0.811636	1.04215	24.1189	24.1072	0.011735		7.24755	0.0419119	0.120763	TRUE	0.26368	TRUE	3	78.9605	18					1.52582	0.945024	24.1189	4.30265	-0.0595695	0.301095	Amp
37	B13	FALSE	Sample 9	PINK1	UNKNOWN	SYBR	None	0.9011	0.798033	1.01748	21.808	21.8143	0.00631618		4.95469	0.0407283	0.150241	TRUE	0.25004	TRUE	3	82.4285	16					1.50806	0.939497	21.808	4.30265	-0.0249986	0.32548	Amp
38	B14	FALSE	Sample 9	Complex I	UNKNOWN	SYBR	None	1.52969	1.35391	1.72829	19.9844	19.9919	0.00750732		3.1323	0.0409299	-0.613236	TRUE	0.329307	TRUE	3	81.6282	14					1.53942	0.940217	19.9844	4.30265	-0.789344	-0.437129	Amp
39	B15	FALSE	Sample 9	NRF2	UNKNOWN	SYBR	None	1.33751	1.17672	1.52027	24.4675	24.4825	0.0150127		7.62292	0.0429451	-0.41955	TRUE	0.417429	TRUE	3	80.9613	18					1.55857	0.947473	24.4675	4.30265	-0.604328	-0.234772	Amp
40	B16	FALSE	Sample 9	SOD1	UNKNOWN	SYBR	None	1.70436	1.50077	1.93556	18.6334	18.6475	0.0141563		1.7879	0.0426532	-0.769229	TRUE	0.356168	TRUE	3	81.6282	13					1.56345	0.943384	18.6334	4.30265	-0.952751	-0.585707	Amp
41	B17	FALSE	Sample 17	PGC1a	UNKNOWN	SYBR	None	1.55093	1.36277	1.76507	23.8333	23.8058	0.027523		7.43403	0.0433671	-0.633134	TRUE	0.341894	TRUE	3	81.895	18					1.54095	0.946846	23.8333	4.30265	-0.819728	-0.44654	Amp
42	B18	FALSE	Sample 17	b-actin	UNKNOWN	SYBR	None				16.3383	16.3718	0.033514					TRUE	0.289438	TRUE	3	88.4309	11					1.51543	0.934256	16.3383				Amp
43	B19	FALSE	Sample 17	OPA1	UNKNOWN	SYBR	None	0.824634	0.723222	0.940266	21.8153	21.8438	0.0285091		5.47206	0.0439996	0.278174	TRUE	0.42955	TRUE	3	76.9597	15					1.57416	0.952114	21.8153	4.30265	0.0888596	0.467489	Amp
44	B20	FALSE	Sample 17	TFAM	UNKNOWN	SYBR	None	1.16869	0.926048	1.47492	23.2032	23.2737	0.070467		6.90189	0.0780307	-0.224897	TRUE	0.26368	TRUE	3	78.8271	18					1.52156	0.950878	23.2032	4.30265	-0.560636	0.110841	Amp
45	B21	FALSE	Sample 17	PINK1	UNKNOWN	SYBR	None	0.858476	0.622878	1.18319	21.2942	21.3964	0.102214		5.0246	0.107568	0.220151	TRUE	0.25004	TRUE	3	82.2951	16					1.50878	0.946199	21.2942	4.30265	-0.242677	0.682978	Amp
46	B22	FALSE	Sample 17	Complex I	UNKNOWN	SYBR	None	1.47438	1.28864	1.68689	19.5269	19.5572	0.0302515		3.18542	0.045148	-0.56011	TRUE	0.329307	TRUE	3	81.4948	14					1.53779	0.944135	19.5269	4.30265	-0.754366	-0.365854	Amp
47	B23	FALSE	Sample 17	NRF2	UNKNOWN	SYBR	None	0.978802	0.782641	1.22413	24.5122	24.4452	0.0670872		8.07338	0.0749925	0.0309105	TRUE	0.417429	TRUE	3	80.8279	19					1.55689	0.952223	24.5122	4.30265	-0.291756	0.353577	Amp
48	B24	FALSE	Sample 17	SOD1	UNKNOWN	SYBR	None	1.85157	1.67018	2.05267	18.0317	18.0402	0.00848484		1.66838	0.0345714	-0.888752	TRUE	0.356168	TRUE	3	81.4948	12					1.56343	0.942118	18.0317	4.30265	-1.0375	-0.740003	Amp
49	C1	FALSE	Sample 2	PGC1a	UNKNOWN	SYBR	None	1.41553	1.11087	1.80374	24.9263	25.0036	0.0772915		7.56582	0.0812639	-0.50134	TRUE	0.341894	TRUE	3	81.7616	19					1.52303	0.914756	24.9263	4.30265	-0.85099	-0.151689	Amp
50	C2	FALSE	Sample 2	b-actin	UNKNOWN	SYBR	None				17.4629	17.4378	0.0250969					TRUE	0.289438	TRUE	3	88.4309	12					1.49777	0.912198	17.4629				Amp
51	C3	FALSE	Sample 2	OPA1	UNKNOWN	SYBR	None	1.15251	1.05683	1.25685	22.4416	22.4269	0.0146513		4.9891	0.0290605	-0.204779	TRUE	0.42955	TRUE	3	76.9597	17					1.55849	0.927957	22.4416	4.30265	-0.329816	-0.0797413	Amp
52	C4	FALSE	Sample 2	TFAM	UNKNOWN	SYBR	None	1.16196	0.860714	1.56864	24.2506	24.348	0.0974445		6.91023	0.100625	-0.216558	TRUE	0.26368	TRUE	3	78.8271	19					1.51366	0.927905	24.2506	4.30265	-0.649511	0.216394	Amp
53	C5	FALSE	Sample 2	PINK1	UNKNOWN	SYBR	None	1.16601	1.0819	1.25664	22.0202	22.0207	0.000469208		4.58288	0.0251013	-0.221575	TRUE	0.25004	TRUE	3	82.2951	17					1.49328	0.920387	22.0202	4.30265	-0.329577	-0.113573	Amp
54	C6	FALSE	Sample 2	Complex I	UNKNOWN	SYBR	None	1.44352	1.29701	1.60658	20.6794	20.6537	0.0256491		3.21594	0.0358849	-0.529594	TRUE	0.329307	TRUE	3	81.6282	15					1.5244	0.919758	20.6794	4.30265	-0.683995	-0.375194	Amp
55	C7	FALSE	Sample 2	NRF2	UNKNOWN	SYBR	None	1.67378	1.55229	1.80476	24.7401	24.7372	0.00290394		7.29936	0.0252643	-0.743106	TRUE	0.417429	TRUE	3	80.8279	19					1.54099	0.927202	24.7401	4.30265	-0.85181	-0.634402	Amp
56	C8	FALSE	Sample 2	SOD1	UNKNOWN	SYBR	None	1.39164	1.28908	1.50236	19.5128	19.5181	0.00538826		2.08035	0.0256688	-0.476787	TRUE	0.356168	TRUE	3	81.6282	14					1.55492	0.922161	19.5128	4.30265	-0.587231	-0.366343	Amp
57	C9	FALSE	Sample 10	PGC1a	UNKNOWN	SYBR	None	1.19752	0.937174	1.53018	23.8027	23.8596	0.0568943		7.80712	0.0821952	-0.260046	TRUE	0.341894	TRUE	3	82.1618	18					1.54138	0.928672	23.8027	4.30265	-0.613703	0.0936117	Amp
58	C10	FALSE	Sample 10	b-actin	UNKNOWN	SYBR	None				16.1118	16.0525	0.0593219					TRUE	0.289438	TRUE	3	88.5643	11					1.50786	0.911914	16.1118				Amp
59	C11	FALSE	Sample 10	OPA1	UNKNOWN	SYBR	None	0.790494	0.647016	0.965789	21.617	21.5856	0.0314798		5.53306	0.067157	0.339174	TRUE	0.42955	TRUE	3	77.093	16					1.5662	0.932378	21.617	4.30265	0.0502205	0.628127	Amp
60	C12	FALSE	Sample 10	TFAM	UNKNOWN	SYBR	None	0.784362	0.629459	0.977384	23.4859	23.5297	0.0438509		7.47719	0.0737698	0.350409	TRUE	0.26368	TRUE	3	78.9605	18					1.51866	0.934844	23.4859	4.30265	0.0330031	0.667815	Amp
61	C13	FALSE	Sample 10	PINK1	UNKNOWN	SYBR	None	0.920925	0.771594	1.09916	20.9759	20.9758	7.05719e-05		4.9233	0.0593219	0.118845	TRUE	0.25004	TRUE	3	82.4285	16					1.50543	0.926374	20.9759	4.30265	-0.136397	0.374086	Amp
62	C14	FALSE	Sample 10	Complex I	UNKNOWN	SYBR	None	0.919911	0.751268	1.12641	19.9515	19.9185	0.0330429		3.86597	0.0679037	0.120434	TRUE	0.329307	TRUE	3	81.6282	14					1.53369	0.922295	19.9515	4.30265	-0.171732	0.4126	Amp
63	C15	FALSE	Sample 10	NRF2	UNKNOWN	SYBR	None	1.4468	1.14352	1.83052	23.6141	23.5621	0.0519876		7.5096	0.0788784	-0.532865	TRUE	0.417429	TRUE	3	80.9613	18					1.5539	0.933949	23.6141	4.30265	-0.872251	-0.193479	Amp
64	C16	FALSE	Sample 10	SOD1	UNKNOWN	SYBR	None	1.03875	0.862633	1.25083	18.5738	18.5548	0.0190134		2.50228	0.0622944	-0.0548501	TRUE	0.356168	TRUE	3	81.6282	13					1.55588	0.926335	18.5738	4.30265	-0.322881	0.213181	Amp
65	C17	FALSE	Sample 18	PGC1a	UNKNOWN	SYBR	None	1.62967	1.03738	2.56012	23.4145	23.5066	0.0920439		7.36258	0.151449	-0.70458	TRUE	0.341894	TRUE	3	82.1618	17					1.52943	0.919116	23.4145	4.30265	-1.35621	-0.0529466	Amp
66	C18	FALSE	Sample 18	b-actin	UNKNOWN	SYBR	None				16.2643	16.144	0.12027					TRUE	0.289438	TRUE	3	88.4309	11					1.48699	0.904421	16.2643				Amp
67	C19	FALSE	Sample 18	OPA1	UNKNOWN	SYBR	None	1.25608	0.877486	1.79802	21.0085	21.0089	0.000426292		4.86495	0.120271	-0.32893	TRUE	0.42955	TRUE	3	76.9597	15					1.5694	0.922005	21.0085	4.30265	-0.846412	0.188552	Amp
68	C20	FALSE	Sample 18	TFAM	UNKNOWN	SYBR	None	2.03089	1.41318	2.91861	22.2665	22.2487	0.0178833		6.10467	0.121592	-1.02211	TRUE	0.26368	TRUE	3	78.8271	17					1.50876	0.923277	22.2665	4.30265	-1.54528	-0.498944	Amp
69	C21	FALSE	Sample 18	PINK1	UNKNOWN	SYBR	None	0.969037	0.671001	1.39945	20.9669	20.9938	0.0268707		4.84983	0.123235	0.0453758	TRUE	0.25004	TRUE	3	82.2951	16					1.49866	0.917594	20.9669	4.30265	-0.484861	0.575613	Amp
70	C22	FALSE	Sample 18	Complex I	UNKNOWN	SYBR	None	1.55357	1.08513	2.22425	19.2502	19.2539	0.00372219		3.10994	0.120327	-0.635592	TRUE	0.329307	TRUE	3	81.6282	14					1.52306	0.917362	19.2502	4.30265	-1.15332	-0.117865	Amp
71	C23	FALSE	Sample 18	NRF2	UNKNOWN	SYBR	None	1.59661	1.11434	2.28761	23.5028	23.5114	0.00868511		7.36746	0.120583	-0.675012	TRUE	0.417429	TRUE	3	80.8279	17					1.55772	0.929456	23.5028	4.30265	-1.19384	-0.156185	Amp
72	C24	FALSE	Sample 18	SOD1	UNKNOWN	SYBR	None	1.93256	1.34828	2.77002	17.7609	17.7506	0.0103331		1.60662	0.120713	-0.95051	TRUE	0.356168	TRUE	3	81.4948	12					1.55204	0.917629	17.7609	4.30265	-1.4699	-0.431125	Amp
73	D1	FALSE	Sample 2	PGC1a	UNKNOWN	SYBR	None	1.41553	1.11087	1.80374	25.0809	25.0036	0.0772915		7.56582	0.0812639	-0.50134	TRUE	0.341894	TRUE	3	81.895	19					1.53819	0.923329	25.0809	4.30265	-0.85099	-0.151689	Amp
74	D2	FALSE	Sample 2	b-actin	UNKNOWN	SYBR	None				17.4127	17.4378	0.0250969					TRUE	0.289438	TRUE	3	88.4309	11					1.4979	0.907708	17.4127				Amp
75	D3	FALSE	Sample 2	OPA1	UNKNOWN	SYBR	None	1.15251	1.05683	1.25685	22.4123	22.4269	0.0146513		4.9891	0.0290605	-0.204779	TRUE	0.42955	TRUE	3	76.9597	17					1.55856	0.927612	22.4123	4.30265	-0.329816	-0.0797413	Amp
76	D4	FALSE	Sample 2	TFAM	UNKNOWN	SYBR	None	1.16196	0.860714	1.56864	24.4455	24.348	0.0974445		6.91023	0.100625	-0.216558	TRUE	0.26368	TRUE	3	78.8271	19					1.51368	0.926459	24.4455	4.30265	-0.649511	0.216394	Amp
77	D5	FALSE	Sample 2	PINK1	UNKNOWN	SYBR	None	1.16601	1.0819	1.25664	22.0211	22.0207	0.000469208		4.58288	0.0251013	-0.221575	TRUE	0.25004	TRUE	3	82.2951	17					1.49192	0.918502	22.0211	4.30265	-0.329577	-0.113573	Amp
78	D6	FALSE	Sample 2	Complex I	UNKNOWN	SYBR	None	1.44352	1.29701	1.60658	20.6281	20.6537	0.0256491		3.21594	0.0358849	-0.529594	TRUE	0.329307	TRUE	3	81.6282	15					1.53431	0.922291	20.6281	4.30265	-0.683995	-0.375194	Amp
79	D7	FALSE	Sample 2	NRF2	UNKNOWN	SYBR	None	1.67378	1.55229	1.80476	24.7343	24.7372	0.00290394		7.29936	0.0252643	-0.743106	TRUE	0.417429	TRUE	3	80.8279	18					1.54355	0.929746	24.7343	4.30265	-0.85181	-0.634402	Amp
80	D8	FALSE	Sample 2	SOD1	UNKNOWN	SYBR	None	1.39164	1.28908	1.50236	19.5235	19.5181	0.00538826		2.08035	0.0256688	-0.476787	TRUE	0.356168	TRUE	3	81.6282	14					1.55487	0.923943	19.5235	4.30265	-0.587231	-0.366343	Amp
81	D9	FALSE	Sample 10	PGC1a	UNKNOWN	SYBR	None	1.19752	0.937174	1.53018	23.9165	23.8596	0.0568943		7.80712	0.0821952	-0.260046	TRUE	0.341894	TRUE	3	82.0284	18					1.54158	0.932355	23.9165	4.30265	-0.613703	0.0936117	Amp
82	D10	FALSE	Sample 10	b-actin	UNKNOWN	SYBR	None				15.9932	16.0525	0.0593219					TRUE	0.289438	TRUE	3	88.5643	11					1.51237	0.914943	15.9932				Amp
83	D11	FALSE	Sample 10	OPA1	UNKNOWN	SYBR	None	0.790494	0.647016	0.965789	21.5541	21.5856	0.0314798		5.53306	0.067157	0.339174	TRUE	0.42955	TRUE	3	77.093	16					1.57303	0.933993	21.5541	4.30265	0.0502205	0.628127	Amp
84	D12	FALSE	Sample 10	TFAM	UNKNOWN	SYBR	None	0.784362	0.629459	0.977384	23.5736	23.5297	0.0438509		7.47719	0.0737698	0.350409	TRUE	0.26368	TRUE	3	78.9605	18					1.52281	0.933438	23.5736	4.30265	0.0330031	0.667815	Amp
85	D13	FALSE	Sample 10	PINK1	UNKNOWN	SYBR	None	0.920925	0.771594	1.09916	20.9757	20.9758	7.05719e-05		4.9233	0.0593219	0.118845	TRUE	0.25004	TRUE	3	82.4285	16					1.50472	0.927149	20.9757	4.30265	-0.136397	0.374086	Amp
86	D14	FALSE	Sample 10	Complex I	UNKNOWN	SYBR	None	0.919911	0.751268	1.12641	19.8854	19.9185	0.0330429		3.86597	0.0679037	0.120434	TRUE	0.329307	TRUE	3	81.6282	14					1.53627	0.924776	19.8854	4.30265	-0.171732	0.4126	Amp
87	D15	FALSE	Sample 10	NRF2	UNKNOWN	SYBR	None	1.4468	1.14352	1.83052	23.5101	23.5621	0.0519876		7.5096	0.0788784	-0.532865	TRUE	0.417429	TRUE	3	80.9613	17					1.56353	0.93536	23.5101	4.30265	-0.872251	-0.193479	Amp
88	D16	FALSE	Sample 10	SOD1	UNKNOWN	SYBR	None	1.03875	0.862633	1.25083	18.5358	18.5548	0.0190134		2.50228	0.0622944	-0.0548501	TRUE	0.356168	TRUE	3	81.6282	13					1.55782	0.927455	18.5358	4.30265	-0.322881	0.213181	Amp
89	D17	FALSE	Sample 18	PGC1a	UNKNOWN	SYBR	None	1.62967	1.03738	2.56012	23.5986	23.5066	0.0920439		7.36258	0.151449	-0.70458	TRUE	0.341894	TRUE	3	81.7616	18					1.52968	0.925236	23.5986	4.30265	-1.35621	-0.0529466	Amp
90	D18	FALSE	Sample 18	b-actin	UNKNOWN	SYBR	None				16.0237	16.144	0.12027					TRUE	0.289438	TRUE	3	88.5643	11					1.4982	0.909095	16.0237				Amp
91	D19	FALSE	Sample 18	OPA1	UNKNOWN	SYBR	None	1.25608	0.877486	1.79802	21.0094	21.0089	0.000426292		4.86495	0.120271	-0.32893	TRUE	0.42955	TRUE	3	76.9597	15					1.56672	0.925245	21.0094	4.30265	-0.846412	0.188552	Amp
92	D20	FALSE	Sample 18	TFAM	UNKNOWN	SYBR	None	2.03089	1.41318	2.91861	22.2308	22.2487	0.0178833		6.10467	0.121592	-1.02211	TRUE	0.26368	TRUE	3	78.8271	17					1.5122	0.925161	22.2308	4.30265	-1.54528	-0.498944	Amp
93	D21	FALSE	Sample 18	PINK1	UNKNOWN	SYBR	None	0.969037	0.671001	1.39945	21.0207	20.9938	0.0268707		4.84983	0.123235	0.0453758	TRUE	0.25004	TRUE	3	82.2951	16					1.49057	0.915985	21.0207	4.30265	-0.484861	0.575613	Amp
94	D22	FALSE	Sample 18	Complex I	UNKNOWN	SYBR	None	1.55357	1.08513	2.22425	19.2577	19.2539	0.00372219		3.10994	0.120327	-0.635592	TRUE	0.329307	TRUE	3	81.6282	14					1.5221	0.915992	19.2577	4.30265	-1.15332	-0.117865	Amp
95	D23	FALSE	Sample 18	NRF2	UNKNOWN	SYBR	None	1.59661	1.11434	2.28761	23.5201	23.5114	0.00868511		7.36746	0.120583	-0.675012	TRUE	0.417429	TRUE	3	80.8279	18					1.55141	0.927261	23.5201	4.30265	-1.19384	-0.156185	Amp
96	D24	FALSE	Sample 18	SOD1	UNKNOWN	SYBR	None	1.93256	1.34828	2.77002	17.7403	17.7506	0.0103331		1.60662	0.120713	-0.95051	TRUE	0.356168	TRUE	3	81.4948	12					1.55045	0.918627	17.7403	4.30265	-1.4699	-0.431125	Amp
97	E1	FALSE	Sample 3	PGC1a	UNKNOWN	SYBR	None	1.16109	0.623176	2.16333	24.0564	24.2644	0.208092		7.85168	0.208655	-0.215481	TRUE	0.341894	TRUE	3	82.0284	18					1.54603	0.953036	24.0564	4.30265	-1.11325	0.682289	Amp
98	E2	FALSE	Sample 3	b-actin	UNKNOWN	SYBR	None				16.4281	16.4128	0.0153208					TRUE	0.289438	TRUE	3	88.4309	11					1.51068	0.942677	16.4281				Amp
99	E3	FALSE	Sample 3	OPA1	UNKNOWN	SYBR	None	0.647145	0.617966	0.677701	22.2323	22.2345	0.00214195		5.82172	0.0154698	0.62784	TRUE	0.42955	TRUE	3	76.9597	16					1.57436	0.955649	22.2323	4.30265	0.561279	0.694401	Amp
100	E4	FALSE	Sample 3	TFAM	UNKNOWN	SYBR	None	0.650054	0.605453	0.697941	24.1792	24.1609	0.0182562		7.74815	0.0238331	0.621368	TRUE	0.26368	TRUE	3	78.8271	19					1.52124	0.955225	24.1792	4.30265	0.518823	0.723914	Amp
101	E5	FALSE	Sample 3	PINK1	UNKNOWN	SYBR	None	0.766329	0.722471	0.812849	21.6137	21.6012	0.0124807		5.18842	0.0197609	0.383965	TRUE	0.25004	TRUE	3	82.2951	16					1.5094	0.952743	21.6137	4.30265	0.29894	0.468989	Amp
102	E6	FALSE	Sample 3	Complex I	UNKNOWN	SYBR	None	1.07182	0.991339	1.15884	20.0794	20.0582	0.0212212		3.64546	0.0261737	-0.100067	TRUE	0.329307	TRUE	3	81.6282	15					1.53572	0.950352	20.0794	4.30265	-0.212684	0.0125493	Amp
103	E7	FALSE	Sample 3	NRF2	UNKNOWN	SYBR	None	0.875769	0.833333	0.920366	24.6401	24.6466	0.00652981		8.23384	0.0166543	0.191378	TRUE	0.417429	TRUE	3	80.9613	18					1.56319	0.956568	24.6401	4.30265	0.11972	0.263035	Amp
104	E8	FALSE	Sample 3	SOD1	UNKNOWN	SYBR	None	1.13877	1.08477	1.19547	18.7769	18.7824	0.00553799		2.36965	0.016291	-0.187482	TRUE	0.356168	TRUE	3	81.6282	13					1.56601	0.953183	18.7769	4.30265	-0.257576	-0.117388	Amp
105	E9	FALSE	Sample 11	PGC1a	UNKNOWN	SYBR	None	1.28584	1.03037	1.60467	23.9215	23.9809	0.0594215		7.70445	0.0742701	-0.362717	TRUE	0.341894	TRUE	3	82.1618	18					1.53493	0.934001	23.9215	4.30265	-0.682275	-0.0431584	Amp
106	E10	FALSE	Sample 11	b-actin	UNKNOWN	SYBR	None				16.321	16.2764	0.0445547					TRUE	0.289438	TRUE	3	88.5643	11					1.50875	0.919526	16.321				Amp
107	E11	FALSE	Sample 11	OPA1	UNKNOWN	SYBR	None	0.889553	0.778832	1.01602	21.638	21.6392	0.00116825		5.36273	0.04457	0.168847	TRUE	0.42955	TRUE	3	77.093	15					1.57383	0.939699	21.638	4.30265	-0.0229222	0.360616	Amp
108	E12	FALSE	Sample 11	TFAM	UNKNOWN	SYBR	None	1.04228	0.898494	1.20907	23.3657	23.3435	0.0221863		7.06705	0.049773	-0.0597372	TRUE	0.26368	TRUE	3	78.8271	18					1.51989	0.941126	23.3657	4.30265	-0.273893	0.154419	Amp
109	E13	FALSE	Sample 11	PINK1	UNKNOWN	SYBR	None	0.886886	0.763503	1.03021	21.2773	21.2541	0.0231895		4.97763	0.0502282	0.173179	TRUE	0.25004	TRUE	3	82.4285	16					1.50418	0.931886	21.2773	4.30265	-0.042936	0.389293	Amp
110	E14	FALSE	Sample 11	Complex I	UNKNOWN	SYBR	None	1.33441	1.16745	1.52526	19.6106	19.6058	0.0048666		3.32932	0.0448197	-0.416207	TRUE	0.329307	TRUE	3	81.6282	14					1.53391	0.934085	19.6106	4.30265	-0.609051	-0.223364	Amp
111	E15	FALSE	Sample 11	NRF2	UNKNOWN	SYBR	None	1.15539	1.01122	1.32012	24.107	24.1105	0.00348187		7.83409	0.0446906	-0.208382	TRUE	0.417429	TRUE	3	80.9613	18					1.563	0.937421	24.107	4.30265	-0.40067	-0.0160937	Amp
112	E16	FALSE	Sample 11	SOD1	UNKNOWN	SYBR	None	1.64153	1.35954	1.982	18.1634	18.1185	0.0448198		1.84209	0.0631976	-0.715037	TRUE	0.356168	TRUE	3	81.6282	13					1.5537	0.930263	18.1634	4.30265	-0.986955	-0.44312	Amp
113	E17	FALSE	Sample 19	PGC1a	UNKNOWN	SYBR	None	1.59548	1.05838	2.40515	23.9872	24.0907	0.103495		7.39317	0.13762	-0.673995	TRUE	0.341894	TRUE	3	82.1618	18					1.54327	0.947085	23.9872	4.30265	-1.26613	-0.0818621	Amp
114	E18	FALSE	Sample 19	b-actin	UNKNOWN	SYBR	None				16.6068	16.6975	0.0907097					TRUE	0.289438	TRUE	3	88.4309	11					1.50271	0.9369	16.6068				Amp
115	E19	FALSE	Sample 19	OPA1	UNKNOWN	SYBR	None	0.874058	0.665059	1.14873	22.0985	22.0856	0.0129433		5.38808	0.0916285	0.1942	TRUE	0.42955	TRUE	3	76.9597	16					1.57394	0.952336	22.0985	4.30265	-0.200046	0.588445	Amp
116	E20	FALSE	Sample 19	TFAM	UNKNOWN	SYBR	None	1.11138	0.84722	1.45791	23.6647	23.672	0.00727749		6.97443	0.0910011	-0.152354	TRUE	0.26368	TRUE	3	78.8271	18					1.52641	0.952288	23.6647	4.30265	-0.543901	0.239192	Amp
117	E21	FALSE	Sample 19	PINK1	UNKNOWN	SYBR	None	0.878959	0.66231	1.16648	21.6602	21.6881	0.0278625		4.99058	0.0948924	0.186132	TRUE	0.25004	TRUE	3	82.2951	16					1.49912	0.948308	21.6602	4.30265	-0.222157	0.594421	Amp
118	E22	FALSE	Sample 19	Complex I	UNKNOWN	SYBR	None	1.58412	1.20637	2.08016	19.7901	19.7794	0.0107307		3.08185	0.0913422	-0.663682	TRUE	0.329307	TRUE	3	81.6282	14					1.53332	0.947025	19.7901	4.30265	-1.0567	-0.270668	Amp
119	E23	FALSE	Sample 19	NRF2	UNKNOWN	SYBR	None	1.1128	0.848599	1.45925	24.5914	24.5858	0.00560379		7.88828	0.0908826	-0.154192	TRUE	0.417429	TRUE	3	80.8279	18					1.55643	0.95311	24.5914	4.30265	-0.545228	0.236844	Amp
120	E24	FALSE	Sample 19	SOD1	UNKNOWN	SYBR	None	1.92754	1.46134	2.54248	18.2881	18.3079	0.0197897		1.61037	0.0928433	-0.946764	TRUE	0.356168	TRUE	3	81.6282	12					1.56687	0.945502	18.2881	4.30265	-1.34624	-0.547292	Amp
121	F1	FALSE	Sample 3	PGC1a	UNKNOWN	SYBR	None	1.16109	0.623176	2.16333	24.4725	24.2644	0.208092		7.85168	0.208655	-0.215481	TRUE	0.341894	TRUE	3	81.895	18					1.51421	0.953193	24.4725	4.30265	-1.11325	0.682289	Amp
122	F2	FALSE	Sample 3	b-actin	UNKNOWN	SYBR	None				16.3974	16.4128	0.0153208					TRUE	0.289438	TRUE	3	88.4309	11					1.51411	0.943751	16.3974				Amp
123	F3	FALSE	Sample 3	OPA1	UNKNOWN	SYBR	None	0.647145	0.617966	0.677701	22.2366	22.2345	0.00214195		5.82172	0.0154698	0.62784	TRUE	0.42955	TRUE	3	76.9597	16					1.57233	0.955139	22.2366	4.30265	0.561279	0.694401	Amp
124	F4	FALSE	Sample 3	TFAM	UNKNOWN	SYBR	None	0.650054	0.605453	0.697941	24.1427	24.1609	0.0182562		7.74815	0.0238331	0.621368	TRUE	0.26368	TRUE	3	78.8271	19					1.52347	0.955967	24.1427	4.30265	0.518823	0.723914	Amp
125	F5	FALSE	Sample 3	PINK1	UNKNOWN	SYBR	None	0.766329	0.722471	0.812849	21.5887	21.6012	0.0124807		5.18842	0.0197609	0.383965	TRUE	0.25004	TRUE	3	82.2951	16					1.50681	0.944847	21.5887	4.30265	0.29894	0.468989	Amp
126	F6	FALSE	Sample 3	Complex I	UNKNOWN	SYBR	None	1.07182	0.991339	1.15884	20.037	20.0582	0.0212212		3.64546	0.0261737	-0.100067	TRUE	0.329307	TRUE	3	81.6282	14					1.54109	0.950764	20.037	4.30265	-0.212684	0.0125493	Amp
127	F7	FALSE	Sample 3	NRF2	UNKNOWN	SYBR	None	0.875769	0.833333	0.920366	24.6531	24.6466	0.00652981		8.23384	0.0166543	0.191378	TRUE	0.417429	TRUE	3	80.9613	18					1.56116	0.957164	24.6531	4.30265	0.11972	0.263035	Amp
128	F8	FALSE	Sample 3	SOD1	UNKNOWN	SYBR	None	1.13877	1.08477	1.19547	18.7879	18.7824	0.00553799		2.36965	0.016291	-0.187482	TRUE	0.356168	TRUE	3	81.6282	13					1.56357	0.957919	18.7879	4.30265	-0.257576	-0.117388	Amp
129	F9	FALSE	Sample 11	PGC1a	UNKNOWN	SYBR	None	1.28584	1.03037	1.60467	24.0403	23.9809	0.0594215		7.70445	0.0742701	-0.362717	TRUE	0.341894	TRUE	3	81.895	18					1.53672	0.932644	24.0403	4.30265	-0.682275	-0.0431584	Amp
130	F10	FALSE	Sample 11	b-actin	UNKNOWN	SYBR	None				16.2319	16.2764	0.0445547					TRUE	0.289438	TRUE	3	88.5643	11					1.51036	0.920575	16.2319				Amp
131	F11	FALSE	Sample 11	OPA1	UNKNOWN	SYBR	None	0.889553	0.778832	1.01602	21.6403	21.6392	0.00116825		5.36273	0.04457	0.168847	TRUE	0.42955	TRUE	3	76.9597	16					1.56978	0.937944	21.6403	4.30265	-0.0229222	0.360616	Amp
132	F12	FALSE	Sample 11	TFAM	UNKNOWN	SYBR	None	1.04228	0.898494	1.20907	23.3213	23.3435	0.0221863		7.06705	0.049773	-0.0597372	TRUE	0.26368	TRUE	3	78.8271	18					1.51844	0.941537	23.3213	4.30265	-0.273893	0.154419	Amp
133	F13	FALSE	Sample 11	PINK1	UNKNOWN	SYBR	None	0.886886	0.763503	1.03021	21.2309	21.2541	0.0231895		4.97763	0.0502282	0.173179	TRUE	0.25004	TRUE	3	82.2951	16					1.49742	0.936753	21.2309	4.30265	-0.042936	0.389293	Amp
134	F14	FALSE	Sample 11	Complex I	UNKNOWN	SYBR	None	1.33441	1.16745	1.52526	19.6009	19.6058	0.0048666		3.32932	0.0448197	-0.416207	TRUE	0.329307	TRUE	3	81.6282	14					1.5347	0.933662	19.6009	4.30265	-0.609051	-0.223364	Amp
135	F15	FALSE	Sample 11	NRF2	UNKNOWN	SYBR	None	1.15539	1.01122	1.32012	24.114	24.1105	0.00348187		7.83409	0.0446906	-0.208382	TRUE	0.417429	TRUE	3	80.9613	18					1.55694	0.935891	24.114	4.30265	-0.40067	-0.0160937	Amp
136	F16	FALSE	Sample 11	SOD1	UNKNOWN	SYBR	None	1.64153	1.35954	1.982	18.0737	18.1185	0.0448198		1.84209	0.0631976	-0.715037	TRUE	0.356168	TRUE	3	81.6282	13					1.56803	0.930516	18.0737	4.30265	-0.986955	-0.44312	Amp
137	F17	FALSE	Sample 19	PGC1a	UNKNOWN	SYBR	None	1.59548	1.05838	2.40515	24.1942	24.0907	0.103495		7.39317	0.13762	-0.673995	TRUE	0.341894	TRUE	3	81.895	17					1.53781	0.948406	24.1942	4.30265	-1.26613	-0.0818621	Amp
138	F18	FALSE	Sample 19	b-actin	UNKNOWN	SYBR	None				16.7882	16.6975	0.0907097					TRUE	0.289438	TRUE	3	88.5643	11					1.50389	0.942604	16.7882				Amp
139	F19	FALSE	Sample 19	OPA1	UNKNOWN	SYBR	None	0.874058	0.665059	1.14873	22.0727	22.0856	0.0129433		5.38808	0.0916285	0.1942	TRUE	0.42955	TRUE	3	76.9597	16					1.57649	0.951104	22.0727	4.30265	-0.200046	0.588445	Amp
140	F20	FALSE	Sample 19	TFAM	UNKNOWN	SYBR	None	1.11138	0.84722	1.45791	23.6792	23.672	0.00727749		6.97443	0.0910011	-0.152354	TRUE	0.26368	TRUE	3	78.8271	18					1.52636	0.955629	23.6792	4.30265	-0.543901	0.239192	Amp
141	F21	FALSE	Sample 19	PINK1	UNKNOWN	SYBR	None	0.878959	0.66231	1.16648	21.716	21.6881	0.0278625		4.99058	0.0948924	0.186132	TRUE	0.25004	TRUE	3	82.2951	16					1.49855	0.948888	21.716	4.30265	-0.222157	0.594421	Amp
142	F22	FALSE	Sample 19	Complex I	UNKNOWN	SYBR	None	1.58412	1.20637	2.08016	19.7686	19.7794	0.0107307		3.08185	0.0913422	-0.663682	TRUE	0.329307	TRUE	3	81.6282	14					1.53571	0.948026	19.7686	4.30265	-1.0567	-0.270668	Amp
143	F23	FALSE	Sample 19	NRF2	UNKNOWN	SYBR	None	1.1128	0.848599	1.45925	24.5802	24.5858	0.00560379		7.88828	0.0908826	-0.154192	TRUE	0.417429	TRUE	3	80.8279	18					1.56296	0.954856	24.5802	4.30265	-0.545228	0.236844	Amp
144	F24	FALSE	Sample 19	SOD1	UNKNOWN	SYBR	None	1.92754	1.46134	2.54248	18.3277	18.3079	0.0197897		1.61037	0.0928433	-0.946764	TRUE	0.356168	TRUE	3	81.6282	12					1.56048	0.946538	18.3277	4.30265	-1.34624	-0.547292	Amp
145	G1	FALSE	Sample 4	PGC1a	UNKNOWN	SYBR	None	1.75621	1.55956	1.97765	25.0151	25.0456	0.0304546		7.2547	0.0398184	-0.812465	TRUE	0.341894	TRUE	3	82.0284	19					1.5478	0.955608	25.0151	4.30265	-0.98379	-0.64114	Amp
146	G2	FALSE	Sample 4	b-actin	UNKNOWN	SYBR	None				17.8165	17.7909	0.0256519					TRUE	0.289438	TRUE	3	88.5643	13					1.51775	0.95125	17.8165				Amp
147	G3	FALSE	Sample 4	OPA1	UNKNOWN	SYBR	None	1.28979	1.19432	1.39288	22.6202	22.6176	0.00261021		4.82675	0.0257844	-0.367132	TRUE	0.42955	TRUE	3	76.9597	17					1.57908	0.961064	22.6202	4.30265	-0.478073	-0.256191	Amp
148	G4	FALSE	Sample 4	TFAM	UNKNOWN	SYBR	None	1.26936	1.17117	1.37578	24.5651	24.5736	0.00840664		6.78269	0.0269943	-0.3441	TRUE	0.26368	TRUE	3	78.8271	19					1.52639	0.961978	24.5651	4.30265	-0.460247	-0.227953	Amp
149	G5	FALSE	Sample 4	PINK1	UNKNOWN	SYBR	None	0.840205	0.77497	0.91093	22.8378	22.8465	0.00873852		5.05564	0.0270995	0.251187	TRUE	0.25004	TRUE	3	82.2951	17					1.49724	0.959702	22.8378	4.30265	0.134588	0.367787	Amp
150	G6	FALSE	Sample 4	Complex I	UNKNOWN	SYBR	None	2.75769	2.15298	3.53224	20.1519	20.0729	0.0789375		2.28207	0.0830009	-1.46346	TRUE	0.329307	TRUE	3	81.6282	15					1.52754	0.8944	20.1519	4.30265	-1.82058	-1.10633	Amp
151	G7	FALSE	Sample 4	NRF2	UNKNOWN	SYBR	None	1.43061	1.32524	1.54435	25.3169	25.3167	0.000183105		7.52584	0.0256526	-0.516628	TRUE	0.417429	TRUE	3	80.9613	19					1.5499	0.95791	25.3169	4.30265	-0.627002	-0.406254	Amp
152	G8	FALSE	Sample 4	SOD1	UNKNOWN	SYBR	None	3.29686	3.04149	3.57367	18.6184	18.6269	0.00852966		0.836039	0.0270329	-1.72109	TRUE	0.356168	TRUE	3	81.6282	12					1.56999	0.957725	18.6184	4.30265	-1.83741	-1.60478	Amp
153	G9	FALSE	Sample 12	PGC1a	UNKNOWN	SYBR	None	1.30307	1.10523	1.53633	24.3526	24.3836	0.0309439		7.68524	0.0552152	-0.381919	TRUE	0.341894	TRUE	3	82.1618	18					1.53477	0.942107	24.3526	4.30265	-0.619491	-0.144347	Amp
154	G10	FALSE	Sample 12	b-actin	UNKNOWN	SYBR	None				16.744	16.6983	0.0457296					TRUE	0.289438	TRUE	3	88.5643	11					1.51137	0.929023	16.744				Amp
155	G11	FALSE	Sample 12	OPA1	UNKNOWN	SYBR	None	0.932586	0.81312	1.0696	21.9882	21.9929	0.00463772		5.29457	0.0459642	0.100692	TRUE	0.42955	TRUE	3	76.9597	16					1.57679	0.945713	21.9882	4.30265	-0.0970762	0.29846	Amp
156	G12	FALSE	Sample 12	TFAM	UNKNOWN	SYBR	None	0.91699	0.76399	1.10063	23.9908	23.9501	0.0406828		7.25181	0.0612069	0.125023	TRUE	0.26368	TRUE	3	78.9605	19					1.52463	0.945297	23.9908	4.30265	-0.138329	0.388375	Amp
157	G13	FALSE	Sample 12	PINK1	UNKNOWN	SYBR	None	0.858021	0.746557	0.986128	21.7329	21.7237	0.00927067		5.02537	0.0466599	0.220915	TRUE	0.25004	TRUE	3	82.4285	16					1.50417	0.93604	21.7329	4.30265	0.0201536	0.421676	Amp
158	G14	FALSE	Sample 12	Complex I	UNKNOWN	SYBR	None	1.43402	1.24926	1.6461	19.9307	19.9238	0.00690174		3.22547	0.0462475	-0.520062	TRUE	0.329307	TRUE	3	81.7616	14					1.5354	0.93896	19.9307	4.30265	-0.719049	-0.321075	Amp
159	G15	FALSE	Sample 12	NRF2	UNKNOWN	SYBR	None	1.00107	0.857888	1.16816	24.7635	24.7392	0.0242386		8.04092	0.0517562	-0.00154972	TRUE	0.417429	TRUE	3	80.9613	19					1.56527	0.943004	24.7635	4.30265	-0.224239	0.221139	Amp
160	G16	FALSE	Sample 12	SOD1	UNKNOWN	SYBR	None	1.65159	1.42893	1.90895	18.5153	18.5316	0.016326		1.83327	0.0485565	-0.723857	TRUE	0.356168	TRUE	3	81.7616	13					1.56632	0.939093	18.5153	4.30265	-0.932779	-0.514935	Amp
161	G17	FALSE	Sample 20	PGC1a	UNKNOWN	SYBR	None	1.33736	1.23911	1.4434	24.5722	24.5935	0.0212336		7.64778	0.0255857	-0.419386	TRUE	0.341894	TRUE	3	82.1618	18					1.54106	0.953219	24.5722	4.30265	-0.529472	-0.3093	Amp
162	G18	FALSE	Sample 20	b-actin	UNKNOWN	SYBR	None				16.9314	16.9457	0.0142746					TRUE	0.289438	TRUE	3	88.5643	12					1.50672	0.94805	16.9314				Amp
163	G19	FALSE	Sample 20	OPA1	UNKNOWN	SYBR	None	0.87213	0.796965	0.954384	22.3636	22.3369	0.0266361		5.39127	0.03022	0.197385	TRUE	0.42955	TRUE	3	76.9597	16					1.5635	0.955967	22.3636	4.30265	0.0673588	0.327411	Amp
164	G20	FALSE	Sample 20	TFAM	UNKNOWN	SYBR	None	0.79206	0.707726	0.886444	24.4437	24.4088	0.0349455		7.4631	0.0377485	0.336318	TRUE	0.26368	TRUE	3	78.9605	19					1.51974	0.955928	24.4437	4.30265	0.173899	0.498737	Amp
165	G21	FALSE	Sample 20	PINK1	UNKNOWN	SYBR	None	0.822518	0.72331	0.935333	22.0727	22.032	0.0406647		5.08633	0.0430973	0.281881	TRUE	0.25004	TRUE	3	82.4285	17					1.49581	0.952654	22.0727	4.30265	0.0964485	0.467314	Amp
166	G22	FALSE	Sample 20	Complex I	UNKNOWN	SYBR	None	1.34464	1.26951	1.42423	20.251	20.264	0.0129595		3.31831	0.0192798	-0.427225	TRUE	0.329307	TRUE	3	81.6282	14					1.53128	0.950112	20.251	4.30265	-0.51018	-0.344271	Amp
167	G23	FALSE	Sample 20	NRF2	UNKNOWN	SYBR	None	1.1957	1.12632	1.26936	24.7444	24.7303	0.0140696		7.78461	0.0200429	-0.257859	TRUE	0.417429	TRUE	3	80.9613	18					1.5556	0.956921	24.7444	4.30265	-0.344097	-0.171622	Amp
168	G24	FALSE	Sample 20	SOD1	UNKNOWN	SYBR	None	1.49195	1.42855	1.55817	18.9227	18.9256	0.00287533		1.97993	0.0145613	-0.577202	TRUE	0.356168	TRUE	3	81.6282	13					1.56299	0.954096	18.9227	4.30265	-0.639854	-0.51455	Amp
169	H1	FALSE	Sample 4	PGC1a	UNKNOWN	SYBR	None	1.75621	1.55956	1.97765	25.076	25.0456	0.0304546		7.2547	0.0398184	-0.812465	TRUE	0.341894	TRUE	3	81.895	19					1.53289	0.954581	25.076	4.30265	-0.98379	-0.64114	Amp
170	H2	FALSE	Sample 4	b-actin	UNKNOWN	SYBR	None				17.7652	17.7909	0.0256519					TRUE	0.289438	TRUE	3	88.5643	12					1.51742	0.952923	17.7652				Amp
171	H3	FALSE	Sample 4	OPA1	UNKNOWN	SYBR	None	1.28979	1.19432	1.39288	22.615	22.6176	0.00261021		4.82675	0.0257844	-0.367132	TRUE	0.42955	TRUE	3	76.9597	17					1.57586	0.960565	22.615	4.30265	-0.478073	-0.256191	Amp
172	H4	FALSE	Sample 4	TFAM	UNKNOWN	SYBR	None	1.26936	1.17117	1.37578	24.582	24.5736	0.00840664		6.78269	0.0269943	-0.3441	TRUE	0.26368	TRUE	3	78.8271	19					1.52428	0.962685	24.582	4.30265	-0.460247	-0.227953	Amp
173	H5	FALSE	Sample 4	PINK1	UNKNOWN	SYBR	None	0.840205	0.77497	0.91093	22.8552	22.8465	0.00873852		5.05564	0.0270995	0.251187	TRUE	0.25004	TRUE	3	82.2951	17					1.5051	0.958694	22.8552	4.30265	0.134588	0.367787	Amp
174	H6	FALSE	Sample 4	Complex I	UNKNOWN	SYBR	None	2.75769	2.15298	3.53224	19.994	20.0729	0.0789375		2.28207	0.0830009	-1.46346	TRUE	0.329307	TRUE	3	81.6282	15					1.53978	0.958316	19.994	4.30265	-1.82058	-1.10633	Amp
175	H7	FALSE	Sample 4	NRF2	UNKNOWN	SYBR	None	1.43061	1.32524	1.54435	25.3165	25.3167	0.000183105		7.52584	0.0256526	-0.516628	TRUE	0.417429	TRUE	3	80.9613	18					1.56495	0.959863	25.3165	4.30265	-0.627002	-0.406254	Amp
176	H8	FALSE	Sample 4	SOD1	UNKNOWN	SYBR	None	3.29686	3.04149	3.57367	18.6354	18.6269	0.00852966		0.836039	0.0270329	-1.72109	TRUE	0.356168	TRUE	3	81.6282	13					1.5686	0.957038	18.6354	4.30265	-1.83741	-1.60478	Amp
177	H9	FALSE	Sample 12	PGC1a	UNKNOWN	SYBR	None	1.30307	1.10523	1.53633	24.4145	24.3836	0.0309439		7.68524	0.0552152	-0.381919	TRUE	0.341894	TRUE	3	82.1618	19					1.54634	0.941835	24.4145	4.30265	-0.619491	-0.144347	Amp
178	H10	FALSE	Sample 12	b-actin	UNKNOWN	SYBR	None				16.6526	16.6983	0.0457296					TRUE	0.289438	TRUE	3	88.5643	12					1.51839	0.931616	16.6526				Amp
179	H11	FALSE	Sample 12	OPA1	UNKNOWN	SYBR	None	0.932586	0.81312	1.0696	21.9975	21.9929	0.00463772		5.29457	0.0459642	0.100692	TRUE	0.42955	TRUE	3	77.093	15					1.57986	0.946303	21.9975	4.30265	-0.0970762	0.29846	Amp
180	H12	FALSE	Sample 12	TFAM	UNKNOWN	SYBR	None	0.91699	0.76399	1.10063	23.9094	23.9501	0.0406828		7.25181	0.0612069	0.125023	TRUE	0.26368	TRUE	3	78.9605	18					1.52291	0.947825	23.9094	4.30265	-0.138329	0.388375	Amp
181	H13	FALSE	Sample 12	PINK1	UNKNOWN	SYBR	None	0.858021	0.746557	0.986128	21.7144	21.7237	0.00927067		5.02537	0.0466599	0.220915	TRUE	0.25004	TRUE	3	82.4285	16					1.50837	0.941325	21.7144	4.30265	0.0201536	0.421676	Amp
182	H14	FALSE	Sample 12	Complex I	UNKNOWN	SYBR	None	1.43402	1.24926	1.6461	19.9169	19.9238	0.00690174		3.22547	0.0462475	-0.520062	TRUE	0.329307	TRUE	3	81.7616	14					1.53681	0.937317	19.9169	4.30265	-0.719049	-0.321075	Amp
183	H15	FALSE	Sample 12	NRF2	UNKNOWN	SYBR	None	1.00107	0.857888	1.16816	24.715	24.7392	0.0242386		8.04092	0.0517562	-0.00154972	TRUE	0.417429	TRUE	3	80.9613	18					1.56224	0.945141	24.715	4.30265	-0.224239	0.221139	Amp
184	H16	FALSE	Sample 12	SOD1	UNKNOWN	SYBR	None	1.65159	1.42893	1.90895	18.5479	18.5316	0.016326		1.83327	0.0485565	-0.723857	TRUE	0.356168	TRUE	3	81.7616	13					1.5633	0.939815	18.5479	4.30265	-0.932779	-0.514935	Amp
185	H17	FALSE	Sample 20	PGC1a	UNKNOWN	SYBR	None	1.33736	1.23911	1.4434	24.6147	24.5935	0.0212336		7.64778	0.0255857	-0.419386	TRUE	0.341894	TRUE	3	81.7616	18					1.53926	0.952411	24.6147	4.30265	-0.529472	-0.3093	Amp
186	H18	FALSE	Sample 20	b-actin	UNKNOWN	SYBR	None				16.96	16.9457	0.0142746					TRUE	0.289438	TRUE	3	88.5643	12					1.50736	0.944549	16.96				Amp
187	H19	FALSE	Sample 20	OPA1	UNKNOWN	SYBR	None	0.87213	0.796965	0.954384	22.3103	22.3369	0.0266361		5.39127	0.03022	0.197385	TRUE	0.42955	TRUE	3	77.093	16					1.57019	0.95519	22.3103	4.30265	0.0673588	0.327411	Amp
188	H20	FALSE	Sample 20	TFAM	UNKNOWN	SYBR	None	0.79206	0.707726	0.886444	24.3738	24.4088	0.0349455		7.4631	0.0377485	0.336318	TRUE	0.26368	TRUE	3	78.9605	19					1.52488	0.954766	24.3738	4.30265	0.173899	0.498737	Amp
189	H21	FALSE	Sample 20	PINK1	UNKNOWN	SYBR	None	0.822518	0.72331	0.935333	21.9913	22.032	0.0406647		5.08633	0.0430973	0.281881	TRUE	0.25004	TRUE	3	82.4285	16					1.50836	0.947216	21.9913	4.30265	0.0964485	0.467314	Amp
190	H22	FALSE	Sample 20	Complex I	UNKNOWN	SYBR	None	1.34464	1.26951	1.42423	20.2769	20.264	0.0129595		3.31831	0.0192798	-0.427225	TRUE	0.329307	TRUE	3	81.6282	15					1.5127	0.952802	20.2769	4.30265	-0.51018	-0.344271	Amp
191	H23	FALSE	Sample 20	NRF2	UNKNOWN	SYBR	None	1.1957	1.12632	1.26936	24.7162	24.7303	0.0140696		7.78461	0.0200429	-0.257859	TRUE	0.417429	TRUE	3	80.9613	18					1.55023	0.957732	24.7162	4.30265	-0.344097	-0.171622	Amp
192	H24	FALSE	Sample 20	SOD1	UNKNOWN	SYBR	None	1.49195	1.42855	1.55817	18.9285	18.9256	0.00287533		1.97993	0.0145613	-0.577202	TRUE	0.356168	TRUE	3	81.6282	13					1.5647	0.952682	18.9285	4.30265	-0.639854	-0.51455	Amp
193	I1	FALSE	Sample 5	PGC1a	UNKNOWN	SYBR	None	1.48569	1.40307	1.57318	24.725	24.7107	0.0143652		7.49603	0.0191862	-0.571136	TRUE	0.341894	TRUE	3	82.1618	19					1.54391	0.952448	24.725	4.30265	-0.653688	-0.488585	Amp
194	I2	FALSE	Sample 5	b-actin	UNKNOWN	SYBR	None				17.2273	17.2146	0.0127182					TRUE	0.289438	TRUE	3	88.4309	12					1.51439	0.943915	17.2273				Amp
195	I3	FALSE	Sample 5	OPA1	UNKNOWN	SYBR	None	1.09307	1.03104	1.15882	22.2652	22.2801	0.0148973		5.0655	0.0195878	-0.128382	TRUE	0.42955	TRUE	3	77.093	16					1.56806	0.956278	22.2652	4.30265	-0.212661	-0.0441021	Amp
196	I4	FALSE	Sample 5	TFAM	UNKNOWN	SYBR	None	1.11425	1.07177	1.15841	24.1882	24.1853	0.00284767		6.97071	0.0130331	-0.156073	TRUE	0.26368	TRUE	3	78.8271	19					1.52367	0.957999	24.1882	4.30265	-0.21215	-0.0999957	Amp
197	I5	FALSE	Sample 5	PINK1	UNKNOWN	SYBR	None	0.897168	0.822721	0.978352	22.1495	22.1756	0.0261135		4.961	0.029046	0.156549	TRUE	0.25004	TRUE	3	82.2951	17					1.50813	0.953065	22.1495	4.30265	0.0315748	0.281524	Amp
198	I6	FALSE	Sample 5	Complex I	UNKNOWN	SYBR	None	2.40531	2.29706	2.51865	19.6852	19.6939	0.00875378		2.47931	0.0154396	-1.26622	TRUE	0.329307	TRUE	3	81.6282	14					1.54053	0.950986	19.6852	4.30265	-1.33265	-1.19979	Amp
199	I7	FALSE	Sample 5	NRF2	UNKNOWN	SYBR	None	1.27181	1.04471	1.54829	24.8455	24.9102	0.0647192		7.69558	0.065957	-0.346889	TRUE	0.417429	TRUE	3	80.9613	18					1.54849	0.954218	24.8455	4.30265	-0.630679	-0.0630985	Amp
200	I8	FALSE	Sample 5	SOD1	UNKNOWN	SYBR	None	2.52168	2.41334	2.63488	18.43	18.4374	0.00741863		1.22275	0.0147237	-1.33438	TRUE	0.356168	TRUE	3	81.6282	13					1.56706	0.949624	18.43	4.30265	-1.39774	-1.27103	Amp
201	I9	FALSE	Sample 13	PGC1a	UNKNOWN	SYBR	None	1.30981	1.15545	1.48479	24.2633	24.2803	0.0169201		7.6778	0.0420442	-0.389359	TRUE	0.341894	TRUE	3	81.895	18					1.53391	0.942433	24.2633	4.30265	-0.57026	-0.208457	Amp
202	I10	FALSE	Sample 13	b-actin	UNKNOWN	SYBR	None				16.564	16.6025	0.0384893					TRUE	0.289438	TRUE	3	88.4309	11					1.51201	0.931396	16.564				Amp
203	I11	FALSE	Sample 13	OPA1	UNKNOWN	SYBR	None	0.763628	0.672177	0.867523	22.2041	22.1854	0.0186539		5.58294	0.0427714	0.389057	TRUE	0.42955	TRUE	3	76.9597	16					1.57475	0.944451	22.2041	4.30265	0.205027	0.573088	Amp
204	I12	FALSE	Sample 13	TFAM	UNKNOWN	SYBR	None	0.718108	0.640122	0.805595	24.2049	24.207	0.00210571		7.60451	0.0385469	0.477727	TRUE	0.26368	TRUE	3	78.8271	19					1.52085	0.944919	24.2049	4.30265	0.311873	0.643581	Amp
205	I13	FALSE	Sample 13	PINK1	UNKNOWN	SYBR	None	0.822826	0.729167	0.928514	21.7009	21.6883	0.0126619		5.08579	0.0405186	0.281342	TRUE	0.25004	TRUE	3	82.4285	17					1.49957	0.940384	21.7009	4.30265	0.107004	0.455679	Amp
206	I14	FALSE	Sample 13	Complex I	UNKNOWN	SYBR	None	1.02552	0.903493	1.16402	20.2937	20.3116	0.0179691		3.70918	0.0424773	-0.0363503	TRUE	0.329307	TRUE	3	81.6282	15					1.53023	0.9423	20.2937	4.30265	-0.219115	0.146415	Amp
207	I15	FALSE	Sample 13	NRF2	UNKNOWN	SYBR	None	1.42582	1.24213	1.63668	24.1075	24.1331	0.0256367		7.53068	0.0462457	-0.51179	TRUE	0.417429	TRUE	3	80.9613	18					1.56203	0.937784	24.1075	4.30265	-0.71077	-0.312811	Amp
208	I16	FALSE	Sample 13	SOD1	UNKNOWN	SYBR	None	1.13624	1.00421	1.28563	18.96	18.9753	0.0152979		2.37287	0.041418	-0.184266	TRUE	0.356168	TRUE	3	81.6282	14					1.56148	0.939754	18.96	4.30265	-0.362474	-0.00605863	Amp
209	I17	FALSE	Sample 21	PGC1a	UNKNOWN	SYBR	None	1.38003	1.19997	1.58712	24.2368	24.2837	0.0468769		7.60246	0.0468802	-0.464704	TRUE	0.341894	TRUE	3	82.1618	18					1.54049	0.917443	24.2368	4.30265	-0.666413	-0.262994	Amp
210	I18	FALSE	Sample 21	b-actin	UNKNOWN	SYBR	None				16.6818	16.6812	0.000555038					TRUE	0.289438	TRUE	3	88.5643	11					1.51031	0.911574	16.6818				Amp
211	I19	FALSE	Sample 21	OPA1	UNKNOWN	SYBR	None	1.0025	0.973943	1.03189	21.8619	21.8715	0.00967312		5.19029	0.00968903	-0.00359726	TRUE	0.42955	TRUE	3	77.093	16					1.57427	0.92701	21.8619	4.30265	-0.0452858	0.0380913	Amp
212	I20	FALSE	Sample 21	TFAM	UNKNOWN	SYBR	None	0.961045	0.898428	1.02803	23.8428	23.8654	0.022584		7.18411	0.0225908	0.0573244	TRUE	0.26368	TRUE	3	78.9605	18					1.52335	0.926645	23.8428	4.30265	-0.0398759	0.154525	Amp
213	I21	FALSE	Sample 21	PINK1	UNKNOWN	SYBR	None	0.933013	0.893219	0.97458	21.5711	21.5857	0.0146046		4.90448	0.0146151	0.100031	TRUE	0.25004	TRUE	3	82.4285	17					1.50405	0.911467	21.5711	4.30265	0.0371472	0.162915	Amp
214	I22	FALSE	Sample 21	Complex I	UNKNOWN	SYBR	None	1.12418	1.07243	1.17843	20.2737	20.2579	0.0157919		3.57666	0.0158016	-0.168877	TRUE	0.329307	TRUE	3	81.6282	14					1.52973	0.921125	20.2737	4.30265	-0.236866	-0.100888	Amp
215	I23	FALSE	Sample 21	NRF2	UNKNOWN	SYBR	None	1.2705	1.21957	1.32356	24.392	24.3783	0.0137072		7.69707	0.0137184	-0.345397	TRUE	0.417429	TRUE	3	80.9613	18					1.55325	0.926101	24.392	4.30265	-0.404422	-0.286372	Amp
216	I24	FALSE	Sample 21	SOD1	UNKNOWN	SYBR	None	1.26636	1.22946	1.30436	18.9076	18.8977	0.00989914		2.21644	0.00991469	-0.340688	TRUE	0.356168	TRUE	3	81.6282	13					1.55453	0.923039	18.9076	4.30265	-0.383347	-0.298028	Amp
217	J1	FALSE	Sample 5	PGC1a	UNKNOWN	SYBR	None	1.48569	1.40307	1.57318	24.6963	24.7107	0.0143652		7.49603	0.0191862	-0.571136	TRUE	0.341894	TRUE	3	82.1618	19					1.53872	0.953987	24.6963	4.30265	-0.653688	-0.488585	Amp
218	J2	FALSE	Sample 5	b-actin	UNKNOWN	SYBR	None				17.2019	17.2146	0.0127182					TRUE	0.289438	TRUE	3	88.4309	12					1.50981	0.943412	17.2019				Amp
219	J3	FALSE	Sample 5	OPA1	UNKNOWN	SYBR	None	1.09307	1.03104	1.15882	22.295	22.2801	0.0148973		5.0655	0.0195878	-0.128382	TRUE	0.42955	TRUE	3	76.9597	16					1.56609	0.954616	22.295	4.30265	-0.212661	-0.0441021	Amp
220	J4	FALSE	Sample 5	TFAM	UNKNOWN	SYBR	None	1.11425	1.07177	1.15841	24.1825	24.1853	0.00284767		6.97071	0.0130331	-0.156073	TRUE	0.26368	TRUE	3	78.8271	18					1.53091	0.956673	24.1825	4.30265	-0.21215	-0.0999957	Amp
221	J5	FALSE	Sample 5	PINK1	UNKNOWN	SYBR	None	0.897168	0.822721	0.978352	22.2017	22.1756	0.0261135		4.961	0.029046	0.156549	TRUE	0.25004	TRUE	3	82.2951	17					1.50264	0.953756	22.2017	4.30265	0.0315748	0.281524	Amp
222	J6	FALSE	Sample 5	Complex I	UNKNOWN	SYBR	None	2.40531	2.29706	2.51865	19.7027	19.6939	0.00875378		2.47931	0.0154396	-1.26622	TRUE	0.329307	TRUE	3	81.6282	14					1.53934	0.950661	19.7027	4.30265	-1.33265	-1.19979	Amp
223	J7	FALSE	Sample 5	NRF2	UNKNOWN	SYBR	None	1.27181	1.04471	1.54829	24.9749	24.9102	0.0647192		7.69558	0.065957	-0.346889	TRUE	0.417429	TRUE	3	80.8279	19					1.524	0.956222	24.9749	4.30265	-0.630679	-0.0630985	Amp
224	J8	FALSE	Sample 5	SOD1	UNKNOWN	SYBR	None	2.52168	2.41334	2.63488	18.4448	18.4374	0.00741863		1.22275	0.0147237	-1.33438	TRUE	0.356168	TRUE	3	81.4948	13					1.56511	0.951838	18.4448	4.30265	-1.39774	-1.27103	Amp
225	J9	FALSE	Sample 13	PGC1a	UNKNOWN	SYBR	None	1.30981	1.15545	1.48479	24.2972	24.2803	0.0169201		7.6778	0.0420442	-0.389359	TRUE	0.341894	TRUE	3	81.7616	18					1.53034	0.941139	24.2972	4.30265	-0.57026	-0.208457	Amp
226	J10	FALSE	Sample 13	b-actin	UNKNOWN	SYBR	None				16.641	16.6025	0.0384893					TRUE	0.289438	TRUE	3	88.4309	11					1.50915	0.929167	16.641				Amp
227	J11	FALSE	Sample 13	OPA1	UNKNOWN	SYBR	None	0.763628	0.672177	0.867523	22.1668	22.1854	0.0186539		5.58294	0.0427714	0.389057	TRUE	0.42955	TRUE	3	76.9597	16					1.5737	0.94467	22.1668	4.30265	0.205027	0.573088	Amp
228	J12	FALSE	Sample 13	TFAM	UNKNOWN	SYBR	None	0.718108	0.640122	0.805595	24.2091	24.207	0.00210571		7.60451	0.0385469	0.477727	TRUE	0.26368	TRUE	3	78.8271	19					1.51342	0.948258	24.2091	4.30265	0.311873	0.643581	Amp
229	J13	FALSE	Sample 13	PINK1	UNKNOWN	SYBR	None	0.822826	0.729167	0.928514	21.6756	21.6883	0.0126619		5.08579	0.0405186	0.281342	TRUE	0.25004	TRUE	3	82.2951	16					1.49606	0.938162	21.6756	4.30265	0.107004	0.455679	Amp
230	J14	FALSE	Sample 13	Complex I	UNKNOWN	SYBR	None	1.02552	0.903493	1.16402	20.3296	20.3116	0.0179691		3.70918	0.0424773	-0.0363503	TRUE	0.329307	TRUE	3	81.6282	15					1.52502	0.940209	20.3296	4.30265	-0.219115	0.146415	Amp
231	J15	FALSE	Sample 13	NRF2	UNKNOWN	SYBR	None	1.42582	1.24213	1.63668	24.1588	24.1331	0.0256367		7.53068	0.0462457	-0.51179	TRUE	0.417429	TRUE	3	80.9613	18					1.55073	0.942139	24.1588	4.30265	-0.71077	-0.312811	Amp
232	J16	FALSE	Sample 13	SOD1	UNKNOWN	SYBR	None	1.13624	1.00421	1.28563	18.9906	18.9753	0.0152979		2.37287	0.041418	-0.184266	TRUE	0.356168	TRUE	3	81.6282	14					1.55912	0.939303	18.9906	4.30265	-0.362474	-0.00605863	Amp
233	J17	FALSE	Sample 21	PGC1a	UNKNOWN	SYBR	None	1.38003	1.19997	1.58712	24.3306	24.2837	0.0468769		7.60246	0.0468802	-0.464704	TRUE	0.341894	TRUE	3	81.895	18					1.54239	0.920323	24.3306	4.30265	-0.666413	-0.262994	Amp
234	J18	FALSE	Sample 21	b-actin	UNKNOWN	SYBR	None				16.6807	16.6812	0.000555038					TRUE	0.289438	TRUE	3	88.5643	11					1.50471	0.907636	16.6807				Amp
235	J19	FALSE	Sample 21	OPA1	UNKNOWN	SYBR	None	1.0025	0.973943	1.03189	21.8812	21.8715	0.00967312		5.19029	0.00968903	-0.00359726	TRUE	0.42955	TRUE	3	77.093	16					1.57193	0.92926	21.8812	4.30265	-0.0452858	0.0380913	Amp
236	J20	FALSE	Sample 21	TFAM	UNKNOWN	SYBR	None	0.961045	0.898428	1.02803	23.8879	23.8654	0.022584		7.18411	0.0225908	0.0573244	TRUE	0.26368	TRUE	3	78.9605	19					1.52288	0.925493	23.8879	4.30265	-0.0398759	0.154525	Amp
237	J21	FALSE	Sample 21	PINK1	UNKNOWN	SYBR	None	0.933013	0.893219	0.97458	21.6003	21.5857	0.0146046		4.90448	0.0146151	0.100031	TRUE	0.25004	TRUE	3	82.4285	16					1.50055	0.911	21.6003	4.30265	0.0371472	0.162915	Amp
238	J22	FALSE	Sample 21	Complex I	UNKNOWN	SYBR	None	1.12418	1.07243	1.17843	20.2421	20.2579	0.0157919		3.57666	0.0158016	-0.168877	TRUE	0.329307	TRUE	3	81.7616	15					1.52909	0.917821	20.2421	4.30265	-0.236866	-0.100888	Amp
239	J23	FALSE	Sample 21	NRF2	UNKNOWN	SYBR	None	1.2705	1.21957	1.32356	24.3646	24.3783	0.0137072		7.69707	0.0137184	-0.345397	TRUE	0.417429	TRUE	3	80.9613	18					1.55477	0.928018	24.3646	4.30265	-0.404422	-0.286372	Amp
240	J24	FALSE	Sample 21	SOD1	UNKNOWN	SYBR	None	1.26636	1.22946	1.30436	18.8878	18.8977	0.00989914		2.21644	0.00991469	-0.340688	TRUE	0.356168	TRUE	3	81.6282	13					1.56123	0.922584	18.8878	4.30265	-0.383347	-0.298028	Amp
241	K1	FALSE	Sample 6	PGC1a	UNKNOWN	SYBR	None	1.36319	1.25876	1.47628	25.1558	25.1303	0.0255098		7.62018	0.0267238	-0.446987	TRUE	0.341894	TRUE	3	82.0284	19					1.53968	0.961089	25.1558	4.30265	-0.561971	-0.332004	Amp
242	K2	FALSE	Sample 6	b-actin	UNKNOWN	SYBR	None				17.5181	17.5101	0.00796318					TRUE	0.289438	TRUE	3	88.2976	12					1.50072	0.952405	17.5181				Amp
243	K3	FALSE	Sample 6	OPA1	UNKNOWN	SYBR	None	1.11585	1.08867	1.14372	22.5436	22.5458	0.00223064		5.03574	0.0082697	-0.158148	TRUE	0.42955	TRUE	3	76.9597	17					1.57756	0.965527	22.5436	4.30265	-0.193729	-0.122566	Amp
244	K4	FALSE	Sample 6	TFAM	UNKNOWN	SYBR	None	1.0055	0.957767	1.05561	24.6432	24.629	0.0142307		7.11887	0.0163072	-0.00791168	TRUE	0.26368	TRUE	3	78.6937	19					1.52671	0.964712	24.6432	4.30265	-0.078076	0.0622527	Amp
245	K5	FALSE	Sample 6	PINK1	UNKNOWN	SYBR	None	0.774643	0.752602	0.79733	22.6774	22.6829	0.00550175		5.17285	0.00967892	0.368396	TRUE	0.25004	TRUE	3	82.1618	17					1.50898	0.964834	22.6774	4.30265	0.326751	0.410041	Amp
246	K6	FALSE	Sample 6	Complex I	UNKNOWN	SYBR	None	2.48291	2.40111	2.56749	19.9357	19.9436	0.00792122		2.4335	0.011232	-1.31203	TRUE	0.329307	TRUE	3	81.4948	14					1.53711	0.962451	19.9357	4.30265	-1.36036	-1.2637	Amp
247	K7	FALSE	Sample 6	NRF2	UNKNOWN	SYBR	None	0.885011	0.655462	1.19495	25.6284	25.7288	0.100363		8.2187	0.100678	0.176233	TRUE	0.417429	TRUE	3	80.8279	18					1.54438	0.962737	25.6284	4.30265	-0.25695	0.609417	Amp
248	K8	FALSE	Sample 6	SOD1	UNKNOWN	SYBR	None	2.9334	2.83955	3.03035	18.5072	18.5147	0.00744724		1.00456	0.0109029	-1.55257	TRUE	0.356168	TRUE	3	81.4948	13					1.56491	0.963006	18.5072	4.30265	-1.59949	-1.50566	Amp
249	K9	FALSE	Sample 14	PGC1a	UNKNOWN	SYBR	None	1.30927	1.05174	1.62986	23.6745	23.7255	0.0510035		7.6784	0.0734401	-0.388764	TRUE	0.341894	TRUE	3	82.0284	18					1.52535	0.921329	23.6745	4.30265	-0.704751	-0.0727773	Amp
250	K10	FALSE	Sample 14	b-actin	UNKNOWN	SYBR	None				15.9942	16.0471	0.0528402					TRUE	0.289438	TRUE	3	88.4309	10					1.49695	0.90147	15.9942				Amp
251	K11	FALSE	Sample 14	OPA1	UNKNOWN	SYBR	None	1.12295	0.958388	1.31577	21.0681	21.0737	0.00557518		5.02659	0.0531335	-0.167297	TRUE	0.42955	TRUE	3	76.9597	15					1.564	0.919851	21.0681	4.30265	-0.395912	0.0613178	Amp
252	K12	FALSE	Sample 14	TFAM	UNKNOWN	SYBR	None	1.51708	1.29581	1.77612	22.574	22.5726	0.00140858		6.52549	0.052859	-0.601294	TRUE	0.26368	TRUE	3	78.8271	17					1.51331	0.92341	22.574	4.30265	-0.828727	-0.37386	Amp
253	K13	FALSE	Sample 14	PINK1	UNKNOWN	SYBR	None	0.910247	0.774715	1.06949	20.9758	20.9872	0.0114079		4.94012	0.0540576	0.135671	TRUE	0.25004	TRUE	3	82.2951	16					1.49416	0.913108	20.9758	4.30265	-0.0969206	0.368262	Amp
254	K14	FALSE	Sample 14	Complex I	UNKNOWN	SYBR	None	1.28661	1.08704	1.52283	19.4491	19.429	0.0200529		3.38195	0.0565173	-0.363578	TRUE	0.329307	TRUE	3	81.6282	14					1.51982	0.913338	19.4491	4.30265	-0.606752	-0.120403	Amp
255	K15	FALSE	Sample 14	NRF2	UNKNOWN	SYBR	None	1.39645	1.18139	1.65066	23.589	23.6078	0.0187759		7.56071	0.056077	-0.481761	TRUE	0.417429	TRUE	3	80.9613	18					1.54955	0.922161	23.589	4.30265	-0.723041	-0.240481	Amp
256	K16	FALSE	Sample 14	SOD1	UNKNOWN	SYBR	None	1.61339	1.36697	1.90424	17.8969	17.9141	0.0172167		1.86703	0.0555743	-0.690099	TRUE	0.356168	TRUE	3	81.6282	12					1.55174	0.912906	17.8969	4.30265	-0.929216	-0.450982	Amp
257	K17	FALSE	Sample 22	PGC1a	UNKNOWN	SYBR	None	1.42755	0.974569	2.09108	24.406	24.5022	0.0962124		7.55362	0.127992	-0.513542	TRUE	0.341894	TRUE	3	82.1618	19					1.52721	0.884482	24.406	4.30265	-1.06425	0.0371634	Amp
258	K18	FALSE	Sample 22	b-actin	UNKNOWN	SYBR	None				17.033	16.9485	0.0844107					TRUE	0.289438	TRUE	3	88.5643	11					1.48716	0.881107	17.033				Amp
259	K19	FALSE	Sample 22	OPA1	UNKNOWN	SYBR	None	1.08242	0.841481	1.39236	22.0299	22.0282	0.00170612		5.07962	0.0844279	-0.114266	TRUE	0.42955	TRUE	3	76.9597	16					1.55678	0.894362	22.0299	4.30265	-0.47753	0.248998	Amp
260	K20	FALSE	Sample 22	TFAM	UNKNOWN	SYBR	None	0.968733	0.7503	1.25076	24.1065	24.1212	0.0146675		7.17261	0.0856755	0.0458288	TRUE	0.26368	TRUE	3	78.8271	19					1.50557	0.895385	24.1065	4.30265	-0.322803	0.414461	Amp
261	K21	FALSE	Sample 22	PINK1	UNKNOWN	SYBR	None	1.27732	0.986727	1.6535	21.419	21.3999	0.0191307		4.45133	0.0865514	-0.353124	TRUE	0.25004	TRUE	3	82.4285	16					1.4913	0.877756	21.419	4.30265	-0.725524	0.0192769	Amp
262	K22	FALSE	Sample 22	Complex I	UNKNOWN	SYBR	None	1.11381	0.84444	1.4691	20.4999	20.5386	0.0386391		3.59003	0.0928339	-0.155499	TRUE	0.329307	TRUE	3	81.6282	15					1.52826	0.886448	20.4999	4.30265	-0.554931	0.243934	Amp
263	K23	FALSE	Sample 22	NRF2	UNKNOWN	SYBR	None	1.09397	0.849265	1.40918	24.8524	24.8614	0.00907803		7.9129	0.0848974	-0.12957	TRUE	0.417429	TRUE	3	80.9613	19					1.5522	0.89688	24.8524	4.30265	-0.494854	0.235714	Amp
264	K24	FALSE	Sample 22	SOD1	UNKNOWN	SYBR	None	1.22048	0.947274	1.57248	19.228	19.2182	0.00973034		2.26968	0.0849696	-0.287448	TRUE	0.356168	TRUE	3	81.6282	14					1.54941	0.887057	19.228	4.30265	-0.653043	0.0781469	Amp
265	L1	FALSE	Sample 6	PGC1a	UNKNOWN	SYBR	None	1.36319	1.25876	1.47628	25.1048	25.1303	0.0255098		7.62018	0.0267238	-0.446987	TRUE	0.341894	TRUE	3	81.895	19					1.54004	0.959324	25.1048	4.30265	-0.561971	-0.332004	Amp
266	L2	FALSE	Sample 6	b-actin	UNKNOWN	SYBR	None				17.5021	17.5101	0.00796318					TRUE	0.289438	TRUE	3	88.2976	12					1.51328	0.951766	17.5021				Amp
267	L3	FALSE	Sample 6	OPA1	UNKNOWN	SYBR	None	1.11585	1.08867	1.14372	22.5481	22.5458	0.00223064		5.03574	0.0082697	-0.158148	TRUE	0.42955	TRUE	3	76.8263	16					1.57609	0.965792	22.5481	4.30265	-0.193729	-0.122566	Amp
268	L4	FALSE	Sample 6	TFAM	UNKNOWN	SYBR	None	1.0055	0.957767	1.05561	24.6147	24.629	0.0142307		7.11887	0.0163072	-0.00791168	TRUE	0.26368	TRUE	3	78.6937	19					1.52591	0.967416	24.6147	4.30265	-0.078076	0.0622527	Amp
269	L5	FALSE	Sample 6	PINK1	UNKNOWN	SYBR	None	0.774643	0.752602	0.79733	22.6884	22.6829	0.00550175		5.17285	0.00967892	0.368396	TRUE	0.25004	TRUE	3	82.1618	17					1.50591	0.963865	22.6884	4.30265	0.326751	0.410041	Amp
270	L6	FALSE	Sample 6	Complex I	UNKNOWN	SYBR	None	2.48291	2.40111	2.56749	19.9515	19.9436	0.00792122		2.4335	0.011232	-1.31203	TRUE	0.329307	TRUE	3	81.4948	14					1.53635	0.96219	19.9515	4.30265	-1.36036	-1.2637	Amp
271	L7	FALSE	Sample 6	NRF2	UNKNOWN	SYBR	None	0.885011	0.655462	1.19495	25.8292	25.7288	0.100363		8.2187	0.100678	0.176233	TRUE	0.417429	TRUE	3	80.6945	19					1.55417	0.966143	25.8292	4.30265	-0.25695	0.609417	Amp
272	L8	FALSE	Sample 6	SOD1	UNKNOWN	SYBR	None	2.9334	2.83955	3.03035	18.5221	18.5147	0.00744724		1.00456	0.0109029	-1.55257	TRUE	0.356168	TRUE	3	81.4948	12					1.56165	0.963216	18.5221	4.30265	-1.59949	-1.50566	Amp
273	L9	FALSE	Sample 14	PGC1a	UNKNOWN	SYBR	None	1.30927	1.05174	1.62986	23.7765	23.7255	0.0510035		7.6784	0.0734401	-0.388764	TRUE	0.341894	TRUE	3	81.895	18					1.52134	0.918127	23.7765	4.30265	-0.704751	-0.0727773	Amp
274	L10	FALSE	Sample 14	b-actin	UNKNOWN	SYBR	None				16.0999	16.0471	0.0528402					TRUE	0.289438	TRUE	3	88.4309	11					1.4897	0.900148	16.0999				Amp
275	L11	FALSE	Sample 14	OPA1	UNKNOWN	SYBR	None	1.12295	0.958388	1.31577	21.0792	21.0737	0.00557518		5.02659	0.0531335	-0.167297	TRUE	0.42955	TRUE	3	76.9597	15					1.56188	0.921077	21.0792	4.30265	-0.395912	0.0613178	Amp
276	L12	FALSE	Sample 14	TFAM	UNKNOWN	SYBR	None	1.51708	1.29581	1.77612	22.5712	22.5726	0.00140858		6.52549	0.052859	-0.601294	TRUE	0.26368	TRUE	3	78.8271	17					1.50952	0.924905	22.5712	4.30265	-0.828727	-0.37386	Amp
277	L13	FALSE	Sample 14	PINK1	UNKNOWN	SYBR	None	0.910247	0.774715	1.06949	20.9986	20.9872	0.0114079		4.94012	0.0540576	0.135671	TRUE	0.25004	TRUE	3	82.2951	16					1.4896	0.914217	20.9986	4.30265	-0.0969206	0.368262	Amp
278	L14	FALSE	Sample 14	Complex I	UNKNOWN	SYBR	None	1.28661	1.08704	1.52283	19.409	19.429	0.0200529		3.38195	0.0565173	-0.363578	TRUE	0.329307	TRUE	3	81.6282	14					1.52445	0.910667	19.409	4.30265	-0.606752	-0.120403	Amp
279	L15	FALSE	Sample 14	NRF2	UNKNOWN	SYBR	None	1.39645	1.18139	1.65066	23.6266	23.6078	0.0187759		7.56071	0.056077	-0.481761	TRUE	0.417429	TRUE	3	80.9613	18					1.54517	0.92545	23.6266	4.30265	-0.723041	-0.240481	Amp
280	L16	FALSE	Sample 14	SOD1	UNKNOWN	SYBR	None	1.61339	1.36697	1.90424	17.9313	17.9141	0.0172167		1.86703	0.0555743	-0.690099	TRUE	0.356168	TRUE	3	81.6282	12					1.54845	0.911175	17.9313	4.30265	-0.929216	-0.450982	Amp
281	L17	FALSE	Sample 22	PGC1a	UNKNOWN	SYBR	None	1.42755	0.974569	2.09108	24.5984	24.5022	0.0962124		7.55362	0.127992	-0.513542	TRUE	0.341894	TRUE	3	81.895	18					1.52515	0.886045	24.5984	4.30265	-1.06425	0.0371634	Amp
282	L18	FALSE	Sample 22	b-actin	UNKNOWN	SYBR	None				16.8641	16.9485	0.0844107					TRUE	0.289438	TRUE	3	88.5643	12					1.49821	0.892877	16.8641				Amp
283	L19	FALSE	Sample 22	OPA1	UNKNOWN	SYBR	None	1.08242	0.841481	1.39236	22.0265	22.0282	0.00170612		5.07962	0.0844279	-0.114266	TRUE	0.42955	TRUE	3	76.9597	17					1.55986	0.89371	22.0265	4.30265	-0.47753	0.248998	Amp
284	L20	FALSE	Sample 22	TFAM	UNKNOWN	SYBR	None	0.968733	0.7503	1.25076	24.1358	24.1212	0.0146675		7.17261	0.0856755	0.0458288	TRUE	0.26368	TRUE	3	78.8271	19					1.50256	0.889426	24.1358	4.30265	-0.322803	0.414461	Amp
285	L21	FALSE	Sample 22	PINK1	UNKNOWN	SYBR	None	1.27732	0.986727	1.6535	21.3807	21.3999	0.0191307		4.45133	0.0865514	-0.353124	TRUE	0.25004	TRUE	3	82.4285	17					1.49286	0.881523	21.3807	4.30265	-0.725524	0.0192769	Amp
286	L22	FALSE	Sample 22	Complex I	UNKNOWN	SYBR	None	1.11381	0.84444	1.4691	20.5772	20.5386	0.0386391		3.59003	0.0928339	-0.155499	TRUE	0.329307	TRUE	3	81.6282	15					1.52298	0.880929	20.5772	4.30265	-0.554931	0.243934	Amp
287	L23	FALSE	Sample 22	NRF2	UNKNOWN	SYBR	None	1.09397	0.849265	1.40918	24.8705	24.8614	0.00907803		7.9129	0.0848974	-0.12957	TRUE	0.417429	TRUE	3	80.9613	19					1.5465	0.896101	24.8705	4.30265	-0.494854	0.235714	Amp
288	L24	FALSE	Sample 22	SOD1	UNKNOWN	SYBR	None	1.22048	0.947274	1.57248	19.2085	19.2182	0.00973034		2.26968	0.0849696	-0.287448	TRUE	0.356168	TRUE	3	81.6282	14					1.54738	0.885165	19.2085	4.30265	-0.653043	0.0781469	Amp
289	M1	FALSE	Sample 7	PGC1a	UNKNOWN	SYBR	None	1.18147	1.04124	1.34058	24.5762	24.592	0.0157785		7.82658	0.0423633	-0.240579	TRUE	0.341894	TRUE	3	82.0284	19					1.53229	0.931058	24.5762	4.30265	-0.422853	-0.0583041	Amp
290	M2	FALSE	Sample 7	b-actin	UNKNOWN	SYBR	None				16.7261	16.7654	0.0393152					TRUE	0.289438	TRUE	3	88.2976	11					1.508	0.919341	16.7261				Amp
291	M3	FALSE	Sample 7	OPA1	UNKNOWN	SYBR	None	0.991916	0.882162	1.11533	21.9705	21.971	0.000529289		5.20559	0.0393188	0.0117102	TRUE	0.42955	TRUE	3	76.9597	16					1.56429	0.934253	21.9705	4.30265	-0.157465	0.180885	Amp
292	M4	FALSE	Sample 7	TFAM	UNKNOWN	SYBR	None	0.998814	0.876982	1.13757	23.8751	23.8939	0.0188875		7.1285	0.0436168	0.0017128	TRUE	0.26368	TRUE	3	78.8271	18					1.5134	0.93619	23.8751	4.30265	-0.185955	0.189381	Amp
293	M5	FALSE	Sample 7	PINK1	UNKNOWN	SYBR	None	0.853647	0.752106	0.968898	21.8142	21.7982	0.0160446		5.03274	0.0424631	0.228288	TRUE	0.25004	TRUE	3	82.2951	16					1.49476	0.933478	21.8142	4.30265	0.0455837	0.410992	Amp
294	M6	FALSE	Sample 7	Complex I	UNKNOWN	SYBR	None	1.56173	1.38708	1.75837	19.8738	19.8678	0.00596333		3.10239	0.0397649	-0.643146	TRUE	0.329307	TRUE	3	81.4948	14					1.52934	0.931795	19.8738	4.30265	-0.81424	-0.472051	Amp
295	M7	FALSE	Sample 7	NRF2	UNKNOWN	SYBR	None	1.15976	1.02565	1.31141	24.5817	24.5941	0.0123367		7.82864	0.0412054	-0.213824	TRUE	0.417429	TRUE	3	80.8279	18					1.5524	0.938073	24.5817	4.30265	-0.391117	-0.0365319	Amp
296	M8	FALSE	Sample 7	SOD1	UNKNOWN	SYBR	None	1.8187	1.61159	2.05242	18.4498	18.4597	0.00988197		1.69422	0.0405381	-0.862907	TRUE	0.356168	TRUE	3	81.4948	13					1.55426	0.929745	18.4498	4.30265	-1.03733	-0.688486	Amp
297	M9	FALSE	Sample 15	PGC1a	UNKNOWN	SYBR	None	1.13207	0.796843	1.60833	23.739	23.8506	0.111666		7.8882	0.117741	-0.178966	TRUE	0.341894	TRUE	3	81.7616	18					1.53937	0.936104	23.739	4.30265	-0.685564	0.327632	Amp
298	M10	FALSE	Sample 15	b-actin	UNKNOWN	SYBR	None				15.9251	15.9624	0.0373321					TRUE	0.289438	TRUE	3	88.2976	11					1.50962	0.922138	15.9251				Amp
299	M11	FALSE	Sample 15	OPA1	UNKNOWN	SYBR	None	0.724719	0.647042	0.811721	21.6137	21.6208	0.00716972		5.65839	0.0380143	0.464507	TRUE	0.42955	TRUE	3	76.9597	16					1.56944	0.941227	21.6137	4.30265	0.300944	0.628069	Amp
300	M12	FALSE	Sample 15	TFAM	UNKNOWN	SYBR	None	0.709515	0.627121	0.802735	23.5664	23.5843	0.0178747		7.62188	0.0413907	0.495095	TRUE	0.26368	TRUE	3	78.8271	18					1.50677	0.945201	23.5664	4.30265	0.317005	0.673184	Amp
301	M13	FALSE	Sample 15	PINK1	UNKNOWN	SYBR	None	0.845462	0.710155	1.00655	20.9641	21.0091	0.0450096		5.04664	0.0584769	0.242189	TRUE	0.25004	TRUE	3	82.2951	15					1.49561	0.931209	20.9641	4.30265	-0.00941683	0.493795	Amp
302	M14	FALSE	Sample 15	Complex I	UNKNOWN	SYBR	None	0.974091	0.846799	1.12052	19.7743	19.7458	0.0284824		3.7834	0.0469567	0.0378709	TRUE	0.329307	TRUE	3	81.4948	14					1.50899	0.930729	19.7743	4.30265	-0.164167	0.239909	Amp
303	M15	FALSE	Sample 15	NRF2	UNKNOWN	SYBR	None	0.998047	0.886499	1.12363	23.9941	24.0077	0.0136242		8.04529	0.0397404	0.00282049	TRUE	0.417429	TRUE	3	80.8279	18					1.5549	0.940553	23.9941	4.30265	-0.168169	0.17381	Amp
304	M16	FALSE	Sample 15	SOD1	UNKNOWN	SYBR	None	1.15197	1.01338	1.30952	18.2942	18.3155	0.0213003		2.35303	0.0429812	-0.204104	TRUE	0.356168	TRUE	3	81.4948	13					1.54762	0.931333	18.2942	4.30265	-0.389037	-0.0191707	Amp
305	M17	FALSE	Sample 23	PGC1a	UNKNOWN	SYBR	None	1.49699	1.14258	1.96134	25.0873	25.1268	0.039463		7.4851	0.0905894	-0.582066	TRUE	0.341894	TRUE	3	82.0284	19					1.53471	0.952103	25.0873	4.30265	-0.97184	-0.192291	Amp
306	M18	FALSE	Sample 23	b-actin	UNKNOWN	SYBR	None				17.7232	17.6417	0.081542					TRUE	0.289438	TRUE	3	88.4309	12					1.49762	0.949589	17.7232				Amp
307	M19	FALSE	Sample 23	OPA1	UNKNOWN	SYBR	None	0.997584	0.780641	1.27482	22.8285	22.839	0.0105639		5.19737	0.0822234	0.00348949	TRUE	0.42955	TRUE	3	76.9597	16					1.56842	0.960624	22.8285	4.30265	-0.350289	0.357268	Amp
308	M20	FALSE	Sample 23	TFAM	UNKNOWN	SYBR	None	0.862093	0.675692	1.09992	24.9874	24.9825	0.0048914		7.34087	0.0816886	0.214085	TRUE	0.26368	TRUE	3	78.8271	19					1.509	0.959785	24.9874	4.30265	-0.137393	0.565562	Amp
309	M21	FALSE	Sample 23	PINK1	UNKNOWN	SYBR	None	0.971446	0.749762	1.25868	22.458	22.4879	0.0299072		4.84625	0.0868536	0.0417948	TRUE	0.25004	TRUE	3	82.2951	17					1.49367	0.952662	22.458	4.30265	-0.331906	0.415495	Amp
310	M22	FALSE	Sample 23	Complex I	UNKNOWN	SYBR	None	1.26709	0.974322	1.64784	21.0123	21.0457	0.0333471		3.40401	0.0880973	-0.341523	TRUE	0.329307	TRUE	3	81.6282	15					1.531	0.955534	21.0123	4.30265	-0.720575	0.0375288	Amp
311	M23	FALSE	Sample 23	NRF2	UNKNOWN	SYBR	None	1.49226	1.01362	2.19692	25.0058	25.1066	0.100839		7.46497	0.129682	-0.577501	TRUE	0.417429	TRUE	3	80.8279	19					1.54485	0.955493	25.0058	4.30265	-1.13548	-0.0195229	Amp
312	M24	FALSE	Sample 23	SOD1	UNKNOWN	SYBR	None	1.31695	1.03092	1.68234	19.792	19.8016	0.00960064		2.15993	0.0821052	-0.397199	TRUE	0.356168	TRUE	3	81.4948	14					1.55876	0.95818	19.792	4.30265	-0.750469	-0.0439283	Amp
313	N1	FALSE	Sample 7	PGC1a	UNKNOWN	SYBR	None	1.18147	1.04124	1.34058	24.6078	24.592	0.0157785		7.82658	0.0423633	-0.240579	TRUE	0.341894	TRUE	3	81.895	18					1.52465	0.930773	24.6078	4.30265	-0.422853	-0.0583041	Amp
314	N2	FALSE	Sample 7	b-actin	UNKNOWN	SYBR	None				16.8048	16.7654	0.0393152					TRUE	0.289438	TRUE	3	88.2976	12					1.50662	0.920574	16.8048				Amp
315	N3	FALSE	Sample 7	OPA1	UNKNOWN	SYBR	None	0.991916	0.882162	1.11533	21.9716	21.971	0.000529289		5.20559	0.0393188	0.0117102	TRUE	0.42955	TRUE	3	76.9597	16					1.56661	0.935606	21.9716	4.30265	-0.157465	0.180885	Amp
316	N4	FALSE	Sample 7	TFAM	UNKNOWN	SYBR	None	0.998814	0.876982	1.13757	23.9128	23.8939	0.0188875		7.1285	0.0436168	0.0017128	TRUE	0.26368	TRUE	3	78.6937	18					1.51117	0.93417	23.9128	4.30265	-0.185955	0.189381	Amp
317	N5	FALSE	Sample 7	PINK1	UNKNOWN	SYBR	None	0.853647	0.752106	0.968898	21.7821	21.7982	0.0160446		5.03274	0.0424631	0.228288	TRUE	0.25004	TRUE	3	82.2951	17					1.50027	0.93421	21.7821	4.30265	0.0455837	0.410992	Amp
318	N6	FALSE	Sample 7	Complex I	UNKNOWN	SYBR	None	1.56173	1.38708	1.75837	19.8619	19.8678	0.00596333		3.10239	0.0397649	-0.643146	TRUE	0.329307	TRUE	3	81.4948	14					1.53092	0.927997	19.8619	4.30265	-0.81424	-0.472051	Amp
319	N7	FALSE	Sample 7	NRF2	UNKNOWN	SYBR	None	1.15976	1.02565	1.31141	24.6064	24.5941	0.0123367		7.82864	0.0412054	-0.213824	TRUE	0.417429	TRUE	3	80.8279	19					1.55328	0.937765	24.6064	4.30265	-0.391117	-0.0365319	Amp
320	N8	FALSE	Sample 7	SOD1	UNKNOWN	SYBR	None	1.8187	1.61159	2.05242	18.4695	18.4597	0.00988197		1.69422	0.0405381	-0.862907	TRUE	0.356168	TRUE	3	81.4948	13					1.55223	0.931106	18.4695	4.30265	-1.03733	-0.688486	Amp
321	N9	FALSE	Sample 15	PGC1a	UNKNOWN	SYBR	None	1.13207	0.796843	1.60833	23.9623	23.8506	0.111666		7.8882	0.117741	-0.178966	TRUE	0.341894	TRUE	3	81.6282	18					1.53584	0.935568	23.9623	4.30265	-0.685564	0.327632	Amp
322	N10	FALSE	Sample 15	b-actin	UNKNOWN	SYBR	None				15.9998	15.9624	0.0373321					TRUE	0.289438	TRUE	3	88.2976	11					1.49986	0.930107	15.9998				Amp
323	N11	FALSE	Sample 15	OPA1	UNKNOWN	SYBR	None	0.724719	0.647042	0.811721	21.628	21.6208	0.00716972		5.65839	0.0380143	0.464507	TRUE	0.42955	TRUE	3	76.9597	15					1.56428	0.937568	21.628	4.30265	0.300944	0.628069	Amp
324	N12	FALSE	Sample 15	TFAM	UNKNOWN	SYBR	None	0.709515	0.627121	0.802735	23.6022	23.5843	0.0178747		7.62188	0.0413907	0.495095	TRUE	0.26368	TRUE	3	78.8271	18					1.51394	0.937406	23.6022	4.30265	0.317005	0.673184	Amp
325	N13	FALSE	Sample 15	PINK1	UNKNOWN	SYBR	None	0.845462	0.710155	1.00655	21.0541	21.0091	0.0450096		5.04664	0.0584769	0.242189	TRUE	0.25004	TRUE	3	82.1618	16					1.47184	0.930281	21.0541	4.30265	-0.00941683	0.493795	Amp
326	N14	FALSE	Sample 15	Complex I	UNKNOWN	SYBR	None	0.974091	0.846799	1.12052	19.7174	19.7458	0.0284824		3.7834	0.0469567	0.0378709	TRUE	0.329307	TRUE	3	81.6282	14					1.52794	0.930102	19.7174	4.30265	-0.164167	0.239909	Amp
327	N15	FALSE	Sample 15	NRF2	UNKNOWN	SYBR	None	0.998047	0.886499	1.12363	24.0214	24.0077	0.0136242		8.04529	0.0397404	0.00282049	TRUE	0.417429	TRUE	3	80.8279	18					1.55316	0.937273	24.0214	4.30265	-0.168169	0.17381	Amp
328	N16	FALSE	Sample 15	SOD1	UNKNOWN	SYBR	None	1.15197	1.01338	1.30952	18.3368	18.3155	0.0213003		2.35303	0.0429812	-0.204104	TRUE	0.356168	TRUE	3	81.4948	13					1.54585	0.930148	18.3368	4.30265	-0.389037	-0.0191707	Amp
329	N17	FALSE	Sample 23	PGC1a	UNKNOWN	SYBR	None	1.49699	1.14258	1.96134	25.1662	25.1268	0.039463		7.4851	0.0905894	-0.582066	TRUE	0.341894	TRUE	3	81.6282	18					1.52757	0.951813	25.1662	4.30265	-0.97184	-0.192291	Amp
330	N18	FALSE	Sample 23	b-actin	UNKNOWN	SYBR	None				17.5601	17.6417	0.081542					TRUE	0.289438	TRUE	3	88.4309	12					1.50372	0.947381	17.5601				Amp
331	N19	FALSE	Sample 23	OPA1	UNKNOWN	SYBR	None	0.997584	0.780641	1.27482	22.8496	22.839	0.0105639		5.19737	0.0822234	0.00348949	TRUE	0.42955	TRUE	3	76.9597	17					1.56838	0.960011	22.8496	4.30265	-0.350289	0.357268	Amp
332	N20	FALSE	Sample 23	TFAM	UNKNOWN	SYBR	None	0.862093	0.675692	1.09992	24.9776	24.9825	0.0048914		7.34087	0.0816886	0.214085	TRUE	0.26368	TRUE	3	78.8271	20					1.50954	0.958154	24.9776	4.30265	-0.137393	0.565562	Amp
333	N21	FALSE	Sample 23	PINK1	UNKNOWN	SYBR	None	0.971446	0.749762	1.25868	22.5178	22.4879	0.0299072		4.84625	0.0868536	0.0417948	TRUE	0.25004	TRUE	3	82.2951	17					1.4866	0.950788	22.5178	4.30265	-0.331906	0.415495	Amp
334	N22	FALSE	Sample 23	Complex I	UNKNOWN	SYBR	None	1.26709	0.974322	1.64784	21.079	21.0457	0.0333471		3.40401	0.0880973	-0.341523	TRUE	0.329307	TRUE	3	81.4948	15					1.52293	0.95349	21.079	4.30265	-0.720575	0.0375288	Amp
335	N23	FALSE	Sample 23	NRF2	UNKNOWN	SYBR	None	1.49226	1.01362	2.19692	25.2075	25.1066	0.100839		7.46497	0.129682	-0.577501	TRUE	0.417429	TRUE	3	80.8279	19					1.52958	0.957436	25.2075	4.30265	-1.13548	-0.0195229	Amp
336	N24	FALSE	Sample 23	SOD1	UNKNOWN	SYBR	None	1.31695	1.03092	1.68234	19.8112	19.8016	0.00960064		2.15993	0.0821052	-0.397199	TRUE	0.356168	TRUE	3	81.4948	14					1.55319	0.957611	19.8112	4.30265	-0.750469	-0.0439283	Amp
337	O1	FALSE	Sample 8	PGC1a	UNKNOWN	SYBR	None	1.16182	0.930825	1.45014	24.3418	24.4159	0.0740347		7.85077	0.0743277	-0.216389	TRUE	0.341894	TRUE	3	81.895	19					1.52329	0.929427	24.3418	4.30265	-0.536195	0.103418	Amp
338	O2	FALSE	Sample 8	b-actin	UNKNOWN	SYBR	None				16.5717	16.5651	0.0065937					TRUE	0.289438	TRUE	3	88.2976	11					1.49801	0.914672	16.5717				Amp
339	O3	FALSE	Sample 8	OPA1	UNKNOWN	SYBR	None	0.828111	0.750087	0.914251	21.9986	22.0311	0.0325193		5.46599	0.0331811	0.272104	TRUE	0.42955	TRUE	3	76.8263	16					1.56053	0.930526	21.9986	4.30265	0.129338	0.414871	Amp
340	O4	FALSE	Sample 8	TFAM	UNKNOWN	SYBR	None	0.758879	0.666008	0.864699	24.1332	24.0899	0.0432711		7.52484	0.0437706	0.398059	TRUE	0.26368	TRUE	3	78.6937	19					1.49773	0.92707	24.1332	4.30265	0.209729	0.586388	Amp
341	O5	FALSE	Sample 8	PINK1	UNKNOWN	SYBR	None	0.686622	0.580895	0.811592	21.8563	21.912	0.0556784		5.34686	0.0560674	0.542413	TRUE	0.25004	TRUE	3	82.1618	17					1.49045	0.92629	21.8563	4.30265	0.301174	0.783651	Amp
342	O6	FALSE	Sample 8	Complex I	UNKNOWN	SYBR	None	1.27105	1.19768	1.34893	19.9458	19.9646	0.018816		3.39951	0.0199379	-0.346026	TRUE	0.329307	TRUE	3	81.4948	14					1.52456	0.925969	19.9458	4.30265	-0.431812	-0.260241	Amp
343	O7	FALSE	Sample 8	NRF2	UNKNOWN	SYBR	None	1.04836	0.962573	1.14179	24.5116	24.5394	0.0278549		7.97434	0.0286247	-0.0681305	TRUE	0.417429	TRUE	3	80.6945	18					1.54245	0.933609	24.5116	4.30265	-0.191293	0.0550316	Amp
344	O8	FALSE	Sample 8	SOD1	UNKNOWN	SYBR	None	1.48077	1.3967	1.5699	18.5743	18.5559	0.0184565		1.99079	0.0195989	-0.566345	TRUE	0.356168	TRUE	3	81.4948	13					1.54698	0.918921	18.5743	4.30265	-0.650673	-0.482018	Amp
345	O9	FALSE	Sample 16	PGC1a	UNKNOWN	SYBR	None	1.34405	1.06642	1.69396	23.4973	23.5748	0.0774612		7.64057	0.0775837	-0.426588	TRUE	0.341894	TRUE	3	81.895	18					1.53084	0.929409	23.4973	4.30265	-0.760403	-0.0927718	Amp
346	O10	FALSE	Sample 16	b-actin	UNKNOWN	SYBR	None				15.9298	15.9342	0.00435781					TRUE	0.289438	TRUE	3	88.4309	10					1.5033	0.913971	15.9298				Amp
347	O11	FALSE	Sample 16	OPA1	UNKNOWN	SYBR	None	0.658711	0.643741	0.674029	21.7367	21.7304	0.00635815		5.79617	0.00770822	0.602283	TRUE	0.42955	TRUE	3	76.9597	16					1.56221	0.932043	21.7367	4.30265	0.569117	0.635449	Amp
348	O12	FALSE	Sample 16	TFAM	UNKNOWN	SYBR	None	0.619177	0.537987	0.71262	23.7056	23.7525	0.0469274		7.81836	0.0471294	0.691576	TRUE	0.26368	TRUE	3	78.8271	18					1.51229	0.933357	23.7056	4.30265	0.488795	0.894358	Amp
349	O13	FALSE	Sample 16	PINK1	UNKNOWN	SYBR	None	0.856879	0.780789	0.940383	20.9306	20.9615	0.0308743		5.02729	0.0311803	0.222837	TRUE	0.25004	TRUE	3	82.2951	15					1.49544	0.929209	20.9306	4.30265	0.0886791	0.356995	Amp
350	O14	FALSE	Sample 16	Complex I	UNKNOWN	SYBR	None	0.921634	0.904075	0.939534	19.8022	19.7975	0.00475502		3.86327	0.00644987	0.117733	TRUE	0.329307	TRUE	3	81.6282	14					1.52547	0.927085	19.8022	4.30265	0.089982	0.145485	Amp
351	O15	FALSE	Sample 16	NRF2	UNKNOWN	SYBR	None	1.14284	1.04817	1.24606	23.7554	23.784	0.0286655		7.84985	0.0289949	-0.192622	TRUE	0.417429	TRUE	3	80.9613	18					1.55435	0.934361	23.7554	4.30265	-0.317377	-0.0678668	Amp
352	O16	FALSE	Sample 16	SOD1	UNKNOWN	SYBR	None	1.05939	1.04139	1.0777	18.4043	18.4081	0.00374508		2.4739	0.00574597	-0.0832334	TRUE	0.356168	TRUE	3	81.6282	13					1.54633	0.922553	18.4043	4.30265	-0.107956	-0.0585104	Amp
361	P1	FALSE	Sample 8	PGC1a	UNKNOWN	SYBR	None	1.16182	0.930825	1.45014	24.4899	24.4159	0.0740347		7.85077	0.0743277	-0.216389	TRUE	0.341894	TRUE	3	81.6282	18					1.52593	0.926929	24.4899	4.30265	-0.536195	0.103418	Amp
362	P2	FALSE	Sample 8	b-actin	UNKNOWN	SYBR	None				16.5585	16.5651	0.0065937					TRUE	0.289438	TRUE	3	88.1642	11					1.49576	0.925291	16.5585				Amp
363	P3	FALSE	Sample 8	OPA1	UNKNOWN	SYBR	None	0.828111	0.750087	0.914251	22.0636	22.0311	0.0325193		5.46599	0.0331811	0.272104	TRUE	0.42955	TRUE	3	76.8263	16					1.56052	0.928036	22.0636	4.30265	0.129338	0.414871	Amp
364	P4	FALSE	Sample 8	TFAM	UNKNOWN	SYBR	None	0.758879	0.666008	0.864699	24.0467	24.0899	0.0432711		7.52484	0.0437706	0.398059	TRUE	0.26368	TRUE	3	78.6937	19					1.5032	0.931706	24.0467	4.30265	0.209729	0.586388	Amp
365	P5	FALSE	Sample 8	PINK1	UNKNOWN	SYBR	None	0.686622	0.580895	0.811592	21.9676	21.912	0.0556784		5.34686	0.0560674	0.542413	TRUE	0.25004	TRUE	3	82.0284	17					1.46245	0.924143	21.9676	4.30265	0.301174	0.783651	Amp
366	P6	FALSE	Sample 8	Complex I	UNKNOWN	SYBR	None	1.27105	1.19768	1.34893	19.9834	19.9646	0.018816		3.39951	0.0199379	-0.346026	TRUE	0.329307	TRUE	3	81.4948	15					1.52354	0.921425	19.9834	4.30265	-0.431812	-0.260241	Amp
367	P7	FALSE	Sample 8	NRF2	UNKNOWN	SYBR	None	1.04836	0.962573	1.14179	24.5673	24.5394	0.0278549		7.97434	0.0286247	-0.0681305	TRUE	0.417429	TRUE	3	80.6945	19					1.54399	0.932764	24.5673	4.30265	-0.191293	0.0550316	Amp
368	P8	FALSE	Sample 8	SOD1	UNKNOWN	SYBR	None	1.48077	1.3967	1.5699	18.5374	18.5559	0.0184565		1.99079	0.0195989	-0.566345	TRUE	0.356168	TRUE	3	81.4948	13					1.54894	0.925676	18.5374	4.30265	-0.650673	-0.482018	Amp
369	P9	FALSE	Sample 16	PGC1a	UNKNOWN	SYBR	None	1.34405	1.06642	1.69396	23.6522	23.5748	0.0774612		7.64057	0.0775837	-0.426588	TRUE	0.341894	TRUE	3	81.7616	18					1.53527	0.928897	23.6522	4.30265	-0.760403	-0.0927718	Amp
370	P10	FALSE	Sample 16	b-actin	UNKNOWN	SYBR	None				15.9385	15.9342	0.00435781					TRUE	0.289438	TRUE	3	88.4309	11					1.49832	0.934487	15.9385				Amp
371	P11	FALSE	Sample 16	OPA1	UNKNOWN	SYBR	None	0.658711	0.643741	0.674029	21.724	21.7304	0.00635815		5.79617	0.00770822	0.602283	TRUE	0.42955	TRUE	3	76.9597	16					1.56202	0.934155	21.724	4.30265	0.569117	0.635449	Amp
372	P12	FALSE	Sample 16	TFAM	UNKNOWN	SYBR	None	0.619177	0.537987	0.71262	23.7995	23.7525	0.0469274		7.81836	0.0471294	0.691576	TRUE	0.26368	TRUE	3	78.8271	18					1.50121	0.932278	23.7995	4.30265	0.488795	0.894358	Amp
373	P13	FALSE	Sample 16	PINK1	UNKNOWN	SYBR	None	0.856879	0.780789	0.940383	20.9923	20.9615	0.0308743		5.02729	0.0311803	0.222837	TRUE	0.25004	TRUE	3	82.2951	16					1.48559	0.928473	20.9923	4.30265	0.0886791	0.356995	Amp
374	P14	FALSE	Sample 16	Complex I	UNKNOWN	SYBR	None	0.921634	0.904075	0.939534	19.7927	19.7975	0.00475502		3.86327	0.00644987	0.117733	TRUE	0.329307	TRUE	3	81.6282	14					1.52517	0.923689	19.7927	4.30265	0.089982	0.145485	Amp
375	P15	FALSE	Sample 16	NRF2	UNKNOWN	SYBR	None	1.14284	1.04817	1.24606	23.8127	23.784	0.0286655		7.84985	0.0289949	-0.192622	TRUE	0.417429	TRUE	3	80.8279	18					1.55133	0.93437	23.8127	4.30265	-0.317377	-0.0678668	Amp
376	P16	FALSE	Sample 16	SOD1	UNKNOWN	SYBR	None	1.05939	1.04139	1.0777	18.4118	18.4081	0.00374508		2.4739	0.00574597	-0.0832334	TRUE	0.356168	TRUE	3	81.6282	13					1.54338	0.924358	18.4118	4.30265	-0.107956	-0.0585104	Amp
Analysis Type	Singleplex
Endogenous Control	b-actin
RQ Min/Max Confidence Level	95.0
Reference Sample	Sample 1

## Sheet: Melt Curve Raw Data
Barcode
Block Type	384-Well Block
Calibration Background is expired	No
Calibration Background performed on	07-06-2023
Calibration Pure Dye ROX is expired	No
Calibration Pure Dye ROX performed on	07-06-2023
Calibration Pure Dye SYBR is expired	No
Calibration Pure Dye SYBR performed on	07-06-2023
Calibration ROI is expired	No
Calibration ROI performed on	07-06-2023
Calibration Uniformity is expired	No
Calibration Uniformity performed on	07-06-2023
Chemistry	SYBR_GREEN
Comment
Date Created	11-21-2023 14:02:03 PM CST
Date Modified	11-21-2023 15:56:26 PM CST
Experiment File Name	C:\Users\Public\Desktop\experiments\Shen\Students\Xiaobo\2023-11-21 140139 FCR Curcumin Xiaobo Plate 2.eds
Experiment Name	2023-11-21 140139 FCR Curcumin Xiaobo Plate 2
Experiment Run Start Time	11-21-2023 15:09:27 PM CST
Experiment Run Stop Time	11-21-2023 16:59:02 PM CST
Experiment Type	Comparative Cт (ΔΔCт)
Instrument Name	285880228
Instrument Serial Number	285880228
Instrument Type	QuantStudio 12K Flex
Passive Reference	ROX
Quantification Cycle Method	Ct
Signal Smoothing On	true
Stage/ Cycle where Analysis is performed	Stage 2, Step 2
User Name
Well	Well Position	Reading	Temperature	Fluorescence	Derivative
1	A1	1	60.1529	5.51813	0.103056
1	A1	2	60.4197	5.4852	0.104653
1	A1	3	60.6864	5.46806	0.10588
1	A1	4	60.9532	5.41328	0.106696
1	A1	5	61.22	5.40201	0.107327
1	A1	6	61.4868	5.37165	0.108132
1	A1	7	61.7535	5.34165	0.109361
1	A1	8	62.0203	5.31416	0.111002
1	A1	9	62.2871	5.30423	0.112796
1	A1	10	62.5539	5.22141	0.114419
1	A1	11	62.8206	5.22583	0.115662
1	A1	12	63.0874	5.17751	0.116497
1	A1	13	63.3542	5.16006	0.117024
1	A1	14	63.621	5.12302	0.11739
1	A1	15	63.8877	5.07384	0.117767
1	A1	16	64.1545	5.06048	0.118356
1	A1	17	64.4213	5.02226	0.119357
1	A1	18	64.6881	4.98487	0.120884
1	A1	19	64.9548	4.96653	0.12286
1	A1	20	65.2216	4.92287	0.124979
1	A1	21	65.4884	4.88957	0.126787
1	A1	22	65.7552	4.84988	0.12796
1	A1	23	66.0219	4.81672	0.128097
1	A1	24	66.2887	4.7699	0.127235
1	A1	25	66.5555	4.73281	0.12611
1	A1	26	66.8223	4.71829	0.12518
1	A1	27	67.089	4.66636	0.124976
1	A1	28	67.3558	4.64476	0.125771
1	A1	29	67.6226	4.62302	0.127519
1	A1	30	67.8893	4.56061	0.1304
1	A1	31	68.1561	4.54745	0.133341
1	A1	32	68.4229	4.4989	0.135722
1	A1	33	68.6897	4.47073	0.137159
1	A1	34	68.9564	4.40084	0.137587
1	A1	35	69.2232	4.38174	0.137195
1	A1	36	69.49	4.36426	0.136253
1	A1	37	69.7568	4.30107	0.13498
1	A1	38	70.0235	4.27539	0.133519
1	A1	39	70.2903	4.22627	0.131998
1	A1	40	70.5571	4.19726	0.130597
1	A1	41	70.8239	4.17025	0.129513
1	A1	42	71.0906	4.12577	0.128914
1	A1	43	71.3574	4.09085	0.128887
1	A1	44	71.6242	4.05082	0.129479
1	A1	45	71.891	4.02643	0.130748
1	A1	46	72.1577	3.99655	0.132818
1	A1	47	72.4245	3.93286	0.135868
1	A1	48	72.6913	3.91454	0.140013
1	A1	49	72.9581	3.88171	0.145113
1	A1	50	73.2248	3.84947	0.150603
1	A1	51	73.4916	3.79129	0.155525
1	A1	52	73.7584	3.76416	0.15879
1	A1	53	74.0251	3.68635	0.159596
1	A1	54	74.2919	3.66525	0.157752
1	A1	55	74.5587	3.60652	0.153766
1	A1	56	74.8255	3.57589	0.148649
1	A1	57	75.0922	3.53739	0.143578
1	A1	58	75.359	3.49358	0.139546
1	A1	59	75.6258	3.47351	0.137145
1	A1	60	75.8926	3.43025	0.136508
1	A1	61	76.1593	3.39774	0.137421
1	A1	62	76.4261	3.35754	0.139509
1	A1	63	76.6929	3.30786	0.142382
1	A1	64	76.9597	3.28702	0.145689
1	A1	65	77.2264	3.24431	0.149076
1	A1	66	77.4932	3.20145	0.152191
1	A1	67	77.76	3.14687	0.154798
1	A1	68	78.0268	3.12436	0.157035
1	A1	69	78.2935	3.06096	0.159703
1	A1	70	78.5603	3.02428	0.164453
1	A1	71	78.8271	2.98579	0.17379
1	A1	72	79.0939	2.94671	0.190815
1	A1	73	79.3606	2.90893	0.218761
1	A1	74	79.6274	2.87347	0.260326
1	A1	75	79.8942	2.80255	0.316886
1	A1	76	80.1609	2.74268	0.387725
1	A1	77	80.4277	2.64995	0.469582
1	A1	78	80.6945	2.5512	0.556915
1	A1	79	80.9613	2.37771	0.643017
1	A1	80	81.228	2.1481	0.721558
1	A1	81	81.4948	1.94148	0.787573
1	A1	82	81.7616	1.75254	0.837144
1	A1	83	82.0284	1.58436	0.866076
1	A1	84	82.2951	1.38446	0.868983
1	A1	85	82.5619	1.12083	0.840263
1	A1	86	82.8287	0.806353	0.777046
1	A1	87	83.0955	0.558643	0.682355
1	A1	88	83.3622	0.453793	0.566088
1	A1	89	83.629	0.419307	0.442715
1	A1	90	83.8958	0.39122	0.326789
1	A1	91	84.1626	0.352608	0.228732
1	A1	92	84.4293	0.329435	0.152915
1	A1	93	84.6961	0.315444	0.104246
1	A1	94	84.9629	0.304975	0.0744661
1	A1	95	85.2297	0.292114	0.0545466
1	A1	96	85.4964	0.282948	0.0411364
1	A1	97	85.7632	0.276619	0.0318265
1	A1	98	86.03	0.271404	0.0250877
1	A1	99	86.2968	0.267693	0.0200357
1	A1	100	86.5635	0.261909	0.0161972
1	A1	101	86.8303	0.257946	0.0133347
1	A1	102	87.0971	0.259223	0.0113176
1	A1	103	87.3638	0.25548	0.0100294
1	A1	104	87.6306	0.254864	0.00931235
1	A1	105	87.8974	0.25035	0.00895886
1	A1	106	88.1642	0.248325	0.00874587
1	A1	107	88.4309	0.244471	0.00848737
1	A1	108	88.6977	0.243552	0.00807606
1	A1	109	88.9645	0.239814	0.00749597
1	A1	110	89.2313	0.239987	0.00680701
1	A1	111	89.498	0.235937	0.00611322
1	A1	112	89.7648	0.23764	0.00552712
1	A1	113	90.0316	0.235646	0.0051377
1	A1	114	90.2984	0.23404	0.00498771
1	A1	115	90.5651	0.233606	0.00506286
1	A1	116	90.8319	0.232198	0.00529474
1	A1	117	91.0987	0.229941	0.00557598
1	A1	118	91.3655	0.227514	0.00578521
1	A1	119	91.6322	0.226637	0.00581843
1	A1	120	91.899	0.222831	0.00561912
1	A1	121	92.1658	0.221439	0.00519644
1	A1	122	92.4326	0.222366	0.00462215
1	A1	123	92.6993	0.219348	0.00400515
1	A1	124	92.9661	0.221149	0.00345366
1	A1	125	93.2329	0.21977	0.00304253
1	A1	126	93.4996	0.217791	0.00279576
1	A1	127	93.7664	0.21898	0.00268701
1	A1	128	94.0332	0.217715	0.00265212
1	A1	129	94.3	0.217572	0.00261015
1	A1	130	94.5667	0.213971	0.00248992
1	A1	131	94.8335	0.214096	0.00225517
2	A2	1	60.1529	5.69474	0.123333
2	A2	2	60.4197	5.64794	0.124881
2	A2	3	60.6864	5.65291	0.12627
2	A2	4	60.9532	5.58097	0.127439
2	A2	5	61.22	5.5568	0.128549
2	A2	6	61.4868	5.52342	0.129884
2	A2	7	61.7535	5.50414	0.131626
2	A2	8	62.0203	5.45643	0.133659
2	A2	9	62.2871	5.42623	0.135579
2	A2	10	62.5539	5.38694	0.136751
2	A2	11	62.8206	5.34284	0.137051
2	A2	12	63.0874	5.28821	0.136969
2	A2	13	63.3542	5.27199	0.136742
2	A2	14	63.621	5.23684	0.13658
2	A2	15	63.8877	5.20071	0.136526
2	A2	16	64.1545	5.17734	0.136459
2	A2	17	64.4213	5.11817	0.136304
2	A2	18	64.6881	5.06253	0.136313
2	A2	19	64.9548	5.04606	0.136866
2	A2	20	65.2216	5.02582	0.138182
2	A2	21	65.4884	4.99749	0.140523
2	A2	22	65.7552	4.92766	0.143665
2	A2	23	66.0219	4.90885	0.147022
2	A2	24	66.2887	4.87962	0.14984
2	A2	25	66.5555	4.79438	0.151471
2	A2	26	66.8223	4.76374	0.151599
2	A2	27	67.089	4.69619	0.150345
2	A2	28	67.3558	4.68624	0.148197
2	A2	29	67.6226	4.6118	0.145813
2	A2	30	67.8893	4.59522	0.143785
2	A2	31	68.1561	4.5674	0.142455
2	A2	32	68.4229	4.50248	0.141855
2	A2	33	68.6897	4.49495	0.141777
2	A2	34	68.9564	4.43472	0.141937
2	A2	35	69.2232	4.40601	0.142127
2	A2	36	69.49	4.33487	0.142273
2	A2	37	69.7568	4.32222	0.142371
2	A2	38	70.0235	4.29337	0.142373
2	A2	39	70.2903	4.24623	0.142143
2	A2	40	70.5571	4.19678	0.14154
2	A2	41	70.8239	4.1371	0.140559
2	A2	42	71.0906	4.11114	0.139382
2	A2	43	71.3574	4.0904	0.138293
2	A2	44	71.6242	4.04805	0.137508
2	A2	45	71.891	4.01084	0.137101
2	A2	46	72.1577	3.96909	0.137049
2	A2	47	72.4245	3.921	0.137357
2	A2	48	72.6913	3.90144	0.138124
2	A2	49	72.9581	3.86884	0.139514
2	A2	50	73.2248	3.82306	0.141626
2	A2	51	73.4916	3.78551	0.144361
2	A2	52	73.7584	3.73564	0.147343
2	A2	53	74.0251	3.7336	0.149968
2	A2	54	74.2919	3.66372	0.15159
2	A2	55	74.5587	3.57434	0.151791
2	A2	56	74.8255	3.55534	0.150563
2	A2	57	75.0922	3.51062	0.1483
2	A2	58	75.359	3.47226	0.145586
2	A2	59	75.6258	3.44146	0.142932
2	A2	60	75.8926	3.39835	0.140643
2	A2	61	76.1593	3.35274	0.138832
2	A2	62	76.4261	3.31724	0.137527
2	A2	63	76.6929	3.28202	0.136723
2	A2	64	76.9597	3.25567	0.136213
2	A2	65	77.2264	3.22234	0.135998
2	A2	66	77.4932	3.17591	0.135778
2	A2	67	77.76	3.13481	0.135179
2	A2	68	78.0268	3.09311	0.134108
2	A2	69	78.2935	3.06389	0.132803
2	A2	70	78.5603	3.02446	0.131672
2	A2	71	78.8271	3.00417	0.131031
2	A2	72	79.0939	2.95766	0.130918
2	A2	73	79.3606	2.92974	0.131097
2	A2	74	79.6274	2.88107	0.13123
2	A2	75	79.8942	2.85531	0.131081
2	A2	76	80.1609	2.80382	0.130611
2	A2	77	80.4277	2.78063	0.129956
2	A2	78	80.6945	2.75542	0.129317
2	A2	79	80.9613	2.70772	0.128894
2	A2	80	81.228	2.66554	0.128857
2	A2	81	81.4948	2.6429	0.129327
2	A2	82	81.7616	2.61276	0.130313
2	A2	83	82.0284	2.57563	0.131637
2	A2	84	82.2951	2.53883	0.132946
2	A2	85	82.5619	2.49979	0.133831
2	A2	86	82.8287	2.45462	0.134007
2	A2	87	83.0955	2.41909	0.133422
2	A2	88	83.3622	2.38831	0.132227
2	A2	89	83.629	2.36219	0.130681
2	A2	90	83.8958	2.31143	0.129058
2	A2	91	84.1626	2.27767	0.127629
2	A2	92	84.4293	2.2457	0.12667
2	A2	93	84.6961	2.22398	0.126436
2	A2	94	84.9629	2.18781	0.127141
2	A2	95	85.2297	2.14544	0.129019
2	A2	96	85.4964	2.11458	0.132537
2	A2	97	85.7632	2.07787	0.137829
2	A2	98	86.03	2.05063	0.144253
2	A2	99	86.2968	2.00039	0.155562
2	A2	100	86.5635	1.96217	0.174565
2	A2	101	86.8303	1.91172	0.204247
2	A2	102	87.0971	1.86502	0.246554
2	A2	103	87.3638	1.77797	0.300696
2	A2	104	87.6306	1.66664	0.36159
2	A2	105	87.8974	1.47767	0.419533
2	A2	106	88.1642	1.1639	0.461994
2	A2	107	88.4309	0.727836	0.477507
2	A2	108	88.6977	0.372303	0.460155
2	A2	109	88.9645	0.251313	0.41234
2	A2	110	89.2313	0.235354	0.344121
2	A2	111	89.498	0.233734	0.269362
2	A2	112	89.7648	0.2306	0.200758
2	A2	113	90.0316	0.227321	0.146256
2	A2	114	90.2984	0.227424	0.0873184
2	A2	115	90.5651	0.226195	0.0463365
2	A2	116	90.8319	0.225785	0.0236984
2	A2	117	91.0987	0.224218	0.0125529
2	A2	118	91.3655	0.224006	0.00765796
2	A2	119	91.6322	0.21807	0.00570087
2	A2	120	91.899	0.220264	0.00490314
2	A2	121	92.1658	0.216845	0.00446452
2	A2	122	92.4326	0.216982	0.00410934
2	A2	123	92.6993	0.217298	0.00379103
2	A2	124	92.9661	0.214691	0.00352713
2	A2	125	93.2329	0.214267	0.00332697
2	A2	126	93.4996	0.213424	0.00317737
2	A2	127	93.7664	0.212869	0.00305495
2	A2	128	94.0332	0.210377	0.00294055
2	A2	129	94.3	0.212186	0.00282422
2	A2	130	94.5667	0.209862	0.00270151
2	A2	131	94.8335	0.209153	0.002569
3	A3	1	60.1529	6.12887	0.113053
3	A3	2	60.4197	6.08763	0.114239
3	A3	3	60.6864	6.03734	0.11472
3	A3	4	60.9532	5.99151	0.114367
3	A3	5	61.22	5.99425	0.113525
3	A3	6	61.4868	5.94024	0.112802
3	A3	7	61.7535	5.92754	0.112241
3	A3	8	62.0203	5.86647	0.111871
3	A3	9	62.2871	5.85385	0.111712
3	A3	10	62.5539	5.80467	0.111934
3	A3	11	62.8206	5.76484	0.112812
3	A3	12	63.0874	5.74813	0.114738
3	A3	13	63.3542	5.73466	0.11753
3	A3	14	63.621	5.68007	0.120235
3	A3	15	63.8877	5.64859	0.121997
3	A3	16	64.1545	5.57256	0.122422
3	A3	17	64.4213	5.57079	0.121857
3	A3	18	64.6881	5.50605	0.12119
3	A3	19	64.9548	5.50563	0.121306
3	A3	20	65.2216	5.47948	0.122614
3	A3	21	65.4884	5.41956	0.124921
3	A3	22	65.7552	5.36635	0.127684
3	A3	23	66.0219	5.36883	0.130376
3	A3	24	66.2887	5.29923	0.132716
3	A3	25	66.5555	5.26636	0.134677
3	A3	26	66.8223	5.2274	0.136318
3	A3	27	67.089	5.19429	0.13759
3	A3	28	67.3558	5.14223	0.138246
3	A3	29	67.6226	5.12454	0.137927
3	A3	30	67.8893	5.06766	0.136438
3	A3	31	68.1561	5.00739	0.134014
3	A3	32	68.4229	4.97794	0.131366
3	A3	33	68.6897	4.95106	0.129405
3	A3	34	68.9564	4.91886	0.12881
3	A3	35	69.2232	4.89454	0.129715
3	A3	36	69.49	4.82959	0.131701
3	A3	37	69.7568	4.81119	0.134047
3	A3	38	70.0235	4.74659	0.136023
3	A3	39	70.2903	4.72819	0.137076
3	A3	40	70.5571	4.68477	0.13694
3	A3	41	70.8239	4.62943	0.135718
3	A3	42	71.0906	4.58359	0.133947
3	A3	43	71.3574	4.55594	0.132519
3	A3	44	71.6242	4.51439	0.132388
3	A3	45	71.891	4.4865	0.134137
3	A3	46	72.1577	4.46253	0.137687
3	A3	47	72.4245	4.41288	0.142353
3	A3	48	72.6913	4.35769	0.147282
3	A3	49	72.9581	4.3224	0.152058
3	A3	50	73.2248	4.26424	0.157196
3	A3	51	73.4916	4.22571	0.164322
3	A3	52	73.7584	4.19234	0.176095
3	A3	53	74.0251	4.13629	0.196036
3	A3	54	74.2919	4.11421	0.228423
3	A3	55	74.5587	4.0421	0.278211
3	A3	56	74.8255	3.99817	0.350685
3	A3	57	75.0922	3.91959	0.450427
3	A3	58	75.359	3.8242	0.579396
3	A3	59	75.6258	3.72048	0.734493
3	A3	60	75.8926	3.57323	0.905626
3	A3	61	76.1593	3.31384	1.07554
3	A3	62	76.4261	2.95135	1.22217
3	A3	63	76.6929	2.50125	1.32327
3	A3	64	76.9597	2.06264	1.36163
3	A3	65	77.2264	1.59249	1.32942
3	A3	66	77.4932	1.1985	1.22999
3	A3	67	77.76	0.866611	1.07689
3	A3	68	78.0268	0.610416	0.890636
3	A3	69	78.2935	0.453344	0.6942
3	A3	70	78.5603	0.384321	0.508421
3	A3	71	78.8271	0.358044	0.348493
3	A3	72	79.0939	0.345245	0.222265
3	A3	73	79.3606	0.343692	0.130569
3	A3	74	79.6274	0.334904	0.0780573
3	A3	75	79.8942	0.330145	0.0476405
3	A3	76	80.1609	0.325629	0.0301466
3	A3	77	80.4277	0.32359	0.020765
3	A3	78	80.6945	0.319614	0.0160324
3	A3	79	80.9613	0.316582	0.0137434
3	A3	80	81.228	0.311381	0.012633
3	A3	81	81.4948	0.30873	0.0120437
3	A3	82	81.7616	0.30355	0.0116705
3	A3	83	82.0284	0.302899	0.0113934
3	A3	84	82.2951	0.298644	0.0111766
3	A3	85	82.5619	0.294884	0.0110128
3	A3	86	82.8287	0.292394	0.0108985
3	A3	87	83.0955	0.288515	0.0108255
3	A3	88	83.3622	0.28555	0.0107771
3	A3	89	83.629	0.283571	0.0107278
3	A3	90	83.8958	0.279726	0.0106462
3	A3	91	84.1626	0.275213	0.0105053
3	A3	92	84.4293	0.272308	0.0102898
3	A3	93	84.6961	0.269482	0.00999609
3	A3	94	84.9629	0.268025	0.00962396
3	A3	95	85.2297	0.264231	0.00917022
3	A3	96	85.4964	0.26088	0.00863529
3	A3	97	85.7632	0.258012	0.00803958
3	A3	98	86.03	0.256167	0.00743543
3	A3	99	86.2968	0.254433	0.00689939
3	A3	100	86.5635	0.253387	0.00650503
3	A3	101	86.8303	0.251632	0.00629093
3	A3	102	87.0971	0.2494	0.00624312
3	A3	103	87.3638	0.247432	0.0063011
3	A3	104	87.6306	0.245084	0.00638162
3	A3	105	87.8974	0.243861	0.00640725
3	A3	106	88.1642	0.240874	0.00632778
3	A3	107	88.4309	0.239141	0.00613009
3	A3	108	88.6977	0.237126	0.00583533
3	A3	109	88.9645	0.2363	0.00548591
3	A3	110	89.2313	0.234763	0.00512731
3	A3	111	89.498	0.234949	0.00479453
3	A3	112	89.7648	0.231039	0.00450998
3	A3	113	90.0316	0.230976	0.00429191
3	A3	114	90.2984	0.229633	0.00416042
3	A3	115	90.5651	0.230137	0.00413086
3	A3	116	90.8319	0.228249	0.00419716
3	A3	117	91.0987	0.227482	0.00432081
3	A3	118	91.3655	0.224038	0.00443846
3	A3	119	91.6322	0.223398	0.00448646
3	A3	120	91.899	0.22288	0.00442622
3	A3	121	92.1658	0.219784	0.00425608
3	A3	122	92.4326	0.220561	0.00400596
3	A3	123	92.6993	0.219025	0.00372203
3	A3	124	92.9661	0.216576	0.00345018
3	A3	125	93.2329	0.218645	0.00322207
3	A3	126	93.4996	0.216689	0.00304646
3	A3	127	93.7664	0.216029	0.00290914
3	A3	128	94.0332	0.214615	0.00278412
3	A3	129	94.3	0.212994	0.0026508
3	A3	130	94.5667	0.213767	0.00250554
3	A3	131	94.8335	0.214151	0.00235938
4	A4	1	60.1529	5.61509	0.113482
4	A4	2	60.4197	5.56965	0.11422
4	A4	3	60.6864	5.56497	0.115502
4	A4	4	60.9532	5.53307	0.117141
4	A4	5	61.22	5.50538	0.118688
4	A4	6	61.4868	5.4648	0.119608
4	A4	7	61.7535	5.42687	0.119819
4	A4	8	62.0203	5.38678	0.119386
4	A4	9	62.2871	5.36195	0.118673
4	A4	10	62.5539	5.32418	0.11807
4	A4	11	62.8206	5.31547	0.117886
4	A4	12	63.0874	5.27571	0.11807
4	A4	13	63.3542	5.23558	0.118287
4	A4	14	63.621	5.20633	0.118261
4	A4	15	63.8877	5.15765	0.118004
4	A4	16	64.1545	5.14627	0.117819
4	A4	17	64.4213	5.10807	0.118104
4	A4	18	64.6881	5.08241	0.119027
4	A4	19	64.9548	5.05646	0.120574
4	A4	20	65.2216	5.01361	0.122688
4	A4	21	65.4884	4.96983	0.12525
4	A4	22	65.7552	4.95015	0.128154
4	A4	23	66.0219	4.92276	0.131252
4	A4	24	66.2887	4.86853	0.134267
4	A4	25	66.5555	4.84718	0.136801
4	A4	26	66.8223	4.78928	0.138442
4	A4	27	67.089	4.76236	0.138924
4	A4	28	67.3558	4.711	0.13825
4	A4	29	67.6226	4.67135	0.136711
4	A4	30	67.8893	4.64333	0.134797
4	A4	31	68.1561	4.60507	0.133064
4	A4	32	68.4229	4.56155	0.131967
4	A4	33	68.6897	4.53732	0.131739
4	A4	34	68.9564	4.49843	0.132322
4	A4	35	69.2232	4.48121	0.133405
4	A4	36	69.49	4.41327	0.134541
4	A4	37	69.7568	4.38307	0.13531
4	A4	38	70.0235	4.35728	0.135449
4	A4	39	70.2903	4.30803	0.13492
4	A4	40	70.5571	4.26162	0.133912
4	A4	41	70.8239	4.2377	0.132777
4	A4	42	71.0906	4.19338	0.13192
4	A4	43	71.3574	4.15728	0.131649
4	A4	44	71.6242	4.13842	0.132063
4	A4	45	71.891	4.09272	0.133047
4	A4	46	72.1577	4.05502	0.134396
4	A4	47	72.4245	4.00907	0.135992
4	A4	48	72.6913	3.98558	0.137914
4	A4	49	72.9581	3.92939	0.140375
4	A4	50	73.2248	3.9092	0.143511
4	A4	51	73.4916	3.87303	0.147146
4	A4	52	73.7584	3.82679	0.15072
4	A4	53	74.0251	3.78362	0.153443
4	A4	54	74.2919	3.72902	0.15464
4	A4	55	74.5587	3.66888	0.154076
4	A4	56	74.8255	3.63875	0.15214
4	A4	57	75.0922	3.59737	0.149822
4	A4	58	75.359	3.55113	0.148594
4	A4	59	75.6258	3.51917	0.150336
4	A4	60	75.8926	3.4789	0.157386
4	A4	61	76.1593	3.44852	0.172705
4	A4	62	76.4261	3.41288	0.200028
4	A4	63	76.6929	3.36049	0.243769
4	A4	64	76.9597	3.3149	0.308389
4	A4	65	77.2264	3.25318	0.396987
4	A4	66	77.4932	3.17178	0.509184
4	A4	67	77.76	3.03595	0.638845
4	A4	68	78.0268	2.85141	0.77277
4	A4	69	78.2935	2.5786	0.891594
4	A4	70	78.5603	2.14369	0.973553
4	A4	71	78.8271	1.64441	1.00044
4	A4	72	79.0939	1.11485	0.963652
4	A4	73	79.3606	0.728296	0.867632
4	A4	74	79.6274	0.461319	0.728946
4	A4	75	79.8942	0.362689	0.571199
4	A4	76	80.1609	0.341388	0.418006
4	A4	77	80.4277	0.335698	0.286965
4	A4	78	80.6945	0.330595	0.186752
4	A4	79	80.9613	0.326114	0.117582
4	A4	80	81.228	0.324111	0.06786
4	A4	81	81.4948	0.316197	0.0397635
4	A4	82	81.7616	0.315122	0.0254023
4	A4	83	82.0284	0.313614	0.018811
4	A4	84	82.2951	0.307288	0.016131
4	A4	85	82.5619	0.304002	0.0151565
4	A4	86	82.8287	0.299374	0.0147537
4	A4	87	83.0955	0.294355	0.01441
4	A4	88	83.3622	0.289441	0.0139546
4	A4	89	83.629	0.287316	0.0133958
4	A4	90	83.8958	0.282948	0.0128174
4	A4	91	84.1626	0.28121	0.0123047
4	A4	92	84.4293	0.278213	0.011897
4	A4	93	84.6961	0.274486	0.0115721
4	A4	94	84.9629	0.271766	0.0112602
4	A4	95	85.2297	0.268224	0.0108776
4	A4	96	85.4964	0.265189	0.0103648
4	A4	97	85.7632	0.261015	0.00971504
4	A4	98	86.03	0.259543	0.00898144
4	A4	99	86.2968	0.257069	0.00826038
4	A4	100	86.5635	0.256154	0.00765689
4	A4	101	86.8303	0.253315	0.00724511
4	A4	102	87.0971	0.25207	0.00704085
4	A4	103	87.3638	0.25157	0.00699801
4	A4	104	87.6306	0.246908	0.00703071
4	A4	105	87.8974	0.245254	0.00704937
4	A4	106	88.1642	0.244356	0.00699294
4	A4	107	88.4309	0.241972	0.006843
4	A4	108	88.6977	0.239452	0.00661911
4	A4	109	88.9645	0.238754	0.00636226
4	A4	110	89.2313	0.237173	0.00611657
4	A4	111	89.498	0.234965	0.00591385
4	A4	112	89.7648	0.234743	0.00576364
4	A4	113	90.0316	0.23252	0.00565103
4	A4	114	90.2984	0.230496	0.0055445
4	A4	115	90.5651	0.228587	0.0054117
4	A4	116	90.8319	0.228352	0.00523612
4	A4	117	91.0987	0.22657	0.00502688
4	A4	118	91.3655	0.224093	0.00481639
4	A4	119	91.6322	0.224805	0.00464617
4	A4	120	91.899	0.223302	0.004545
4	A4	121	92.1658	0.222209	0.00450846
4	A4	122	92.4326	0.221219	0.00449321
4	A4	123	92.6993	0.21948	0.00443444
4	A4	124	92.9661	0.216563	0.00428199
4	A4	125	93.2329	0.215727	0.00403283
4	A4	126	93.4996	0.216252	0.00373548
4	A4	127	93.7664	0.215931	0.00346043
4	A4	128	94.0332	0.216263	0.00325631
4	A4	129	94.3	0.21229	0.00312391
4	A4	130	94.5667	0.213002	0.00302489
4	A4	131	94.8335	0.211832	0.00291356
5	A5	1	60.1529	5.49918	0.125774
5	A5	2	60.4197	5.44874	0.125911
5	A5	3	60.6864	5.41042	0.125776
5	A5	4	60.9532	5.38658	0.125242
5	A5	5	61.22	5.35342	0.124304
5	A5	6	61.4868	5.31265	0.122978
5	A5	7	61.7535	5.30247	0.121241
5	A5	8	62.0203	5.24525	0.119115
5	A5	9	62.2871	5.19749	0.116809
5	A5	10	62.5539	5.19687	0.11476
5	A5	11	62.8206	5.1448	0.113472
5	A5	12	63.0874	5.14197	0.113257
5	A5	13	63.3542	5.09215	0.114053
5	A5	14	63.621	5.0778	0.115453
5	A5	15	63.8877	5.0346	0.116967
5	A5	16	64.1545	5.00006	0.118314
5	A5	17	64.4213	4.96305	0.119561
5	A5	18	64.6881	4.92604	0.120998
5	A5	19	64.9548	4.90823	0.122836
5	A5	20	65.2216	4.88873	0.124979
5	A5	21	65.4884	4.84591	0.127059
5	A5	22	65.7552	4.78088	0.128713
5	A5	23	66.0219	4.75759	0.129869
5	A5	24	66.2887	4.71858	0.13081
5	A5	25	66.5555	4.7142	0.131986
5	A5	26	66.8223	4.64604	0.133683
5	A5	27	67.089	4.61907	0.135845
5	A5	28	67.3558	4.58942	0.138275
5	A5	29	67.6226	4.54664	0.140513
5	A5	30	67.8893	4.51311	0.142086
5	A5	31	68.1561	4.45502	0.142681
5	A5	32	68.4229	4.42333	0.142279
5	A5	33	68.6897	4.37878	0.141163
5	A5	34	68.9564	4.33606	0.139811
5	A5	35	69.2232	4.31841	0.138694
5	A5	36	69.49	4.26537	0.138108
5	A5	37	69.7568	4.23226	0.138076
5	A5	38	70.0235	4.19695	0.138383
5	A5	39	70.2903	4.16237	0.138698
5	A5	40	70.5571	4.11385	0.138745
5	A5	41	70.8239	4.07323	0.138436
5	A5	42	71.0906	4.03118	0.137905
5	A5	43	71.3574	4.00052	0.137424
5	A5	44	71.6242	3.97155	0.137261
5	A5	45	71.891	3.9225	0.137575
5	A5	46	72.1577	3.8881	0.138408
5	A5	47	72.4245	3.85136	0.139749
5	A5	48	72.6913	3.81434	0.141611
5	A5	49	72.9581	3.77157	0.144048
5	A5	50	73.2248	3.73929	0.147123
5	A5	51	73.4916	3.69521	0.150813
5	A5	52	73.7584	3.65073	0.154924
5	A5	53	74.0251	3.61139	0.159022
5	A5	54	74.2919	3.57415	0.162473
5	A5	55	74.5587	3.51787	0.164594
5	A5	56	74.8255	3.45758	0.164885
5	A5	57	75.0922	3.41321	0.163215
5	A5	58	75.359	3.36306	0.159845
5	A5	59	75.6258	3.32841	0.155314
5	A5	60	75.8926	3.28817	0.150253
5	A5	61	76.1593	3.23683	0.145264
5	A5	62	76.4261	3.20005	0.140849
5	A5	63	76.6929	3.1657	0.137382
5	A5	64	76.9597	3.13958	0.135044
5	A5	65	77.2264	3.10272	0.133797
5	A5	66	77.4932	3.06145	0.133431
5	A5	67	77.76	3.02345	0.133697
5	A5	68	78.0268	2.98429	0.134473
5	A5	69	78.2935	2.95431	0.135854
5	A5	70	78.5603	2.91701	0.1382
5	A5	71	78.8271	2.87382	0.142124
5	A5	72	79.0939	2.83585	0.148517
5	A5	73	79.3606	2.80485	0.158607
5	A5	74	79.6274	2.76368	0.174078
5	A5	75	79.8942	2.71228	0.197187
5	A5	76	80.1609	2.6696	0.230802
5	A5	77	80.4277	2.60761	0.278136
5	A5	78	80.6945	2.54654	0.341952
5	A5	79	80.9613	2.46619	0.423108
5	A5	80	81.228	2.35406	0.518703
5	A5	81	81.4948	2.21596	0.620532
5	A5	82	81.7616	2.01926	0.714946
5	A5	83	82.0284	1.74303	0.785014
5	A5	84	82.2951	1.32417	0.814933
5	A5	85	82.5619	0.939002	0.795257
5	A5	86	82.8287	0.606749	0.726647
5	A5	87	83.0955	0.399446	0.620207
5	A5	88	83.3622	0.311895	0.494051
5	A5	89	83.629	0.284422	0.367658
5	A5	90	83.8958	0.273048	0.256535
5	A5	91	84.1626	0.266573	0.169229
5	A5	92	84.4293	0.26183	0.105399
5	A5	93	84.6961	0.258822	0.0624945
5	A5	94	84.9629	0.255733	0.0371066
5	A5	95	85.2297	0.25089	0.0232081
5	A5	96	85.4964	0.249314	0.0160437
5	A5	97	85.7632	0.246526	0.0124354
5	A5	98	86.03	0.244247	0.0105336
5	A5	99	86.2968	0.240242	0.00939546
5	A5	100	86.5635	0.237451	0.00860823
5	A5	101	86.8303	0.236919	0.00802104
5	A5	102	87.0971	0.236249	0.00758186
5	A5	103	87.3638	0.232117	0.0072569
5	A5	104	87.6306	0.230112	0.00700846
5	A5	105	87.8974	0.228717	0.00680202
5	A5	106	88.1642	0.228644	0.00661346
5	A5	107	88.4309	0.226714	0.00642541
5	A5	108	88.6977	0.223225	0.00622112
5	A5	109	88.9645	0.223034	0.00598736
5	A5	110	89.2313	0.220569	0.00572743
5	A5	111	89.498	0.220677	0.00546937
5	A5	112	89.7648	0.217686	0.00525884
5	A5	113	90.0316	0.219108	0.00513732
5	A5	114	90.2984	0.216216	0.00511891
5	A5	115	90.5651	0.214999	0.00517862
5	A5	116	90.8319	0.21444	0.00525941
5	A5	117	91.0987	0.211866	0.00529486
5	A5	118	91.3655	0.210416	0.00523709
5	A5	119	91.6322	0.208118	0.00507595
5	A5	120	91.899	0.208923	0.00483868
5	A5	121	92.1658	0.206857	0.00457005
5	A5	122	92.4326	0.206955	0.00430641
5	A5	123	92.6993	0.205512	0.00406154
5	A5	124	92.9661	0.203866	0.0038342
5	A5	125	93.2329	0.201733	0.00362636
5	A5	126	93.4996	0.20349	0.00345273
5	A5	127	93.7664	0.204023	0.00332975
5	A5	128	94.0332	0.200151	0.00325561
5	A5	129	94.3	0.201387	0.00320074
5	A5	130	94.5667	0.198949	0.00312166
5	A5	131	94.8335	0.198503	0.00298619
6	A6	1	60.1529	5.75742	0.139461
6	A6	2	60.4197	5.73059	0.14026
6	A6	3	60.6864	5.65896	0.140519
6	A6	4	60.9532	5.63862	0.140068
6	A6	5	61.22	5.6057	0.139089
6	A6	6	61.4868	5.56395	0.137907
6	A6	7	61.7535	5.52454	0.136947
6	A6	8	62.0203	5.50323	0.136458
6	A6	9	62.2871	5.46639	0.136268
6	A6	10	62.5539	5.40977	0.136008
6	A6	11	62.8206	5.39346	0.135364
6	A6	12	63.0874	5.34792	0.134301
6	A6	13	63.3542	5.29956	0.133129
6	A6	14	63.621	5.27094	0.132348
6	A6	15	63.8877	5.24711	0.132372
6	A6	16	64.1545	5.22737	0.133263
6	A6	17	64.4213	5.16511	0.134686
6	A6	18	64.6881	5.14167	0.1361
6	A6	19	64.9548	5.10455	0.137064
6	A6	20	65.2216	5.05135	0.137473
6	A6	21	65.4884	5.01744	0.137582
6	A6	22	65.7552	4.99433	0.137823
6	A6	23	66.0219	4.95333	0.138566
6	A6	24	66.2887	4.91886	0.139792
6	A6	25	66.5555	4.87784	0.141548
6	A6	26	66.8223	4.84081	0.143669
6	A6	27	67.089	4.80204	0.145941
6	A6	28	67.3558	4.75999	0.148112
6	A6	29	67.6226	4.73123	0.149894
6	A6	30	67.8893	4.68169	0.150987
6	A6	31	68.1561	4.63208	0.15118
6	A6	32	68.4229	4.59098	0.150454
6	A6	33	68.6897	4.5601	0.149033
6	A6	34	68.9564	4.50159	0.147324
6	A6	35	69.2232	4.47135	0.145766
6	A6	36	69.49	4.44441	0.144664
6	A6	37	69.7568	4.40003	0.144075
6	A6	38	70.0235	4.35507	0.143817
6	A6	39	70.2903	4.32653	0.14359
6	A6	40	70.5571	4.2775	0.143149
6	A6	41	70.8239	4.24244	0.14245
6	A6	42	71.0906	4.18988	0.141685
6	A6	43	71.3574	4.15971	0.141179
6	A6	44	71.6242	4.14167	0.141241
6	A6	45	71.891	4.09005	0.142033
6	A6	46	72.1577	4.04556	0.143539
6	A6	47	72.4245	4.01551	0.145609
6	A6	48	72.6913	3.98121	0.148026
6	A6	49	72.9581	3.93528	0.150534
6	A6	50	73.2248	3.89241	0.152851
6	A6	51	73.4916	3.84745	0.15468
6	A6	52	73.7584	3.81539	0.155745
6	A6	53	74.0251	3.75874	0.155865
6	A6	54	74.2919	3.71654	0.155009
6	A6	55	74.5587	3.67499	0.15333
6	A6	56	74.8255	3.62598	0.151109
6	A6	57	75.0922	3.59961	0.148654
6	A6	58	75.359	3.55638	0.146193
6	A6	59	75.6258	3.51489	0.143846
6	A6	60	75.8926	3.47465	0.141654
6	A6	61	76.1593	3.43554	0.139663
6	A6	62	76.4261	3.40716	0.137887
6	A6	63	76.6929	3.36865	0.136473
6	A6	64	76.9597	3.32002	0.135799
6	A6	65	77.2264	3.30296	0.136045
6	A6	66	77.4932	3.26161	0.137333
6	A6	67	77.76	3.22904	0.139636
6	A6	68	78.0268	3.1836	0.143066
6	A6	69	78.2935	3.14561	0.148389
6	A6	70	78.5603	3.10907	0.156749
6	A6	71	78.8271	3.07292	0.169983
6	A6	72	79.0939	3.02963	0.190703
6	A6	73	79.3606	2.97789	0.22224
6	A6	74	79.6274	2.94187	0.268276
6	A6	75	79.8942	2.86681	0.331955
6	A6	76	80.1609	2.79221	0.414356
6	A6	77	80.4277	2.69871	0.512633
6	A6	78	80.6945	2.5578	0.618599
6	A6	79	80.9613	2.35016	0.71881
6	A6	80	81.228	2.03543	0.79685
6	A6	81	81.4948	1.60501	0.837505
6	A6	82	81.7616	1.23511	0.831394
6	A6	83	82.0284	0.910993	0.778117
6	A6	84	82.2951	0.650395	0.68652
6	A6	85	82.5619	0.492511	0.571988
6	A6	86	82.8287	0.41078	0.45194
6	A6	87	83.0955	0.375043	0.34133
6	A6	88	83.3622	0.357023	0.24966
6	A6	89	83.629	0.341737	0.180221
6	A6	90	83.8958	0.32154	0.13018
6	A6	91	84.1626	0.29457	0.0922369
6	A6	92	84.4293	0.273785	0.0668537
6	A6	93	84.6961	0.266084	0.0493059
6	A6	94	84.9629	0.262391	0.0365669
6	A6	95	85.2297	0.259864	0.0270539
6	A6	96	85.4964	0.256512	0.0200224
6	A6	97	85.7632	0.254293	0.0150359
6	A6	98	86.03	0.252524	0.0116918
6	A6	99	86.2968	0.248888	0.00956991
6	A6	100	86.5635	0.247987	0.00827801
6	A6	101	86.8303	0.246384	0.00749967
6	A6	102	87.0971	0.243651	0.00701044
6	A6	103	87.3638	0.240715	0.00667159
6	A6	104	87.6306	0.239957	0.00641133
6	A6	105	87.8974	0.239656	0.0061986
6	A6	106	88.1642	0.237305	0.00601244
6	A6	107	88.4309	0.23593	0.00582226
6	A6	108	88.6977	0.233984	0.00559045
6	A6	109	88.9645	0.231168	0.00529373
6	A6	110	89.2313	0.230497	0.0049427
6	A6	111	89.498	0.231569	0.00458238
6	A6	112	89.7648	0.229076	0.00427388
6	A6	113	90.0316	0.227594	0.00407127
6	A6	114	90.2984	0.226687	0.00400528
6	A6	115	90.5651	0.22726	0.00407369
6	A6	116	90.8319	0.226088	0.00423533
6	A6	117	91.0987	0.224436	0.00441356
6	A6	118	91.3655	0.220789	0.00451735
6	A6	119	91.6322	0.221487	0.0044775
6	A6	120	91.899	0.218404	0.00427926
6	A6	121	92.1658	0.21814	0.00396863
6	A6	122	92.4326	0.21958	0.00362825
6	A6	123	92.6993	0.21657	0.00333783
6	A6	124	92.9661	0.216578	0.00314316
6	A6	125	93.2329	0.216507	0.00304775
6	A6	126	93.4996	0.214732	0.00302373
6	A6	127	93.7664	0.213904	0.00303017
6	A6	128	94.0332	0.214126	0.00302853
6	A6	129	94.3	0.2118	0.00299129
6	A6	130	94.5667	0.211974	0.00290607
6	A6	131	94.8335	0.210602	0.00277571
7	A7	1	60.1529	5.64811	0.123113
7	A7	2	60.4197	5.63284	0.124117
7	A7	3	60.6864	5.60282	0.125788
7	A7	4	60.9532	5.58391	0.12796
7	A7	5	61.22	5.5361	0.130281
7	A7	6	61.4868	5.50937	0.132292
7	A7	7	61.7535	5.47482	0.133554
7	A7	8	62.0203	5.42447	0.133768
7	A7	9	62.2871	5.41187	0.133046
7	A7	10	62.5539	5.36523	0.131671
7	A7	11	62.8206	5.30807	0.130298
7	A7	12	63.0874	5.3096	0.129548
7	A7	13	63.3542	5.26986	0.129716
7	A7	14	63.621	5.25066	0.130596
7	A7	15	63.8877	5.20844	0.131611
7	A7	16	64.1545	5.16453	0.132179
7	A7	17	64.4213	5.12748	0.13209
7	A7	18	64.6881	5.08393	0.1316
7	A7	19	64.9548	5.073	0.131211
7	A7	20	65.2216	5.04753	0.131339
7	A7	21	65.4884	5.00088	0.132153
7	A7	22	65.7552	4.96374	0.133626
7	A7	23	66.0219	4.92784	0.135478
7	A7	24	66.2887	4.89631	0.137854
7	A7	25	66.5555	4.86939	0.140667
7	A7	26	66.8223	4.84875	0.143681
7	A7	27	67.089	4.77561	0.146547
7	A7	28	67.3558	4.74788	0.148931
7	A7	29	67.6226	4.71626	0.150622
7	A7	30	67.8893	4.66678	0.151565
7	A7	31	68.1561	4.63999	0.151815
7	A7	32	68.4229	4.5912	0.151506
7	A7	33	68.6897	4.53848	0.150839
7	A7	34	68.9564	4.51615	0.150046
7	A7	35	69.2232	4.4707	0.149313
7	A7	36	69.49	4.44645	0.148699
7	A7	37	69.7568	4.39802	0.148137
7	A7	38	70.0235	4.34772	0.147522
7	A7	39	70.2903	4.32258	0.146817
7	A7	40	70.5571	4.28158	0.146119
7	A7	41	70.8239	4.242	0.145626
7	A7	42	71.0906	4.20523	0.145578
7	A7	43	71.3574	4.16279	0.146185
7	A7	44	71.6242	4.14409	0.147579
7	A7	45	71.891	4.08211	0.149806
7	A7	46	72.1577	4.06633	0.152838
7	A7	47	72.4245	4.0139	0.156622
7	A7	48	72.6913	3.9706	0.161107
7	A7	49	72.9581	3.94278	0.166261
7	A7	50	73.2248	3.88413	0.172025
7	A7	51	73.4916	3.84827	0.178237
7	A7	52	73.7584	3.79271	0.184551
7	A7	53	74.0251	3.75581	0.190409
7	A7	54	74.2919	3.69331	0.195111
7	A7	55	74.5587	3.63075	0.197987
7	A7	56	74.8255	3.58599	0.198613
7	A7	57	75.0922	3.51064	0.196956
7	A7	58	75.359	3.46475	0.193367
7	A7	59	75.6258	3.41938	0.188433
7	A7	60	75.8926	3.36389	0.182763
7	A7	61	76.1593	3.32367	0.176846
7	A7	62	76.4261	3.27533	0.171027
7	A7	63	76.6929	3.22889	0.165616
7	A7	64	76.9597	3.18466	0.161016
7	A7	65	77.2264	3.14804	0.157836
7	A7	66	77.4932	3.12148	0.156996
7	A7	67	77.76	3.06979	0.159856
7	A7	68	78.0268	3.03158	0.168404
7	A7	69	78.2935	3.00838	0.185429
7	A7	70	78.5603	2.95148	0.214548
7	A7	71	78.8271	2.92632	0.259906
7	A7	72	79.0939	2.86911	0.32534
7	A7	73	79.3606	2.79489	0.412911
7	A7	74	79.6274	2.70132	0.5209
7	A7	75	79.8942	2.58235	0.641894
7	A7	76	80.1609	2.38393	0.762019
7	A7	77	80.4277	2.11252	0.862445
7	A7	78	80.6945	1.69803	0.923523
7	A7	79	80.9613	1.25404	0.930547
7	A7	80	81.228	0.851102	0.878903
7	A7	81	81.4948	0.544404	0.776195
7	A7	82	81.7616	0.376171	0.640153
7	A7	83	82.0284	0.317784	0.493157
7	A7	84	82.2951	0.303412	0.355764
7	A7	85	82.5619	0.294576	0.241892
7	A7	86	82.8287	0.29292	0.157131
7	A7	87	83.0955	0.286789	0.0954292
7	A7	88	83.3622	0.283636	0.0556142
7	A7	89	83.629	0.278718	0.0332584
7	A7	90	83.8958	0.275279	0.0216428
7	A7	91	84.1626	0.273058	0.0159409
7	A7	92	84.4293	0.267996	0.0131794
7	A7	93	84.6961	0.267447	0.0117489
7	A7	94	84.9629	0.263393	0.0108695
7	A7	95	85.2297	0.25998	0.0101963
7	A7	96	85.4964	0.257471	0.0095889
7	A7	97	85.7632	0.255509	0.00899806
7	A7	98	86.03	0.253637	0.00841567
7	A7	99	86.2968	0.25038	0.00785355
7	A7	100	86.5635	0.248577	0.00733407
7	A7	101	86.8303	0.24591	0.0068811
7	A7	102	87.0971	0.245363	0.00650901
7	A7	103	87.3638	0.242755	0.00621244
7	A7	104	87.6306	0.241834	0.00596653
7	A7	105	87.8974	0.239395	0.00573865
7	A7	106	88.1642	0.237262	0.00550623
7	A7	107	88.4309	0.236513	0.00526629
7	A7	108	88.6977	0.236091	0.00503111
7	A7	109	88.9645	0.234185	0.00481626
7	A7	110	89.2313	0.231367	0.00463299
7	A7	111	89.498	0.232441	0.00449006
7	A7	112	89.7648	0.229417	0.00439855
7	A7	113	90.0316	0.228571	0.00436851
7	A7	114	90.2984	0.228407	0.00439554
7	A7	115	90.5651	0.22669	0.00444646
7	A7	116	90.8319	0.225179	0.00446135
7	A7	117	91.0987	0.222181	0.00437835
7	A7	118	91.3655	0.221773	0.00416891
7	A7	119	91.6322	0.219659	0.0038605
7	A7	120	91.899	0.220534	0.00352836
7	A7	121	92.1658	0.220051	0.00325806
7	A7	122	92.4326	0.218262	0.0031026
7	A7	123	92.6993	0.217455	0.0030582
7	A7	124	92.9661	0.217613	0.00307201
7	A7	125	93.2329	0.214623	0.00307353
7	A7	126	93.4996	0.213553	0.00300962
7	A7	127	93.7664	0.213461	0.00286496
7	A7	128	94.0332	0.213143	0.00265971
7	A7	129	94.3	0.211975	0.00243069
7	A7	130	94.5667	0.210751	0.00221041
7	A7	131	94.8335	0.211304	0.00201558
8	A8	1	60.1529	6.31325	0.132422
8	A8	2	60.4197	6.25791	0.133466
8	A8	3	60.6864	6.21871	0.133788
8	A8	4	60.9532	6.17272	0.133615
8	A8	5	61.22	6.16016	0.13355
8	A8	6	61.4868	6.11592	0.134181
8	A8	7	61.7535	6.11125	0.135677
8	A8	8	62.0203	6.0433	0.137647
8	A8	9	62.2871	6.01603	0.139346
8	A8	10	62.5539	5.97601	0.140047
8	A8	11	62.8206	5.9275	0.139608
8	A8	12	63.0874	5.89785	0.138255
8	A8	13	63.3542	5.84709	0.136811
8	A8	14	63.621	5.82552	0.136147
8	A8	15	63.8877	5.7907	0.136793
8	A8	16	64.1545	5.76887	0.138673
8	A8	17	64.4213	5.7356	0.140965
8	A8	18	64.6881	5.67289	0.142897
8	A8	19	64.9548	5.63199	0.144134
8	A8	20	65.2216	5.59629	0.144552
8	A8	21	65.4884	5.56213	0.144376
8	A8	22	65.7552	5.52784	0.143979
8	A8	23	66.0219	5.47617	0.143703
8	A8	24	66.2887	5.45432	0.143791
8	A8	25	66.5555	5.39924	0.144394
8	A8	26	66.8223	5.3722	0.145582
8	A8	27	67.089	5.33356	0.147264
8	A8	28	67.3558	5.29018	0.149133
8	A8	29	67.6226	5.26536	0.150685
8	A8	30	67.8893	5.21703	0.151412
8	A8	31	68.1561	5.15369	0.151059
8	A8	32	68.4229	5.10669	0.149792
8	A8	33	68.6897	5.09453	0.148123
8	A8	34	68.9564	5.03539	0.14664
8	A8	35	69.2232	5.01605	0.145723
8	A8	36	69.49	4.97632	0.145421
8	A8	37	69.7568	4.92069	0.145558
8	A8	38	70.0235	4.89359	0.145917
8	A8	39	70.2903	4.84776	0.146407
8	A8	40	70.5571	4.80116	0.147072
8	A8	41	70.8239	4.7889	0.148019
8	A8	42	71.0906	4.72105	0.149306
8	A8	43	71.3574	4.68101	0.150874
8	A8	44	71.6242	4.66497	0.152521
8	A8	45	71.891	4.60312	0.153938
8	A8	46	72.1577	4.56446	0.154795
8	A8	47	72.4245	4.51542	0.154858
8	A8	48	72.6913	4.47858	0.15408
8	A8	49	72.9581	4.42992	0.152613
8	A8	50	73.2248	4.39088	0.15075
8	A8	51	73.4916	4.35625	0.148804
8	A8	52	73.7584	4.31601	0.147012
8	A8	53	74.0251	4.27012	0.145484
8	A8	54	74.2919	4.23908	0.144208
8	A8	55	74.5587	4.19973	0.143098
8	A8	56	74.8255	4.16711	0.142062
8	A8	57	75.0922	4.11153	0.141063
8	A8	58	75.359	4.08297	0.140121
8	A8	59	75.6258	4.05252	0.139178
8	A8	60	75.8926	4.01166	0.138317
8	A8	61	76.1593	3.97812	0.137582
8	A8	62	76.4261	3.92988	0.137
8	A8	63	76.6929	3.89935	0.136704
8	A8	64	76.9597	3.86237	0.136884
8	A8	65	77.2264	3.82902	0.137671
8	A8	66	77.4932	3.80507	0.139035
8	A8	67	77.76	3.75394	0.140688
8	A8	68	78.0268	3.71458	0.142594
8	A8	69	78.2935	3.6733	0.145312
8	A8	70	78.5603	3.63465	0.150057
8	A8	71	78.8271	3.60591	0.159145
8	A8	72	79.0939	3.5608	0.176282
8	A8	73	79.3606	3.51574	0.206692
8	A8	74	79.6274	3.49126	0.256776
8	A8	75	79.8942	3.42894	0.332898
8	A8	76	80.1609	3.38252	0.439037
8	A8	77	80.4277	3.2981	0.573632
8	A8	78	80.6945	3.16369	0.726765
8	A8	79	80.9613	2.92067	0.879384
8	A8	80	81.228	2.54817	1.00601
8	A8	81	81.4948	1.99411	1.08099
8	A8	82	81.7616	1.38111	1.08643
8	A8	83	82.0284	0.905659	1.01854
8	A8	84	82.2951	0.529437	0.889314
8	A8	85	82.5619	0.34768	0.72277
8	A8	86	82.8287	0.305981	0.547239
8	A8	87	83.0955	0.295149	0.387234
8	A8	88	83.3622	0.293358	0.258047
8	A8	89	83.629	0.28765	0.164533
8	A8	90	83.8958	0.284347	0.0969158
8	A8	91	84.1626	0.279279	0.054184
8	A8	92	84.4293	0.275909	0.0310217
8	A8	93	84.6961	0.274537	0.0194209
8	A8	94	84.9629	0.270446	0.0139195
8	A8	95	85.2297	0.265741	0.0113234
8	A8	96	85.4964	0.265604	0.0100021
8	A8	97	85.7632	0.263472	0.00921628
8	A8	98	86.03	0.260774	0.00865711
8	A8	99	86.2968	0.258075	0.00819942
8	A8	100	86.5635	0.254378	0.00779618
8	A8	101	86.8303	0.253731	0.00743802
8	A8	102	87.0971	0.250301	0.00712852
8	A8	103	87.3638	0.251513	0.00686328
8	A8	104	87.6306	0.246878	0.00661962
8	A8	105	87.8974	0.245401	0.00636569
8	A8	106	88.1642	0.243301	0.00607978
8	A8	107	88.4309	0.243491	0.00576493
8	A8	108	88.6977	0.240623	0.00544743
8	A8	109	88.9645	0.240091	0.00516179
8	A8	110	89.2313	0.237757	0.00493376
8	A8	111	89.498	0.238738	0.00477022
8	A8	112	89.7648	0.235272	0.00465982
8	A8	113	90.0316	0.235579	0.00458317
8	A8	114	90.2984	0.231792	0.00452574
8	A8	115	90.5651	0.231878	0.00448422
8	A8	116	90.8319	0.232435	0.00446098
8	A8	117	91.0987	0.230074	0.00445153
8	A8	118	91.3655	0.227183	0.00443706
8	A8	119	91.6322	0.227194	0.00438985
8	A8	120	91.899	0.226007	0.00428674
8	A8	121	92.1658	0.224679	0.00411965
8	A8	122	92.4326	0.222972	0.00389709
8	A8	123	92.6993	0.222441	0.00363834
8	A8	124	92.9661	0.222581	0.00336744
8	A8	125	93.2329	0.21924	0.00310825
8	A8	126	93.4996	0.221182	0.00288138
8	A8	127	93.7664	0.219441	0.00269967
8	A8	128	94.0332	0.217902	0.0025638
8	A8	129	94.3	0.219492	0.00246048
8	A8	130	94.5667	0.216761	0.00236645
8	A8	131	94.8335	0.216385	0.00225788
9	A9	1	60.1529	5.73582	0.113182
9	A9	2	60.4197	5.71611	0.1149
9	A9	3	60.6864	5.66945	0.116468
9	A9	4	60.9532	5.64499	0.117723
9	A9	5	61.22	5.61445	0.118675
9	A9	6	61.4868	5.58107	0.11948
9	A9	7	61.7535	5.54812	0.120327
9	A9	8	62.0203	5.5079	0.12133
9	A9	9	62.2871	5.48812	0.122443
9	A9	10	62.5539	5.45113	0.12348
9	A9	11	62.8206	5.40766	0.12421
9	A9	12	63.0874	5.38829	0.124514
9	A9	13	63.3542	5.32376	0.124473
9	A9	14	63.621	5.31383	0.124338
9	A9	15	63.8877	5.26933	0.124365
9	A9	16	64.1545	5.25215	0.124639
9	A9	17	64.4213	5.2145	0.125036
9	A9	18	64.6881	5.16403	0.125341
9	A9	19	64.9548	5.13576	0.125424
9	A9	20	65.2216	5.09992	0.125332
9	A9	21	65.4884	5.06127	0.125255
9	A9	22	65.7552	5.0538	0.125401
9	A9	23	66.0219	4.98764	0.125932
9	A9	24	66.2887	4.965	0.12694
9	A9	25	66.5555	4.92726	0.128432
9	A9	26	66.8223	4.89662	0.130291
9	A9	27	67.089	4.87722	0.132642
9	A9	28	67.3558	4.81838	0.134775
9	A9	29	67.6226	4.7798	0.136134
9	A9	30	67.8893	4.74217	0.136532
9	A9	31	68.1561	4.7181	0.136074
9	A9	32	68.4229	4.66437	0.135071
9	A9	33	68.6897	4.63461	0.133896
9	A9	34	68.9564	4.59152	0.132866
9	A9	35	69.2232	4.57674	0.132211
9	A9	36	69.49	4.52062	0.1321
9	A9	37	69.7568	4.48249	0.132653
9	A9	38	70.0235	4.45983	0.133907
9	A9	39	70.2903	4.41603	0.135727
9	A9	40	70.5571	4.39011	0.137744
9	A9	41	70.8239	4.3374	0.139444
9	A9	42	71.0906	4.30674	0.140379
9	A9	43	71.3574	4.24918	0.140409
9	A9	44	71.6242	4.21936	0.139809
9	A9	45	71.891	4.19515	0.139194
9	A9	46	72.1577	4.13659	0.139291
9	A9	47	72.4245	4.11475	0.140665
9	A9	48	72.6913	4.07398	0.143495
9	A9	49	72.9581	4.05156	0.147461
9	A9	50	73.2248	3.99537	0.151805
9	A9	51	73.4916	3.95353	0.155533
9	A9	52	73.7584	3.91857	0.157727
9	A9	53	74.0251	3.86138	0.157815
9	A9	54	74.2919	3.81403	0.155742
9	A9	55	74.5587	3.78566	0.151972
9	A9	56	74.8255	3.73202	0.147338
9	A9	57	75.0922	3.70293	0.142815
9	A9	58	75.359	3.65762	0.139256
9	A9	59	75.6258	3.63671	0.137199
9	A9	60	75.8926	3.59909	0.136798
9	A9	61	76.1593	3.55558	0.137901
9	A9	62	76.4261	3.51338	0.140211
9	A9	63	76.6929	3.48973	0.143431
9	A9	64	76.9597	3.4401	0.147318
9	A9	65	77.2264	3.40519	0.151652
9	A9	66	77.4932	3.36146	0.156202
9	A9	67	77.76	3.31894	0.160756
9	A9	68	78.0268	3.28179	0.16529
9	A9	69	78.2935	3.22651	0.170229
9	A9	70	78.5603	3.17575	0.176754
9	A9	71	78.8271	3.14116	0.187004
9	A9	72	79.0939	3.09305	0.204082
9	A9	73	79.3606	3.05051	0.231757
9	A9	74	79.6274	3.00057	0.273792
9	A9	75	79.8942	2.95526	0.332908
9	A9	76	80.1609	2.88181	0.409533
9	A9	77	80.4277	2.79984	0.500778
9	A9	78	80.6945	2.6897	0.600252
9	A9	79	80.9613	2.51898	0.699168
9	A9	80	81.228	2.29179	0.788467
9	A9	81	81.4948	2.02253	0.860921
9	A9	82	81.7616	1.8065	0.911911
9	A9	83	82.0284	1.60747	0.938459
9	A9	84	82.2951	1.42486	0.937547
9	A9	85	82.5619	1.18825	0.905571
9	A9	86	82.8287	0.882401	0.840031
9	A9	87	83.0955	0.59045	0.742593
9	A9	88	83.3622	0.437888	0.621194
9	A9	89	83.629	0.391061	0.489206
9	A9	90	83.8958	0.368301	0.361717
9	A9	91	84.1626	0.338908	0.250991
9	A9	92	84.4293	0.31263	0.163534
9	A9	93	84.6961	0.301545	0.106569
9	A9	94	84.9629	0.291619	0.072532
9	A9	95	85.2297	0.282848	0.0502705
9	A9	96	85.4964	0.27864	0.0359405
9	A9	97	85.7632	0.270703	0.0266058
9	A9	98	86.03	0.267216	0.020321
9	A9	99	86.2968	0.263122	0.0159265
9	A9	100	86.5635	0.260578	0.0127856
9	A9	101	86.8303	0.259061	0.010563
9	A9	102	87.0971	0.256244	0.00906681
9	A9	103	87.3638	0.255482	0.0081498
9	A9	104	87.6306	0.253413	0.00765996
9	A9	105	87.8974	0.251896	0.00742985
9	A9	106	88.1642	0.249279	0.00729319
9	A9	107	88.4309	0.245559	0.00711516
9	A9	108	88.6977	0.244865	0.00682025
9	A9	109	88.9645	0.242289	0.00640213
9	A9	110	89.2313	0.242398	0.00591074
9	A9	111	89.498	0.23949	0.00542232
9	A9	112	89.7648	0.239188	0.00500818
9	A9	113	90.0316	0.238623	0.00471239
9	A9	114	90.2984	0.237079	0.00454471
9	A9	115	90.5651	0.235046	0.0044854
9	A9	116	90.8319	0.234993	0.00449671
9	A9	117	91.0987	0.233755	0.00453608
9	A9	118	91.3655	0.231296	0.00456567
9	A9	119	91.6322	0.230088	0.00455692
9	A9	120	91.899	0.230038	0.00448973
9	A9	121	92.1658	0.228737	0.00435138
9	A9	122	92.4326	0.225997	0.00413807
9	A9	123	92.6993	0.224835	0.00385939
9	A9	124	92.9661	0.226169	0.00354053
9	A9	125	93.2329	0.223729	0.00321658
9	A9	126	93.4996	0.224444	0.00292052
9	A9	127	93.7664	0.221825	0.00267226
9	A9	128	94.0332	0.223318	0.00247428
9	A9	129	94.3	0.221565	0.00231434
9	A9	130	94.5667	0.222041	0.00217161
9	A9	131	94.8335	0.220131	0.00202425
10	A10	1	60.1529	5.62562	0.125042
10	A10	2	60.4197	5.57989	0.126095
10	A10	3	60.6864	5.56649	0.127096
10	A10	4	60.9532	5.5186	0.128002
10	A10	5	61.22	5.50248	0.128909
10	A10	6	61.4868	5.44287	0.130015
10	A10	7	61.7535	5.42047	0.131491
10	A10	8	62.0203	5.39128	0.133319
10	A10	9	62.2871	5.35203	0.135209
10	A10	10	62.5539	5.32544	0.136649
10	A10	11	62.8206	5.25902	0.136972
10	A10	12	63.0874	5.23727	0.136802
10	A10	13	63.3542	5.18581	0.135998
10	A10	14	63.621	5.15923	0.134949
10	A10	15	63.8877	5.12403	0.134418
10	A10	16	64.1545	5.0951	0.134724
10	A10	17	64.4213	5.06462	0.135847
10	A10	18	64.6881	5.01693	0.137095
10	A10	19	64.9548	4.95867	0.138111
10	A10	20	65.2216	4.9604	0.139132
10	A10	21	65.4884	4.9025	0.140032
10	A10	22	65.7552	4.86325	0.140689
10	A10	23	66.0219	4.82097	0.141014
10	A10	24	66.2887	4.77922	0.140991
10	A10	25	66.5555	4.73705	0.140691
10	A10	26	66.8223	4.70057	0.140245
10	A10	27	67.089	4.67093	0.139781
10	A10	28	67.3558	4.6286	0.139393
10	A10	29	67.6226	4.58046	0.139149
10	A10	30	67.8893	4.55227	0.139118
10	A10	31	68.1561	4.5099	0.139382
10	A10	32	68.4229	4.48482	0.140007
10	A10	33	68.6897	4.42304	0.140989
10	A10	34	68.9564	4.4006	0.142199
10	A10	35	69.2232	4.37124	0.143387
10	A10	36	69.49	4.31953	0.144258
10	A10	37	69.7568	4.26075	0.144587
10	A10	38	70.0235	4.21525	0.144312
10	A10	39	70.2903	4.18959	0.143536
10	A10	40	70.5571	4.15375	0.142469
10	A10	41	70.8239	4.09687	0.141347
10	A10	42	71.0906	4.05183	0.140371
10	A10	43	71.3574	4.03423	0.139674
10	A10	44	71.6242	3.98932	0.139294
10	A10	45	71.891	3.9535	0.13917
10	A10	46	72.1577	3.91237	0.139178
10	A10	47	72.4245	3.87109	0.139201
10	A10	48	72.6913	3.82835	0.139188
10	A10	49	72.9581	3.80063	0.139185
10	A10	50	73.2248	3.75765	0.139306
10	A10	51	73.4916	3.72204	0.139683
10	A10	52	73.7584	3.67676	0.140387
10	A10	53	74.0251	3.6421	0.14135
10	A10	54	74.2919	3.61198	0.142307
10	A10	55	74.5587	3.57782	0.142833
10	A10	56	74.8255	3.51281	0.142499
10	A10	57	75.0922	3.47144	0.141096
10	A10	58	75.359	3.41654	0.138818
10	A10	59	75.6258	3.39794	0.135959
10	A10	60	75.8926	3.35862	0.132099
10	A10	61	76.1593	3.31836	0.13067
10	A10	62	76.4261	3.30489	0.132101
10	A10	63	76.6929	3.31979	0.135668
10	A10	64	76.9597	3.21055	0.13826
10	A10	65	77.2264	3.18193	0.13985
10	A10	66	77.4932	3.12962	0.140371
10	A10	67	77.76	3.1008	0.139767
10	A10	68	78.0268	3.05567	0.138359
10	A10	69	78.2935	3.03207	0.136609
10	A10	70	78.5603	2.98146	0.133337
10	A10	71	78.8271	2.95474	0.130717
10	A10	72	79.0939	2.91763	0.129004
10	A10	73	79.3606	2.88254	0.128252
10	A10	74	79.6274	2.8532	0.12835
10	A10	75	79.8942	2.82183	0.129027
10	A10	76	80.1609	2.77755	0.129906
10	A10	77	80.4277	2.74507	0.130614
10	A10	78	80.6945	2.70376	0.130922
10	A10	79	80.9613	2.67239	0.130826
10	A10	80	81.228	2.62894	0.130522
10	A10	81	81.4948	2.59712	0.130283
10	A10	82	81.7616	2.57877	0.130299
10	A10	83	82.0284	2.52546	0.130567
10	A10	84	82.2951	2.4952	0.130889
10	A10	85	82.5619	2.4583	0.130975
10	A10	86	82.8287	2.43162	0.130597
10	A10	87	83.0955	2.37249	0.129719
10	A10	88	83.3622	2.34869	0.128541
10	A10	89	83.629	2.31911	0.127422
10	A10	90	83.8958	2.28361	0.126733
10	A10	91	84.1626	2.24779	0.126682
10	A10	92	84.4293	2.21858	0.127248
10	A10	93	84.6961	2.1891	0.128232
10	A10	94	84.9629	2.14286	0.12944
10	A10	95	85.2297	2.10184	0.130918
10	A10	96	85.4964	2.07185	0.133177
10	A10	97	85.7632	2.04527	0.137021
10	A10	98	86.03	2.00371	0.141275
10	A10	99	86.2968	1.96182	0.149253
10	A10	100	86.5635	1.92347	0.163135
10	A10	101	86.8303	1.87958	0.185314
10	A10	102	87.0971	1.82287	0.21761
10	A10	103	87.3638	1.7544	0.260023
10	A10	104	87.6306	1.65304	0.309422
10	A10	105	87.8974	1.49044	0.358885
10	A10	106	88.1642	1.24536	0.398569
10	A10	107	88.4309	0.861376	0.418397
10	A10	108	88.6977	0.460009	0.411759
10	A10	109	88.9645	0.277298	0.378459
10	A10	110	89.2313	0.254445	0.325144
10	A10	111	89.498	0.250224	0.262832
10	A10	112	89.7648	0.247901	0.20283
10	A10	113	90.0316	0.244876	0.153183
10	A10	114	90.2984	0.245563	0.098731
10	A10	115	90.5651	0.244296	0.0536741
10	A10	116	90.8319	0.24171	0.0279067
10	A10	117	91.0987	0.242241	0.0147081
10	A10	118	91.3655	0.239561	0.0085994
10	A10	119	91.6322	0.239055	0.00597468
10	A10	120	91.899	0.238477	0.00483623
10	A10	121	92.1658	0.236535	0.00424635
10	A10	122	92.4326	0.235579	0.00384904
10	A10	123	92.6993	0.236695	0.0035598
10	A10	124	92.9661	0.234773	0.00339235
10	A10	125	93.2329	0.235655	0.00336665
10	A10	126	93.4996	0.235377	0.00346544
10	A10	127	93.7664	0.232601	0.00362699
10	A10	128	94.0332	0.232538	0.00376704
10	A10	129	94.3	0.230549	0.00381428
10	A10	130	94.5667	0.230327	0.0037393
10	A10	131	94.8335	0.229109	0.00356069
11	A11	1	60.1529	6.25261	0.123502
11	A11	2	60.4197	6.22181	0.125158
11	A11	3	60.6864	6.18566	0.126782
11	A11	4	60.9532	6.13326	0.128161
11	A11	5	61.22	6.13202	0.129221
11	A11	6	61.4868	6.07552	0.129862
11	A11	7	61.7535	6.02507	0.130046
11	A11	8	62.0203	6.01416	0.129856
11	A11	9	62.2871	5.95741	0.129495
11	A11	10	62.5539	5.91883	0.129282
11	A11	11	62.8206	5.90214	0.129555
11	A11	12	63.0874	5.84536	0.1305
11	A11	13	63.3542	5.82106	0.132007
11	A11	14	63.621	5.8028	0.133641
11	A11	15	63.8877	5.73169	0.134795
11	A11	16	64.1545	5.70427	0.134967
11	A11	17	64.4213	5.66225	0.134028
11	A11	18	64.6881	5.62289	0.132318
11	A11	19	64.9548	5.56937	0.130502
11	A11	20	65.2216	5.57071	0.129274
11	A11	21	65.4884	5.5027	0.12906
11	A11	22	65.7552	5.49765	0.129893
11	A11	23	66.0219	5.45927	0.13152
11	A11	24	66.2887	5.37492	0.133603
11	A11	25	66.5555	5.38383	0.135873
11	A11	26	66.8223	5.33126	0.138147
11	A11	27	67.089	5.30079	0.140261
11	A11	28	67.3558	5.24114	0.142047
11	A11	29	67.6226	5.21627	0.143383
11	A11	30	67.8893	5.16774	0.14427
11	A11	31	68.1561	5.12001	0.144831
11	A11	32	68.4229	5.09437	0.145229
11	A11	33	68.6897	5.05002	0.145553
11	A11	34	68.9564	4.99923	0.145766
11	A11	35	69.2232	4.96545	0.145731
11	A11	36	69.49	4.92905	0.145314
11	A11	37	69.7568	4.87325	0.144478
11	A11	38	70.0235	4.83977	0.143329
11	A11	39	70.2903	4.78692	0.142069
11	A11	40	70.5571	4.77325	0.140914
11	A11	41	70.8239	4.71595	0.140024
11	A11	42	71.0906	4.67766	0.139498
11	A11	43	71.3574	4.6276	0.139373
11	A11	44	71.6242	4.61134	0.139654
11	A11	45	71.891	4.56489	0.140306
11	A11	46	72.1577	4.52296	0.141307
11	A11	47	72.4245	4.4696	0.142726
11	A11	48	72.6913	4.4457	0.144805
11	A11	49	72.9581	4.40332	0.148011
11	A11	50	73.2248	4.3695	0.153087
11	A11	51	73.4916	4.31465	0.161138
11	A11	52	73.7584	4.26591	0.173794
11	A11	53	74.0251	4.25027	0.193418
11	A11	54	74.2919	4.19554	0.223288
11	A11	55	74.5587	4.10906	0.267635
11	A11	56	74.8255	4.09333	0.331324
11	A11	57	75.0922	4.01545	0.418945
11	A11	58	75.359	3.90685	0.533193
11	A11	59	75.6258	3.81276	0.67274
11	A11	60	75.8926	3.64579	0.830272
11	A11	61	76.1593	3.42868	0.99169
11	A11	62	76.4261	3.10327	1.1374
11	A11	63	76.6929	2.66145	1.24584
11	A11	64	76.9597	2.19074	1.29852
11	A11	65	77.2264	1.69275	1.28474
11	A11	66	77.4932	1.27175	1.20452
11	A11	67	77.76	0.909307	1.06863
11	A11	68	78.0268	0.624861	0.895881
11	A11	69	78.2935	0.450702	0.708688
11	A11	70	78.5603	0.36753	0.52821
11	A11	71	78.8271	0.337197	0.370477
11	A11	72	79.0939	0.322438	0.244372
11	A11	73	79.3606	0.316618	0.151697
11	A11	74	79.6274	0.312947	0.0920947
11	A11	75	79.8942	0.30673	0.0559051
11	A11	76	80.1609	0.302472	0.0348265
11	A11	77	80.4277	0.299688	0.0233019
11	A11	78	80.6945	0.294798	0.0172701
11	A11	79	80.9613	0.290984	0.0141433
11	A11	80	81.228	0.289019	0.0124632
11	A11	81	81.4948	0.285953	0.0114898
11	A11	82	81.7616	0.283956	0.0108699
11	A11	83	82.0284	0.281159	0.0104296
11	A11	84	82.2951	0.277703	0.0100761
11	A11	85	82.5619	0.27363	0.0097639
11	A11	86	82.8287	0.27364	0.00948173
11	A11	87	83.0955	0.269929	0.00923925
11	A11	88	83.3622	0.268346	0.00904934
11	A11	89	83.629	0.26674	0.00891501
11	A11	90	83.8958	0.261883	0.00882483
11	A11	91	84.1626	0.261498	0.00875261
11	A11	92	84.4293	0.258814	0.00865813
11	A11	93	84.6961	0.258075	0.00849151
11	A11	94	84.9629	0.253555	0.00820825
11	A11	95	85.2297	0.250647	0.00779232
11	A11	96	85.4964	0.248843	0.00727382
11	A11	97	85.7632	0.247563	0.0067254
11	A11	98	86.03	0.247253	0.00623707
11	A11	99	86.2968	0.246058	0.0058836
11	A11	100	86.5635	0.244022	0.00570215
11	A11	101	86.8303	0.24145	0.00568662
11	A11	102	87.0971	0.242818	0.00579461
11	A11	103	87.3638	0.239244	0.00596082
11	A11	104	87.6306	0.236901	0.00611428
11	A11	105	87.8974	0.235416	0.00619654
11	A11	106	88.1642	0.235093	0.00617438
11	A11	107	88.4309	0.23161	0.00604265
11	A11	108	88.6977	0.231145	0.00581842
11	A11	109	88.9645	0.229996	0.00553226
11	A11	110	89.2313	0.227786	0.00522164
11	A11	111	89.498	0.227044	0.00492541
11	A11	112	89.7648	0.226826	0.00467676
11	A11	113	90.0316	0.225752	0.00449556
11	A11	114	90.2984	0.22367	0.00438417
11	A11	115	90.5651	0.222594	0.00432868
11	A11	116	90.8319	0.223896	0.00430451
11	A11	117	91.0987	0.22012	0.00428248
11	A11	118	91.3655	0.22008	0.00423595
11	A11	119	91.6322	0.219446	0.00414767
11	A11	120	91.899	0.216836	0.00401556
11	A11	121	92.1658	0.217355	0.00385319
11	A11	122	92.4326	0.217309	0.00368311
11	A11	123	92.6993	0.214505	0.00352664
11	A11	124	92.9661	0.215571	0.00339516
11	A11	125	93.2329	0.213595	0.00328746
11	A11	126	93.4996	0.214409	0.00319262
11	A11	127	93.7664	0.212319	0.00309639
11	A11	128	94.0332	0.211316	0.00298795
11	A11	129	94.3	0.211815	0.00286385
11	A11	130	94.5667	0.211634	0.00272709
11	A11	131	94.8335	0.209827	0.00258334
12	A12	1	60.1529	5.69902	0.1161
12	A12	2	60.4197	5.66196	0.116669
12	A12	3	60.6864	5.62679	0.117339
12	A12	4	60.9532	5.60531	0.11816
12	A12	5	61.22	5.58996	0.119169
12	A12	6	61.4868	5.53548	0.12029
12	A12	7	61.7535	5.50019	0.121302
12	A12	8	62.0203	5.49192	0.121877
12	A12	9	62.2871	5.44306	0.121914
12	A12	10	62.5539	5.39849	0.121474
12	A12	11	62.8206	5.35584	0.120797
12	A12	12	63.0874	5.3549	0.12031
12	A12	13	63.3542	5.32264	0.120279
12	A12	14	63.621	5.2684	0.120686
12	A12	15	63.8877	5.25071	0.121308
12	A12	16	64.1545	5.22313	0.121888
12	A12	17	64.4213	5.16677	0.122464
12	A12	18	64.6881	5.1417	0.123242
12	A12	19	64.9548	5.11003	0.124438
12	A12	20	65.2216	5.09575	0.126061
12	A12	21	65.4884	5.05358	0.127831
12	A12	22	65.7552	5.00652	0.129347
12	A12	23	66.0219	4.97444	0.130371
12	A12	24	66.2887	4.92014	0.131016
12	A12	25	66.5555	4.89827	0.131688
12	A12	26	66.8223	4.88257	0.132814
12	A12	27	67.089	4.83467	0.134567
12	A12	28	67.3558	4.78501	0.136736
12	A12	29	67.6226	4.7641	0.138825
12	A12	30	67.8893	4.73084	0.140276
12	A12	31	68.1561	4.6685	0.140727
12	A12	32	68.4229	4.63152	0.140168
12	A12	33	68.6897	4.59173	0.138931
12	A12	34	68.9564	4.56115	0.137509
12	A12	35	69.2232	4.52092	0.136323
12	A12	36	69.49	4.50153	0.135582
12	A12	37	69.7568	4.45031	0.1353
12	A12	38	70.0235	4.3986	0.135399
12	A12	39	70.2903	4.37181	0.135774
12	A12	40	70.5571	4.35503	0.136277
12	A12	41	70.8239	4.30295	0.136702
12	A12	42	71.0906	4.25814	0.136858
12	A12	43	71.3574	4.21509	0.136695
12	A12	44	71.6242	4.17754	0.136364
12	A12	45	71.891	4.15779	0.13614
12	A12	46	72.1577	4.10903	0.136236
12	A12	47	72.4245	4.07922	0.136695
12	A12	48	72.6913	4.03905	0.137435
12	A12	49	72.9581	4.00027	0.138407
12	A12	50	73.2248	3.96033	0.139713
12	A12	51	73.4916	3.90818	0.141549
12	A12	52	73.7584	3.8942	0.143993
12	A12	53	74.0251	3.86448	0.146801
12	A12	54	74.2919	3.81439	0.149423
12	A12	55	74.5587	3.74426	0.151256
12	A12	56	74.8255	3.71548	0.152007
12	A12	57	75.0922	3.67195	0.151961
12	A12	58	75.359	3.63396	0.152064
12	A12	59	75.6258	3.58108	0.1539
12	A12	60	75.8926	3.55774	0.159728
12	A12	61	76.1593	3.51257	0.172605
12	A12	62	76.4261	3.4726	0.196515
12	A12	63	76.6929	3.42785	0.236259
12	A12	64	76.9597	3.39632	0.296859
12	A12	65	77.2264	3.33739	0.382276
12	A12	66	77.4932	3.24644	0.493458
12	A12	67	77.76	3.15225	0.626095
12	A12	68	78.0268	2.94621	0.768925
12	A12	69	78.2935	2.72102	0.903784
12	A12	70	78.5603	2.38594	1.00836
12	A12	71	78.8271	1.82797	1.06155
12	A12	72	79.0939	1.33263	1.04989
12	A12	73	79.3606	0.895754	0.972398
12	A12	74	79.6274	0.558435	0.841494
12	A12	75	79.8942	0.377335	0.679441
12	A12	76	80.1609	0.328964	0.511684
12	A12	77	80.4277	0.319079	0.359942
12	A12	78	80.6945	0.317669	0.237661
12	A12	79	80.9613	0.312361	0.149008
12	A12	80	81.228	0.306135	0.0881277
12	A12	81	81.4948	0.304582	0.0504521
12	A12	82	81.7616	0.301588	0.0301156
12	A12	83	82.0284	0.298604	0.0201289
12	A12	84	82.2951	0.295324	0.0156182
12	A12	85	82.5619	0.289636	0.0136449
12	A12	86	82.8287	0.287455	0.0126601
12	A12	87	83.0955	0.283461	0.0119641
12	A12	88	83.3622	0.279465	0.0113121
12	A12	89	83.629	0.279096	0.0106684
12	A12	90	83.8958	0.274596	0.010067
12	A12	91	84.1626	0.273436	0.00953976
12	A12	92	84.4293	0.271091	0.00908931
12	A12	93	84.6961	0.269448	0.00869049
12	A12	94	84.9629	0.264985	0.00830709
12	A12	95	85.2297	0.264449	0.00791106
12	A12	96	85.4964	0.262394	0.00749528
12	A12	97	85.7632	0.259861	0.00707705
12	A12	98	86.03	0.25943	0.00669223
12	A12	99	86.2968	0.255179	0.00638156
12	A12	100	86.5635	0.256511	0.00617265
12	A12	101	86.8303	0.254817	0.00606484
12	A12	102	87.0971	0.251525	0.0060277
12	A12	103	87.3638	0.249439	0.00601516
12	A12	104	87.6306	0.249915	0.00598685
12	A12	105	87.8974	0.246956	0.00592181
12	A12	106	88.1642	0.245481	0.00581709
12	A12	107	88.4309	0.244782	0.00567638
12	A12	108	88.6977	0.243786	0.00550255
12	A12	109	88.9645	0.240362	0.00529891
12	A12	110	89.2313	0.240641	0.00507725
12	A12	111	89.498	0.238502	0.00486132
12	A12	112	89.7648	0.239225	0.00468098
12	A12	113	90.0316	0.236989	0.0045611
12	A12	114	90.2984	0.235384	0.00451342
12	A12	115	90.5651	0.234609	0.00453432
12	A12	116	90.8319	0.234477	0.00460506
12	A12	117	91.0987	0.232582	0.00469149
12	A12	118	91.3655	0.232062	0.00474713
12	A12	119	91.6322	0.228682	0.00472602
12	A12	120	91.899	0.227262	0.00460123
12	A12	121	92.1658	0.228729	0.00437694
12	A12	122	92.4326	0.225806	0.00408456
12	A12	123	92.6993	0.226434	0.0037664
12	A12	124	92.9661	0.223849	0.0034596
12	A12	125	93.2329	0.22477	0.00318917
12	A12	126	93.4996	0.223172	0.00296802
12	A12	127	93.7664	0.223447	0.00279631
12	A12	128	94.0332	0.22304	0.00265969
12	A12	129	94.3	0.221645	0.00253143
12	A12	130	94.5667	0.220589	0.00238245
12	A12	131	94.8335	0.22071	0.00219476
13	A13	1	60.1529	5.64952	0.129622
13	A13	2	60.4197	5.65328	0.130704
13	A13	3	60.6864	5.5968	0.131527
13	A13	4	60.9532	5.53657	0.131764
13	A13	5	61.22	5.52912	0.131386
13	A13	6	61.4868	5.48485	0.130607
13	A13	7	61.7535	5.46563	0.129705
13	A13	8	62.0203	5.41458	0.128854
13	A13	9	62.2871	5.37444	0.128092
13	A13	10	62.5539	5.35539	0.127396
13	A13	11	62.8206	5.32107	0.126763
13	A13	12	63.0874	5.27166	0.126271
13	A13	13	63.3542	5.25061	0.126075
13	A13	14	63.621	5.20896	0.126351
13	A13	15	63.8877	5.18596	0.127191
13	A13	16	64.1545	5.14612	0.128502
13	A13	17	64.4213	5.11924	0.129983
13	A13	18	64.6881	5.07644	0.131217
13	A13	19	64.9548	5.03538	0.131887
13	A13	20	65.2216	5.01764	0.131986
13	A13	21	65.4884	4.94471	0.1319
13	A13	22	65.7552	4.92428	0.132273
13	A13	23	66.0219	4.91079	0.13368
13	A13	24	66.2887	4.87009	0.135971
13	A13	25	66.5555	4.83006	0.138978
13	A13	26	66.8223	4.79198	0.142136
13	A13	27	67.089	4.74474	0.144768
13	A13	28	67.3558	4.71493	0.146389
13	A13	29	67.6226	4.65701	0.146846
13	A13	30	67.8893	4.62097	0.146313
13	A13	31	68.1561	4.58235	0.145166
13	A13	32	68.4229	4.54226	0.143828
13	A13	33	68.6897	4.5112	0.142654
13	A13	34	68.9564	4.46451	0.141867
13	A13	35	69.2232	4.42609	0.141545
13	A13	36	69.49	4.38741	0.141603
13	A13	37	69.7568	4.36647	0.141797
13	A13	38	70.0235	4.30898	0.141794
13	A13	39	70.2903	4.27802	0.141331
13	A13	40	70.5571	4.22793	0.14038
13	A13	41	70.8239	4.18176	0.139214
13	A13	42	71.0906	4.15227	0.138275
13	A13	43	71.3574	4.13137	0.13792
13	A13	44	71.6242	4.08934	0.138226
13	A13	45	71.891	4.052	0.138997
13	A13	46	72.1577	4.00081	0.139947
13	A13	47	72.4245	3.95859	0.1409
13	A13	48	72.6913	3.93733	0.141869
13	A13	49	72.9581	3.90268	0.142983
13	A13	50	73.2248	3.8481	0.144353
13	A13	51	73.4916	3.81332	0.145982
13	A13	52	73.7584	3.77219	0.147734
13	A13	53	74.0251	3.74687	0.149352
13	A13	54	74.2919	3.69082	0.150516
13	A13	55	74.5587	3.63745	0.150924
13	A13	56	74.8255	3.61228	0.150387
13	A13	57	75.0922	3.55873	0.148885
13	A13	58	75.359	3.52466	0.146592
13	A13	59	75.6258	3.47028	0.143833
13	A13	60	75.8926	3.44156	0.141002
13	A13	61	76.1593	3.40907	0.138456
13	A13	62	76.4261	3.36547	0.136421
13	A13	63	76.6929	3.33915	0.134961
13	A13	64	76.9597	3.29317	0.134031
13	A13	65	77.2264	3.26172	0.133496
13	A13	66	77.4932	3.23117	0.133524
13	A13	67	77.76	3.17386	0.134205
13	A13	68	78.0268	3.16775	0.135535
13	A13	69	78.2935	3.11499	0.137691
13	A13	70	78.5603	3.08798	0.140772
13	A13	71	78.8271	3.04434	0.145005
13	A13	72	79.0939	2.98954	0.15095
13	A13	73	79.3606	2.96066	0.159661
13	A13	74	79.6274	2.92596	0.172773
13	A13	75	79.8942	2.88188	0.192502
13	A13	76	80.1609	2.82446	0.221591
13	A13	77	80.4277	2.77134	0.263099
13	A13	78	80.6945	2.71249	0.319821
13	A13	79	80.9613	2.63612	0.393176
13	A13	80	81.228	2.51755	0.481607
13	A13	81	81.4948	2.39488	0.579022
13	A13	82	81.7616	2.22021	0.674171
13	A13	83	82.0284	1.93153	0.751894
13	A13	84	82.2951	1.56701	0.79649
13	A13	85	82.5619	1.16439	0.796402
13	A13	86	82.8287	0.786588	0.748359
13	A13	87	83.0955	0.506916	0.659027
13	A13	88	83.3622	0.363865	0.543216
13	A13	89	83.629	0.314066	0.419347
13	A13	90	83.8958	0.295878	0.304162
13	A13	91	84.1626	0.287562	0.208844
13	A13	92	84.4293	0.283123	0.137741
13	A13	93	84.6961	0.278606	0.0818195
13	A13	94	84.9629	0.27711	0.0466836
13	A13	95	85.2297	0.273511	0.026544
13	A13	96	85.4964	0.272013	0.0157926
13	A13	97	85.7632	0.270351	0.010385
13	A13	98	86.03	0.270659	0.00778422
13	A13	99	86.2968	0.268159	0.00655985
13	A13	100	86.5635	0.265353	0.00596701
13	A13	101	86.8303	0.263899	0.00564219
13	A13	102	87.0971	0.261811	0.00542451
13	A13	103	87.3638	0.262135	0.00525849
13	A13	104	87.6306	0.25928	0.00513875
13	A13	105	87.8974	0.257705	0.00507578
13	A13	106	88.1642	0.258971	0.00507362
13	A13	107	88.4309	0.254313	0.00511847
13	A13	108	88.6977	0.255764	0.00517794
13	A13	109	88.9645	0.252943	0.00521185
13	A13	110	89.2313	0.24969	0.00518821
13	A13	111	89.498	0.250058	0.00509462
13	A13	112	89.7648	0.24934	0.00493677
13	A13	113	90.0316	0.246206	0.00472715
13	A13	114	90.2984	0.246766	0.00447533
13	A13	115	90.5651	0.243137	0.00418779
13	A13	116	90.8319	0.244014	0.00387533
13	A13	117	91.0987	0.24307	0.00355856
13	A13	118	91.3655	0.241772	0.00326674
13	A13	119	91.6322	0.241381	0.0030307
13	A13	120	91.899	0.239823	0.00287469
13	A13	121	92.1658	0.2405	0.0028086
13	A13	122	92.4326	0.240424	0.00282331
13	A13	123	92.6993	0.237755	0.00289169
13	A13	124	92.9661	0.236978	0.00297794
13	A13	125	93.2329	0.236613	0.00304991
13	A13	126	93.4996	0.235753	0.00308652
13	A13	127	93.7664	0.235977	0.00307734
13	A13	128	94.0332	0.232625	0.00301906
13	A13	129	94.3	0.233295	0.00291616
13	A13	130	94.5667	0.2316	0.00278379
13	A13	131	94.8335	0.232719	0.00264618
14	A14	1	60.1529	5.93355	0.133529
14	A14	2	60.4197	5.89639	0.135669
14	A14	3	60.6864	5.82636	0.137295
14	A14	4	60.9532	5.81083	0.138175
14	A14	5	61.22	5.76837	0.138337
14	A14	6	61.4868	5.74659	0.137931
14	A14	7	61.7535	5.70437	0.137113
14	A14	8	62.0203	5.64555	0.136037
14	A14	9	62.2871	5.61957	0.134934
14	A14	10	62.5539	5.57844	0.134131
14	A14	11	62.8206	5.56409	0.133948
14	A14	12	63.0874	5.5172	0.134575
14	A14	13	63.3542	5.46892	0.135982
14	A14	14	63.621	5.44882	0.137934
14	A14	15	63.8877	5.40976	0.140036
14	A14	16	64.1545	5.35814	0.141791
14	A14	17	64.4213	5.34033	0.142692
14	A14	18	64.6881	5.28302	0.142451
14	A14	19	64.9548	5.23464	0.141156
14	A14	20	65.2216	5.19916	0.139306
14	A14	21	65.4884	5.16333	0.137648
14	A14	22	65.7552	5.14633	0.136827
14	A14	23	66.0219	5.09307	0.137184
14	A14	24	66.2887	5.06022	0.138665
14	A14	25	66.5555	5.0372	0.140952
14	A14	26	66.8223	4.97753	0.143623
14	A14	27	67.089	4.93728	0.146315
14	A14	28	67.3558	4.91545	0.148794
14	A14	29	67.6226	4.8651	0.150917
14	A14	30	67.8893	4.82375	0.152593
14	A14	31	68.1561	4.77021	0.153758
14	A14	32	68.4229	4.73864	0.154349
14	A14	33	68.6897	4.70552	0.154297
14	A14	34	68.9564	4.64264	0.153525
14	A14	35	69.2232	4.60997	0.151989
14	A14	36	69.49	4.55903	0.14972
14	A14	37	69.7568	4.53214	0.146862
14	A14	38	70.0235	4.48592	0.143682
14	A14	39	70.2903	4.4334	0.140569
14	A14	40	70.5571	4.41248	0.137998
14	A14	41	70.8239	4.3733	0.136395
14	A14	42	71.0906	4.33271	0.136032
14	A14	43	71.3574	4.29948	0.136909
14	A14	44	71.6242	4.27029	0.138713
14	A14	45	71.891	4.23385	0.140969
14	A14	46	72.1577	4.18826	0.143245
14	A14	47	72.4245	4.12962	0.145421
14	A14	48	72.6913	4.09683	0.147703
14	A14	49	72.9581	4.07313	0.150356
14	A14	50	73.2248	4.03971	0.153339
14	A14	51	73.4916	3.98781	0.156139
14	A14	52	73.7584	3.94261	0.157946
14	A14	53	74.0251	3.88282	0.158089
14	A14	54	74.2919	3.84507	0.15641
14	A14	55	74.5587	3.79052	0.153364
14	A14	56	74.8255	3.76443	0.149778
14	A14	57	75.0922	3.72936	0.146484
14	A14	58	75.359	3.684	0.144009
14	A14	59	75.6258	3.6457	0.142485
14	A14	60	75.8926	3.61221	0.141745
14	A14	61	76.1593	3.58022	0.141496
14	A14	62	76.4261	3.5126	0.141466
14	A14	63	76.6929	3.50476	0.141478
14	A14	64	76.9597	3.45638	0.141473
14	A14	65	77.2264	3.41065	0.141518
14	A14	66	77.4932	3.37499	0.141831
14	A14	67	77.76	3.34284	0.142829
14	A14	68	78.0268	3.29166	0.145176
14	A14	69	78.2935	3.26895	0.149836
14	A14	70	78.5603	3.22146	0.158171
14	A14	71	78.8271	3.18795	0.172086
14	A14	72	79.0939	3.13125	0.194228
14	A14	73	79.3606	3.10751	0.228104
14	A14	74	79.6274	3.05003	0.27789
14	A14	75	79.8942	2.96746	0.347631
14	A14	76	80.1609	2.91485	0.439603
14	A14	77	80.4277	2.81447	0.552057
14	A14	78	80.6945	2.69083	0.677173
14	A14	79	80.9613	2.49857	0.800524
14	A14	80	81.228	2.19631	0.903084
14	A14	81	81.4948	1.76959	0.965754
14	A14	82	81.7616	1.373	0.974947
14	A14	83	82.0284	1.01877	0.926989
14	A14	84	82.2951	0.721638	0.829435
14	A14	85	82.5619	0.528001	0.698758
14	A14	86	82.8287	0.421878	0.555467
14	A14	87	83.0955	0.374742	0.418609
14	A14	88	83.3622	0.35057	0.301609
14	A14	89	83.629	0.337756	0.210562
14	A14	90	83.8958	0.319712	0.145013
14	A14	91	84.1626	0.295135	0.100785
14	A14	92	84.4293	0.269757	0.0712799
14	A14	93	84.6961	0.259546	0.0511545
14	A14	94	84.9629	0.255838	0.0367862
14	A14	95	85.2297	0.254333	0.0261708
14	A14	96	85.4964	0.253046	0.0183564
14	A14	97	85.7632	0.251671	0.0128339
14	A14	98	86.03	0.249655	0.00916849
14	A14	99	86.2968	0.247692	0.00689784
14	A14	100	86.5635	0.246504	0.00558116
14	A14	101	86.8303	0.245519	0.00486703
14	A14	102	87.0971	0.243708	0.00451714
14	A14	103	87.3638	0.243093	0.00438367
14	A14	104	87.6306	0.241772	0.00436965
14	A14	105	87.8974	0.240292	0.00439604
14	A14	106	88.1642	0.239078	0.00438882
14	A14	107	88.4309	0.237739	0.0042854
14	A14	108	88.6977	0.235008	0.00405394
14	A14	109	88.9645	0.234704	0.00371091
14	A14	110	89.2313	0.233087	0.00332125
14	A14	111	89.498	0.233774	0.00297439
14	A14	112	89.7648	0.234482	0.0027467
14	A14	113	90.0316	0.231052	0.00267044
14	A14	114	90.2984	0.231676	0.00272687
14	A14	115	90.5651	0.230587	0.00286296
14	A14	116	90.8319	0.229783	0.00301836
14	A14	117	91.0987	0.228044	0.00314739
14	A14	118	91.3655	0.226505	0.00322679
14	A14	119	91.6322	0.226867	0.00325043
14	A14	120	91.899	0.226028	0.00321767
14	A14	121	92.1658	0.223631	0.00312601
14	A14	122	92.4326	0.224159	0.00297554
14	A14	123	92.6993	0.220482	0.00278114
14	A14	124	92.9661	0.22246	0.00257823
14	A14	125	93.2329	0.221249	0.00241135
14	A14	126	93.4996	0.222161	0.00230892
14	A14	127	93.7664	0.220052	0.00226444
14	A14	128	94.0332	0.217965	0.00224078
14	A14	129	94.3	0.218677	0.00219418
14	A14	130	94.5667	0.21774	0.00210015
14	A14	131	94.8335	0.217232	0.00196236
15	A15	1	60.1529	5.97361	0.126221
15	A15	2	60.4197	5.96005	0.128007
15	A15	3	60.6864	5.92962	0.130297
15	A15	4	60.9532	5.89561	0.132704
15	A15	5	61.22	5.85484	0.134778
15	A15	6	61.4868	5.83005	0.136193
15	A15	7	61.7535	5.74589	0.136862
15	A15	8	62.0203	5.75618	0.136934
15	A15	9	62.2871	5.71518	0.13668
15	A15	10	62.5539	5.65521	0.136373
15	A15	11	62.8206	5.63495	0.136237
15	A15	12	63.0874	5.58907	0.1364
15	A15	13	63.3542	5.56141	0.136857
15	A15	14	63.621	5.52814	0.137389
15	A15	15	63.8877	5.48705	0.13774
15	A15	16	64.1545	5.45044	0.137675
15	A15	17	64.4213	5.39993	0.137178
15	A15	18	64.6881	5.36927	0.1365
15	A15	19	64.9548	5.3263	0.136153
15	A15	20	65.2216	5.31133	0.136614
15	A15	21	65.4884	5.27074	0.13798
15	A15	22	65.7552	5.22723	0.140082
15	A15	23	66.0219	5.19297	0.142536
15	A15	24	66.2887	5.13861	0.144817
15	A15	25	66.5555	5.12755	0.146393
15	A15	26	66.8223	5.06922	0.146835
15	A15	27	67.089	5.02179	0.14596
15	A15	28	67.3558	4.98014	0.143951
15	A15	29	67.6226	4.94747	0.141394
15	A15	30	67.8893	4.90147	0.139111
15	A15	31	68.1561	4.87567	0.137859
15	A15	32	68.4229	4.84656	0.138023
15	A15	33	68.6897	4.81831	0.139452
15	A15	34	68.9564	4.75915	0.141544
15	A15	35	69.2232	4.73518	0.1435
15	A15	36	69.49	4.68952	0.144666
15	A15	37	69.7568	4.64356	0.144782
15	A15	38	70.0235	4.5942	0.14406
15	A15	39	70.2903	4.56502	0.143061
15	A15	40	70.5571	4.5287	0.142419
15	A15	41	70.8239	4.49265	0.142551
15	A15	42	71.0906	4.4531	0.143512
15	A15	43	71.3574	4.42887	0.145031
15	A15	44	71.6242	4.36396	0.146718
15	A15	45	71.891	4.32224	0.148278
15	A15	46	72.1577	4.30336	0.149627
15	A15	47	72.4245	4.24524	0.150862
15	A15	48	72.6913	4.21567	0.152179
15	A15	49	72.9581	4.16658	0.153761
15	A15	50	73.2248	4.11742	0.155708
15	A15	51	73.4916	4.1015	0.157987
15	A15	52	73.7584	4.04291	0.160418
15	A15	53	74.0251	3.99361	0.162701
15	A15	54	74.2919	3.95007	0.164475
15	A15	55	74.5587	3.90514	0.165389
15	A15	56	74.8255	3.86668	0.165172
15	A15	57	75.0922	3.8129	0.163709
15	A15	58	75.359	3.74841	0.161103
15	A15	59	75.6258	3.72109	0.157687
15	A15	60	75.8926	3.68572	0.15395
15	A15	61	76.1593	3.63387	0.150414
15	A15	62	76.4261	3.59444	0.147537
15	A15	63	76.6929	3.56443	0.14567
15	A15	64	76.9597	3.51836	0.145094
15	A15	65	77.2264	3.49462	0.146123
15	A15	66	77.4932	3.44105	0.149286
15	A15	67	77.76	3.40933	0.155608
15	A15	68	78.0268	3.36878	0.166939
15	A15	69	78.2935	3.32542	0.186227
15	A15	70	78.5603	3.28071	0.217583
15	A15	71	78.8271	3.24092	0.2659
15	A15	72	79.0939	3.18743	0.335851
15	A15	73	79.3606	3.12171	0.430189
15	A15	74	79.6274	3.02882	0.547568
15	A15	75	79.8942	2.87367	0.680532
15	A15	76	80.1609	2.67064	0.814712
15	A15	77	80.4277	2.39664	0.930278
15	A15	78	80.6945	1.93506	1.00604
15	A15	79	80.9613	1.45716	1.02525
15	A15	80	81.228	1.01447	0.981088
15	A15	81	81.4948	0.660561	0.879358
15	A15	82	81.7616	0.422736	0.737032
15	A15	83	82.0284	0.322108	0.577214
15	A15	84	82.2951	0.294646	0.422579
15	A15	85	82.5619	0.283376	0.289941
15	A15	86	82.8287	0.278897	0.18768
15	A15	87	83.0955	0.277788	0.114619
15	A15	88	83.3622	0.275204	0.0656212
15	A15	89	83.629	0.272305	0.0372266
15	A15	90	83.8958	0.269254	0.022119
15	A15	91	84.1626	0.265962	0.0146226
15	A15	92	84.4293	0.263023	0.011007
15	A15	93	84.6961	0.260805	0.00916076
15	A15	94	84.9629	0.258792	0.00805868
15	A15	95	85.2297	0.256797	0.00728273
15	A15	96	85.4964	0.257034	0.0066926
15	A15	97	85.7632	0.253664	0.00624517
15	A15	98	86.03	0.253417	0.00592083
15	A15	99	86.2968	0.250366	0.00570513
15	A15	100	86.5635	0.249751	0.00558536
15	A15	101	86.8303	0.248269	0.00554112
15	A15	102	87.0971	0.247471	0.00553377
15	A15	103	87.3638	0.244943	0.00550815
15	A15	104	87.6306	0.242237	0.00541273
15	A15	105	87.8974	0.240885	0.00522505
15	A15	106	88.1642	0.241112	0.00496258
15	A15	107	88.4309	0.240423	0.00467008
15	A15	108	88.6977	0.237287	0.00439434
15	A15	109	88.9645	0.237434	0.00416468
15	A15	110	89.2313	0.237069	0.00398995
15	A15	111	89.498	0.2359	0.00386883
15	A15	112	89.7648	0.233203	0.00380147
15	A15	113	90.0316	0.233843	0.0037923
15	A15	114	90.2984	0.233225	0.00383994
15	A15	115	90.5651	0.231935	0.00392167
15	A15	116	90.8319	0.230907	0.0039873
15	A15	117	91.0987	0.228496	0.00397475
15	A15	118	91.3655	0.227628	0.00384231
15	A15	119	91.6322	0.226021	0.00359747
15	A15	120	91.899	0.225699	0.00329946
15	A15	121	92.1658	0.227427	0.0030323
15	A15	122	92.4326	0.225842	0.00286458
15	A15	123	92.6993	0.223193	0.00282115
15	A15	124	92.9661	0.224546	0.00287864
15	A15	125	93.2329	0.223426	0.00297999
15	A15	126	93.4996	0.222765	0.00305696
15	A15	127	93.7664	0.220767	0.00305364
15	A15	128	94.0332	0.21891	0.00294705
15	A15	129	94.3	0.21913	0.00275657
15	A15	130	94.5667	0.220341	0.00253329
15	A15	131	94.8335	0.219128	0.00233291
16	A16	1	60.1529	6.32322	0.120834
16	A16	2	60.4197	6.2861	0.124303
16	A16	3	60.6864	6.25774	0.127677
16	A16	4	60.9532	6.22318	0.130456
16	A16	5	61.22	6.18968	0.132317
[truncated: 46,238 more rows]
